# Supplementary material for: Genome-wide high-resolution mapping of DNA methylation identifies epigenetic variation across embryo and endosperm in Maize (Zea may)
Source: BMC Genomics. 2015 Jan 23;16(1):21. doi: 10.1186/s12864-014-1204-7 (PMC4316406; doi:10.1186/s12864-014-1204-7)
Supplement: Additional file 1: File S1a. — CGI location of maize genome. [file 12864_2014_1204_MOESM1_ESM.xlsx]

## Sheet: sheet1
Chr	Start	End	length	Sum C+G	Percent CG	Obs/Exp ratio
1	99642	100096	455	242	53.19	0.84
1	100182	100516	335	183	54.63	1.03
1	100540	101177	638	355	55.64	0.94
1	101380	101904	525	294	56	0.92
1	120823	121347	525	291	55.43	0.94
1	121550	122188	639	356	55.71	0.93
1	122211	122545	335	184	54.93	1.02
1	122631	123085	455	245	53.85	0.81
1	123214	123498	285	151	52.98	0.86
1	124054	124324	271	143	52.77	0.8
1	125687	125912	226	127	56.19	0.85
1	264208	264497	290	150	51.72	0.98
1	266072	266302	231	133	57.58	0.84
1	266373	266662	290	170	58.62	0.83
1	266721	266976	256	134	52.34	0.91
1	267169	267544	376	205	54.52	0.86
1	267892	268275	384	202	52.6	1.02
1	268278	268756	479	249	51.98	0.83
1	270005	270259	255	137	53.73	1.2
1	273977	274184	208	119	57.21	1.06
1	274553	274960	408	216	52.94	1.12
1	275184	275402	219	111	50.68	1.07
1	278190	278410	221	112	50.68	1.49
1	280338	280598	261	130	49.81	0.88
1	283493	283761	269	136	50.56	0.88
1	288635	288920	286	145	50.7	0.89
1	291437	291701	265	135	50.94	0.94
1	292742	292948	207	105	50.72	0.68
1	307765	308222	458	242	52.84	0.94
1	313078	313295	218	115	52.75	0.95
1	318752	319087	336	180	53.57	0.83
1	320994	321346	353	198	56.09	0.94
1	321354	321698	345	180	52.17	0.87
1	323381	323641	261	140	53.64	0.8
1	326054	326263	210	113	53.81	0.86
1	327638	327856	219	125	57.08	0.74
1	328136	328389	254	147	57.87	0.89
1	328405	329224	820	454	55.37	0.95
1	329258	329500	243	131	53.91	0.83
1	341822	342059	238	120	50.42	0.9
1	358982	359400	419	221	52.74	0.96
1	366030	366362	333	192	57.66	0.91
1	376490	376717	228	114	50	0.77
1	377951	378214	264	138	52.27	1.21
1	378232	378532	301	152	50.5	1.1
1	391481	391701	221	106	47.96	1.2
1	393331	393586	256	125	48.83	1.11
1	394671	394881	211	121	57.35	0.76
1	395066	395267	202	99	49.01	0.75
1	397908	398195	288	144	50	1.06
1	400170	400502	333	167	50.15	1.08
1	400520	401111	592	309	52.2	1.01
1	401645	402316	672	370	55.06	1.18
1	402325	402668	344	176	51.16	1.16
1	402688	403751	1064	564	53.01	1.02
1	419715	419973	259	137	52.9	0.88
1	420008	420486	479	263	54.91	1.07
1	420553	421189	637	356	55.89	1.06
1	421286	421544	259	138	53.28	1.11
1	425295	425698	404	196	48.51	1.18
1	429827	430028	202	102	50.5	0.72
1	457737	458066	330	162	49.09	0.86
1	474270	474800	531	296	55.74	0.9
1	477732	477971	240	125	52.08	0.86
1	479944	480176	233	137	58.8	0.74
1	481382	481613	232	117	50.43	0.91
1	484803	485010	208	107	51.44	1.13
1	490342	490616	275	134	48.73	1.06
1	494876	495106	231	117	50.65	0.77
1	500867	501309	443	218	49.21	1.08
1	502191	502397	207	102	49.28	1.18
1	505857	506103	247	137	55.47	1.03
1	509537	509916	380	206	54.21	0.97
1	510372	510583	212	113	53.3	0.93
1	510878	511254	377	218	57.82	0.93
1	512213	512505	293	178	60.75	0.82
1	519118	519352	235	122	51.91	0.89
1	526674	527003	330	162	49.09	0.86
1	539110	539410	301	156	51.83	1.09
1	542537	542942	406	221	54.43	0.84
1	543528	543742	215	111	51.63	1.19
1	544372	544588	217	114	52.53	1.02
1	557968	558231	264	128	48.48	0.92
1	565645	566090	446	248	55.61	0.97
1	568130	568370	241	123	51.04	0.83
1	270	528	259	143	55.21	0.77
1	8610	11764	3155	1940	61.49	1.21
1	13516	14014	499	344	68.94	1.13
1	15883	17113	1231	790	64.18	1.09
1	17129	17330	202	112	55.45	1.3
1	17706	17911	206	107	51.94	0.8
1	18113	18381	269	154	57.25	1.04
1	18423	18735	313	167	53.35	1.04
1	18872	19735	864	595	68.87	1.09
1	19824	21554	1731	1079	62.33	1.29
1	21558	22807	1250	743	59.44	1.1
1	23256	23523	268	136	50.75	0.82
1	23599	23799	201	103	51.24	0.76
1	24006	24220	215	123	57.21	1.14
1	24316	24627	312	166	53.21	1.09
1	24765	25637	873	603	69.07	1.1
1	25717	29275	3559	2180	61.25	1.22
1	30060	31862	1803	1106	61.34	1.11
1	31866	32779	914	579	63.35	1.11
1	32788	33291	504	268	53.17	1.16
1	33778	34042	265	151	56.98	1.07
1	34089	34396	308	165	53.57	1.05
1	34530	35402	873	599	68.61	1.1
1	35484	38615	3132	1924	61.43	1.21
1	39403	39658	256	168	65.62	1.14
1	39668	40078	411	253	61.56	1.14
1	40382	42344	1963	1223	62.3	1.07
1	42364	42864	501	267	53.29	1.16
1	43347	43615	269	154	57.25	1.04
1	43657	43969	313	167	53.35	1.04
1	44106	44877	772	507	65.67	1.08
1	45102	46385	1284	780	60.75	1.3
1	46395	46900	506	297	58.7	1.09
1	50085	50480	396	245	61.87	0.95
1	50696	51190	495	306	61.82	1.08
1	52048	53154	1107	676	61.07	1.11
1	53175	55103	1929	1189	61.64	1.27
1	55191	56055	865	591	68.32	1.1
1	56195	56504	310	168	54.19	1.02
1	56546	56814	269	152	56.51	1.02
1	1317084	1318116	1033	629	60.89	1.06
1	1318475	1318759	285	164	57.54	1.04
1	1318839	1319716	878	603	68.68	1.09
1	1319853	1320178	326	179	54.91	0.98
1	1320221	1320492	272	153	56.25	1.07
1	1320694	1320898	205	109	53.17	0.84
1	1320974	1321479	506	271	53.56	1.14
1	1321488	1324279	2792	1761	63.07	1.11
1	1325406	1325767	362	196	54.14	1.25
1	1325776	1327330	1555	1004	64.57	1.1
1	1327624	1328130	507	297	58.58	1.07
1	1328155	1328850	696	439	63.07	1.12
1	1330176	1332214	2039	1226	60.13	1.19
1	1332384	1332739	356	215	60.39	1.15
1	1333464	1336010	2547	1544	60.62	1.2
1	1336090	1336960	871	602	69.12	1.09
1	1337097	1337412	316	173	54.75	1.06
1	1337455	1337723	269	152	56.51	1.07
1	1337925	1338129	205	109	53.17	0.84
1	1338506	1338710	205	116	56.59	1.4
1	1338719	1339203	485	318	65.57	1.08
1	1339563	1340792	1230	750	60.98	1.1
1	1341352	1342638	1287	785	60.99	1.29
1	1342720	1343593	874	604	69.11	1.1
1	1343727	1344039	313	170	54.31	1.09
1	1344081	1344349	269	152	56.51	1.07
1	1344553	1344757	205	109	53.17	0.84
1	1344833	1345131	299	152	50.84	0.9
1	1345134	1345337	204	117	57.35	1.37
1	1345350	1347845	2496	1568	62.82	1.08
1	1347870	1348170	301	186	61.79	1.17
1	1348895	1349422	528	318	60.23	1.12
1	1349562	1350444	883	548	62.06	1.24
1	1350524	1351401	878	601	68.45	1.06
1	1351935	1353625	1691	1030	60.91	1.3
1	1353705	1354579	875	607	69.37	1.07
1	1354713	1355025	313	169	53.99	1.1
1	1355067	1355335	269	151	56.13	1.09
1	1355537	1355741	205	109	53.17	0.84
1	1356313	1356625	313	168	53.67	1.07
1	1356759	1357648	890	615	69.1	1.06
1	1357728	1360268	2541	1538	60.53	1.18
1	1360995	1361330	336	210	62.5	1.08
1	1361895	1362571	677	431	63.66	1.15
1	1362582	1362967	386	223	57.77	1.17
1	1363424	1365793	2370	1438	60.68	1.17
1	1366518	1367430	913	571	62.54	1.07
1	1367874	1369675	1802	1121	62.21	1.11
1	1369688	1370666	979	634	64.76	1.08
1	1370672	1371037	366	197	53.83	1.21
1	1371255	1371460	206	107	51.94	0.8
1	1371662	1371930	269	154	57.25	1.04
1	1371972	1372284	313	168	53.67	1.07
1	1372418	1373294	877	603	68.76	1.11
1	1373374	1375914	2541	1541	60.65	1.2
1	1376639	1379013	2375	1494	62.91	1.1
1	1379501	1379712	212	114	53.77	0.81
1	1379914	1380182	269	154	57.25	1.04
1	1380953	1381827	875	606	69.26	1.09
1	1381961	1382273	313	170	54.31	1.09
1	1382315	1382674	360	201	55.83	1
1	1383268	1383809	542	372	68.63	1
1	1383887	1385613	1727	1041	60.28	1.25
1	1386654	1387891	1238	751	60.66	1.14
1	1388281	1390065	1785	1115	62.46	1.1
1	1391333	1391569	237	134	56.54	0.71
1	1392100	1392328	229	125	54.59	1.23
1	1393814	1394023	210	110	52.38	0.98
1	1394779	1395077	299	150	50.17	1.28
1	1395244	1395545	302	153	50.66	1.3
1	1396025	1396308	284	143	50.35	1.39
1	1397557	1397857	301	151	50.17	1.38
1	1397868	1398142	275	138	50.18	1.45
1	1398960	1399245	286	142	49.65	1.31
1	1400053	1400336	284	141	49.65	1.49
1	1400374	1400632	259	131	50.58	1.27
1	1401143	1401442	300	149	49.67	1.25
1	1401904	1402203	300	148	49.33	1.22
1	1402529	1402802	274	139	50.73	1.31
1	1403011	1403273	263	133	50.57	1.49
1	1407331	1407613	283	142	50.18	1.35
1	1407782	1408085	304	151	49.67	1.34
1	1412961	1413881	921	584	63.41	1.07
1	1413915	1414130	216	125	57.87	1
1	1414152	1414611	460	306	66.52	0.83
1	1414755	1415356	602	397	65.95	1.02
1	1415803	1416050	248	133	53.63	0.74
1	1416074	1416566	493	295	59.84	0.93
1	1416577	1416852	276	150	54.35	0.75
1	1416859	1417841	983	608	61.85	1.01
1	1417850	1418427	578	333	57.61	0.83
1	1418449	1418774	326	179	54.91	1.14
1	1419024	1420408	1385	861	62.17	0.99
1	1420439	1422827	2389	1510	63.21	1.02
1	1422875	1423996	1122	730	65.06	0.97
1	1426554	1426887	334	170	50.9	0.89
1	1428658	1429085	428	231	53.97	1.22
1	1431594	1431807	214	108	50.47	1.06
1	1436213	1436469	257	135	52.53	0.7
1	1438043	1438270	228	123	53.95	1.09
1	1439134	1439342	209	103	49.28	1.18
1	1441261	1441584	324	175	54.01	1.06
1	1442371	1442669	299	153	51.17	1.29
1	1448526	1449395	870	524	60.23	0.94
1	1449487	1450699	1213	779	64.22	0.96
1	1450724	1451021	298	187	62.75	1.08
1	1452917	1453178	262	166	63.36	0.96
1	1453390	1454247	858	557	64.92	0.92
1	1454355	1455202	848	508	59.91	0.89
1	1455329	1455610	282	174	61.7	1.18
1	1455645	1456359	715	435	60.84	0.89
1	1456620	1457442	823	518	62.94	0.94
1	1457571	1457861	291	183	62.89	0.84
1	1458507	1458753	247	145	58.7	0.85
1	1458769	1459339	571	324	56.74	0.81
1	1459388	1460311	924	547	59.2	1.02
1	1460468	1460712	245	126	51.43	0.99
1	1460749	1461208	460	262	56.96	0.89
1	1461514	1462525	1012	614	60.67	0.93
1	1462903	1463474	572	358	62.59	0.88
1	1464218	1464514	297	160	53.87	0.93
1	1465670	1465874	205	105	51.22	0.97
1	1466183	1466553	371	206	55.53	1.19
1	1472819	1473130	312	167	53.53	0.95
1	1474268	1474485	218	117	53.67	1.02
1	1474800	1475172	373	204	54.69	1.15
1	1476308	1476680	373	249	66.76	0.96
1	1476696	1477082	387	234	60.47	0.79
1	1477088	1477584	497	302	60.76	1.18
1	1477621	1478162	542	342	63.1	1.03
1	1478184	1479235	1052	674	64.07	0.9
1	1481002	1481358	357	226	63.31	1.04
1	1482808	1483094	287	160	55.75	0.93
1	1485260	1486072	813	526	64.7	1.08
1	1487389	1487645	257	130	50.58	1.04
1	1491930	1492188	259	128	49.42	0.76
1	1493689	1493945	257	167	64.98	1.07
1	1497635	1498328	694	456	65.71	1.26
1	1498810	1499309	500	268	53.6	0.96
1	1502364	1502568	205	126	61.46	1.34
1	1502776	1503434	659	470	71.32	0.91
1	1503497	1503714	218	124	56.88	0.93
1	1507115	1507318	204	107	52.45	1.68
1	1507350	1507559	210	122	58.1	0.72
1	1511827	1512499	673	407	60.48	0.9
1	1518089	1519103	1015	697	68.67	1.13
1	1521525	1521836	312	160	51.28	0.85
1	1522017	1522424	408	257	62.99	1.06
1	1527762	1528290	529	325	61.44	1.12
1	1532268	1532679	412	265	64.32	1.06
1	1534530	1534741	212	102	48.11	1.07
1	1535345	1535818	474	297	62.66	1.08
1	1537093	1537381	289	148	51.21	0.8
1	1538741	1539058	318	204	64.15	0.76
1	1539252	1539648	397	240	60.45	1.15
1	1543646	1543972	327	211	64.53	0.76
1	1544157	1544553	397	240	60.45	1.12
1	1547750	1547999	250	156	62.4	0.82
1	1548070	1548646	577	378	65.51	1.04
1	1548690	1549251	562	347	61.74	1.11
1	1552659	1553187	529	326	61.63	1.16
1	1554741	1554994	254	131	51.57	1.07
1	1555329	1555591	263	129	49.05	1.08
1	1555710	1556013	304	155	50.99	0.83
1	1556196	1556593	398	253	63.57	1.09
1	1558662	1558868	207	111	53.62	0.75
1	1563075	1563328	254	129	50.79	1.16
1	1563381	1563640	260	130	50	1.48
1	1563821	1564102	282	139	49.29	1.12
1	1565400	1565613	214	105	49.07	1.01
1	1571386	1571870	485	289	59.59	1.26
1	1572164	1572364	201	102	50.75	0.86
1	1572925	1573183	259	133	51.35	1.35
1	1573386	1573617	232	128	55.17	0.91
1	1576640	1576931	292	148	50.68	1.5
1	1581183	1581442	260	129	49.62	1.31
1	1581608	1581914	307	155	50.49	1.39
1	1583052	1583318	267	131	49.06	1.25
1	1585471	1585726	256	128	50	1.45
1	1588108	1588349	242	118	48.76	1.33
1	1589028	1589296	269	135	50.19	1.42
1	1589674	1589977	304	160	52.63	1.33
1	1590053	1590262	210	110	52.38	0.98
1	1593482	1594005	524	273	52.1	0.91
1	1594528	1594763	236	132	55.93	1.14
1	1597776	1597975	200	108	54	1.3
1	1599615	1599896	282	140	49.65	1.33
1	1601641	1602065	425	212	49.88	1.29
1	1602882	1603145	264	131	49.62	1.36
1	1603157	1603456	300	149	49.67	1.36
1	1604260	1604538	279	138	49.46	1.41
1	1604844	1605093	250	136	54.4	0.88
1	1606851	1607136	286	146	51.05	1.13
1	1607627	1607989	363	200	55.1	0.99
1	1611230	1611439	210	118	56.19	0.84
1	1616118	1616328	211	119	56.4	0.83
1	1618150	1618450	301	152	50.5	1.26
1	1619073	1619354	282	141	50	1.37
1	1619398	1619620	223	113	50.67	1.2
1	1620307	1620570	264	132	50	1.33
1	1620596	1621035	440	218	49.55	1.31
1	1621064	1621356	293	147	50.17	1.31
1	1622785	1623038	254	129	50.79	1.35
1	1623670	1623969	300	153	51	1.2
1	1626183	1626411	229	125	54.59	1.17
1	1627277	1627479	203	100	49.26	1.22
1	1627954	1628156	203	109	53.69	1.37
1	1629456	1629697	242	130	53.72	1.15
1	1630229	1630455	227	119	52.42	1.15
1	1630992	1631225	234	133	56.84	0.82
1	1631292	1631514	223	111	49.78	1.09
1	1632064	1632318	255	139	54.51	1.02
1	1634161	1634379	219	118	53.88	1.2
1	1634910	1635145	236	137	58.05	0.77
1	1635212	1635447	236	116	49.15	1.05
1	1635983	1636186	204	112	54.9	1.01
1	1637420	1637641	222	115	51.8	0.81
1	1638832	1639043	212	120	56.6	0.88
1	1642393	1642622	230	127	55.22	0.97
1	1643248	1643544	297	147	49.49	1.32
1	1644021	1644324	304	153	50.33	1.31
1	1644956	1645263	308	154	50	1.31
1	1645903	1646180	278	140	50.36	1.42
1	1646231	1646492	262	131	50	1.22
1	1646542	1646807	266	135	50.75	1.4
1	1647606	1647874	269	135	50.19	1.25
1	1651953	1652214	262	134	51.15	1
1	1654055	1654260	206	109	52.91	0.91
1	1657001	1657219	219	118	53.88	0.83
1	1658552	1658834	283	152	53.71	0.98
1	1659371	1659578	208	115	55.29	1.05
1	1660810	1661027	218	116	53.21	0.79
1	1662598	1662890	293	163	55.63	0.93
1	1664147	1664406	260	129	49.62	1.31
1	1664603	1664858	256	125	48.83	1.33
1	1664880	1665486	607	303	49.92	1.44
1	1665989	1666294	306	150	49.02	1.2
1	1667237	1667490	254	126	49.61	1.48
1	1668170	1668427	258	129	50	1.25
1	1668498	1668754	257	127	49.42	1.08
1	1669576	1669878	303	151	49.83	1.34
1	1671734	1672025	292	148	50.68	1.5
1	1673647	1673888	242	118	48.76	1.33
1	1675601	1675844	244	122	50	1.44
1	1676832	1677153	322	173	53.73	1.08
1	1681177	1681405	229	125	54.59	1.23
1	1682891	1683100	210	110	52.38	0.98
1	1683870	1684168	299	152	50.84	1.3
1	1685608	1685878	271	137	50.55	1.33
1	1686082	1686361	280	139	49.64	1.45
1	1687172	1687453	282	158	56.03	1
1	1691766	1692169	404	201	49.75	1.41
1	1692213	1692492	280	136	48.57	1.41
1	1693907	1694154	248	125	50.4	1.34
1	1697376	1697777	402	205	51	1.38
1	1697831	1698090	260	133	51.15	1.24
1	1698145	1698406	262	132	50.38	1.44
1	1699213	1699671	459	228	49.67	1.32
1	1700461	1700734	274	140	51.09	1.29
1	1700774	1701040	267	136	50.94	1.44
1	1706550	1706836	287	144	50.17	1.5
1	1706874	1707135	262	132	50.38	1.27
1	1713303	1713668	366	195	53.28	0.87
1	1714981	1715256	276	140	50.72	0.85
1	1715329	1715698	370	200	54.05	0.82
1	1720211	1720501	291	147	50.52	1.13
1	1725388	1725656	269	135	50.19	1.19
1	1730002	1730262	261	128	49.04	1.29
1	1730477	1730736	260	133	51.15	1.35
1	1731554	1731857	304	153	50.33	1.46
1	1731868	1732147	280	136	48.57	1.29
1	1732336	1732619	284	139	48.94	1.47
1	1734997	1735261	265	132	49.81	1.52
1	1735942	1736238	297	149	50.17	1.45
1	1736250	1736513	264	132	50	1.22
1	1737028	1737318	291	146	50.17	1.32
1	1738126	1738409	284	141	49.65	1.49
1	1738447	1738850	404	200	49.5	1.31
1	1740179	1740426	248	124	50	1.29
1	1742936	1743154	219	114	52.05	1.28
1	1743618	1743892	275	138	50.18	1.05
1	1747099	1747364	266	146	54.89	1.05
1	1747673	1747926	254	129	50.79	1.16
1	1747979	1748238	260	131	50.38	1.46
1	1748419	1748719	301	150	49.83	1.19
1	1752486	1752868	383	196	51.17	1.28
1	1753675	1753941	267	135	50.56	1.23
1	1754011	1754270	260	128	49.23	1.08
1	1754281	1754499	219	112	51.14	1.26
1	1757286	1757487	202	113	55.94	1.05
1	1758041	1758275	235	116	49.36	1.05
1	1758342	1758577	236	131	55.51	0.74
1	1759115	1759335	221	120	54.3	1.17
1	1760606	1760808	203	110	54.19	1.34
1	1761152	1761354	203	113	55.67	0.72
1	1761493	1761736	244	130	53.28	1.21
1	1762947	1763171	225	123	54.67	1.19
1	1764466	1764723	258	133	51.55	1.29
1	1766161	1766585	425	232	54.59	0.95
1	1767839	1768038	200	108	54	1.37
1	1769645	1769919	275	136	49.45	1.43
1	1770900	1771158	259	129	49.81	1.56
1	1771527	1771786	260	133	51.15	1.35
1	1772463	1772719	257	130	50.58	1.16
1	1772784	1773152	369	188	50.95	0.88
1	1773295	1773636	342	175	51.17	1.3
1	1773810	1774066	257	128	49.81	1.4
1	1774278	1774574	297	148	49.83	1.36
1	1774912	1775159	248	126	50.81	1.19
1	1776318	1776580	263	132	50.19	1.45
1	1777936	1778143	208	116	55.77	0.7
1	1778237	1778464	228	111	48.68	1.04
1	1781959	1782202	244	122	50	1.31
1	1782679	1782970	292	147	50.34	1.25
1	1785451	1785713	263	134	50.95	1.47
1	1786563	1786814	252	126	50	1.21
1	1792302	1792537	236	118	50	1.22
1	1794632	1794894	263	134	50.95	1.23
1	1794945	1795225	281	140	49.82	1.27
1	1797006	1797205	200	106	53	0.88
1	1797277	1797486	210	119	56.67	0.89
1	1803919	1804130	212	120	56.6	0.88
1	1807777	1807977	201	114	56.72	0.93
1	1808274	1808498	225	119	52.89	1.09
1	1809303	1809589	287	145	50.52	1.48
1	1810416	1810684	269	135	50.19	1.36
1	1812777	1812987	211	105	49.76	1.07
1	1814472	1814771	300	149	49.67	1.15
1	1816060	1816320	261	133	50.96	1.42
1	1816358	1816637	280	141	50.36	1.41
1	1818386	1818680	295	144	48.81	1.32
1	1819169	1819467	299	152	50.84	1.21
1	1821682	1821909	228	122	53.51	1.17
1	1822770	1822978	209	104	49.76	1.16
1	1823515	1823717	203	113	55.67	1.05
1	1824954	1825171	218	115	52.75	0.87
1	1826491	1826690	200	103	51.5	1.36
1	1828776	1829237	462	242	52.38	1.14
1	1830755	1831210	456	229	50.22	1.4
1	1832189	1832679	491	292	59.47	1.27
1	1832973	1833173	201	102	50.75	0.86
1	1833896	1834137	242	133	54.96	0.89
1	1834285	1834498	214	105	49.07	1.01
1	1840273	1840753	481	286	59.46	1.25
1	1841047	1841247	201	102	50.75	0.86
1	1841808	1842066	259	133	51.35	1.35
1	1843024	1843315	292	148	50.68	1.5
1	1844201	1844639	439	221	50.34	1.24
1	1844647	1844950	304	152	50	1.32
1	1848721	1848928	208	117	56.25	0.85
1	1857626	1857997	372	230	61.83	0.94
1	1884408	1884632	225	117	52	0.73
1	1886475	1886677	203	107	52.71	0.72
1	1887832	1888066	235	111	47.23	1.07
1	1891276	1891534	259	134	51.74	0.76
1	1906768	1906976	209	101	48.33	1.02
1	1907771	1908268	498	403	80.92	0.91
1	1910621	1910914	294	185	62.93	1.03
1	1911097	1911344	248	152	61.29	0.86
1	1915060	1915278	219	107	48.86	1.08
1	1920310	1920519	210	106	50.48	0.75
1	1935950	1936563	614	390	63.52	1.09
1	1938377	1938654	278	154	55.4	0.91
1	1946197	1946405	209	105	50.24	0.84
1	1947139	1947341	203	99	48.77	1.01
1	1978107	1978460	354	231	65.25	1.01
1	1978487	1978953	467	293	62.74	1.08
1	1981205	1981507	303	176	58.09	0.82
1	2006206	2006406	201	109	54.23	1.09
1	2018298	2018564	267	140	52.43	0.79
1	2019619	2020201	583	339	58.15	0.94
1	2020243	2020866	624	359	57.53	1.06
1	2026490	2026690	201	112	55.72	1.09
1	2064995	2065319	325	172	52.92	1.05
1	2105222	2105638	417	247	59.23	1.1
1	2105668	2106418	751	431	57.39	1.12
1	2115847	2116092	246	128	52.03	0.91
1	2126134	2126457	324	172	53.09	1.05
1	2134886	2135302	417	250	59.95	1.08
1	2135336	2136083	748	429	57.35	1.12
1	2138987	2139408	422	248	58.77	1.11
1	2139725	2140102	378	213	56.35	1.2
1	2143285	2144020	736	418	56.79	1.1
1	2144053	2144465	413	245	59.32	1.11
1	2183769	2183969	201	110	54.73	0.87
1	2184163	2184519	357	188	52.66	1.38
1	2194504	2194870	367	195	53.13	1.04
1	2220443	2220642	200	118	59	0.87
1	2222737	2223077	341	180	52.79	1.22
1	2237523	2237877	355	190	53.52	1.12
1	2238064	2238301	238	130	54.62	0.9
1	2249723	2249939	217	114	52.53	0.61
1	2253117	2253485	369	191	51.76	0.81
1	2257808	2258015	208	101	48.56	0.74
1	2278022	2278315	294	154	52.38	0.89
1	2278495	2279191	697	401	57.53	0.85
1	2303220	2304073	854	527	61.71	0.91
1	2310517	2310808	292	189	64.73	0.92
1	2312345	2312560	216	112	51.85	1.04
1	2316832	2317060	229	135	58.95	1.22
1	2317225	2317527	303	168	55.45	1
1	2323674	2324023	350	164	46.86	0.99
1	2325785	2326008	224	123	54.91	0.8
1	2332205	2332433	229	135	58.95	1.17
1	2332622	2332901	280	156	55.71	1.09
1	2339839	2340356	518	320	61.78	0.99
1	2434276	2434833	558	342	61.29	0.9
1	2436370	2436585	216	112	51.85	1.04
1	2440572	2440800	229	135	58.95	1.22
1	2440965	2441266	302	166	54.97	1.03
1	2448394	2448617	224	123	54.91	0.8
1	2449305	2449628	324	150	46.3	0.98
1	2455934	2456162	229	135	58.95	1.17
1	2460116	2460634	519	321	61.85	0.99
1	2552578	2552886	309	170	55.02	1.11
1	2557846	2558139	294	184	62.59	1.05
1	2559040	2559627	588	368	62.59	0.82
1	2561224	2561582	359	181	50.42	0.77
1	2564771	2565461	691	398	57.6	0.93
1	2565522	2565867	346	209	60.4	0.84
1	2569975	2570211	237	160	67.51	1.08
1	2571330	2571556	227	123	54.19	1.14
1	2577900	2578109	210	121	57.62	0.92
1	2578231	2578447	217	125	57.6	0.89
1	2579025	2579511	487	305	62.63	1.09
1	2582093	2582362	270	130	48.15	1.03
1	2584807	2585204	398	223	56.03	0.97
1	2585491	2585900	410	226	55.12	1
1	2586815	2587205	391	245	62.66	0.94
1	2588934	2589229	296	154	52.03	1.11
1	2589575	2589822	248	133	53.63	0.76
1	2591100	2591412	313	196	62.62	1.01
1	2591587	2591831	245	150	61.22	0.87
1	2595368	2596315	948	699	73.73	1.31
1	2598416	2599475	1060	670	63.21	0.99
1	2599674	2600103	430	288	66.98	0.99
1	2600108	2600384	277	178	64.26	0.8
1	2600412	2600671	260	188	72.31	0.9
1	2604346	2604548	203	100	49.26	1.09
1	2605735	2605974	240	130	54.17	0.82
1	2608760	2608965	206	111	53.88	0.73
1	2610070	2610786	717	421	58.72	1.07
1	2612933	2613150	218	128	58.72	0.85
1	2619128	2619364	237	140	59.07	1.07
1	2619477	2619837	361	192	53.19	0.87
1	2626033	2626399	367	226	61.58	0.86
1	2627211	2627551	341	209	61.29	0.76
1	2627571	2627796	226	132	58.41	0.66
1	2627990	2628303	314	172	54.78	0.98
1	2630349	2630560	212	125	58.96	1.2
1	2630667	2631031	365	196	53.7	1
1	2632018	2632240	223	109	48.88	0.79
1	2632607	2633436	830	537	64.7	1.01
1	2633497	2635611	2115	1362	64.4	1.05
1	2635618	2635924	307	199	64.82	0.87
1	2636218	2636801	584	355	60.79	0.93
1	2636824	2637322	499	308	61.72	1.17
1	2637416	2638223	808	458	56.68	0.93
1	2638565	2639044	480	291	60.62	1.14
1	2639791	2640400	610	386	63.28	1.12
1	2640432	2640882	451	247	54.77	1.24
1	2642715	2642967	253	156	61.66	0.83
1	2643218	2644130	913	532	58.27	0.84
1	2644180	2644446	267	139	52.06	1.3
1	2644651	2645803	1153	719	62.36	1.01
1	2645995	2646252	258	153	59.3	0.76
1	2646282	2648092	1811	1129	62.34	0.94
1	2648181	2649200	1020	655	64.22	0.97
1	2649232	2649584	353	214	60.62	1.03
1	2650609	2651006	398	258	64.82	1.11
1	2651710	2651969	260	147	56.54	0.8
1	2653786	2654246	461	288	62.47	1.01
1	2655109	2655942	834	551	66.07	1.11
1	2657931	2658764	834	549	65.83	1.09
1	2662218	2662512	295	162	54.92	0.77
1	2668392	2668666	275	158	57.45	0.83
1	2669309	2669643	335	201	60	1.14
1	2677318	2677520	203	114	56.16	0.87
1	2679400	2679854	455	284	62.42	0.98
1	2679862	2680235	374	247	66.04	1.13
1	2680894	2681767	874	587	67.16	1.01
1	2681771	2681992	222	132	59.46	1.26
1	2686066	2686345	280	174	62.14	1
1	2686542	2686789	248	150	60.48	0.84
1	2696642	2697015	374	195	52.14	1.18
1	2698483	2698847	365	200	54.79	1.25
1	2703338	2703570	233	125	53.65	0.75
1	2704284	2704679	396	233	58.84	1.08
1	2709687	2710071	385	241	62.6	1.06
1	2717634	2718020	387	241	62.27	0.93
1	2719716	2720415	700	472	67.43	1.07
1	2720436	2720938	503	337	67	1.01
1	2720946	2721149	204	122	59.8	1.35
1	2722142	2722360	219	117	53.42	0.69
1	2723105	2723513	409	228	55.75	0.94
1	2723945	2724193	249	130	52.21	0.89
1	2726894	2727797	904	539	59.62	0.99
1	2728292	2729022	731	455	62.24	0.88
1	2729407	2729915	509	315	61.89	0.93
1	2730802	2731069	268	169	63.06	0.98
1	2731793	2732016	224	141	62.95	0.98
1	2732339	2732846	508	261	51.38	0.98
1	2734056	2734403	348	227	65.23	0.95
1	2734664	2735029	366	204	55.74	1.23
1	2735718	2736105	388	238	61.34	0.8
1	2737150	2738183	1034	649	62.77	1.17
1	2740145	2740369	225	115	51.11	0.69
1	2742847	2743078	232	141	60.78	0.79
1	2743182	2743461	280	188	67.14	0.95
1	2743823	2744293	471	301	63.91	1.04
1	2750551	2750780	230	119	51.74	0.86
1	2752160	2752670	511	323	63.21	1.02
1	2756157	2756508	352	181	51.42	1.18
1	2757041	2757900	860	588	68.37	1.26
1	2762190	2762782	593	357	60.2	0.87
1	2763561	2763767	207	102	49.28	0.99
1	2764667	2764947	281	145	51.6	1.18
1	2766686	2766984	299	194	64.88	1
1	2768107	2768349	243	128	52.67	1.13
1	2771919	2772210	292	162	55.48	1.36
1	2772644	2772962	319	181	56.74	0.98
1	2777676	2777962	287	178	62.02	1.13
1	2778557	2778822	266	158	59.4	0.68
1	2787269	2787752	484	294	60.74	1.03
1	2788405	2789145	741	453	61.13	1
1	2789150	2789442	293	166	56.66	0.81
1	2789473	2789974	502	293	58.37	0.91
1	2791090	2791350	261	157	60.15	0.98
1	2798072	2798657	586	359	61.26	0.89
1	2799120	2799601	482	294	61	0.89
1	2799784	2800935	1152	727	63.11	1.04
1	2800957	2801560	604	385	63.74	0.99
1	2801568	2803612	2045	1345	65.77	1.03
1	2803637	2804895	1259	818	64.97	0.95
1	2805761	2806112	352	218	61.93	0.83
1	2806705	2807045	341	185	54.25	1.08
1	2808211	2808474	264	163	61.74	1.08
1	2813506	2813852	347	206	59.37	1.11
1	2825294	2825594	301	160	53.16	1.13
1	2829829	2830119	291	167	57.39	0.88
1	2831483	2831856	374	224	59.89	1.05
1	2833032	2833479	448	249	55.58	1.04
1	2835675	2836502	828	511	61.71	1.17
1	2836990	2837349	360	191	53.06	0.83
1	2838380	2838843	464	249	53.66	1.02
1	2838876	2840373	1498	1013	67.62	1.17
1	2841634	2842482	849	514	60.54	0.99
1	2842648	2843169	522	316	60.54	1.07
1	2844148	2844362	215	111	51.63	0.87
1	2849369	2849741	373	232	62.2	0.98
1	2850990	2851382	393	205	52.16	0.79
1	2854109	2854411	303	178	58.75	0.96
1	2854700	2855573	874	667	76.32	1.06
1	2857393	2857618	226	122	53.98	0.85
1	2871212	2871597	386	244	63.21	1
1	2872107	2872523	417	264	63.31	1.03
1	2873167	2873370	204	102	50	1.12
1	2873722	2873977	256	135	52.73	1.07
1	2882164	2882731	568	341	60.04	1.04
1	2884305	2884545	241	131	54.36	0.92
1	2884787	2885202	416	214	51.44	1.05
1	2885246	2886106	861	562	65.27	1.22
1	2886296	2886755	460	261	56.74	1.03
1	2886823	2887069	247	139	56.28	1.08
1	2887313	2887792	480	276	57.5	0.87
1	2889111	2889857	747	458	61.31	1.13
1	2890244	2890667	424	251	59.2	1.18
1	2890920	2891666	747	447	59.84	1.19
1	2892328	2892839	512	269	52.54	1.22
1	2893717	2894240	524	281	53.63	0.97
1	2894502	2894859	358	199	55.59	0.95
1	2895938	2896160	223	117	52.47	0.85
1	2896229	2896684	456	248	54.39	1.14
1	2897147	2897468	322	191	59.32	0.98
1	2897492	2898550	1059	672	63.46	1.01
1	2898667	2899599	933	587	62.92	0.9
1	2899611	2901253	1643	971	59.1	0.93
1	2901284	2901722	439	260	59.23	0.94
1	2902190	2902807	618	402	65.05	1.03
1	2902871	2903077	207	108	52.17	0.93
1	2903352	2903926	575	357	62.09	0.89
1	2905181	2905386	206	109	52.91	0.92
1	2907114	2907439	326	174	53.37	0.99
1	2910726	2910933	208	115	55.29	0.91
1	2912163	2912742	580	360	62.07	0.91
1	2912898	2913949	1052	646	61.41	1.15
1	2918142	2918811	670	409	61.04	1.02
1	2918849	2919886	1038	641	61.75	1.01
1	2919974	2920863	890	546	61.35	0.88
1	2920940	2922168	1229	798	64.93	0.88
1	2922256	2922546	291	198	68.04	0.99
1	2923473	2923748	276	149	53.99	0.89
1	2924950	2925197	248	132	53.23	0.98
1	2925224	2925852	629	356	56.6	1.09
1	2930689	2930973	285	174	61.05	1.05
1	2931008	2931409	402	246	61.19	0.77
1	2936604	2936891	288	182	63.19	0.98
1	2937065	2937441	377	205	54.38	2.09
1	2938225	2939035	811	541	66.71	1.14
1	2944002	2944206	205	130	63.41	0.93
1	2945247	2945529	283	158	55.83	0.82
1	2946663	2946935	273	154	56.41	0.87
1	2948846	2949660	815	542	66.5	1.12
1	2951751	2952023	273	158	57.88	0.83
1	2952668	2952875	208	101	48.56	0.9
1	2953505	2953766	262	137	52.29	0.76
1	2954952	2955271	320	169	52.81	1.04
1	2956336	2956539	204	112	54.9	0.75
1	2957575	2957821	247	118	47.77	0.93
1	2961649	2962006	358	198	55.31	1.15
1	2967898	2968145	248	148	59.68	0.73
1	2974175	2975062	888	553	62.27	0.98
1	2976840	2977051	212	116	54.72	0.84
1	2984489	2984701	213	127	59.62	1
1	2990324	2991396	1073	592	55.17	1.03
1	2992703	2993013	311	195	62.7	0.82
1	2994072	2994643	572	351	61.36	0.95
1	2994693	2995366	674	402	59.64	0.93
1	2996513	2996979	467	292	62.53	1.08
1	2998495	2998745	251	135	53.78	1.01
1	2999471	2999747	277	171	61.73	1.06
1	3011417	3011705	289	156	53.98	1.06
1	3013331	3013648	318	164	51.57	1.14
1	3015031	3015328	298	189	63.42	1.09
1	3015569	3015849	281	143	50.89	1.06
1	3018636	3019123	488	303	62.09	1.04
1	3021055	3021351	297	187	62.96	0.92
1	3021734	3021983	250	151	60.4	0.96
1	3022071	3022400	330	219	66.36	0.83
1	3022515	3022771	257	148	57.59	1.04
1	3023240	3023566	327	203	62.08	0.92
1	3032642	3032919	278	147	52.88	1.06
1	3032941	3033162	222	124	55.86	0.79
1	3035025	3035648	624	385	61.7	0.96
1	3035654	3036057	404	210	51.98	1.3
1	3041674	3042039	366	215	58.74	0.98
1	3042767	3044079	1313	926	70.53	1.25
1	3044258	3044667	410	254	61.95	1.73
1	3045325	3045567	243	129	53.09	0.84
1	3046937	3047290	354	224	63.28	1.02
1	3049661	3049882	222	119	53.6	0.82
1	3053048	3054343	1296	907	69.98	1.19
1	3054523	3054925	403	248	61.54	1.69
1	3055583	3055823	241	128	53.11	0.78
1	3062142	3062354	213	116	54.46	0.89
1	3063280	3063484	205	108	52.68	1.06
1	3064180	3064635	456	276	60.53	0.91
1	3066372	3066669	298	182	61.07	1.1
1	3066695	3067327	633	413	65.24	0.92
1	3067402	3067741	340	211	62.06	0.84
1	3067792	3068724	933	568	60.88	0.86
1	3068741	3069027	287	173	60.28	1.14
1	3069048	3069742	695	436	62.73	0.94
1	3070039	3070971	933	606	64.95	0.97
1	3071663	3072237	575	332	57.74	0.86
1	3072290	3072498	209	117	55.98	0.87
1	3072582	3073415	834	510	61.15	1.01
1	3073507	3074025	519	295	56.84	0.93
1	3074078	3074344	267	147	55.06	0.94
1	3074666	3075152	487	294	60.37	1.06
1	3075191	3075397	207	126	60.87	0.79
1	3075412	3075823	412	249	60.44	0.83
1	3075835	3076944	1110	706	63.6	0.95
1	3077141	3078438	1298	798	61.48	1.02
1	3078474	3078739	266	161	60.53	0.84
1	3078775	3079056	282	194	68.79	0.9
1	3079194	3079472	279	173	62.01	0.95
1	3081829	3082206	378	224	59.26	1
1	3092768	3092983	216	110	50.93	0.86
1	3108527	3109717	1191	747	62.72	0.96
1	3113935	3114907	973	603	61.97	1.01
1	3117857	3118133	277	148	53.43	1.1
1	3118157	3118376	220	123	55.91	0.79
1	3121819	3122034	216	116	53.7	1.05
1	3123734	3124065	332	175	52.71	1.13
1	3125509	3125742	234	149	63.68	0.98
1	3133454	3133715	262	148	56.49	1.11
1	3133989	3134872	884	555	62.78	1.03
1	3136659	3136925	267	143	53.56	0.82
1	3144574	3145473	900	566	62.89	1
1	3147250	3147461	212	116	54.72	0.84
1	3154622	3154877	256	159	62.11	0.93
1	3160467	3161537	1071	591	55.18	1.04
1	3162951	3163281	331	202	61.03	0.95
1	3164044	3165321	1278	772	60.41	0.93
1	3166487	3166951	465	291	62.58	1.1
1	3168464	3168735	272	144	52.94	0.96
1	3182046	3182550	505	316	62.57	1.03
1	3184478	3184779	302	191	63.25	0.89
1	3185157	3185490	334	197	58.98	0.9
1	3185499	3185825	327	215	65.75	0.82
1	3185920	3186184	265	156	58.87	1.05
1	3186668	3186967	300	187	62.33	1.03
1	3196064	3196340	277	148	53.43	1.1
1	3196364	3196583	220	123	55.91	0.79
1	3198445	3199462	1018	598	58.74	1.06
1	3204700	3205062	363	213	58.68	0.99
1	3205406	3206724	1319	931	70.58	1.23
1	3206907	3207311	405	252	62.22	1.76
1	3207971	3208215	245	131	53.47	0.82
1	3209582	3209935	354	224	63.28	0.99
1	3212304	3212513	210	107	50.95	0.82
1	3214678	3216127	1450	847	58.41	1.18
1	3216160	3217236	1077	665	61.75	1.01
1	3217243	3218005	763	429	56.23	1.06
1	3220703	3220944	242	131	54.13	0.85
1	3221986	3222297	312	157	50.32	0.71
1	3222588	3223707	1120	588	52.5	1.34
1	3223968	3224439	472	313	66.31	1.14
1	3224494	3224807	314	161	51.27	0.84
1	3225960	3226259	300	164	54.67	0.94
1	3227612	3228902	1291	911	70.57	1.21
1	3229087	3229368	282	152	53.9	1.14
1	3236586	3236798	213	116	54.46	0.89
1	3237724	3237928	205	108	52.68	1.06
1	3238624	3239053	430	257	59.77	0.96
1	3240816	3241088	273	172	63	1.05
1	3241261	3241772	512	341	66.6	0.89
1	3241847	3242186	340	210	61.76	0.85
1	3242237	3242687	451	269	59.65	0.86
1	3242691	3243174	484	297	61.36	0.86
1	3243191	3243476	286	174	60.84	1.12
1	3243499	3244218	720	445	61.81	0.92
1	3244487	3245700	1214	777	64	0.95
1	3246388	3246961	574	331	57.67	0.9
1	3247015	3247221	207	118	57	0.84
1	3247274	3248190	917	558	60.85	0.99
1	3248332	3248752	421	239	56.77	0.98
1	3248803	3249074	272	150	55.15	0.97
1	3249392	3249878	487	298	61.19	1.08
1	3249917	3250123	207	125	60.39	0.74
1	3250139	3250549	411	250	60.83	0.79
1	3250561	3251866	1306	835	63.94	0.9
1	3251868	3253166	1299	798	61.43	1.01
1	3253206	3253496	291	174	59.79	0.86
1	3253501	3253789	289	199	68.86	0.91
1	3253886	3254206	321	196	61.06	0.86
1	3256549	3256933	385	226	58.7	1.03
1	3264540	3265170	631	359	56.89	1.13
1	3266637	3266968	332	176	53.01	1.03
1	3267838	3268134	297	199	67	1.03
1	3268218	3268502	285	177	62.11	0.82
1	3268505	3269447	943	625	66.28	0.92
1	3269525	3270401	877	536	61.12	0.82
1	3270510	3271234	725	443	61.1	1.05
1	3271314	3271580	267	156	58.43	0.8
1	3271713	3271965	253	172	67.98	0.89
1	3272159	3272847	689	441	64.01	0.91
1	3272884	3273553	670	408	60.9	1.02
1	3273601	3273941	341	191	56.01	1.25
1	3274096	3274912	817	469	57.41	0.87
1	3275244	3276011	768	472	61.46	0.97
1	3276286	3277107	822	466	56.69	0.86
1	3277183	3277687	505	311	61.58	1.15
1	3277720	3278346	627	386	61.56	0.93
1	3278365	3280392	2028	1284	63.31	1
1	3281055	3281914	860	566	65.81	1.09
1	3284986	3285709	724	471	65.06	0.97
1	3285790	3287015	1226	799	65.17	0.97
1	3288185	3288972	788	526	66.75	1.19
1	3290844	3291049	206	120	58.25	0.8
1	3292498	3292780	283	158	55.83	0.79
1	3293395	3293662	268	144	53.73	0.88
1	3294028	3294637	610	410	67.21	1.17
1	3295525	3296065	541	333	61.55	1
1	3302466	3302731	266	135	50.75	1.17
1	3303341	3303866	526	324	61.6	1.09
1	3306732	3307607	876	548	62.56	1.06
1	3307613	3308010	398	231	58.04	1.04
1	3309785	3310077	293	194	66.21	0.99
1	3310101	3310513	413	251	60.77	1.01
1	3312474	3312810	337	195	57.86	0.85
1	3327630	3328029	400	237	59.25	0.88
1	3333123	3334333	1211	814	67.22	0.98
1	3335156	3336236	1081	708	65.49	0.93
1	3336279	3338687	2409	1543	64.05	1
1	3338719	3338921	203	131	64.53	0.99
1	3339000	3340099	1100	694	63.09	1.08
1	3340201	3340782	582	318	54.64	0.88
1	3341009	3342086	1078	663	61.5	0.95
1	3342101	3342304	204	122	59.8	1.05
1	3342355	3342576	222	129	58.11	0.87
1	3342635	3343248	614	361	58.79	0.81
1	3343380	3343719	340	186	54.71	1.11
1	3343767	3344970	1204	771	64.04	0.97
1	3345040	3345268	229	144	62.88	0.93
1	3345291	3346082	792	512	64.65	1.04
1	3346190	3347026	837	511	61.05	0.86
1	3347176	3348253	1078	696	64.56	0.9
1	3348290	3348626	337	216	64.09	1.03
1	3353597	3353875	279	157	56.27	1.09
1	3355946	3356677	732	469	64.07	1.13
1	3356696	3357331	636	419	65.88	0.98
1	3358473	3359220	748	449	60.03	1.13
1	3359225	3359508	284	164	57.75	1.23
1	3360560	3360889	330	176	53.33	0.98
1	3363465	3363697	233	121	51.93	0.66
1	3368256	3368994	739	438	59.27	1.11
1	3369008	3369293	286	165	57.69	1.26
1	3370339	3370623	285	152	53.33	0.9
1	3372202	3372454	253	142	56.13	0.88
1	3373216	3373615	400	256	64	1
1	3375427	3375665	239	156	65.27	1.11
1	3377026	3377428	403	233	57.82	1.09
1	3377707	3378387	681	473	69.46	1.23
1	3378985	3379299	315	166	52.7	0.96
1	3379622	3380415	794	535	67.38	1.15
1	3388341	3388600	260	145	55.77	0.88
1	3389940	3390696	757	404	53.37	1.06
1	3390704	3390983	280	152	54.29	1.02
1	3396543	3396994	452	231	51.11	1.19
1	3398304	3398608	305	162	53.11	0.93
1	3399074	3399471	398	258	64.82	1.03
1	3404935	3405216	282	164	58.16	1.16
1	3405251	3405972	722	433	59.97	1.13
1	3413998	3414197	200	125	62.5	1.96
1	3414617	3415170	554	357	64.44	1.09
1	3421033	3421565	533	313	58.72	0.94
1	3428128	3428576	449	271	60.36	1.01
1	3428824	3429134	311	158	50.8	0.85
1	3434561	3434795	235	132	56.17	0.92
1	3434908	3435186	279	171	61.29	0.96
1	3435258	3435483	226	137	60.62	0.89
1	3435488	3435852	365	244	66.85	0.94
1	3435867	3436220	354	215	60.73	0.85
1	3436321	3438078	1758	1083	61.6	0.94
1	3438092	3438488	397	242	60.96	0.93
1	3438947	3440031	1085	667	61.47	0.95
1	3447528	3448660	1133	678	59.84	1.17
1	3453147	3453943	797	536	67.25	1.02
1	3460021	3460346	326	221	67.79	0.81
1	3460893	3461099	207	126	60.87	1.06
1	3463022	3463301	280	173	61.79	0.92
1	3463349	3463899	551	323	58.62	1.08
1	3470250	3470469	220	112	50.91	0.88
1	3473533	3474771	1239	840	67.8	1.02
1	3482440	3482930	491	306	62.32	1.1
1	3490727	3491270	544	311	57.17	0.92
1	3491604	3492528	925	563	60.86	1
1	3492680	3493470	791	449	56.76	0.97
1	3493737	3496205	2469	1546	62.62	0.93
1	3496207	3497144	938	562	59.91	0.99
1	3497187	3497517	331	202	61.03	0.94
1	3497575	3498141	567	365	64.37	0.9
1	3498198	3498548	351	216	61.54	0.92
1	3499204	3499408	205	133	64.88	2.14
1	3499821	3500404	584	389	66.61	1.05
1	3504985	3505260	276	159	57.61	1.11
1	3505265	3506007	743	444	59.76	1.13
1	3507154	3507784	631	412	65.29	1
1	3507805	3508542	738	475	64.36	1.12
1	3510602	3510886	285	160	56.14	1.16
1	3515859	3516196	338	216	63.91	1.04
1	3516233	3517345	1113	718	64.51	0.9
1	3517473	3518179	707	427	60.4	0.87
1	3518403	3519232	830	533	64.22	1.04
1	3519256	3519483	228	139	60.96	0.95
1	3519554	3520764	1211	778	64.24	0.97
1	3520808	3521147	340	186	54.71	1.07
1	3521276	3521889	614	361	58.79	0.79
1	3521948	3522163	216	122	56.48	0.83
1	3522220	3522423	204	123	60.29	0.98
1	3522438	3523518	1081	667	61.7	0.96
1	3523527	3524138	612	354	57.84	0.9
1	3524146	3524345	200	102	51	0.71
1	3524420	3525516	1097	694	63.26	1.06
1	3525595	3525798	204	129	63.24	1.13
1	3525830	3528225	2396	1542	64.36	1
1	3528268	3529340	1073	701	65.33	0.91
1	3530164	3530848	685	468	68.32	1
1	3530874	3531374	501	325	64.87	0.93
1	3532437	3532645	209	113	54.07	0.71
1	3536503	3536845	343	203	59.18	0.9
1	3551785	3552104	320	186	58.12	0.82
1	3554097	3554813	717	453	63.18	1
1	3556599	3556991	393	225	57.25	1.07
1	3556996	3557686	691	445	64.4	0.95
1	3557706	3557956	251	135	53.78	1.55
1	3560750	3561285	536	327	61.01	1.05
1	3561896	3562162	267	135	50.56	1.06
1	3568556	3569094	539	330	61.22	1.02
1	3569905	3570707	803	522	65.01	1.08
1	3571555	3572778	1224	800	65.36	0.96
1	3572858	3575281	2424	1571	64.81	1
1	3575548	3576152	605	376	62.15	0.94
1	3576176	3576666	491	305	62.12	1.14
1	3576757	3577566	810	460	56.79	0.86
1	3577855	3578838	984	605	61.48	1
1	3578937	3579769	833	480	57.62	0.88
1	3579926	3580263	338	188	55.62	1.24
1	3580311	3580980	670	409	61.04	1.02
1	3581018	3582055	1038	641	61.75	1.01
1	3582143	3583031	889	546	61.42	0.87
1	3583108	3584336	1229	798	64.93	0.88
1	3584422	3584713	292	199	68.15	0.98
1	3590308	3590552	245	150	61.22	0.79
1	3590738	3591022	285	175	61.4	1.04
1	3594784	3595940	1157	822	71.05	1.12
1	3596186	3596588	403	246	61.04	1.56
1	3597245	3597472	228	118	51.75	0.8
1	3603601	3603813	213	116	54.46	0.89
1	3604739	3604943	205	108	52.68	1.06
1	3606223	3606658	436	265	60.78	0.92
1	3608395	3608692	298	182	61.07	1.1
1	3608718	3609350	633	413	65.24	0.92
1	3609425	3609764	340	211	62.06	0.84
1	3609815	3610747	933	568	60.88	0.86
1	3610764	3611050	287	173	60.28	1.14
1	3611071	3611765	695	436	62.73	0.94
1	3612062	3612994	933	606	64.95	0.97
1	3613686	3614260	575	332	57.74	0.86
1	3614313	3614521	209	117	55.98	0.87
1	3614605	3615438	834	510	61.15	1.01
1	3615530	3616048	519	295	56.84	0.93
1	3616101	3616367	267	147	55.06	0.94
1	3616689	3617175	487	294	60.37	1.06
1	3617214	3617420	207	126	60.87	0.79
1	3617435	3617846	412	249	60.44	0.83
1	3617858	3618967	1110	706	63.6	0.95
1	3619164	3620461	1298	798	61.48	1.02
1	3620497	3620762	266	161	60.53	0.84
1	3620798	3621079	282	194	68.79	0.9
1	3621217	3621495	279	173	62.01	0.95
1	3623852	3624229	378	224	59.26	1
1	3631850	3632480	631	358	56.74	1.09
1	3632507	3632754	248	135	54.44	0.93
1	3633955	3634189	235	129	54.89	0.83
1	3635242	3635561	320	168	52.5	1
1	3638488	3639300	813	543	66.79	1.13
1	3640084	3640896	813	543	66.79	1.13
1	3645863	3646067	205	130	63.41	0.93
1	3647108	3647390	283	158	55.83	0.82
1	3648524	3648796	273	154	56.41	0.87
1	3650889	3651621	733	489	66.71	1.18
1	3654520	3654742	223	116	52.02	0.87
1	3657478	3657831	354	223	62.99	0.97
1	3659202	3659444	243	126	51.85	0.82
1	3660102	3660506	405	246	60.74	1.77
1	3660692	3662002	1311	921	70.25	1.26
1	3662356	3662835	480	272	56.67	0.97
1	3662844	3663064	221	125	56.56	1
1	3668360	3668762	403	213	52.85	1.29
1	3668768	3669392	625	387	61.92	0.96
1	3671254	3671475	222	122	54.95	0.82
1	3671497	3671775	279	150	53.76	1.06
1	3676134	3676344	211	102	48.34	1.07
1	3682336	3682598	263	140	53.23	1.32
1	3763650	3764172	523	279	53.35	1.03
1	3805420	3805790	371	297	80.05	0.95
1	3811201	3811445	245	148	60.41	0.85
1	3811632	3811926	295	184	62.37	1.01
1	3814269	3814676	408	333	81.62	0.91
1	3818367	3818745	379	239	63.06	1.01
1	3824538	3824753	216	107	49.54	0.91
1	3832183	3832595	413	264	63.92	1.03
1	3834663	3834870	208	109	52.4	1.06
1	3835504	3835933	430	275	63.95	1.12
1	3843079	3843449	371	253	68.19	1.06
1	3843686	3844098	413	267	64.65	1.12
1	3854686	3854905	220	109	49.55	0.96
1	3870877	3871126	250	141	56.4	1.16
1	3884489	3884859	371	253	68.19	1.06
1	3885096	3885508	413	267	64.65	1.12
1	3886099	3886970	872	569	65.25	1.03
1	3892599	3893317	719	445	61.89	1.06
1	3906023	3906357	335	180	53.73	1.16
1	3917371	3917853	483	274	56.73	0.96
1	3920804	3921038	235	116	49.36	1.05
1	3921875	3922099	225	123	54.67	1.13
1	3923314	3923542	229	122	53.28	1.23
1	3924990	3925218	229	123	53.71	1.21
1	3926051	3926273	223	112	50.22	1.07
1	3928262	3928479	218	115	52.75	0.8
1	3929796	3929997	202	109	53.96	1.36
1	3931133	3931380	248	120	48.39	1.18
1	3933106	3933324	219	118	53.88	1.2
1	3933855	3934092	238	136	57.14	0.79
1	3934158	3934397	240	116	48.33	1.07
1	3945479	3945695	217	115	53	1.18
1	3945818	3946047	230	122	53.04	0.75
1	3947016	3947216	201	104	51.74	0.83
1	3948395	3948598	204	107	52.45	1.36
1	3949807	3950019	213	103	48.36	1.13
1	3950088	3950307	220	125	56.82	0.69
1	3950852	3951080	229	123	53.71	1.09
1	3951952	3952155	204	108	52.94	0.93
1	3952233	3952444	212	120	56.6	0.88
1	3954528	3954904	377	209	55.44	0.91
1	3954977	3955188	212	120	56.6	0.88
1	3961612	3961999	388	209	53.87	0.96
1	3967931	3968212	282	139	49.29	1.43
1	3986574	3986809	236	132	55.93	1.14
1	3987333	3987601	269	148	55.02	0.92
1	3995065	3995273	209	119	56.94	0.83
1	3996422	3996643	222	109	49.1	0.97
1	3996728	3996938	211	117	55.45	0.76
1	3997477	3997705	229	125	54.59	1.23
1	4000805	4001113	309	163	52.75	0.84
1	4007295	4007591	297	156	52.53	0.83
1	4009927	4010176	250	139	55.6	1.04
1	4010709	4010935	227	128	56.39	0.88
1	4010988	4011232	245	124	50.61	0.9
1	4014756	4015143	388	213	54.9	1.2
1	4015235	4015449	215	112	52.09	1.03
1	4016079	4016412	334	178	53.29	0.84
1	4016975	4017544	570	348	61.05	0.91
1	4019284	4019542	259	131	50.58	1.03
1	4022232	4022467	236	132	55.93	1.14
1	4022991	4023574	584	303	51.88	0.92
1	4023915	4024117	203	109	53.69	1.37
1	4025397	4025625	229	123	53.71	1.21
1	4026458	4026693	236	116	49.15	1.05
1	4027230	4027432	203	114	56.16	1.03
1	4028670	4028887	218	116	53.21	0.79
1	4035042	4035268	227	120	52.86	0.76
1	4037799	4037999	201	109	54.23	0.97
1	4038510	4039033	524	269	51.34	0.93
1	4039561	4039790	230	129	56.09	1.22
1	4050043	4050321	279	148	53.05	1.38
1	4052195	4052461	267	129	48.31	1.3
1	4053307	4053577	271	130	47.97	1.23
1	4055618	4055852	235	124	52.77	1.35
1	4061084	4061372	289	153	52.94	0.99
1	4061929	4062131	203	115	56.65	1.01
1	4064584	4064807	224	123	54.91	0.66
1	4064912	4065186	275	145	52.73	1.37
1	4068511	4068774	264	125	47.35	1.51
1	4071714	4071964	251	126	50.2	1.24
1	4077819	4078089	271	141	52.03	1.26
1	4082810	4083362	553	328	59.31	0.92
1	4084316	4085122	807	502	62.21	1.08
1	4085278	4085774	497	286	57.55	0.94
1	4085792	4086002	211	114	54.03	0.93
1	4086228	4087511	1284	790	61.53	0.98
1	4087523	4087945	423	282	66.67	1
1	4088078	4088405	328	203	61.89	1.06
1	4088532	4088874	343	198	57.73	1.18
1	4093186	4093792	607	347	57.17	1.12
1	4093823	4094252	430	249	57.91	1.03
1	4095269	4095552	284	153	53.87	0.97
1	4096562	4096787	226	120	53.1	0.82
1	4097671	4097970	300	161	53.67	0.93
1	4109003	4110126	1124	687	61.12	1.09
1	4112133	4113316	1184	764	64.53	1.06
1	4122041	4122331	291	157	53.95	0.95
1	4134345	4134591	247	136	55.06	1.34
1	4136285	4136631	347	178	51.3	1.1
1	4145990	4146199	210	109	51.9	0.92
1	4158953	4159561	609	348	57.14	1.16
1	4166790	4167170	381	243	63.78	1.08
1	4174339	4174669	331	213	64.35	1.08
1	4174719	4175266	548	351	64.05	0.94
1	4180189	4181116	928	610	65.73	0.94
1	4181167	4183549	2383	1528	64.12	0.99
1	4183619	4184448	830	517	62.29	0.94
1	4184470	4185035	566	338	59.72	1.02
1	4185099	4185586	488	257	52.66	0.95
1	4186046	4187116	1071	660	61.62	1.02
1	4187158	4188076	919	533	58	0.86
1	4188194	4188395	202	103	50.99	1.3
1	4188596	4189585	990	615	62.12	0.9
1	4189591	4190281	691	414	59.91	0.99
1	4190297	4191104	808	490	60.64	0.95
1	4191203	4192317	1115	729	65.38	0.97
1	4192355	4192685	331	207	62.54	1.12
1	4197218	4198499	1282	831	64.82	0.94
1	4198538	4201167	2630	1688	64.18	0.99
1	4201195	4202347	1153	715	62.01	1.04
1	4293843	4294059	217	114	52.53	1
1	4295645	4296206	562	357	63.52	1.02
1	4310894	4311330	437	250	57.21	1.04
1	4311341	4311769	429	244	56.88	1.1
1	4341545	4342086	542	346	63.84	0.98
1	4368157	4368414	258	131	50.78	0.85
1	4369088	4369299	212	108	50.94	1.02
1	4427874	4428152	279	151	54.12	0.8
1	4429276	4429616	341	176	51.61	1.15
1	4433719	4434905	1187	736	62.01	1.04
1	4438631	4439817	1187	732	61.67	1.01
1	4446176	4447495	1320	772	58.48	1.15
1	4453246	4454565	1320	771	58.41	1.15
1	4458969	4459759	791	496	62.71	1.18
1	4467438	4467720	283	157	55.48	0.94
1	4469565	4470374	810	507	62.59	1.15
1	4499004	4499721	718	387	53.9	0.86
1	4500384	4501672	1289	829	64.31	0.88
1	4501919	4502285	367	226	61.58	0.92
1	4508591	4508911	321	245	76.32	1.09
1	4510057	4510353	297	159	53.54	0.94
1	4579660	4580689	1030	693	67.28	1.23
1	4583204	4583504	301	171	56.81	1.03
1	4583784	4584108	325	182	56	1.04
1	4584403	4584822	420	235	55.95	1.13
1	4585170	4585413	244	145	59.43	0.93
1	4585459	4585713	255	141	55.29	1.08
1	4596221	4596448	228	116	50.88	1.22
1	4596880	4597415	536	321	59.89	0.92
1	4597993	4598381	389	207	53.21	0.98
1	4604934	4605809	876	531	60.62	0.93
1	4608696	4608906	211	112	53.08	0.74
1	4609645	4610491	847	519	61.28	1.3
1	4611054	4611326	273	158	57.88	1.88
1	4616512	4616881	370	205	55.41	1.2
1	4617211	4617462	252	147	58.33	0.98
1	4617506	4617871	366	206	56.28	0.93
1	4626450	4626739	290	193	66.55	0.85
1	4627616	4628234	619	357	57.67	0.83
1	4639499	4639757	259	143	55.21	1.02
1	4640223	4640597	375	241	64.27	1.06
1	4643538	4643889	352	199	56.53	1.04
1	4645217	4645574	358	204	56.98	1.14
1	4645678	4646362	685	404	58.98	0.9
1	4646634	4646836	203	114	56.16	0.71
1	4646886	4647341	456	279	61.18	0.85
1	4647365	4647689	325	186	57.23	0.96
1	4647785	4648660	876	480	54.79	0.84
1	4648685	4649318	634	351	55.36	1
1	4650198	4650549	352	187	53.12	0.81
1	4650811	4651366	556	312	56.12	0.96
1	4651415	4651952	538	297	55.2	1.16
1	4652013	4652706	694	418	60.23	0.95
1	4652725	4654052	1328	841	63.33	1.08
1	4654092	4654736	645	386	59.84	1.07
1	4654804	4655811	1008	610	60.52	1.12
1	4657340	4657981	642	411	64.02	0.97
1	4658844	4659243	400	241	60.25	0.86
1	4660128	4660330	203	123	60.59	0.81
1	4663838	4664327	490	241	49.18	0.95
1	4664910	4665252	343	242	70.55	1.4
1	4665433	4666027	595	329	55.29	1.35
1	4666606	4667267	662	388	58.61	1.14
1	4667420	4667683	264	139	52.65	0.98
1	4667788	4668044	257	134	52.14	0.98
1	4668085	4668582	498	302	60.64	0.98
1	4669175	4669423	249	127	51	0.9
1	4669463	4669834	372	246	66.13	1.14
1	4670382	4671442	1061	564	53.16	1.21
1	4674694	4675658	965	492	50.98	1.19
1	4675791	4676110	320	165	51.56	0.89
1	4678724	4680602	1879	1135	60.4	0.99
1	4680619	4682081	1463	859	58.71	1.19
1	4682186	4682443	258	135	52.33	0.97
1	4683867	4684200	334	181	54.19	0.94
1	4689422	4689773	352	200	56.82	1.11
1	4691170	4691521	352	202	57.39	1.14
1	4691863	4692310	448	269	60.04	0.93
1	4692791	4693297	507	306	60.36	0.86
1	4693313	4694592	1280	706	55.16	0.89
1	4694641	4695267	627	346	55.18	1.03
1	4696241	4696491	251	141	56.18	0.83
1	4698393	4699198	806	509	63.15	1.1
1	4706840	4707099	260	146	56.15	0.8
1	4715530	4715746	217	121	55.76	1.13
1	4717487	4717822	336	177	52.68	1.07
1	4718322	4718581	260	137	52.69	1.17
1	4719232	4720116	885	547	61.81	1.12
1	4721035	4721357	323	182	56.35	0.78
1	4721416	4721890	475	262	55.16	0.95
1	4722022	4722587	566	313	55.3	0.93
1	4723100	4723358	259	152	58.69	1.04
1	10819477	10819994	518	296	57.14	1
1	10822338	10822552	215	111	51.63	1.33
1	10822862	10823341	480	285	59.38	1.06
1	10825687	10825891	205	104	50.73	1.52
1	10826235	10827815	1581	1014	64.14	1.2
1	10828106	10829712	1607	1084	67.45	1.11
1	10831069	10831507	439	278	63.33	1.07
1	10832116	10832361	246	130	52.85	0.95
1	10833020	10833272	253	129	50.99	0.87
1	10838301	10838609	309	156	50.49	0.77
1	10839861	10840297	437	278	63.62	1.07
1	10841701	10842424	724	442	61.05	1
1	10846657	10847087	431	274	63.57	1.06
1	10852647	10852864	218	110	50.46	0.96
1	10853498	10853716	219	116	52.97	1.05
1	10854354	10854809	456	288	63.16	0.99
1	10855030	10855655	626	460	73.48	1.12
1	10859530	10859773	244	129	52.87	1.39
1	10860238	10860526	289	179	61.94	1.11
1	10861449	10861726	278	149	53.6	1.06
1	10866891	10867145	255	162	63.53	0.97
1	10867714	10868145	432	251	58.1	1.12
1	10875729	10876050	322	202	62.73	1.12
1	10876091	10876535	445	260	58.43	1.03
1	10878480	10879151	672	496	73.81	1.18
1	10882442	10883035	594	363	61.11	0.94
1	10885443	10885702	260	175	67.31	0.91
1	10886191	10886579	389	279	71.72	1.04
1	10887590	10888360	771	498	64.59	1.16
1	10889869	10890106	238	146	61.34	1.21
1	10890148	10890699	552	303	54.89	1.02
1	10895136	10895600	465	289	62.15	1.14
1	10897142	10897405	264	137	51.89	0.97
1	10901388	10901597	210	107	50.95	0.74
1	10903863	10904360	498	307	61.65	1.04
1	10910503	10910989	487	297	60.99	1.06
1	10911199	10911612	414	261	63.04	1.22
1	10912684	10912954	271	141	52.03	0.82
1	10915136	10915382	247	146	59.11	0.81
1	10915462	10916161	700	444	63.43	0.92
1	10916388	10916956	569	350	61.51	0.9
1	10917135	10917374	240	157	65.42	0.66
1	10917436	10917702	267	149	55.81	1.32
1	10917736	10918746	1011	624	61.72	0.84
1	10918821	10919566	746	499	66.89	0.89
1	10919579	10919848	270	170	62.96	0.94
1	10920065	10920644	580	362	62.41	0.86
1	10921063	10921319	257	149	57.98	0.88
1	10921330	10921594	265	144	54.34	0.87
1	10921940	10922880	941	553	58.77	0.99
1	10923054	10923800	747	423	56.63	0.94
1	10924116	10924984	869	508	58.46	0.99
1	10924996	10925234	239	146	61.09	0.81
1	10925290	10925758	469	295	62.9	0.99
1	10925920	10927696	1777	1127	63.42	0.93
1	10927975	10928939	965	616	63.83	0.88
1	10935472	10936396	925	519	56.11	1
1	10943574	10944401	828	508	61.35	1.04
1	10948614	10949445	832	507	60.94	1.03
1	10951648	10952501	854	498	58.31	1.06
1	10954947	10955388	442	262	59.28	0.88
1	10962336	10962637	302	169	55.96	1.06
1	10963258	10963721	464	268	57.76	0.9
1	10964224	10964524	301	160	53.16	0.95
1	10965403	10965661	259	173	66.8	0.94
1	10966320	10967110	791	502	63.46	0.99
1	10969205	10969494	290	161	55.52	0.97
1	10970222	10971308	1087	699	64.31	1.06
1	10972294	10972504	211	111	52.61	0.74
1	10977185	10977635	451	283	62.75	1.13
1	10977654	10978115	462	306	66.23	0.89
1	10978681	10979043	363	188	51.79	1.15
1	10981073	10981654	582	366	62.89	0.99
1	10981841	10982262	422	226	53.55	1.25
1	10993327	10993914	588	366	62.24	0.96
1	10994082	10994518	437	230	52.63	1.25
1	11006079	11006489	411	260	63.26	0.97
1	11007234	11007590	357	224	62.75	1
1	11010803	11011202	400	253	63.25	0.99
1	11012789	11013317	529	312	58.98	1
1	11019510	11019810	301	189	62.79	0.91
1	11026208	11026620	413	243	58.84	0.87
1	11027613	11028616	1004	587	58.47	1.13
1	11032244	11033247	1004	591	58.86	1.13
1	11036610	11037521	912	607	66.56	1.1
1	11040603	11040882	280	194	69.29	0.97
1	11043263	11043496	234	119	50.85	1.2
1	11046390	11046737	348	196	56.32	0.99
1	11050076	11050293	218	115	52.75	1.08
1	11050737	11051192	456	278	60.96	0.95
1	11057015	11057226	212	111	52.36	1.1
1	11057856	11058181	326	174	53.37	0.86
1	11058758	11059271	514	310	60.31	0.93
1	11062109	11062414	306	214	69.93	1.16
1	11063483	11063704	222	129	58.11	0.94
1	11064942	11065505	564	357	63.3	0.94
1	11066825	11067035	211	109	51.66	0.96
1	11071046	11071297	252	135	53.57	1.06
1	11071334	11071545	212	109	51.42	0.86
1	11071673	11071887	215	127	59.07	0.94
1	11076774	11077128	355	180	50.7	0.88
1	11080579	11080874	296	177	59.8	1.19
1	11081316	11081535	220	112	50.91	1.1
1	11081576	11082261	686	450	65.6	1.15
1	11082563	11083245	683	446	65.3	1.2
1	11085370	11085817	448	243	54.24	0.94
1	11086660	11086919	260	153	58.85	0.76
1	11087852	11088093	242	154	63.64	0.81
1	11090184	11091124	941	585	62.17	1.07
1	11091327	11091893	567	356	62.79	1.11
1	11093484	11093695	212	108	50.94	0.88
1	11093731	11093985	255	142	55.69	1.01
1	11099541	11099769	229	119	51.97	0.92
1	11101086	11101602	517	325	62.86	1.12
1	11103308	11103561	254	124	48.82	0.88
1	11103571	11103792	222	117	52.7	1.11
1	11103880	11104125	246	124	50.41	0.8
1	11104292	11104498	207	147	71.01	1.5
1	11105700	11106254	555	339	61.08	1.01
1	11107498	11107698	201	104	51.74	0.98
1	11113800	11114360	561	342	60.96	0.99
1	11115116	11115443	328	184	56.1	1.12
1	11117220	11118540	1321	876	66.31	0.99
1	11118566	11118899	334	209	62.57	1.12
1	11121612	11121931	320	200	62.5	0.88
1	11121999	11122711	713	481	67.46	0.86
1	11122756	11123072	317	194	61.2	1.02
1	11123110	11123644	535	342	63.93	1.14
1	11124212	11126485	2274	1403	61.7	0.9
1	11126792	11127069	278	156	56.12	1.1
1	11127091	11127531	441	254	57.6	0.98
1	11127581	11128404	824	491	59.59	1.03
1	11128910	11129476	567	333	58.73	0.86
1	11130000	11130486	487	315	64.68	0.88
1	11130522	11131024	503	327	65.01	0.89
1	11131028	11132032	1005	674	67.06	0.85
1	11132106	11132527	422	266	63.03	1
1	11132536	11132849	314	211	67.2	0.83
1	11133674	11134033	360	212	58.89	1.28
1	11134077	11134807	731	452	61.83	0.94
1	11134827	11136130	1304	780	59.82	0.97
1	11136278	11136593	316	198	62.66	0.86
1	11136606	11137284	679	464	68.34	0.88
1	11137384	11137631	248	154	62.1	0.93
1	11140400	11140735	336	188	55.95	1.22
1	11141622	11142023	402	249	61.94	0.84
1	11142647	11142868	222	132	59.46	0.87
1	11151144	11151501	358	236	65.92	0.99
1	11151562	11152436	875	601	68.69	1.01
1	11152444	11152782	339	208	61.36	0.91
1	11152846	11154570	1725	1106	64.12	1.03
1	11154665	11154921	257	153	59.53	0.84
1	11155005	11155236	232	168	72.41	0.89
1	11155270	11155550	281	174	61.92	1.08
1	11155557	11156538	982	592	60.29	1.07
1	11156758	11158723	1966	1210	61.55	0.97
1	11158785	11159695	911	518	56.86	0.98
1	11159792	11163618	3827	2508	65.53	1.04
1	11163677	11164951	1275	851	66.75	0.98
1	11165603	11165817	215	105	48.84	0.79
1	11166153	11166634	482	248	51.45	1.15
1	11166705	11166951	247	126	51.01	0.93
1	11176488	11177007	520	294	56.54	1.11
1	11178451	11178986	536	357	66.6	1.3
1	11181552	11181764	213	125	58.69	1.21
1	11181888	11182241	354	236	66.67	1.1
1	11182709	11183082	374	223	59.63	1.01
1	11183540	11183799	260	145	55.77	0.99
1	11183821	11184109	289	151	52.25	0.86
1	11184758	11185178	421	256	60.81	0.9
1	11185665	11186061	397	251	63.22	1.17
1	11187401	11187638	238	133	55.88	0.86
1	11188103	11188342	240	138	57.5	1.07
1	11188458	11188712	255	168	65.88	1.13
1	11189012	11189818	807	444	55.02	1.18
1	11190735	11191216	482	288	59.75	1.4
1	11193072	11193323	252	132	52.38	1.05
1	11195562	11196235	674	449	66.62	1.15
1	11196532	11197575	1044	692	66.28	0.99
1	11199372	11199863	492	276	56.1	1.07
1	11199881	11200208	328	190	57.93	0.91
1	11200503	11201017	515	315	61.17	0.77
1	11201112	11201424	313	185	59.11	0.86
1	11203821	11204111	291	162	55.67	0.76
1	11204227	11204434	208	128	61.54	0.79
1	11205175	11205524	350	211	60.29	0.88
1	11205772	11206047	276	159	57.61	0.74
1	11206588	11206999	412	241	58.5	0.85
1	11207630	11207874	245	125	51.02	0.94
1	11208476	11208705	230	131	56.96	0.81
1	11209790	11210118	329	204	62.01	1.08
1	11211797	11212039	243	128	52.67	0.83
1	11215903	11216107	205	110	53.66	0.75
1	11216770	11217076	307	163	53.09	0.94
1	11219212	11219451	240	136	56.67	1.14
1	11221717	11222204	488	294	60.25	1.02
1	11223129	11223377	249	120	48.19	0.98
1	11223688	11224050	363	197	54.27	0.9
1	11224353	11224581	229	123	53.71	1
1	11224752	11224956	205	114	55.61	0.69
1	11224974	11225184	211	107	50.71	0.75
1	11225452	11225724	273	159	58.24	0.72
1	11225741	11226075	335	185	55.22	0.87
1	11226564	11226812	249	149	59.84	0.78
1	11226843	11227045	203	109	53.69	0.75
1	11227631	11228358	728	412	56.59	1.02
1	11233228	11233443	216	114	52.78	0.73
1	11236768	11237108	341	179	52.49	0.89
1	11241904	11242381	478	257	53.77	0.99
1	11243233	11243495	263	158	60.08	0.76
1	11244414	11244645	232	147	63.36	0.8
1	11247618	11248045	428	224	52.34	1.14
1	11249168	11249611	444	264	59.46	0.89
1	11258675	11258899	225	127	56.44	1.06
1	11263480	11263817	338	194	57.4	1.01
1	11264405	11264829	425	261	61.41	0.87
1	11265043	11265388	346	258	74.57	1.36
1	11266745	11266970	226	124	54.87	1.06
1	11270199	11270870	672	427	63.54	1.06
1	11272072	11272773	702	438	62.39	0.99
1	11273148	11273548	401	221	55.11	0.99
1	11274587	11274988	402	271	67.41	1.08
1	11275027	11275532	506	303	59.88	0.94
1	11278665	11278939	275	159	57.82	1.13
1	11280139	11280574	436	298	68.35	1.11
1	11280689	11280890	202	111	54.95	1.14
1	11287410	11287818	409	277	67.73	1.3
1	11288374	11288604	231	114	49.35	1.15
1	11295227	11295895	669	413	61.73	1.05
1	11296056	11296421	366	207	56.56	1.14
1	11299173	11299445	273	171	62.64	1.1
1	11303889	11304155	267	134	50.19	1.03
1	11308407	11308670	264	159	60.23	1.14
1	11312769	11313466	698	400	57.31	1.05
1	11314278	11315021	744	475	63.84	1.16
1	11315214	11316078	865	548	63.35	1.07
1	11321156	11321438	283	151	53.36	1.09
1	11321512	11322085	574	325	56.62	0.92
1	11326198	11326459	262	145	55.34	0.97
1	11330912	11331244	333	197	59.16	1.24
1	11338280	11338708	429	310	72.26	1.2
1	11342818	11343022	205	107	52.2	1.08
1	11343413	11343616	204	107	52.45	0.86
1	11344277	11344734	458	295	64.41	1.02
1	11346427	11346806	380	232	61.05	1.15
1	11349158	11349370	213	156	73.24	1.33
1	11350978	11351882	905	561	61.99	1.04
1	11352110	11352475	366	200	54.64	1.13
1	11353910	11354353	444	269	60.59	0.88
1	11355720	11356136	417	261	62.59	1.13
1	11357016	11357576	561	336	59.89	0.95
1	11364201	11364770	570	342	60	0.96
1	11366095	11366296	202	104	51.49	1.05
1	11368481	11368713	233	133	57.08	1.13
1	11368716	11369312	597	368	61.64	1.08
1	11375409	11375910	502	314	62.55	1.08
1	11378492	11378800	309	213	68.93	1.14
1	11379312	11379528	217	110	50.69	0.9
1	11379595	11379926	332	169	50.9	1.31
1	11380432	11381358	927	555	59.87	1.16
1	11388753	11389686	934	561	60.06	1.07
1	11392316	11392695	380	197	51.84	1.18
1	11392700	11392900	201	109	54.23	0.82
1	11393267	11393693	427	250	58.55	1.15
1	11396022	11396591	570	356	62.46	0.93
1	11399789	11400285	497	317	63.78	1.04
1	11401394	11401713	320	187	58.44	1.16
1	11402566	11403006	441	247	56.01	1.1
1	11404655	11405069	415	262	63.13	1.02
1	11412348	11412771	424	276	65.09	1.02
1	11416351	11416715	365	222	60.82	0.97
1	11416853	11417259	407	242	59.46	0.97
1	11418806	11419260	455	294	64.62	1.04
1	11420527	11420809	283	146	51.59	0.8
1	11425677	11425881	205	104	50.73	0.99
1	11426503	11426929	427	273	63.93	1.04
1	11429306	11429611	306	174	56.86	0.81
1	11430305	11431325	1021	672	65.82	1.07
1	11434173	11434608	436	294	67.43	0.91
1	11435911	11436120	210	109	51.9	1.42
1	11436721	11437030	310	201	64.84	1.01
1	11441091	11441474	384	207	53.91	1.22
1	11448250	11448953	704	444	63.07	1.29
1	11457115	11457444	330	173	52.42	1.19
1	11461044	11461325	282	143	50.71	1.13
1	11469370	11469728	359	186	51.81	1.25
1	11471283	11472222	940	576	61.28	1.1
1	11472541	11472881	341	213	62.46	0.9
1	11472921	11473544	624	400	64.1	0.78
1	11473565	11474625	1061	655	61.73	1.03
1	11474660	11475075	416	258	62.02	0.78
1	11475087	11475703	617	408	66.13	0.94
1	11475713	11476283	571	361	63.22	1.04
1	11476352	11477360	1009	616	61.05	1.02
1	11477452	11477662	211	101	47.87	0.87
1	11478104	11478534	431	322	74.71	0.9
1	11478696	11478900	205	154	75.12	0.83
1	11480771	11481186	416	224	53.85	0.94
1	11481959	11482408	450	288	64	1.11
1	11490306	11490552	247	151	61.13	0.87
1	11490732	11491023	292	180	61.64	1.01
1	11493207	11493446	240	123	51.25	0.83
1	11493763	11493964	202	105	51.98	0.95
1	11495147	11497112	1966	1127	57.32	0.98
1	11501287	11501718	432	244	56.48	0.96
1	11501850	11503771	1922	1195	62.17	0.96
1	11503789	11504746	958	559	58.35	0.93
1	11504830	11509807	4978	3268	65.65	1.04
1	11512878	11513372	495	307	62.02	1.1
1	11522628	11522859	232	123	53.02	1
1	11526646	11526857	212	106	50	1.06
1	11527494	11527821	328	199	60.67	1.19
1	11527967	11528170	204	134	65.69	1.14
1	11530331	11530773	443	260	58.69	0.95
1	11538259	11538720	462	281	60.82	0.89
1	11539380	11539911	532	329	61.84	1.08
1	11544281	11545766	1486	982	66.08	0.96
1	11546037	11546999	963	608	63.14	0.92
1	11547041	11548120	1080	699	64.72	1.01
1	11548179	11548719	541	361	66.73	0.98
1	11548756	11549735	980	596	60.82	1.08
1	11549950	11550242	293	182	62.12	0.88
1	11550271	11551955	1685	1050	62.31	0.99
1	11551973	11552549	577	340	58.93	0.84
1	11552576	11552931	356	202	56.74	1.14
1	11553014	11553814	801	512	63.92	1.06
1	11555210	11555630	421	267	63.42	1.07
1	11559307	11559553	247	127	51.42	1.16
1	11563792	11564064	273	168	61.54	0.98
1	11564083	11564703	621	405	65.22	0.92
1	11564745	11565079	335	208	62.09	0.89
1	11565177	11566676	1500	918	61.2	0.93
1	11567283	11567687	405	242	59.75	1.05
1	11569833	11571165	1333	907	68.04	1.15
1	11571844	11572111	268	158	58.96	2.11
1	11577188	11577461	274	142	51.82	0.84
1	11577515	11577762	248	130	52.42	0.82
1	11578979	11579354	376	226	60.11	1.09
1	11579723	11579946	224	140	62.5	0.89
1	11579977	11580194	218	132	60.55	0.7
1	11580384	11581676	1293	800	61.87	0.94
1	11582272	11582735	464	271	58.41	0.84
1	11582751	11582987	237	134	56.54	0.76
1	11583055	11583745	691	458	66.28	0.95
1	11583755	11584062	308	183	59.42	0.8
1	11584087	11586245	2159	1372	63.55	1.04
1	11586561	11586802	242	149	61.57	0.92
1	11586897	11587392	496	304	61.29	0.89
1	11587415	11587904	490	298	60.82	1.07
1	11588174	11588956	783	448	57.22	0.95
1	11588992	11590058	1067	643	60.26	1.02
1	11590106	11590953	848	497	58.61	0.84
1	11591543	11592696	1154	730	63.26	0.99
1	11592819	11593108	290	168	57.93	0.82
1	11593119	11594870	1752	1079	61.59	1.01
1	11594949	11595960	1012	653	64.53	0.93
1	11595998	11596469	472	289	61.23	0.98
1	11596478	11597546	1069	649	60.71	1.01
1	11597575	11598023	449	263	58.57	0.94
1	11598077	11598374	298	157	52.68	0.97
1	11599079	11599412	334	185	55.39	0.84
1	11601502	11602469	968	602	62.19	1.18
1	11602569	11603165	597	381	63.82	1.08
1	11604667	11606034	1368	849	62.06	1.01
1	11606203	11606639	437	252	57.67	0.8
1	11611122	11611443	322	171	53.11	1.23
1	11614395	11614727	333	220	66.07	1.12
1	11614749	11615638	890	588	66.07	0.91
1	11615640	11616017	378	236	62.43	0.93
1	11616080	11617053	974	614	63.04	0.91
1	11617088	11617924	837	544	64.99	1.08
1	11617953	11618161	209	123	58.85	0.78
1	11618235	11619438	1204	770	63.95	1.03
1	11619474	11619822	349	197	56.45	1.27
1	11620045	11620847	803	495	61.64	0.9
1	11620906	11622306	1401	861	61.46	0.97
1	11622339	11622984	646	366	56.66	0.95
1	11623077	11625583	2507	1623	64.74	0.99
1	11625836	11626898	1063	696	65.48	1.09
1	11626931	11628126	1196	783	65.47	0.94
1	11628780	11629009	230	131	56.96	0.82
1	11629695	11630010	316	164	51.9	0.89
1	11630130	11630660	531	324	61.02	0.89
1	11630697	11631433	737	440	59.7	0.91
1	11632796	11633523	728	476	65.38	0.82
1	11633804	11634556	753	469	62.28	1.03
1	11634911	11635221	311	188	60.45	0.85
1	11635491	11635705	215	112	52.09	0.93
1	11636152	11636368	217	109	50.23	0.9
1	11637801	11638247	447	289	64.65	1.14
1	11638906	11639108	203	103	50.74	0.87
1	11645525	11645961	437	279	63.84	1.15
1	11646621	11647145	525	312	59.43	0.97
1	11647717	11648169	453	261	57.62	1
1	11648315	11649314	1000	609	60.9	1.02
1	11649369	11649668	300	166	55.33	0.71
1	11649692	11650163	472	282	59.75	0.95
1	11650364	11650695	332	179	53.92	1.24
1	11650786	11651387	602	386	64.12	0.96
1	11651463	11651875	413	265	64.16	0.92
1	11652251	11652541	291	201	69.07	1.04
1	11652564	11654618	2055	1273	61.95	0.98
1	11654747	11655491	745	473	63.49	0.97
1	11655800	11656137	338	205	60.65	0.97
1	11667993	11668844	852	542	63.62	1.12
1	11669501	11670011	511	309	60.47	1.01
1	11670197	11670545	349	187	53.58	1.04
1	11670814	11671811	998	610	61.12	1.09
1	11671863	11674583	2721	1722	63.29	0.94
1	11674622	11674865	244	140	57.38	0.79
1	11674897	11675625	729	464	63.65	0.94
1	11678495	11678728	234	135	57.69	1.2
1	11678901	11679217	317	187	58.99	1.07
1	11680950	11681156	207	130	62.8	0.89
1	11681233	11681434	202	103	50.99	0.76
1	11686027	11686958	932	583	62.55	1.1
1	11689033	11689308	276	157	56.88	0.8
1	11690441	11690719	279	155	55.56	0.79
1	11702141	11702350	210	111	52.86	0.89
1	11705514	11705824	311	189	60.77	0.91
1	11706638	11706900	263	137	52.09	1.01
1	11714742	11715194	453	270	59.6	0.92
1	11719920	11720340	421	286	67.93	1.18
1	11722020	11722380	361	206	57.06	1.04
1	11722851	11723458	608	408	67.11	1.34
1	11723637	11723890	254	151	59.45	0.62
1	11728600	11728924	325	210	64.62	0.91
1	11730062	11730280	219	179	81.74	0.79
1	11731876	11732185	310	162	52.26	1.04
1	11733328	11733592	265	135	50.94	0.89
1	11737156	11737449	294	189	64.29	1.03
1	11739776	11740060	285	178	62.46	1.01
1	11740244	11740504	261	159	60.92	0.83
1	11744929	11745169	241	116	48.13	0.91
1	11745700	11745967	268	168	62.69	1.08
1	11746123	11746383	261	141	54.02	1.26
1	11748555	11749284	730	519	71.1	1.2
1	11749772	11750398	627	440	70.18	1.07
1	11750460	11750778	319	194	60.82	0.85
1	11755171	11756180	1010	665	65.84	1.03
1	11756274	11757237	964	641	66.49	1.06
1	11763549	11764729	1181	701	59.36	1.16
1	11765487	11765937	451	253	56.1	0.91
1	11769105	11769489	385	229	59.48	1.2
1	11769687	11770056	370	229	61.89	0.94
1	11774137	11774525	389	233	59.9	1.19
1	11774705	11775066	362	223	61.6	0.88
1	11776912	11777137	226	117	51.77	1.07
1	11777146	11777995	850	514	60.47	1.09
1	11778002	11778296	295	185	62.71	0.89
1	11783842	11784139	298	155	52.01	0.86
1	11784279	11784715	437	278	63.62	0.95
1	11784865	11785273	409	250	61.12	1
1	11787733	11787978	246	123	50	0.92
1	11792227	11792466	240	123	51.25	0.76
1	11792599	11792809	211	117	55.45	0.87
1	11793615	11793912	298	155	52.01	0.86
1	11794051	11794574	524	328	62.6	0.96
1	11795995	11796209	215	129	60	1.1
1	11796910	11798293	1384	817	59.03	1.06
1	11801362	11801605	244	141	57.79	0.93
1	11801615	11801816	202	125	61.88	0.94
1	11803045	11803414	370	210	56.76	1.11
1	11809011	11809431	421	235	55.82	0.93
1	11810123	11811218	1096	726	66.24	1.08
1	11813118	11813356	239	132	55.23	0.98
1	11815703	11816297	595	328	55.13	0.9
1	11816846	11817066	221	116	52.49	0.85
1	11817884	11818320	437	244	55.84	0.97
1	11818500	11819000	501	286	57.09	0.99
1	11821337	11821605	269	170	63.2	0.9
1	11821667	11822031	365	219	60	0.88
1	11822395	11823134	740	464	62.7	0.94
1	11823175	11823419	245	131	53.47	0.82
1	11823459	11823928	470	297	63.19	0.94
1	11823999	11824714	716	407	56.84	1
1	11824810	11825243	434	228	52.53	0.94
1	11825294	11825902	609	363	59.61	0.99
1	11825908	11827130	1223	693	56.66	0.85
1	11827422	11828573	1152	698	60.59	1.17
1	11828635	11829735	1101	676	61.4	1.1
1	11829801	11830575	775	529	68.26	1
1	11830592	11832289	1698	1007	59.31	1.08
1	11832292	11832503	212	108	50.94	1.1
1	11832561	11832894	334	192	57.49	1.02
1	11832904	11833143	240	118	49.17	1.11
1	11833302	11833615	314	187	59.55	0.83
1	11833671	11834479	809	457	56.49	0.79
1	11834488	11835132	645	380	58.91	0.99
1	11835334	11835535	202	108	53.47	0.76
1	11835650	11836039	390	228	58.46	0.82
1	11836052	11836449	398	224	56.28	0.98
1	11836462	11836957	496	307	61.9	0.93
1	11836966	11837218	253	136	53.75	0.73
1	11837258	11837995	738	463	62.74	0.89
1	11838362	11838647	286	172	60.14	1.12
1	11838682	11839268	587	322	54.86	0.95
1	11839410	11839985	576	302	52.43	1.13
1	11840056	11841962	1907	1231	64.55	1
1	11842051	11843094	1044	651	62.36	1.05
1	11843162	11844334	1173	690	58.82	1.13
1	11844698	11845458	761	519	68.2	0.88
1	11845566	11846834	1269	775	61.07	0.93
1	11846836	11847117	282	173	61.35	1.13
1	11847122	11847568	447	278	62.19	0.86
1	11847615	11848463	849	567	66.78	0.9
1	11848536	11849138	603	387	64.18	0.78
1	11849823	11850654	832	484	58.17	0.86
1	11850703	11851888	1186	705	59.44	0.99
1	11851914	11852189	276	167	60.51	0.87
1	11852194	11852524	331	187	56.5	0.95
1	11852831	11853979	1149	703	61.18	0.93
1	11853990	11855104	1115	713	63.95	0.98
1	11855226	11856046	821	495	60.29	0.97
1	11856071	11856604	534	333	62.36	1.03
1	11856680	11857310	631	419	66.4	0.88
1	11857353	11857696	344	218	63.37	0.89
1	11858195	11858447	253	129	50.99	0.92
1	11863051	11863784	734	496	67.57	1.11
1	11868628	11868844	217	139	64.06	1.08
1	11870323	11870637	315	169	53.65	1.21
1	11873253	11873494	242	131	54.13	0.85
1	11874155	11874482	328	181	55.18	1.01
1	11877251	11877859	609	359	58.95	1.13
1	11884716	11885015	300	156	52	0.85
1	11885155	11885678	524	328	62.6	0.96
1	11887048	11887274	227	116	51.1	0.96
1	11890996	11892456	1461	958	65.57	1.07
1	11895878	11896088	211	125	59.24	1.48
1	11897461	11897904	444	271	61.04	1.29
1	11902173	11902570	398	246	61.81	1.08
1	11902878	11903725	848	538	63.44	1.01
1	11903736	11904192	457	243	53.17	0.94
1	11904911	11905556	646	404	62.54	1.05
1	11905674	11905918	245	144	58.78	1.16
1	11906385	11906629	245	138	56.33	0.82
1	11907946	11908325	380	239	62.89	1.01
1	11908595	11909171	577	339	58.75	1.07
1	11909273	11909495	223	134	60.09	1.3
1	11911855	11912229	375	260	69.33	1.11
1	11917093	11917447	355	210	59.15	1.1
1	11917878	11918740	863	552	63.96	0.99
1	11919265	11920508	1244	742	59.65	1.08
1	11921751	11923075	1325	867	65.43	0.99
1	11923100	11924144	1045	646	61.82	1.07
1	11924190	11924420	231	136	58.87	0.8
1	11924592	11925462	871	570	65.44	0.93
1	11925489	11925725	237	151	63.71	1
1	11925887	11926896	1010	606	60	1.01
1	11926991	11927949	959	529	55.16	0.93
1	11927972	11928973	1002	605	60.38	0.97
1	11929025	11929269	245	140	57.14	0.81
1	11929290	11929861	572	338	59.09	0.88
1	11935002	11935444	443	258	58.24	1.28
1	11942064	11942648	585	343	58.63	1.23
1	11945482	11945979	498	309	62.05	1.07
1	11946643	11946883	241	125	51.87	0.79
1	11948426	11949030	605	358	59.17	1.13
1	11954075	11954316	242	131	54.13	0.85
1	11954979	11955306	328	181	55.18	1.01
1	11957782	11958048	267	144	53.93	1.09
1	11958085	11958411	327	188	57.49	0.95
1	11958616	11959094	479	296	61.8	1.05
1	11963270	11963527	258	132	51.16	1.01
1	11964654	11964981	328	165	50.3	0.77
1	11966163	11966578	416	270	64.9	1.08
1	11970078	11971184	1107	675	60.98	1.18
1	11975885	11976294	410	269	65.61	1.06
1	11976566	11976773	208	108	51.92	0.89
1	11976951	11977166	216	111	51.39	0.99
1	11977798	11978061	264	140	53.03	0.99
1	11983108	11984205	1098	674	61.38	1.21
1	11986050	11986574	525	322	61.33	1.12
1	11987167	11987478	312	187	59.94	1.14
1	11988516	11988857	342	206	60.23	0.91
1	11989075	11989827	753	478	63.48	0.96
1	11989873	11991838	1966	1222	62.16	0.93
1	11991846	11992131	286	165	57.69	0.9
1	11992209	11993087	879	570	64.85	0.97
1	11993102	11993366	265	153	57.74	0.89
1	11993401	11993683	283	174	61.48	0.89
1	11994374	11995074	701	411	58.63	0.88
1	11995085	11995326	242	140	57.85	0.9
1	11995692	11996552	861	518	60.16	0.95
1	11998140	11998897	758	425	56.07	1.14
1	12000310	12000603	294	153	52.04	1
1	12003058	12003258	201	107	53.23	0.85
1	12007754	12008461	708	399	56.36	1.2
1	12009753	12010064	312	163	52.24	0.89
1	12012403	12012696	294	179	60.88	1.29
1	12012862	12013149	288	162	56.25	1.06
1	12017494	12017750	257	156	60.7	1.35
1	12018030	12018327	298	170	57.05	1.04
1	12019385	12019822	438	229	52.28	0.97
1	12022764	12023523	760	458	60.26	0.96
1	12025488	12025717	230	167	72.61	1.4
1	12033971	12034175	205	109	53.17	0.97
1	12034477	12035070	594	306	51.52	1.02
1	12036480	12036982	503	283	56.26	0.88
1	12037669	12037943	275	139	50.55	0.97
1	12043109	12043570	462	269	58.23	1.12
1	12043658	12044195	538	348	64.68	0.92
1	12046503	12047567	1065	644	60.47	0.99
1	12051020	12051552	533	319	59.85	0.93
1	12051773	12052211	439	278	63.33	1.03
1	12052668	12053063	396	215	54.29	0.94
1	12056397	12056620	224	137	61.16	0.92
1	12061951	12062447	497	293	58.95	1.02
1	12069718	12070181	464	280	60.34	1.15
1	12070739	12070988	250	143	57.2	0.84
1	12071735	12071947	213	111	52.11	1.26
1	12078708	12079178	471	303	64.33	0.99
1	12082354	12082767	414	245	59.18	0.91
1	12083545	12083784	240	118	49.17	1.24
1	12084327	12084724	398	230	57.79	0.85
1	12084739	12084956	218	114	52.29	1.09
1	12085027	12085302	276	144	52.17	0.96
1	12101189	12101587	399	306	76.69	1.11
1	12101643	12102126	484	288	59.5	0.95
1	12102134	12102383	250	141	56.4	1.18
1	12102874	12103302	429	262	61.07	0.96
1	12103329	12104744	1416	939	66.31	1.04
1	12105629	12106218	590	334	56.61	1.03
1	12106995	12107915	921	566	61.45	0.92
1	12108163	12110727	2565	1614	62.92	0.95
1	12110773	12110984	212	126	59.43	0.81
1	12110991	12111716	726	427	58.82	0.92
1	12112098	12112357	260	142	54.62	0.93
1	12112436	12112831	396	225	56.82	0.9
1	12112931	12113224	294	162	55.1	1.04
1	12113710	12114046	337	178	52.82	1.16
1	12122475	12122909	435	248	57.01	1.08
1	12123324	12123663	340	196	57.65	1.13
1	12124609	12124825	217	116	53.46	0.66
1	12124866	12125338	473	271	57.29	0.88
1	12126088	12126760	673	425	63.15	0.93
1	12126775	12127144	370	237	64.05	0.79
1	12127152	12127744	593	384	64.76	1.01
1	12127980	12128234	255	179	70.2	0.73
1	12128339	12128655	317	202	63.72	1.28
1	12128689	12130038	1350	808	59.85	0.98
1	12130552	12130801	250	157	62.8	0.81
1	12130814	12131413	600	354	59	0.81
1	12131422	12132240	819	508	62.03	0.95
1	12132301	12132587	287	157	54.7	0.89
1	12133812	12134209	398	256	64.32	0.84
1	12134232	12134785	554	312	56.32	1.34
1	12135560	12136071	512	319	62.3	1.07
1	12137756	12137959	204	104	50.98	0.91
1	12142473	12142689	217	109	50.23	1.2
1	12142833	12143046	214	113	52.8	0.82
1	12143300	12143806	507	310	61.14	1.06
1	12147023	12147235	213	123	57.75	1.27
1	12149147	12149585	439	262	59.68	1
1	12155671	12156005	335	174	51.94	0.85
1	12157026	12157423	398	247	62.06	0.91
1	12160648	12160892	245	122	49.8	0.95
1	12161118	12161714	597	374	62.65	0.98
1	12163242	12163454	213	114	53.52	0.87
1	12163514	12163716	203	112	55.17	1.17
1	12163940	12165515	1576	924	58.63	1.18
1	12165549	12165762	214	118	55.14	1.61
1	12165953	12166361	409	252	61.61	1.14
1	12166949	12167942	994	690	69.42	1.16
1	12168030	12168439	410	280	68.29	1.18
1	12168567	12168778	212	126	59.43	0.86
1	12175798	12176194	397	254	63.98	1.11
1	12177640	12177982	343	178	51.9	0.87
1	12183479	12183865	387	245	63.31	1.01
1	12193930	12195039	1110	655	59.01	1.16
1	12199426	12199822	397	248	62.47	1.03
1	12200464	12200677	214	110	51.4	0.93
1	12201314	12201533	220	116	52.73	1.01
1	12202604	12202861	258	122	47.29	0.98
1	12203010	12204173	1164	664	57.04	0.83
1	12204195	12204794	600	348	58	1.02
1	12204854	12205233	380	200	52.63	0.99
1	12205375	12205976	602	345	57.31	0.99
1	12206095	12207200	1106	651	58.86	1.15
1	12214067	12215386	1320	838	63.48	1.06
1	12215691	12215903	213	117	54.93	1.18
1	12217348	12217844	497	293	58.95	0.97
1	12219773	12220822	1050	618	58.86	0.97
1	12221340	12221929	590	339	57.46	1.09
1	12221942	12222290	349	186	53.3	0.81
1	12222299	12222624	326	178	54.6	1.2
1	12222891	12223265	375	242	64.53	1.01
1	12223510	12224068	559	348	62.25	1.02
1	12224081	12224337	257	160	62.26	0.98
1	12226508	12226870	363	191	52.62	0.72
1	12227457	12227833	377	190	50.4	0.71
1	12228972	12229345	374	240	64.17	1.07
1	12231705	12234056	2352	1423	60.5	1.08
1	12234155	12235695	1541	1016	65.93	1.02
1	12235753	12236042	290	184	63.45	1.17
1	12236101	12236354	254	136	53.54	1.04
1	12237121	12237504	384	240	62.5	1.02
1	12245577	12245819	243	119	48.97	0.96
1	12247501	12247845	345	182	52.75	1.14
1	12259283	12259639	357	222	62.18	0.92
1	12260093	12261990	1898	1228	64.7	1.01
1	12262046	12263094	1049	656	62.54	1.09
1	12263158	12264375	1218	732	60.1	1.15
1	12264576	12264867	292	170	58.22	1.01
1	12264929	12265938	1010	630	62.38	0.92
1	12265991	12266230	240	131	54.58	0.82
1	12266246	12266730	485	297	61.24	0.99
1	12266760	12267299	540	310	57.41	0.95
1	12267302	12267524	223	131	58.74	1.05
1	12267665	12268049	385	200	51.95	1
1	12268103	12268920	818	475	58.07	0.98
1	12268926	12269383	458	262	57.21	0.83
1	12269398	12269898	501	293	58.48	0.84
1	12270066	12270300	235	113	48.09	1.11
[truncated: 393,316+ more rows]
