# Supplementary material for: Genome-wide high-resolution mapping of DNA methylation identifies epigenetic variation across embryo and endosperm in Maize (Zea may)
Source: BMC Genomics. 2015 Jan 23;16(1):21. doi: 10.1186/s12864-014-1204-7 (PMC4316406; doi:10.1186/s12864-014-1204-7)
Supplement: Additional file 2: File S1b. — CGI location of maize genome. [file 12864_2014_1204_MOESM2_ESM.xlsx]

## Sheet: sheet1
Chr	Start	End	length	Sum C+G	Percent CG	Obs/Exp ratio
2	224880349	224880561	213	145	68.08	1.19
2	224885308	224885673	366	204	55.74	1.1
2	224886083	224886915	833	537	64.47	0.98
2	224887674	224888539	866	579	66.86	1.14
2	224890214	224891162	949	550	57.96	1.16
2	224892378	224892709	332	209	62.95	0.76
2	224896826	224897366	541	336	62.11	1
2	224898114	224898329	216	129	59.72	1.05
2	224900252	224900662	411	265	64.48	1.38
2	224904594	224905455	862	579	67.17	1.1
2	224907330	224907631	302	163	53.97	0.87
2	224909006	224910511	1506	931	61.82	0.95
2	224911369	224911662	294	149	50.68	0.9
2	224912092	224912294	203	100	49.26	1.14
2	224912318	224913195	878	573	65.26	1.07
2	224914474	224914703	230	129	56.09	0.96
2	224915243	224915455	213	127	59.62	1.06
2	224917261	224917492	232	135	58.19	0.71
2	224918608	224919133	526	295	56.08	1.07
2	224919149	224919578	430	241	56.05	0.99
2	224920526	224921247	722	433	59.97	0.99
2	224921260	224921725	466	266	57.08	0.93
2	224921767	224921969	203	134	66.01	0.86
2	224922050	224922288	239	130	54.39	1.01
2	224922335	224922660	326	193	59.2	0.82
2	224922802	224923083	282	164	58.16	1.1
2	224924076	224924716	641	340	53.04	0.84
2	224924724	224924941	218	121	55.5	1.03
2	224925664	224925955	292	147	50.34	1.1
2	224926214	224926644	431	234	54.29	1.08
2	224927725	224928209	485	256	52.78	0.83
2	224928211	224928465	255	149	58.43	0.71
2	224928474	224928709	236	130	55.08	0.7
2	224929112	224929414	303	175	57.76	0.99
2	224936938	224937525	588	396	67.35	1.26
2	224938844	224939093	250	139	55.6	0.87
2	224939184	224939414	231	133	57.58	0.78
2	224942077	224942372	296	184	62.16	1.02
2	224946675	224947063	389	247	63.5	1.05
2	224948533	224948987	455	270	59.34	1.01
2	224949828	224950083	256	135	52.73	0.96
2	224950489	224950747	259	143	55.21	0.87
2	224951594	224952092	499	305	61.12	1.03
2	224953304	224953523	220	113	51.36	1.02
2	224967223	224967781	559	345	61.72	0.98
2	224968351	224968681	331	173	52.27	1.06
2	224975252	224976366	1115	684	61.35	1
2	224977388	224977690	303	182	60.07	0.88
2	224979370	224979692	323	194	60.06	1
2	224982704	224983542	839	511	60.91	1.23
2	224989919	224990247	329	179	54.41	1.07
2	224992061	224992809	749	454	60.61	0.92
2	224993873	224994118	246	123	50	0.85
2	224996808	224997018	211	109	51.66	0.92
2	224997563	224997821	259	149	57.53	0.96
2	224998708	224999350	643	372	57.85	1.12
2	224999722	225000227	506	294	58.1	0.93
2	225006376	225006669	294	167	56.8	1.19
2	225021849	225022311	463	278	60.04	0.96
2	225022398	225022659	262	164	62.6	0.86
2	225024048	225024592	545	365	66.97	1.15
2	225028167	225029110	944	635	67.27	1.08
2	225036479	225037192	714	452	63.31	1.25
2	225037462	225037664	203	120	59.11	1.03
2	225039241	225039443	203	103	50.74	1
2	225039837	225040036	200	104	52	0.97
2	225040234	225041456	1223	807	65.99	0.98
2	225041532	225042599	1068	699	65.45	1.12
2	225042626	225045602	2977	1920	64.49	0.98
2	225045656	225046264	609	385	63.22	1
2	225046283	225047352	1070	705	65.89	1.04
2	225047382	225047815	434	295	67.97	0.9
2	225048031	225048484	454	295	64.98	1.01
2	225049703	225050070	368	193	52.45	1.15
2	225054129	225054415	287	148	51.57	0.84
2	225055759	225056193	435	283	65.06	1.05
2	225056746	225058591	1846	1156	62.62	1
2	225059166	225059604	439	282	64.24	1.07
2	225060837	225061125	289	148	51.21	0.8
2	225064253	225064642	390	246	63.08	1.11
2	225065965	225066252	288	149	51.74	0.84
2	225070595	225070882	288	149	51.74	0.9
2	225070921	225071129	209	108	51.67	1.08
2	225071520	225071761	242	121	50	0.88
2	225072357	225072756	400	254	63.5	1.09
2	225076718	225077149	432	276	63.89	1.02
2	225081131	225081413	283	158	55.83	0.95
2	225082093	225082325	233	144	61.8	2.13
2	225082742	225082992	251	180	71.71	0.93
2	225083225	225083790	566	369	65.19	1.04
2	225086703	225086975	273	149	54.58	1.61
2	225087787	225088144	358	176	49.16	0.9
2	225091363	225091760	398	200	50.25	1.05
2	225092698	225092996	299	159	53.18	0.88
2	225093439	225094349	911	526	57.74	1.09
2	225098487	225100401	1915	1181	61.67	0.96
2	225100416	225100867	452	267	59.07	0.89
2	225100895	225101377	483	276	57.14	0.99
2	225101460	225105306	3847	2522	65.56	1.07
2	225105377	225106379	1003	669	66.7	0.97
2	225108267	225108561	295	168	56.95	0.84
2	225109535	225110607	1073	704	65.61	1.13
2	225114178	225114397	220	140	63.64	2.08
2	225114817	225115352	536	354	66.04	1.13
2	225116619	225117052	434	277	63.82	1.09
2	225117551	225117883	333	222	66.67	0.92
2	225117968	225119250	1283	848	66.1	0.97
2	225119282	225120161	880	545	61.93	0.93
2	225120378	225120816	439	282	64.24	1.09
2	225121453	225121659	207	105	50.72	1.07
2	225122047	225122256	210	109	51.9	1.13
2	225122295	225122571	277	144	51.99	0.98
2	225127490	225128309	820	535	65.24	1.09
2	225128431	225128715	285	160	56.14	0.85
2	225137809	225138159	351	181	51.57	1.11
2	225138595	225138805	211	125	59.24	0.97
2	225139822	225140067	246	143	58.13	0.92
2	225144090	225145075	986	602	61.05	1.02
2	225145838	225148051	2214	1404	63.41	0.94
2	225151241	225151716	476	302	63.45	0.96
2	225151725	225152011	287	167	58.19	1.01
2	225152021	225152301	281	157	55.87	1.1
2	225152526	225152792	267	149	55.81	1.06
2	225155675	225156828	1154	787	68.2	0.97
2	225157341	225157891	551	387	70.24	1.15
2	225157939	225158218	280	166	59.29	0.94
2	225158499	225158849	351	223	63.53	0.97
2	225159858	225160132	275	142	51.64	0.76
2	225162481	225162732	252	162	64.29	1.02
2	225168070	225168813	744	497	66.8	1.02
2	225169702	225170594	893	594	66.52	0.98
2	225170665	225171606	942	628	66.67	1.18
2	225172271	225172614	344	213	61.92	1.06
2	225173583	225173893	311	190	61.09	1.35
2	225175648	225176063	416	246	59.13	1.02
2	225177312	225177616	305	198	64.92	1.15
2	225178315	225178747	433	223	51.5	1.08
2	225181716	225181964	249	155	62.25	0.94
2	225183042	225183284	243	143	58.85	0.76
2	225184221	225184578	358	189	52.79	0.92
2	225185835	225186041	207	110	53.14	1.27
2	225187064	225187524	461	258	55.97	1.19
2	225194712	225195053	342	179	52.34	1.16
2	225195795	225196126	332	190	57.23	1.4
2	225196856	225197489	634	414	65.3	1.14
2	225197505	225198039	535	360	67.29	1.02
2	225199356	225199911	556	335	60.25	0.93
2	225201104	225201333	230	122	53.04	0.88
2	225201459	225201676	218	109	50	0.95
2	225207478	225208044	567	347	61.2	0.96
2	225211436	225212444	1009	678	67.2	0.99
2	225212515	225214578	2064	1359	65.84	1.09
2	225214747	225215450	704	462	65.62	1.08
2	225215455	225217156	1702	1094	64.28	1.05
2	225217240	225218190	951	550	57.83	0.96
2	225218222	225219338	1117	701	62.76	1.05
2	225219394	225219866	473	275	58.14	0.9
2	225219904	225220182	279	173	62.01	0.89
2	225220952	225223419	2468	1567	63.49	1.01
2	225223690	225224577	888	591	66.55	0.96
2	225224650	225224990	341	225	65.98	1
2	225231579	225231907	329	200	60.79	0.94
2	225231992	225232269	278	159	57.19	1.29
2	225234802	225235018	217	137	63.13	0.93
2	225240642	225240865	224	105	46.88	1.3
2	225244472	225244911	440	231	52.5	1.08
2	225249708	225250033	326	201	61.66	0.86
2	225250648	225251081	434	282	64.98	1.07
2	225258345	225258759	415	268	64.58	1.04
2	225258973	225259623	651	457	70.2	1.16
2	225260434	225260875	442	277	62.67	1
2	225260890	225261331	442	293	66.29	1.01
2	225263232	225263432	201	122	60.7	0.98
2	225265321	225265850	530	289	54.53	0.91
2	225267091	225268283	1193	785	65.8	0.97
2	225268315	225270968	2654	1742	65.64	1.03
2	225270993	225272141	1149	727	63.27	1.01
2	225272236	225272689	454	248	54.63	1.04
2	225272748	225273183	436	259	59.4	0.86
2	225273326	225274118	793	503	63.43	1.02
2	225274383	225275214	832	495	59.5	0.87
2	225275411	225276339	929	588	63.29	1.17
2	225276474	225277409	936	588	62.82	0.9
2	225277490	225278727	1238	810	65.43	0.95
2	225279243	225279460	218	111	50.92	0.72
2	225280402	225281734	1333	787	59.04	1
2	225284251	225284794	544	350	64.34	0.91
2	225289323	225289527	205	105	51.22	1.29
2	225294273	225294494	222	113	50.9	0.71
2	225295528	225296782	1255	748	59.6	1.01
2	225297311	225297622	312	203	65.06	1.05
2	225299329	225299777	449	295	65.7	1.05
2	225305789	225306188	400	252	63	1.29
2	225306255	225306495	241	146	60.58	1.07
2	225306599	225306981	383	198	51.7	0.9
2	225307757	225308063	307	192	62.54	1.15
2	225310183	225310414	232	141	60.78	0.83
2	225312677	225312928	252	145	57.54	1.13
2	225319374	225319811	438	236	53.88	0.93
2	225323264	225323607	344	213	61.92	1.06
2	225324576	225324886	311	190	61.09	1.35
2	225326641	225327056	416	246	59.13	1.02
2	225328292	225328596	305	198	64.92	1.15
2	225329295	225329727	433	223	51.5	1.08
2	225332694	225332942	249	155	62.25	0.94
2	225334750	225335107	358	189	52.79	0.92
2	225336364	225336570	207	110	53.14	1.27
2	225337593	225338053	461	258	55.97	1.19
2	225342075	225342416	342	179	52.34	1.16
2	225343158	225343489	332	190	57.23	1.4
2	225344219	225344852	634	414	65.3	1.14
2	225344868	225345402	535	360	67.29	1.02
2	225346719	225347274	556	335	60.25	0.93
2	225348467	225348696	230	122	53.04	0.88
2	225348822	225349039	218	109	50	0.95
2	225354842	225355408	567	347	61.2	0.96
2	225357519	225357832	314	214	68.15	0.98
2	225357902	225359006	1105	719	65.07	1
2	225360857	225361139	283	158	55.83	1
2	225363192	225364265	1074	619	57.64	0.96
2	225365279	225366636	1358	919	67.67	1.16
2	225367422	225367920	499	289	57.92	0.89
2	225368253	225368773	521	329	63.15	0.99
2	225369976	225370229	254	137	53.94	0.93
2	225370371	225370578	208	111	53.37	0.95
2	225374971	225375196	226	113	50	0.92
2	225376898	225377388	491	307	62.53	0.98
2	225379750	225379987	238	126	52.94	0.84
2	225381865	225382067	203	103	50.74	1.15
2	225382148	225382367	220	114	51.82	1.17
2	225385863	225386079	217	111	51.15	0.93
2	225387109	225387352	244	132	54.1	0.78
2	225390430	225390652	223	118	52.91	1.06
2	225392266	225392788	523	339	64.82	1.07
2	225392809	225393029	221	113	51.13	0.83
2	225394318	225394628	311	174	55.95	0.86
2	225395263	225395485	223	124	55.61	0.99
2	225395634	225395836	203	106	52.22	0.91
2	225398985	225399407	423	232	54.85	0.86
2	225400315	225400549	235	128	54.47	0.76
2	225400564	225400843	280	145	51.79	0.77
2	225403305	225403608	304	180	59.21	0.99
2	225403655	225404376	722	400	55.4	0.92
2	225405825	225406075	251	152	60.56	1.19
2	225406193	225406596	404	277	68.56	1.16
2	225406703	225407007	305	163	53.44	1.27
2	225407793	225408117	325	181	55.69	0.92
2	225409405	225409636	232	146	62.93	0.94
2	225410224	225410675	452	264	58.41	1.17
2	225410875	225411144	270	177	65.56	1.18
2	225413568	225413925	358	207	57.82	1.11
2	225414118	225415272	1155	767	66.41	1.04
2	225415312	225417805	2494	1598	64.07	1.01
2	225418232	225419446	1215	802	66.01	0.99
2	225419521	225424213	4693	3028	64.52	1.04
2	225424218	225424619	402	262	65.17	1.05
2	225429584	225429923	340	220	64.71	1.15
2	225430289	225430696	408	236	57.84	1.23
2	225432470	225432684	215	109	50.7	1.09
2	225436979	225437191	213	111	52.11	0.92
2	225438420	225438928	509	300	58.94	0.93
2	225441653	225442004	352	193	54.83	1.02
2	225444522	225444870	349	222	63.61	0.94
2	225450510	225450709	200	102	51	0.87
2	225450719	225450951	233	135	57.94	0.88
2	225451700	225451928	229	132	57.64	0.9
2	225456747	225457071	325	206	63.38	1.19
2	225457617	225457969	353	219	62.04	0.94
2	225458337	225458567	231	140	60.61	0.95
2	225464454	225464667	214	112	52.34	0.89
2	225466260	225466768	509	315	61.89	0.95
2	225467286	225467493	208	119	57.21	1.06
2	225468633	225469389	757	508	67.11	0.97
2	225469726	225469951	226	134	59.29	0.96
2	225471508	225472111	604	363	60.1	1.03
2	225476499	225477086	588	355	60.37	1.18
2	225477413	225477714	302	178	58.94	1.03
2	225479602	225480011	410	247	60.24	0.92
2	225485519	225485735	217	116	53.46	1.18
2	225486444	225486775	332	200	60.24	0.93
2	225487058	225487835	778	449	57.71	0.97
2	225499701	225500292	592	432	72.97	1.13
2	225501019	225501235	217	111	51.15	0.92
2	225503250	225503473	224	119	53.12	0.97
2	225504435	225504710	276	158	57.25	0.97
2	225505648	225505913	266	164	61.65	1.16
2	225508413	225508679	267	166	62.17	1.12
2	225508718	225508927	210	132	62.86	1.3
2	225510108	225510672	565	390	69.03	1.23
2	225511777	225511998	222	115	51.8	1.21
2	225512543	225512911	369	218	59.08	0.93
2	225513116	225513485	370	203	54.86	0.86
2	225513521	225514791	1271	788	62	0.93
2	225515101	225515501	401	240	59.85	0.78
2	225515590	225516168	579	329	56.82	1.08
2	225516858	225517058	201	111	55.22	0.78
2	225517457	225518097	641	350	54.6	0.96
2	225518375	225519194	820	456	55.61	0.9
2	225519863	225520607	745	482	64.7	0.85
2	225520640	225521178	539	325	60.3	0.98
2	225521188	225521779	592	402	67.91	0.87
2	225521792	225522527	736	474	64.4	0.91
2	225522610	225523178	569	351	61.69	0.87
2	225523213	225523577	365	226	61.92	0.93
2	225523596	225523906	311	171	54.98	1.17
2	225523921	225524662	742	436	58.76	0.92
2	225524955	225525596	642	394	61.37	0.92
2	225526406	225526805	400	272	68	0.83
2	225526828	225527121	294	192	65.31	0.86
2	225527162	225527625	464	272	58.62	0.89
2	225528967	225529319	353	224	63.46	1.04
2	225530195	225530551	357	187	52.38	1.03
2	225531235	225532234	1000	600	60	1.12
2	225532478	225532796	319	168	52.66	0.93
2	225535195	225535514	320	182	56.88	1.39
2	225537081	225538262	1182	819	69.29	1.09
2	225538911	225539580	670	373	55.67	1.14
2	225540762	225541350	589	375	63.67	1.26
2	225541708	225542080	373	228	61.13	1.02
2	225542480	225542848	369	201	54.47	1.38
2	225543668	225543910	243	149	61.32	0.89
2	225544443	225544905	463	276	59.61	0.92
2	225549826	225550159	334	221	66.17	1.03
2	225550176	225551333	1158	746	64.42	0.96
2	225551402	225552355	954	599	62.79	0.92
2	225552413	225553123	711	460	64.7	1.11
2	225553142	225553405	264	154	58.33	0.94
2	225553564	225554031	468	315	67.31	0.96
2	225554073	225554280	208	112	53.85	1
2	225554288	225555141	854	514	60.19	1.04
2	225555338	225556186	849	514	60.54	0.88
2	225556225	225559111	2887	1787	61.9	0.98
2	225559128	225561782	2655	1751	65.95	1
2	225561805	225562597	793	527	66.46	0.98
2	225562602	225563017	416	260	62.5	0.98
2	225566763	225567070	308	164	53.25	1.06
2	225573119	225573643	525	328	62.48	0.96
2	225574123	225574932	810	506	62.47	0.9
2	225575560	225575871	312	214	68.59	1.31
2	225578111	225578345	235	146	62.13	1.09
2	225578889	225579105	217	129	59.45	1.28
2	225581445	225582023	579	350	60.45	0.98
2	225582930	225583132	203	116	57.14	0.85
2	225583217	225585193	1977	1224	61.91	0.91
2	225585300	225585598	299	170	56.86	1.35
2	225585601	225586361	761	463	60.84	0.85
2	225586403	225587437	1035	675	65.22	0.93
2	225587633	225588191	559	373	66.73	1.01
2	225588226	225589300	1075	682	63.44	0.93
2	225589383	225589749	367	195	53.13	1.33
2	225589953	225590952	1000	568	56.8	0.92
2	225591036	225591609	574	345	60.1	0.96
2	225593691	225593929	239	129	53.97	0.93
2	225594026	225594276	251	140	55.78	0.88
2	225594489	225594767	279	152	54.48	0.97
2	225595202	225595557	356	210	58.99	1.08
2	225595620	225598675	3056	1910	62.5	0.99
2	225599129	225599911	783	490	62.58	1
2	225605689	225606359	671	373	55.59	1.14
2	225608865	225609163	299	155	51.84	1.26
2	225611976	225612329	354	209	59.04	1.17
2	225618183	225618386	204	106	51.96	0.82
2	225623129	225623570	442	263	59.5	1.13
2	225624170	225624867	698	429	61.46	1.12
2	225626825	225627060	236	120	50.85	1.08
2	225627339	225627822	484	300	61.98	1.02
2	225628828	225629038	211	106	50.24	1.08
2	225629423	225629640	218	115	52.75	1.06
2	225629679	225629943	265	137	51.7	0.87
2	225630699	225631217	519	319	61.46	1.02
2	225638095	225638329	235	117	49.79	1.12
2	225639621	225640120	500	304	60.8	1.02
2	225645715	225646122	408	243	59.56	1.08
2	225648181	225648444	264	140	53.03	0.97
2	225651430	225651772	343	194	56.56	0.91
2	225651814	225652323	510	320	62.75	1.16
2	225653563	225653778	216	130	60.19	1.34
2	225653891	225654500	610	367	60.16	1.09
2	225654756	225655121	366	235	64.21	1
2	225656779	225657005	227	125	55.07	0.87
2	225657491	225657733	243	145	59.67	1.17
2	225657843	225658152	310	213	68.71	1.08
2	225661619	225662105	487	281	57.7	1.33
2	225666472	225666764	293	155	52.9	0.98
2	225666925	225667201	277	157	56.68	0.9
2	225667902	225668365	464	288	62.07	1.05
2	225669000	225669203	204	102	50	1.3
2	225669857	225670116	260	134	51.54	0.9
2	225675643	225676152	510	315	61.76	1.05
2	225676427	225676635	209	109	52.15	0.86
2	225676951	225677440	490	282	57.55	1.31
2	225677821	225678320	500	315	63	0.93
2	225678782	225679023	242	127	52.48	1.11
2	225679111	225679546	436	240	55.05	1.04
2	225680361	225680639	279	154	55.2	0.89
2	225681729	225682553	825	559	67.76	1.09
2	225686408	225686673	266	157	59.02	1.04
2	225689540	225690341	802	570	71.07	1.26
2	225690576	225691041	466	304	65.24	1.1
2	225691676	225691879	204	104	50.98	0.93
2	225692267	225692476	210	108	51.43	1.15
2	225696855	225697138	284	144	50.7	0.83
2	225698406	225698849	444	289	65.09	1.11
2	225699925	225700223	299	154	51.51	1.02
2	225700649	225700952	304	181	59.54	0.91
2	225703868	225705152	1285	919	71.52	1.29
2	225708842	225709637	796	544	68.34	1.05
2	225718301	225718838	538	300	55.76	0.84
2	225719623	225720847	1225	799	65.22	0.99
2	225727790	225729335	1546	1012	65.46	0.99
2	225729410	225731138	1729	1110	64.2	1.02
2	225731227	225731465	239	142	59.41	0.87
2	225731572	225733110	1539	959	62.31	1.04
2	225733328	225736256	2929	1772	60.5	0.95
2	225736348	225740059	3712	2411	64.95	1.05
2	225740617	225740947	331	176	53.17	1.12
2	225742119	225743056	938	540	57.57	1.23
2	225748117	225748502	386	231	59.84	0.93
2	225749188	225749547	360	223	61.94	0.8
2	225750569	225750777	209	126	60.29	0.7
2	225751036	225751245	210	130	61.9	0.88
2	225752764	225753106	343	219	63.85	1.03
2	225753179	225754605	1427	954	66.85	0.99
2	225754682	225756932	2251	1444	64.15	0.95
2	225757006	225757299	294	177	60.2	0.92
2	225757306	225758296	991	597	60.24	1.03
2	225758512	225760501	1990	1229	61.76	0.97
2	225760514	225760779	266	157	59.02	0.86
2	225760784	225761409	626	356	56.87	1.01
2	225761508	225765322	3815	2493	65.35	1.05
2	225765410	225766854	1445	963	66.64	1.01
2	225771049	225771563	515	354	68.74	1.01
2	225774306	225774507	202	107	52.97	0.87
2	225777442	225777844	403	223	55.33	1.02
2	225777998	225778699	702	460	65.53	1.06
2	225778714	225779154	441	270	61.22	0.97
2	225779180	225779384	205	131	63.9	0.96
2	225779612	225780046	435	259	59.54	1.08
2	225780240	225780482	243	138	56.79	0.87
2	225780541	225781103	563	403	71.58	0.94
2	225785498	225785759	262	162	61.83	1.02
2	225787427	225787989	563	348	61.81	0.98
2	225789940	225790419	480	278	57.92	1.08
2	225791261	225791712	452	259	57.3	0.95
2	225792980	225793299	320	176	55	0.92
2	225793437	225793737	301	181	60.13	1.07
2	225794446	225794795	350	227	64.86	1.07
2	225794821	225796021	1201	780	64.95	0.93
2	225796106	225797849	1744	1084	62.16	1
2	225797852	225798481	630	406	64.44	0.92
2	225798541	225799415	875	598	68.34	0.88
2	225799433	225801335	1903	1216	63.9	1.02
2	225801353	225802754	1402	874	62.34	1.03
2	225802779	225805484	2706	1785	65.96	1.01
2	225805508	225806296	789	517	65.53	0.97
2	225806304	225806711	408	258	63.24	0.93
2	225807325	225808763	1439	1033	71.79	1.13
2	225808774	225809010	237	139	58.65	1.05
2	225809126	225810106	981	640	65.24	0.96
2	225813374	225813726	353	226	64.02	1.08
2	225815022	225815237	216	111	51.39	0.84
2	225819589	225819797	209	105	50.24	1.14
2	225821903	225822256	354	224	63.28	1.07
2	225826895	225827448	554	329	59.39	0.92
2	225832913	225834142	1230	828	67.32	1.07
2	225836401	225836808	408	263	64.46	1.06
2	225839703	225839991	289	161	55.71	1.01
2	225842098	225842603	506	304	60.08	1.18
2	225842624	225842956	333	223	66.97	1.04
2	225848514	225848879	366	242	66.12	1.13
2	225849095	225849314	220	126	57.27	0.91
2	225851669	225852102	434	285	65.67	1.05
2	225857342	225857567	226	135	59.73	0.85
2	225862735	225863106	372	211	56.72	1.04
2	225870324	225870739	416	235	56.49	0.9
2	225871622	225871900	279	157	56.27	1
2	225875778	225876028	251	139	55.38	0.99
2	225876814	225877015	202	113	55.94	0.79
2	225877587	225877855	269	168	62.45	0.93
2	225878122	225878368	247	121	48.99	0.77
2	225878544	225878829	286	152	53.15	0.87
2	225882841	225883052	212	105	49.53	0.85
2	225884365	225884704	340	216	63.53	1.14
2	225884960	225885174	215	108	50.23	0.76
2	225885328	225885543	216	130	60.19	0.98
2	225886014	225886319	306	188	61.44	0.99
2	225886364	225886598	235	132	56.17	0.86
2	225886631	225887046	416	250	60.1	0.8
2	225887114	225887490	377	243	64.46	0.95
2	225887550	225887886	337	236	70.03	0.77
2	225888346	225888603	258	186	72.09	0.75
2	225894085	225894616	532	351	65.98	0.95
2	225896395	225896786	392	206	52.55	0.98
2	225898691	225898911	221	105	47.51	0.81
2	225900295	225900702	408	267	65.44	1.08
2	225901338	225901552	215	108	50.23	0.96
2	225902173	225902464	292	155	53.08	0.95
2	225908003	225908420	418	278	66.51	1.07
2	225917660	225918326	667	429	64.32	1
2	225918376	225918750	375	245	65.33	1.05
2	225921796	225922105	310	156	50.32	0.92
2	225922175	225922619	445	264	59.33	0.87
2	225926792	225927041	250	155	62	1.3
2	225927514	225927950	437	261	59.73	1.03
2	225928149	225928394	246	133	54.07	0.75
2	225933465	225933665	201	122	60.7	0.93
2	225933708	225934193	486	271	55.76	0.84
2	225934220	225934478	259	142	54.83	0.88
2	225934771	225935199	429	234	54.55	1.13
2	225935291	225935545	255	144	56.47	0.9
2	225935978	225936357	380	213	56.05	0.81
2	225936407	225936779	373	198	53.08	0.81
2	225939269	225941750	2482	1533	61.76	1.04
2	225941825	225942809	985	600	60.91	1.16
2	225944884	225945088	205	112	54.63	0.88
2	225945368	225945618	251	131	52.19	0.95
2	225947916	225948319	404	258	63.86	1
2	225949529	225949783	255	131	51.37	0.83
2	225955634	225956057	424	270	63.68	1.03
2	225958689	225958955	267	137	51.31	0.97
2	225961032	225961322	291	153	52.58	0.75
2	225964627	225964827	201	99	49.25	0.66
2	225978095	225978656	562	356	63.35	0.96
2	225978809	225979245	437	274	62.7	1.02
2	225980830	225981042	213	111	52.11	0.83
2	225985337	225985545	209	105	50.24	0.93
2	225986814	225987402	589	372	63.16	0.92
2	226006330	226006842	513	282	54.97	1.24
2	226011813	226012729	917	556	60.63	1.15
2	226019245	226019469	225	138	61.33	1.18
2	226019883	226020848	966	642	66.46	0.93
2	226021532	226021981	450	274	60.89	0.87
2	226030359	226030643	285	154	54.04	1.15
2	226034334	226034873	540	299	55.37	0.98
2	226036948	226037629	682	395	57.92	1.03
2	226037779	226038210	432	270	62.5	1.13
2	226041863	226042960	1098	646	58.83	1.05
2	226043617	226043827	211	114	54.03	1.08
2	226044047	226044266	220	118	53.64	0.86
2	226045991	226046206	216	109	50.46	0.73
2	226048668	226049054	387	231	59.69	1.13
2	226050445	226050672	228	138	60.53	0.86
2	226054050	226054442	393	239	60.81	1.02
2	226057988	226059141	1154	707	61.27	1.13
2	226066471	226067125	655	376	57.4	1.05
2	226071275	226071611	337	212	62.91	1.04
2	226071642	226072024	383	251	65.54	1.04
2	226072031	226072249	219	133	60.73	1.08
2	226088834	226089185	352	196	55.68	0.81
2	226101203	226101404	202	106	52.48	0.74
2	226108025	226108292	268	135	50.37	1.2
2	226111499	226111714	216	115	53.24	1.07
2	226113646	226114337	692	384	55.49	1.27
2	226114412	226114686	275	171	62.18	0.95
2	226117416	226117617	202	113	55.94	0.82
2	226119658	226120052	395	254	64.3	0.99
2	226131495	226132545	1051	628	59.75	0.98
2	226137949	226138790	842	517	61.4	1.01
2	226142976	226143837	862	527	61.14	1.11
2	226144182	226144425	244	130	53.28	0.87
2	226144615	226144859	245	137	55.92	0.84
2	226145179	226145421	243	131	53.91	0.97
2	226145432	226146133	702	405	57.69	1.01
2	226146174	226146767	594	336	56.57	0.97
2	226146835	226147506	672	373	55.51	0.99
2	226147655	226147926	272	139	51.1	0.96
2	226148136	226148565	430	274	63.72	1.04
2	226149211	226149452	242	127	52.48	1.26
2	226149819	226150021	203	107	52.71	1.21
2	226155850	226156259	410	263	64.15	1.05
2	226163576	226163995	420	217	51.67	1.02
2	226164632	226165047	416	265	63.7	1.02
2	226165173	226165392	220	112	50.91	1.06
2	226166272	226166505	234	121	51.71	0.91
2	226168992	226169303	312	218	69.87	1.04
2	226173974	226174236	263	162	61.6	1.06
2	226176707	226177068	362	203	56.08	1.18
2	226177233	226177455	223	119	53.36	0.88
2	226177475	226177858	384	251	65.36	1.1
2	226184827	226185211	385	248	64.42	1.11
2	226185773	226186349	577	352	61.01	0.97
2	226186387	226186641	255	151	59.22	0.86
2	226186670	226186998	329	167	50.76	1.09
2	226187988	226188304	317	159	50.16	1.15
2	226189927	226190242	316	168	53.16	0.9
2	226190368	226191089	722	414	57.34	1.28
2	226192386	226192700	315	166	52.7	1.05
2	226193542	226193836	295	201	68.14	1.03
2	226197722	226198482	761	484	63.6	1.05
2	226198524	226198756	233	152	65.24	1.1
2	226198970	226199182	213	146	68.54	0.92
2	226201386	226202558	1173	820	69.91	1.04
2	226205660	226205915	256	138	53.91	0.75
2	226211484	226211711	228	145	63.6	0.84
2	226214369	226214591	223	116	52.02	1.09
2	226220719	226221300	582	347	59.62	1.12
2	226225895	226226387	493	313	63.49	1.08
2	226227243	226227690	448	255	56.92	1.02
2	226230959	226231829	871	515	59.13	0.88
2	226231844	226232172	329	159	48.33	1.09
2	226235237	226235796	560	338	60.36	0.91
2	226237580	226238143	564	340	60.28	0.92
2	226238199	226238413	215	127	59.07	0.85
2	226238483	226238799	317	159	50.16	1
2	226244490	226244845	356	227	63.76	1.13
2	226251503	226251714	212	117	55.19	0.87
2	226252362	226253288	927	584	63	0.97
2	226253808	226254129	322	183	56.83	0.85
2	226254228	226254760	533	297	55.72	1.04
2	226255150	226255401	252	144	57.14	0.88
2	226255635	226256085	451	277	61.42	1.01
2	226256643	226257005	363	189	52.07	0.98
2	226257608	226257811	204	108	52.94	0.98
2	226263608	226264108	501	314	62.67	1
2	226264741	226265200	460	278	60.43	0.91
2	226266099	226266494	396	255	64.39	1.1
2	226270114	226270387	274	130	47.45	1.12
2	226279281	226279497	217	111	51.15	1.08
2	226279544	226279745	202	105	51.98	1.1
2	226280775	226281171	397	255	64.23	1.08
2	226281392	226282261	870	523	60.11	0.93
2	226282299	226282603	305	166	54.43	0.75
2	226282615	226283027	413	269	65.13	1.1
2	226283988	226284292	305	174	57.05	0.81
2	226284491	226285200	710	468	65.92	1.05
2	226285380	226286026	647	405	62.6	0.92
2	226286028	226286382	355	212	59.72	0.88
2	226286667	226287155	489	287	58.69	0.83
2	226292570	226292812	243	124	51.03	1.03
2	226293427	226293726	300	188	62.67	1.09
2	226295623	226296050	428	251	58.64	1.06
2	226298484	226298734	251	144	57.37	0.77
2	226299067	226300118	1052	734	69.77	1.07
2	226301809	226302081	273	143	52.38	0.82
2	226302843	226303063	221	118	53.39	0.77
2	226303653	226303921	269	156	57.99	0.85
2	226307461	226308312	852	588	69.01	1.11
2	226310094	226310310	217	111	51.15	1.15
2	226310949	226311379	431	277	64.27	1.1
2	226311576	226311794	219	158	72.15	0.89
2	226313620	226314337	718	437	60.86	1.05
2	226324552	226324864	313	183	58.47	0.81
2	226326073	226327297	1225	825	67.35	1.07
2	226327382	226327713	332	205	61.75	1.23
2	226327761	226328075	315	175	55.56	0.73
2	226333490	226333719	230	114	49.57	0.92
2	226334583	226335394	812	452	55.67	0.86
2	226336883	226337295	413	243	58.84	1.32
2	226338243	226338677	435	278	63.91	1.08
2	226339965	226340256	292	150	51.37	0.89
2	226340365	226340566	202	105	51.98	0.95
2	226340769	226341004	236	121	51.27	0.71
2	226345185	226345385	201	125	62.19	1.25
2	226346753	226347055	303	163	53.8	0.88
2	226347224	226347423	200	115	57.5	0.91
2	226349427	226349668	242	136	56.2	1.27
2	226349957	226350170	214	128	59.81	0.71
2	226350189	226350509	321	199	61.99	0.75
2	226351176	226351597	422	251	59.48	0.91
2	226358171	226358541	371	225	60.65	0.91
2	226362928	226363184	257	144	56.03	1.02
2	226364603	226364878	276	165	59.78	0.95
2	226366332	226367172	841	542	64.45	1.11
2	226376481	226378155	1675	1219	72.78	1.12
2	226378241	226378546	306	179	58.5	1.3
2	226379479	226379693	215	111	51.63	1.12
2	226380273	226380519	247	127	51.42	0.8
2	226381162	226381599	438	271	61.87	1.12
2	226387130	226387401	272	144	52.94	0.91
2	226388892	226389440	549	338	61.57	0.97
2	226389772	226390005	234	134	57.26	0.78
2	226392966	226393505	540	359	66.48	1.24
2	226393702	226394822	1121	741	66.1	1.11
2	226395062	226395358	297	180	60.61	1.15
2	226395984	226396237	254	157	61.81	1
2	226397798	226398068	271	161	59.41	0.92
2	226404601	226405060	460	271	58.91	0.83
2	226408007	226408290	284	185	65.14	1
2	226412772	226412999	228	132	57.89	0.94
2	226413748	226414312	565	342	60.53	0.97
2	226416815	226417840	1026	655	63.84	1.15
2	226419493	226419712	220	140	63.64	1.09
2	226420046	226420366	321	175	54.52	0.97
2	226420545	226421034	490	294	60	0.95
2	226422654	226423232	579	374	64.59	1.01
2	226430071	226430468	398	279	70.1	1.06
2	226431089	226431655	567	351	61.9	0.9
2	226432426	226432637	212	108	50.94	0.99
2	226432898	226433099	202	115	56.93	0.93
2	226433246	226433456	211	108	51.18	0.87
2	226438781	226439246	466	265	56.87	1.04
2	226439266	226439556	291	189	64.95	0.99
2	226439815	226440343	529	317	59.92	1.07
2	226440740	226441083	344	211	61.34	0.99
2	226441656	226441941	286	156	54.55	0.94
2	226442814	226443032	219	131	59.82	1.38
2	226444472	226444820	349	197	56.45	1.24
2	226444993	226445220	228	118	51.75	0.85
2	226445222	226445700	479	315	65.76	1.06
2	226446489	226446692	204	106	51.96	1.18
2	226447055	226447634	580	375	64.66	0.94
2	226452337	226454276	1940	1314	67.73	1.24
2	226455324	226455764	441	240	54.42	0.89
2	226456382	226456581	200	123	61.5	2.12
2	226456988	226457558	571	386	67.6	1.19
2	226462145	226462483	339	187	55.16	0.88
2	226463708	226464256	549	368	67.03	1.19
2	226464854	226465161	308	160	51.95	1.01
2	226465203	226465626	424	239	56.37	1.04
2	226468911	226469424	514	331	64.4	1.07
2	226469626	226470041	416	269	64.66	1.07
2	226470299	226470521	223	116	52.02	0.95
2	226470685	226470893	209	109	52.15	1.07
2	226476821	226477268	448	295	65.85	1.1
2	226480056	226480335	280	144	51.43	1.03
2	226482836	226483047	212	106	50	1.06
2	226484281	226484706	426	281	65.96	1.13
2	226486000	226486413	414	264	63.77	1.05
2	226486671	226486892	222	114	51.35	0.91
2	226487039	226487598	560	308	55	1.3
2	226488284	226488582	299	189	63.21	1.01
2	226488892	226489580	689	454	65.89	1.01
2	226496871	226497100	230	137	59.57	0.9
2	226497186	226497389	204	119	58.33	0.81
2	226497413	226498158	746	467	62.6	0.85
2	226498185	226499376	1192	753	63.17	0.96
2	226499477	226499902	426	263	61.74	0.85
2	226499972	226500988	1017	593	58.31	1.11
2	226501277	226502158	882	516	58.5	0.89
2	226502167	226503029	863	534	61.88	0.98
2	226503066	226504020	955	532	55.71	0.98
2	226504235	226504486	252	154	61.11	0.98
2	226504708	226505129	422	277	65.64	1.11
2	226505733	226505955	223	112	50.22	1.08
2	226511520	226511792	273	137	50.18	0.82
2	226513073	226513533	461	299	64.86	1.12
2	226514318	226515067	750	512	68.27	0.93
2	226515141	226516217	1077	705	65.46	1.16
2	226516230	226518983	2754	1783	64.74	1.02
2	226519064	226519727	664	382	57.53	0.95
2	226519744	226520020	277	153	55.23	0.85
2	226520048	226522004	1957	1221	62.39	0.92
2	226522230	226523208	979	589	60.16	1.02
2	226523272	226523499	228	142	62.28	0.96
2	226523572	226523796	225	157	69.78	1
2	226523864	226525934	2071	1325	63.98	0.95
2	226525993	226527208	1216	814	66.94	0.96
2	226527282	226528037	756	482	63.76	1.07
2	226528063	226528564	502	301	59.96	0.96
2	226528969	226529868	900	590	65.56	0.93
2	226529877	226531372	1496	946	63.24	1.04
2	226531410	226532566	1157	754	65.17	0.99
2	226534184	226534592	409	237	57.95	1.11
2	226538316	226538532	217	108	49.77	1.19
2	226538861	226539596	736	462	62.77	1.32
2	226539976	226540233	258	137	53.1	1.16
2	226542431	226542768	338	219	64.79	1.09
2	226545464	226546601	1138	765	67.22	1.09
2	226547060	226547315	256	166	64.84	0.71
2	226548836	226549691	856	580	67.76	1.24
2	226552253	226552479	227	139	61.23	1.13
2	226557264	226557621	358	223	62.29	1.02
2	226557635	226557892	258	144	55.81	1
2	226558275	226559013	739	515	69.69	1.31
2	226560275	226560594	320	166	51.88	1.3
2	226560870	226561526	657	388	59.06	0.89
2	226563511	226563804	294	151	51.36	0.85
2	226564754	226565118	365	235	64.38	1.06
2	226570517	226570724	208	104	50	0.78
2	226571519	226572040	522	312	59.77	1.14
2	226573693	226573892	200	111	55.5	0.93
2	226580021	226580568	548	320	58.39	0.97
2	226581279	226581516	238	121	50.84	0.92
2	226582135	226582515	381	250	65.62	0.98
2	226585451	226585828	378	275	72.75	1
2	226585841	226586049	209	114	54.55	1.22
2	226587419	226587857	439	267	60.82	1.23
2	226592943	226593667	725	435	60	1.35
2	226594479	226595242	764	539	70.55	1.07
2	226595278	226595588	311	231	74.28	1.03
2	226597411	226597775	365	232	63.56	1.09
2	226598438	226598644	207	109	52.66	0.84
2	226599029	226599234	206	108	52.43	1.27
2	226599274	226599491	218	114	52.29	1.03
2	226602637	226603037	401	256	63.84	1.09
2	226609317	226610111	795	554	69.69	1.02
2	226610123	226610427	305	227	74.43	1.06
2	226612541	226612748	208	113	54.33	0.79
2	226615595	226616038	444	284	63.96	0.95
2	226618047	226618290	244	162	66.39	0.94
2	226619805	226620004	200	109	54.5	0.95
2	226624756	226625201	446	273	61.21	1.15
2	226630305	226630982	678	437	64.45	1.29
2	226631052	226631432	381	227	59.58	0.98
2	226632278	226633243	966	621	64.29	1.21
2	226652536	226653496	961	558	58.06	0.97
2	226655541	226656024	484	280	57.85	0.94
2	226656232	226657590	1359	808	59.46	1.03
2	226657838	226658264	427	289	67.68	0.98
2	226660432	226660993	562	379	67.44	0.94
2	226661031	226661260	230	131	56.96	1.13
2	226661302	226663078	1777	1109	62.41	1.01
2	226663092	226664078	987	604	61.2	1
2	226664172	226664584	413	250	60.53	0.93
2	226664870	226665285	416	265	63.7	1.02
2	226665921	226666175	255	129	50.59	1.12
2	226666594	226667019	426	269	63.15	1.06
2	226667620	226667863	244	124	50.82	1.09
2	226668249	226668462	214	111	51.87	0.84
2	226674253	226674649	397	251	63.22	1.01
2	226675231	226675461	231	141	61.04	0.66
2	226678000	226678840	841	584	69.44	1.25
2	226678925	226680079	1155	705	61.04	1.23
2	226682141	226682575	435	243	55.86	1.2
2	226682804	226683027	224	120	53.57	1.12
2	226687938	226688764	827	546	66.02	1.03
2	226690271	226690541	271	161	59.41	0.9
2	226693331	226693689	359	206	57.38	1.22
2	226693754	226694510	757	494	65.26	1.07
2	226695518	226696010	493	277	56.19	1.36
2	226696934	226697157	224	125	55.8	1.12
2	226697365	226697575	211	103	48.82	0.96
2	226699308	226700758	1451	941	64.85	1.02
2	226700762	226701120	359	206	57.38	0.85
2	226704144	226704362	219	113	51.6	0.89
2	226704676	226704961	286	175	61.19	0.9
2	226705703	226705971	269	143	53.16	1.05
2	226711403	226711811	409	244	59.66	0.8
2	226712329	226712834	506	303	59.88	0.93
2	226712864	226713116	253	183	72.33	0.78
2	226713703	226714158	456	293	64.25	1.07
2	226715389	226715677	289	149	51.56	0.84
2	226716371	226716589	219	111	50.68	0.81
2	226719796	226720008	213	107	50.23	1.04
2	226720399	226720607	209	108	51.67	0.88
2	226721247	226721702	456	294	64.47	1.08
2	226721869	226722243	375	234	62.4	0.82
2	226722271	226723516	1246	750	60.19	0.96
2	226723539	226724626	1088	709	65.17	0.89
2	226724633	226725986	1354	828	61.15	0.97
2	226726313	226726585	273	151	55.31	0.96
2	226726598	226727052	455	255	56.04	0.95
2	226727255	226728332	1078	662	61.41	0.98
2	226730894	226731239	346	200	57.8	0.94
2	226731439	226731642	204	120	58.82	0.97
2	226733610	226733825	216	118	54.63	0.87
2	226733877	226734456	580	365	62.93	0.78
2	226734480	226735380	901	549	60.93	0.95
2	226735568	226735941	374	244	65.24	0.76
2	226735963	226736484	522	347	66.48	0.84
2	226736650	226737240	591	397	67.17	0.8
2	226737496	226738121	626	398	63.58	0.89
2	226738502	226738701	200	118	59	0.63
2	226739259	226739587	329	186	56.53	0.8
2	226740082	226740308	227	123	54.19	0.8
2	226740410	226740679	270	166	61.48	0.78
2	226740841	226741102	262	163	62.21	0.79
2	226741477	226741922	446	234	52.47	0.76
2	226742330	226742863	534	320	59.93	0.94
2	226742962	226743828	867	521	60.09	0.95
2	226744025	226744796	772	485	62.82	0.97
2	226745567	226745834	268	169	63.06	0.98
2	226748027	226748373	347	195	56.2	1.03
2	226748534	226748758	225	138	61.33	0.79
2	226748770	226749126	357	216	60.5	0.8
2	226749902	226750276	375	238	63.47	1
2	226757246	226757506	261	146	55.94	1.01
2	226757705	226757966	262	162	61.83	1.05
2	226759070	226759624	555	343	61.8	0.81
2	226761594	226761940	347	195	56.2	0.8
2	226761979	226762429	451	274	60.75	0.79
2	226763078	226763720	643	397	61.74	0.97
2	226763742	226764371	630	378	60	0.94
2	226766907	226767156	250	150	60	0.95
2	226767205	226767695	491	303	61.71	0.94
2	226767704	226768041	338	203	60.06	0.89
2	226768045	226768273	229	132	57.64	0.86
2	226768337	226768698	362	216	59.67	0.81
2	226769395	226769694	300	180	60	1.37
2	226776928	226777228	301	182	60.47	1.41
2	226781037	226781820	784	478	60.97	0.98
2	226787011	226787214	204	99	48.53	0.88
2	226789431	226789969	539	326	60.48	0.92
2	226790636	226790904	269	131	48.7	0.88
2	226792072	226792774	703	472	67.14	1.05
2	226792787	226793395	609	396	65.02	1.06
2	226794584	226795345	762	492	64.57	1.19
2	226797019	226797273	255	143	56.08	0.82
2	226800006	226800446	441	276	62.59	1
2	226801700	226801904	205	108	52.68	1
2	226805914	226806115	202	113	55.94	1.02
2	226808722	226809316	595	372	62.52	0.96
2	226812794	226813554	761	496	65.18	1.15
2	226816116	226816328	213	120	56.34	1
2	226824644	226825265	622	366	58.84	1.1
2	226825271	226825695	425	235	55.29	1.02
2	226826606	226827034	429	223	51.98	0.86
2	226828220	226828581	362	199	54.97	0.92
2	226829376	226830422	1047	752	71.82	1.23
2	226830605	226831007	403	245	60.79	1.92
2	226837435	226838046	612	358	58.5	1.11
2	226838090	226838492	403	231	57.32	1.03
2	226839411	226839837	427	226	52.93	0.93
2	226851431	226851801	371	239	64.42	1.2
2	226851894	226852115	222	136	61.26	1.49
2	226854096	226854321	226	127	56.19	0.75
2	226856454	226856862	409	262	64.06	1.08
2	226861072	226861404	333	179	53.75	1.14
2	226861987	226862224	238	123	51.68	0.95
2	226862839	226863132	294	158	53.74	1.01
2	226866831	226867185	355	222	62.54	0.92
2	226867385	226867586	202	121	59.9	0.66
2	226869521	226869764	244	122	50	0.74
2	226872962	226873304	343	264	76.97	1.01
2	226873863	226874177	315	180	57.14	1.16
2	226874262	226874482	221	122	55.2	0.95
2	226874616	226874864	249	139	55.82	0.77
2	226881572	226881822	251	140	55.78	0.77
2	226882836	226883924	1089	663	60.88	0.93
2	226883970	226884180	211	137	64.93	0.92
2	226884232	226884761	530	322	60.75	1.16
2	226884784	226885451	668	396	59.28	1.1
2	226885492	226886480	989	582	58.85	1.05
2	226886607	226886942	336	179	53.27	0.97
2	226887033	226887603	571	358	62.7	0.93
2	226887643	226887872	230	129	56.09	0.84
2	226887894	226888598	705	453	64.26	0.98
2	226888633	226888916	284	167	58.8	0.86
2	226889255	226889495	241	146	60.58	0.82
2	226890108	226890544	437	280	64.07	1.12
2	226891143	226891391	249	125	50.2	0.9
2	226892035	226892246	212	110	51.89	0.94
2	226895384	226895733	350	183	52.29	0.76
2	226896251	226896537	287	148	51.57	0.79
2	226897894	226898323	430	280	65.12	1.1
2	226898958	226899396	439	246	56.04	0.94
2	226899408	226899630	223	128	57.4	0.87
2	226901192	226901443	252	135	53.57	0.86
2	226901641	226901850	210	119	56.67	0.84
2	226901865	226902131	267	162	60.67	0.78
2	226902196	226902453	258	155	60.08	0.91
2	226902475	226903352	878	561	63.9	0.95
2	226903432	226903687	256	171	66.8	0.77
2	226904201	226904792	592	386	65.2	0.86
2	226905085	226905349	265	149	56.23	0.72
2	226907127	226907825	699	424	60.66	0.94
2	226908587	226908971	385	216	56.1	0.96
2	226909015	226910103	1089	648	59.5	1.12
2	226912108	226912585	478	289	60.46	0.89
2	226912625	226912973	349	208	59.6	0.87
2	226913173	226913963	791	488	61.69	0.97
2	226913969	226914180	212	112	52.83	0.82
2	226914424	226914624	201	110	54.73	0.87
2	226915822	226916511	690	417	60.43	0.9
2	226918208	226918504	297	158	53.2	0.98
2	226924687	226925228	542	336	61.99	0.93
2	226925291	226925779	489	266	54.4	1.01
2	226925977	226926466	490	261	53.27	0.92
2	226926826	226927927	1102	614	55.72	0.85
2	226928012	226928549	538	294	54.65	0.91
2	226931116	226931464	349	182	52.15	0.77
2	226931980	226932265	286	144	50.35	0.83
2	226933616	226934057	442	287	64.93	1.1
2	226934628	226934965	338	188	55.62	1
2	226935916	226936160	245	147	60	0.82
2	226937355	226937602	248	164	66.13	0.92
2	226940987	226941302	316	181	57.28	1.15
2	226947200	226947450	251	140	55.78	0.77
2	226948464	226949551	1088	662	60.85	0.93
2	226949597	226949807	211	137	64.93	0.92
2	226949859	226950388	530	322	60.75	1.16
2	226950411	226951078	668	396	59.28	1.1
2	226951119	226952107	989	582	58.85	1.05
2	226952234	226952569	336	179	53.27	0.97
2	226952660	226953230	571	358	62.7	0.93
2	226953270	226953499	230	129	56.09	0.84
2	226953521	226954225	705	453	64.26	0.98
2	226954260	226954542	283	167	59.01	0.85
2	226954884	226955124	241	146	60.58	0.82
2	226955737	226956173	437	280	64.07	1.12
2	226956772	226957017	246	125	50.81	0.89
2	226957664	226957875	212	110	51.89	0.94
2	226959306	226959721	416	253	60.82	0.86
2	226962409	226962665	257	155	60.31	0.91
2	226962762	226963172	411	294	71.53	1.02
2	226965197	226965906	710	479	67.46	1.07
2	226969286	226969740	455	310	68.13	0.96
2	226972491	226972758	268	200	74.63	0.8
2	226974935	226975217	283	165	58.3	0.77
2	226984811	226985044	234	122	52.14	1.55
2	226986837	226987045	209	119	56.94	1.18
2	226989434	226989804	371	205	55.26	0.93
2	226989956	226991132	1177	756	64.23	0.89
2	226995495	226995696	202	102	50.5	0.86
2	226996784	226997388	605	439	72.56	1.11
2	226997429	226997810	382	261	68.32	0.96
2	226997822	226998105	284	193	67.96	0.84
2	226998776	226999011	236	136	57.63	0.98
2	226999899	227000253	355	217	61.13	0.93
2	227000400	227001379	980	605	61.73	0.96
2	227001410	227001795	386	237	61.4	1.07
2	227001824	227002267	444	288	64.86	0.99
2	227002282	227003177	896	562	62.72	0.89
2	227003209	227003447	239	134	56.07	1.07
2	227003491	227004445	955	643	67.33	1.02
2	227005067	227007175	2109	1326	62.87	1.03
2	227007393	227007732	340	216	63.53	1
2	227010714	227011028	315	166	52.7	1.17
2	227011196	227011595	400	245	61.25	0.96
2	227011627	227012034	408	224	54.9	0.79
2	227014570	227015263	694	465	67	1.08
2	227015306	227015938	633	415	65.56	1.08
2	227018530	227019044	515	340	66.02	1.04
2	227019225	227019532	308	168	54.55	0.96
2	227019621	227020949	1329	838	63.05	0.96
2	227031744	227032038	295	176	59.66	1.13
2	227034173	227034653	481	304	63.2	1.02
2	227034674	227037175	2502	1558	62.27	1.04
2	227037183	227037558	376	245	65.16	0.95
2	227037616	227038156	541	360	66.54	1.08
2	227038188	227038684	497	283	56.94	0.89
2	227039057	227039332	276	145	52.54	0.85
2	227046316	227047096	781	498	63.76	1.14
2	227053121	227053363	243	158	65.02	0.87
2	227053497	227053863	367	206	56.13	0.83
2	227054137	227054589	453	279	61.59	0.96
2	227060061	227060437	377	201	53.32	1.21
2	227062662	227063332	671	452	67.36	1.03
2	227063387	227063907	521	347	66.6	1.03
2	227067507	227067762	256	160	62.5	1.19
2	227071700	227071952	253	154	60.87	0.86
2	227072151	227072582	432	264	61.11	0.95
2	227073163	227073472	310	168	54.19	1.15
2	227073627	227073924	298	162	54.36	0.96
2	227079967	227080444	478	312	65.27	1.17
2	227082076	227082299	224	153	68.3	0.85
2	227082311	227082776	466	307	65.88	0.95
2	227082804	227083251	448	293	65.4	1.16
2	227093799	227094086	288	174	60.42	0.95
2	227105991	227106390	400	257	64.25	1.19
2	227108718	227108919	202	107	52.97	0.86
2	227109084	227110290	1207	728	60.31	0.82
2	227110342	227110834	493	276	55.98	1.12
2	227110836	227111236	401	258	64.34	0.98
2	227114896	227115500	605	342	56.53	0.96
2	227121281	227121898	618	416	67.31	1.32
2	227140498	227141066	569	353	62.04	1.01
2	227148577	227148827	251	151	60.16	0.89
2	227149045	227149460	416	257	61.78	1.01
2	227150039	227150353	315	169	53.65	1.06
2	227150588	227150802	215	115	53.49	0.99
2	227154892	227155407	516	325	62.98	0.92
2	227155962	227156197	236	141	59.75	0.81
2	227156330	227156579	250	161	64.4	1.04
2	227162050	227162572	523	325	62.14	0.89
2	227162789	227163008	220	111	50.45	0.96
2	227164410	227164620	211	117	55.45	0.8
2	227171159	227171596	438	281	64.16	1.12
2	227174416	227174739	324	180	55.56	0.8
2	227183457	227184030	574	358	62.37	1.04
2	227185274	227185506	233	130	55.79	0.85
2	227188461	227189000	540	314	58.15	1.06
2	227189159	227189637	479	282	58.87	1.24
2	227190819	227191038	220	113	51.36	0.71
2	227199114	227199432	319	165	51.72	0.94
2	227200153	227200467	315	172	54.6	1.45
2	227201695	227201962	268	156	58.21	0.84
2	227201969	227202471	503	299	59.44	0.79
2	227202759	227202995	237	133	56.12	0.7
2	227203693	227204217	525	348	66.29	1.07
2	227204227	227204491	265	165	62.26	1.17
2	227207220	227208593	1374	794	57.79	1.12
2	227208692	227209247	556	330	59.35	0.97
2	227211339	227211542	204	110	53.92	1.08
2	227214998	227215415	418	266	63.64	1.12
2	227216063	227216267	205	101	49.27	1.14
2	227216663	227217040	378	198	52.38	1.24
2	227226419	227226807	389	236	60.67	0.87
2	227226859	227227146	288	179	62.15	1.04
2	227229376	227229585	210	102	48.57	2.2
2	227231574	227231892	319	201	63.01	1.02
2	227231905	227232112	208	150	72.12	0.8
2	227232241	227232503	263	177	67.3	1.56
2	227232511	227232718	208	101	48.56	2.14
2	227236150	227236633	484	316	65.29	1.12
2	227236681	227237192	512	347	67.77	1.13
2	227238846	227239076	231	159	68.83	0.82
2	227239092	227239550	459	302	65.8	0.95
2	227239589	227240028	440	286	65	1.14
2	227243691	227243894	204	104	50.98	0.83
2	227250784	227251060	277	164	59.21	0.99
2	227251321	227251523	203	119	58.62	0.86
2	227257319	227257661	343	183	53.35	1.23
2	227259852	227260374	523	302	57.74	1.09
2	227264331	227264819	489	301	61.55	0.97
2	227266546	227266866	321	189	58.88	1.08
2	227268855	227269212	358	226	63.13	1.25
2	227279672	227280129	458	275	60.04	1.07
2	227283891	227284115	225	133	59.11	0.69
2	227284145	227284731	587	416	70.87	1.32
2	227286215	227287070	856	548	64.02	1.09
2	227289538	227289940	403	262	65.01	1.06
2	227290550	227290774	225	111	49.33	0.9
2	227291135	227291387	253	128	50.59	0.87
2	227297049	227297423	375	235	62.67	1.03
2	227300216	227300441	226	136	60.18	0.9
2	227303106	227304374	1269	806	63.51	1.07
2	227305993	227306195	203	102	50.25	0.98
2	227306725	227307565	841	511	60.76	1.02
2	227309166	227309367	202	105	51.98	1.47
2	227311389	227312030	642	432	67.29	1.12
2	227312102	227312589	488	323	66.19	1.05
2	227313942	227314291	350	210	60	1
2	227314316	227315298	983	626	63.68	0.92
2	227315390	227316445	1056	655	62.03	0.88
2	227316455	227317050	596	360	60.4	1.15
2	227317746	227318612	867	561	64.71	1.07
2	227322069	227322319	251	134	53.39	0.84
2	227328528	227329388	861	555	64.46	1.1
2	227332445	227333112	668	403	60.33	0.82
2	227333146	227334451	1306	856	65.54	0.97
2	227335251	227335626	376	222	59.04	0.83
2	227335637	227335993	357	206	57.7	0.85
2	227336034	227337112	1079	662	61.35	0.99
2	227337283	227337584	302	187	61.92	0.83
2	227337637	227337938	302	160	52.98	0.99
2	227338184	227339323	1140	696	61.05	0.96
2	227339343	227339556	214	141	65.89	1.12
2	227339561	227339971	411	259	63.02	0.78
2	227339978	227341403	1426	908	63.67	0.99
2	227341414	227341971	558	349	62.54	1.04
2	227342049	227342315	267	161	60.3	0.89
2	227342337	227342830	494	315	63.77	0.97
2	227345782	227346064	283	147	51.94	0.91
2	227357657	227358013	357	232	64.99	0.93
2	227358062	227359043	982	640	65.17	1.03
2	227359142	227360006	865	542	62.66	0.9
2	227360146	227360951	806	531	65.88	1.1
2	227360995	227361217	223	133	59.64	0.96
2	227361306	227361562	257	181	70.43	0.91
2	227361577	227362011	435	254	58.39	1
2	227362210	227363032	823	484	58.81	0.82
2	227363094	227364185	1092	671	61.45	1
2	227364216	227365125	910	521	57.25	0.91
2	227365221	227365749	529	329	62.19	1.06
2	227365784	227366418	635	407	64.09	0.95
2	227366439	227369087	2649	1751	66.1	1.03
2	227369130	227370119	990	644	65.05	1.01
2	227370191	227370555	365	230	63.01	0.9
2	227370874	227371107	234	143	61.11	1.19
2	227372009	227372356	348	212	60.92	0.99
2	227375902	227376132	231	119	51.52	0.85
2	227376317	227376636	320	167	52.19	1.42
2	227378936	227379494	559	416	74.42	1.29
2	227379638	227380263	626	433	69.17	1.16
2	227392275	227393395	1121	713	63.6	0.95
2	227393924	227394271	348	207	59.48	0.82
2	227394781	227395229	449	263	58.57	0.96
2	227395773	227396076	304	159	52.3	0.87
2	227396715	227396925	211	110	52.13	0.84
2	227406350	227407156	807	539	66.79	1.05
2	227407466	227407912	447	269	60.18	0.94
2	227409774	227410161	388	232	59.79	1.05
2	227413977	227414523	547	367	67.09	1.21
2	227419413	227419877	465	303	65.16	1.09
2	227422583	227422850	268	152	56.72	0.75
2	227423708	227424487	780	497	63.72	1.12
2	227426308	227426577	270	150	55.56	0.84
2	227434268	227435040	773	505	65.33	1.15
2	227436911	227437122	212	116	54.72	0.83
2	227439076	227439530	455	223	49.01	1.14
2	227447141	227447352	212	108	50.94	0.89
2	227448924	227449131	208	108	51.92	0.93
2	227450643	227451143	501	277	55.29	0.97
2	227451201	227451447	247	126	51.01	0.94
2	227458209	227458895	687	454	66.08	1.07
2	227458934	227459452	519	346	66.67	1.09
2	227461054	227461732	679	456	67.16	0.97
2	227461805	227462376	572	371	64.86	1.06
2	227465643	227466001	359	209	58.22	0.92
2	227470274	227470489	216	107	49.54	0.84
2	227473521	227473866	346	218	63.01	1.08
2	227476054	227476747	694	456	65.71	1.1
2	227476785	227477294	510	341	66.86	1.08
2	227478283	227478548	266	136	51.13	0.63
2	227481906	227482241	336	178	52.98	0.89
2	227488368	227488738	371	240	64.69	1.02
2	227492207	227492469	263	142	53.99	1.01
2	227494310	227495117	808	519	64.23	1.02
2	227495962	227496215	254	130	51.18	0.79
2	227504630	227504917	288	164	56.94	0.69
2	227505547	227505758	212	109	51.42	0.86
2	227506209	227506417	209	105	50.24	1.14
2	227506697	227507254	558	338	60.57	1.02
2	227508175	227508733	559	340	60.82	0.95
2	227513891	227514205	315	161	51.11	0.97
2	227514962	227515528	567	337	59.44	1.02
2	227517747	227519036	1290	740	57.36	1.11
2	227524604	227524930	327	172	52.6	0.98
2	227530908	227532187	1280	742	57.97	1.13
2	227535929	227536190	262	161	61.45	1.27
2	227538621	227538827	207	115	55.56	1.06
2	227544813	227545214	402	245	60.95	1.21
2	227545406	227545708	303	200	66.01	0.88
2	227546094	227546868	775	476	61.42	1.16
2	227555083	227555474	392	246	62.76	1.01
2	227556127	227556331	205	107	52.2	1.16
2	227556722	227556934	213	111	52.11	0.9
2	227562720	227563128	409	257	62.84	1.04
2	227565730	227566790	1061	627	59.1	1.05
2	227570502	227571434	933	564	60.45	1.06
2	227574033	227574303	271	139	51.29	1.07
2	227575275	227575480	206	103	50	0.93
2	227576558	227577144	587	295	50.26	0.84
2	227583771	227584171	401	250	62.34	1.22
2	227584657	227584860	204	124	60.78	0.75
2	227586106	227586630	525	339	64.57	1.04
2	227592097	227592915	819	557	68.01	1.25
2	227593814	227594027	214	136	63.55	0.98
2	227597862	227598339	478	287	60.04	1.07
2	227599526	227600169	644	430	66.77	1.14
2	227605031	227605458	428	277	64.72	1.08
2	227608148	227608542	395	218	55.19	0.93
2	227608683	227608893	211	133	63.03	0.81
2	227613834	227614061	228	138	60.53	1.28
2	227615625	227615951	327	194	59.33	0.92
2	227617609	227617993	385	227	58.96	0.96
2	227618026	227618403	378	243	64.29	0.99
2	227619506	227619836	331	211	63.75	1.05
2	227619872	227620902	1031	664	64.4	0.92
2	227620968	227621859	892	552	61.88	0.87
2	227621960	227623100	1141	720	63.1	0.98
2	227623138	227624467	1330	866	65.11	1.04
2	227624567	227624888	322	178	55.28	1.15
2	227625066	227625893	828	481	58.09	0.82
2	227626166	227626977	812	521	64.16	1.03
2	227626979	227627569	591	347	58.71	0.84
2	227627573	227627954	382	204	53.4	1.06
2	227628172	227629286	1115	703	63.05	1.07
2	227629598	227631975	2378	1545	64.97	1.02
2	227632009	227632839	831	536	64.5	0.88
2	227632845	227633055	211	135	63.98	0.95
2	227636365	227636702	338	181	53.55	1.16
2	227636905	227637231	327	169	51.68	0.94
2	227645952	227646207	256	136	53.12	1.23
2	227646953	227647247	295	145	49.15	0.9
2	227655552	227656221	670	393	58.66	1.02
2	227656354	227656583	230	120	52.17	0.91
2	227657293	227657873	581	356	61.27	1.28
2	227658014	227658307	294	201	68.37	0.93
2	227659055	227659702	648	436	67.28	1.15
2	227659901	227660425	525	304	57.9	0.95
2	227663409	227663715	307	200	65.15	1.08
2	227665237	227665867	631	430	68.15	1.15
2	227667528	227668140	613	363	59.22	1.06
2	227668337	227668688	352	227	64.49	1.11
2	227674332	227674826	495	321	64.85	1.06
2	227674891	227675394	504	342	67.86	1.08
2	227677813	227678493	681	458	67.25	1.08
2	227680311	227681006	696	462	66.38	0.96
2	227681091	227681571	481	318	66.11	1.07
2	227684392	227684715	324	189	58.33	1.02
2	227690210	227690442	233	128	54.94	1.02
2	227690903	227692175	1273	729	57.27	1
2	227692374	227693278	905	566	62.54	0.9
2	227693331	227693545	215	120	55.81	0.86
2	227693601	227694077	477	296	62.05	0.93
2	227694090	227694910	821	474	57.73	0.91
2	227694950	227695207	258	140	54.26	0.79
2	227695480	227696045	566	331	58.48	1
2	227696061	227696325	265	147	55.47	0.89
2	227696330	227697230	901	515	57.16	0.83
2	227697644	227697996	353	207	58.64	0.96
2	227698139	227698639	501	266	53.09	1.3
2	227698678	227699145	468	275	58.76	1.04
2	227699336	227701349	2014	1123	55.76	0.94
2	227704468	227704891	424	208	49.06	1.18
2	227705145	227705393	249	131	52.61	0.87
2	227705872	227706542	671	420	62.59	0.97
2	227707732	227707969	238	145	60.92	0.72
2	227709603	227710038	436	225	51.61	0.98
2	227710081	227710308	228	113	49.56	1.18
2	227710663	227711170	508	324	63.78	1.14
2	227711270	227711488	219	110	50.23	1.03
2	227712376	227712587	212	115	54.25	0.9
2	227713118	227713420	303	162	53.47	1.25
2	227716020	227716311	292	177	60.62	1.04
2	227716478	227716808	331	219	66.16	1.04
2	227718195	227718584	390	208	53.33	1.12
2	227732961	227733211	251	125	49.8	0.71
2	227737616	227738058	443	274	61.85	1.14
2	227739327	227739599	273	141	51.65	0.83
2	227744474	227744710	237	125	52.74	1.04
2	227745312	227745754	443	274	61.85	1.14
2	227746659	227747088	430	351	81.63	1.03
2	227747106	227747426	321	193	60.12	1.05
2	227752857	227753291	435	259	59.54	0.96
2	227753407	227753610	204	121	59.31	0.96
2	227756674	227757064	391	249	63.68	1.07
2	227758304	227758560	257	136	52.92	0.8
2	227759601	227759897	297	150	50.51	0.8
2	227760080	227760407	328	205	62.5	1.1
2	227761172	227761409	238	129	54.2	0.8
2	227774401	227774732	332	173	52.11	1.25
2	227778650	227779010	361	237	65.65	0.91
2	227779292	227779884	593	412	69.48	0.97
2	227779898	227780205	308	187	60.71	0.94
2	227780942	227781201	260	144	55.38	0.88
2	227783059	227783876	818	520	63.57	1.07
2	227784735	227785773	1039	639	61.5	0.85
2	227785793	227786801	1009	641	63.53	1.01
2	227786871	227787145	275	196	71.27	1
2	227787158	227787360	203	127	62.56	1.01
2	227787405	227788088	684	421	61.55	1.04
2	227788115	227788468	354	196	55.37	1.28
2	227788518	227789259	742	428	57.68	0.91
2	227789267	227789517	251	145	57.77	0.83
2	227789519	227789754	236	132	55.93	0.67
2	227789760	227790558	799	505	63.2	1.01
2	227790560	227791653	1094	625	57.13	0.9
2	227791746	227792894	1149	728	63.36	0.99
2	227792923	227796600	3678	2425	65.93	0.99
2	227796609	227796956	348	213	61.21	0.86
2	227799134	227799348	215	107	49.77	0.76
2	227800682	227801036	355	221	62.25	1.03
2	227804101	227804474	374	233	62.3	1.03
2	227809422	227809681	260	158	60.77	0.92
2	227812660	227813033	374	233	62.3	1.03
2	227813242	227813551	310	185	59.68	1.05
2	227813583	227814294	712	428	60.11	0.86
2	227814307	227814642	336	211	62.8	0.95
2	227814690	227814974	285	150	52.63	0.9
2	227814976	227815681	706	418	59.21	0.86
2	227816327	227816603	277	157	56.68	0.89
2	227818674	227819504	831	550	66.19	1.09
2	227820720	227821078	359	231	64.35	0.96
2	227821157	227822290	1134	751	66.23	0.97
2	227822351	227824179	1829	1170	63.97	0.98
2	227824329	227824601	273	166	60.81	1.08
2	227824613	227825593	981	589	60.04	1.02
2	227825814	227827825	2012	1237	61.48	0.97
2	227827847	227828750	904	526	58.19	0.98
2	227828840	227832675	3836	2504	65.28	1.06
2	227832756	227833889	1134	749	66.05	0.97
2	227837664	227837933	270	166	61.48	0.87
2	227838898	227839213	316	171	54.11	0.78
2	227840250	227840526	277	157	56.68	0.89
2	227842597	227843427	831	551	66.31	1.08
2	227844083	227844460	378	221	58.47	0.85
2	227844579	227844807	229	135	58.95	0.93
2	227844887	227845791	905	505	55.8	1.01
2	227845954	227846415	462	256	55.41	0.96
2	227846505	227846999	495	279	56.36	0.87
2	227847300	227847869	570	309	54.21	0.99
2	227850135	227851336	1202	698	58.07	0.99
2	227854200	227854824	625	407	65.12	0.95
2	227854886	227855673	788	503	63.83	1.05
2	227855690	227858017	2328	1411	60.61	1.07
2	227858961	227859170	210	102	48.57	0.89
2	227862074	227863713	1640	1061	64.7	0.97
2	227863774	227864732	959	610	63.61	0.9
2	227864785	227865817	1033	663	64.18	1.12
2	227865855	227866407	553	364	65.82	0.97
2	227866425	227867401	977	588	60.18	1.06
2	227867600	227868466	867	523	60.32	0.89
2	227868483	227869589	1107	701	63.32	1.05
2	227869596	227870564	969	552	56.97	0.9
2	227870661	227873195	2535	1674	66.04	1.08
2	227873270	227874487	1218	800	65.68	0.99
2	227876125	227876331	207	116	56.04	1.11
2	227879312	227879962	651	436	66.97	1.14
2	227880213	227880521	309	172	55.66	0.97
2	227880557	227880785	229	140	61.14	0.73
2	227882694	227883169	476	289	60.71	1.06
2	227886999	227887213	215	135	62.79	1
2	227888122	227888957	836	570	68.18	1.27
2	227894428	227894921	494	329	66.6	1.04
2	227895908	227897109	1202	698	58.07	0.99
2	227900314	227900727	414	255	61.59	1.18
2	227907343	227907958	616	310	50.32	0.83
2	227909005	227909218	214	107	50	0.97
2	227910935	227911155	221	114	51.58	0.97
2	227917470	227917723	254	128	50.39	0.94
2	227920679	227921098	420	272	64.76	1
2	227926893	227927104	212	108	50.94	0.95
2	227927491	227927732	242	124	51.24	1.14
2	227928344	227928781	438	280	63.93	1.01
2	227937055	227937833	779	480	61.62	1.17
2	227938220	227938519	300	198	66	0.83
2	227938722	227939355	634	382	60.25	1.2
2	227940456	227940706	251	155	61.75	0.96
2	227940712	227940997	286	165	57.69	1.03
2	227948565	227948794	230	128	55.65	0.9
2	227949061	227949401	341	208	61	1.51
2	227950167	227950762	596	296	49.66	1.81
2	227952568	227952807	240	115	47.92	1.02
2	227962065	227962706	642	433	67.45	1.11
2	227967648	227967875	228	139	60.96	1.26
2	227969439	227969765	327	195	59.63	0.94
2	227971423	227971807	385	226	58.7	0.96
2	227971841	227972223	383	247	64.49	1.02
2	227973326	227974723	1398	899	64.31	0.95
2	227974789	227975680	892	551	61.77	0.9
2	227975781	227978296	2516	1615	64.19	1.01
2	227978396	227978722	327	180	55.05	1.14
2	227978917	227979504	588	338	57.48	0.87
2	227979519	227979745	227	133	58.59	0.85
2	227980018	227980821	804	516	64.18	1.02
2	227980837	227981805	969	554	57.17	0.88
2	227982025	227983139	1115	701	62.87	1.06
2	227983148	227983402	255	163	63.92	1.05
2	227983435	227985827	2393	1553	64.9	1
2	227985861	227986908	1048	673	64.22	0.91
2	227990215	227990553	339	185	54.57	1.16
2	227990752	227991081	330	170	51.52	0.98
2	228001953	228002477	525	306	58.29	0.94
2	228002676	228003324	649	440	67.8	1.14
2	228004070	228004375	306	209	68.3	0.9
2	228004724	228005368	645	395	61.24	1.26
2	228006095	228006326	232	120	51.72	0.99
2	228006463	228006829	367	212	57.77	0.98
2	228006989	228007478	490	297	60.61	0.93
2	228008558	228008864	307	162	52.77	0.94
2	228014313	228014845	533	283	53.1	1.01
2	228014894	228015096	203	118	58.13	0.77
2	228018376	228018876	501	301	60.08	0.86
2	228019443	228019730	288	173	60.07	0.95
2	228019973	228020244	272	154	56.62	0.84
2	228025639	228026230	592	366	61.82	1.19
2	228026452	228027893	1442	930	64.49	1.21
2	228033645	228033867	223	127	56.95	0.97
2	228037314	228037560	247	149	60.32	0.78
2	228037586	228037981	396	278	70.2	1.11
2	228039786	228040569	784	463	59.06	1.15
2	228040972	228041200	229	133	58.08	0.88
2	228041268	228041574	307	152	49.51	0.75
2	228045027	228045936	910	635	69.78	1.19
2	228046598	228047109	512	293	57.23	1.03
2	228050039	228050579	541	344	63.59	1.12
2	228052641	228052909	269	155	57.62	2.26
2	228053599	228054422	824	540	65.53	1.09
2	228055214	228055460	247	142	57.49	0.98
2	228057317	228057561	245	143	58.37	0.91
2	228062180	228062434	255	146	57.25	0.67
2	228062441	228063444	1004	654	65.14	1.19
2	228065620	228066416	797	536	67.25	1.04
2	228067338	228067555	218	123	56.42	1.26
2	228068324	228068668	345	216	62.61	1.04
2	228068730	228069587	858	575	67.02	0.94
2	228069595	228072259	2665	1767	66.3	1.08
2	228072328	228073429	1102	708	64.25	1.1
2	228073525	228074151	627	348	55.5	1.04
2	228074207	228075410	1204	733	60.88	1.15
2	228075521	228076397	877	550	62.71	0.86
2	228076467	228076678	212	136	64.15	0.93
2	228076892	228077806	915	611	66.78	1.06
2	228079034	228079306	273	170	62.27	0.99
2	228079404	228079768	365	247	67.67	1.1
2	228082894	228083291	398	274	68.84	1.05
2	228084310	228084660	351	199	56.7	0.99
2	228087278	228087552	275	158	57.45	0.91
2	228094909	228095176	268	155	57.84	1.05
2	228095317	228095990	674	436	64.69	0.96
2	228096450	228096704	255	139	54.51	1.16
2	228100248	228100499	252	130	51.59	0.83
2	228102060	228102352	293	184	62.8	1
2	228102538	228102786	249	155	62.25	0.87
2	228108132	228108761	630	429	68.1	1.48
2	228119904	228120121	218	111	50.92	1.53
2	228121477	228122166	690	442	64.06	1.19
2	228122213	228122675	463	324	69.98	1.06
2	228122700	228123024	325	204	62.77	1.06
2	228126268	228126548	281	169	60.14	1.12
2	228138971	228139288	318	190	59.75	1.35
2	228139371	228139575	205	113	55.12	1.03
2	228146816	228147080	265	144	54.34	1.33
2	228151928	228152493	566	341	60.25	1.05
2	228159246	228159644	399	237	59.4	0.91
2	228160430	228160817	388	252	64.95	1.08
2	228161087	228161289	203	105	51.72	0.84
2	228161471	228161677	207	104	50.24	1.18
2	228168059	228168464	406	256	63.05	0.97
2	228170312	228170806	495	304	61.41	0.91
2	228179844	228180261	418	233	55.74	0.92
2	228183219	228183545	327	187	57.19	1.05
2	228184865	228185076	212	110	51.89	0.71
2	228186128	228186708	581	385	66.27	1.08
2	228186745	228187447	703	474	67.43	1.01
2	228189782	228191208	1427	941	65.94	1.04
2	228193003	228193388	386	243	62.95	1.02
2	228194622	228194836	215	110	51.16	0.85
2	228194843	228195122	280	149	53.21	0.92
2	228197286	228197647	362	227	62.71	1.04
2	228205979	228206397	419	269	64.2	1.07
2	228207513	228207892	380	220	57.89	0.82
2	228208829	228209070	242	160	66.12	0.83
2	228211861	228212459	599	300	50.08	1.01
2	228212983	228213409	427	314	73.54	1.38
2	228213503	228213942	440	238	54.09	0.96
2	228214555	228215924	1370	910	66.42	0.95
2	228215962	228217219	1258	815	64.79	1.09
2	228217233	228218014	782	524	67.01	0.97
2	228218069	228219770	1702	1062	62.4	0.98
2	228219860	228220322	463	250	54	0.98
2	228220326	228220673	348	212	60.92	0.84
2	228220693	228222002	1310	804	61.37	0.98
2	228222085	228223047	963	558	57.94	0.83
2	228223084	228223425	342	193	56.43	1.25
2	228223453	228224858	1406	902	64.15	1.03
2	228225022	228227077	2056	1283	62.4	0.97
2	228228993	228229515	523	339	64.82	1.27
2	228229763	228230419	657	462	70.32	1.08
2	228234374	228234904	531	324	61.02	0.85
2	228235080	228235394	315	167	53.02	0.82
2	228235537	228236110	574	369	64.29	0.96
2	228236308	228236944	637	384	60.28	0.97
2	228237040	228237325	286	164	57.34	0.94
2	228237647	228237915	269	167	62.08	0.7
2	228239021	228239454	434	261	60.14	0.87
2	228244992	228245211	220	116	52.73	0.79
2	228245812	228246155	344	182	52.91	0.96
2	228246955	228247249	295	184	62.37	0.91
2	228247502	228247808	307	186	60.59	0.92
2	228247849	228249170	1322	840	63.54	0.97
2	228249201	228249472	272	171	62.87	0.86
2	228249509	228249780	272	169	62.13	0.76
2	228249792	228250012	221	120	54.3	0.92
2	228251837	228252541	705	386	54.75	1.05
2	228254004	228254258	255	145	56.86	0.84
2	228256498	228257070	573	360	62.83	0.94
2	228262872	228263080	209	109	52.15	0.84
2	228264661	228265254	594	375	63.13	0.95
2	228267886	228268411	526	328	62.36	1.07
2	228269992	228270244	253	145	57.31	1.02
2	228270580	228270802	223	125	56.05	0.86
2	228270942	228271482	541	326	60.26	0.94
2	228271892	228272457	566	348	61.48	0.88
2	228272506	228272730	225	129	57.33	0.81
2	228275242	228275482	241	130	53.94	0.81
2	228277292	228277491	200	119	59.5	0.96
2	228277503	228278007	505	324	64.16	0.78
2	228278384	228278645	262	178	67.94	0.69
2	228280115	228280624	510	315	61.76	0.95
2	228283555	228283910	356	226	63.48	0.9
2	228284098	228284489	392	238	60.71	1.18
2	228289622	228290132	511	313	61.25	0.92
2	228290684	228291533	850	495	58.24	0.87
2	228293024	228293880	857	596	69.54	1.14
2	228294421	228294676	256	155	60.55	1.85
2	228305644	228305885	242	149	61.57	0.87
2	228306087	228306368	282	177	62.77	1.01
2	228308699	228309148	450	355	78.89	0.93
2	228315581	228315969	389	228	58.61	0.9
2	228319071	228319296	226	119	52.65	1.02
2	228322673	228323056	384	243	63.28	1.01
2	228323077	228323786	710	483	68.03	1.1
2	228324655	228325428	774	458	59.17	1.05
2	228325474	228325917	444	291	65.54	0.9
2	228327033	228327670	638	432	67.71	1.14
2	228330556	228330880	325	195	60	0.9
2	228333043	228333658	616	353	57.31	1.12
2	228333665	228333968	304	201	66.12	1.01
2	228337874	228338507	634	425	67.03	1.1
2	228338780	228339000	221	114	51.58	1.1
2	228339110	228339371	262	135	51.53	0.99
2	228339418	228339673	256	155	60.55	0.71
2	228340149	228340441	293	141	48.12	0.89
2	228347100	228347345	246	132	53.66	1.3
2	228353101	228353421	321	188	58.57	1.06
2	228353664	228354129	466	253	54.29	1.26
2	228355634	228356073	440	243	55.23	1.12
2	228359763	228360076	314	179	57.01	1.89
2	228361079	228362150	1072	682	63.62	1.26
2	228366212	228366707	496	306	61.69	1.13
2	228366836	228367616	781	448	57.36	0.95
2	228367784	228368641	858	531	61.89	1
2	228368921	228369715	795	463	58.24	0.85
2	228369938	228370284	347	191	55.04	1.23
2	228370303	228371996	1694	1067	62.99	0.98
2	228372047	228372300	254	157	61.81	0.88
2	228372307	228372800	494	321	64.98	1.16
2	228372915	228373851	937	584	62.33	0.85
2	228373925	228375167	1243	812	65.33	0.97
2	228375170	228377818	2649	1711	64.59	1.02
2	228377833	228378475	643	403	62.67	0.97
2	228379703	228379913	211	108	51.18	1.1
2	228379935	228380360	426	252	59.15	0.95
2	228380404	228380695	292	194	66.44	0.97
2	228393964	228394858	895	610	68.16	1.02
2	228399313	228399737	425	254	59.76	0.97
2	228401975	228402186	212	112	52.83	0.95
2	228405510	228406875	1366	844	61.79	1.07
2	228410301	228410609	309	181	58.58	0.83
2	228411488	228411887	400	234	58.5	1.04
2	228414038	228414414	377	249	66.05	1.1
2	228416671	228416875	205	100	48.78	0.83
2	228421998	228422543	546	307	56.23	1
2	228424261	228424519	259	149	57.53	1.1
2	228425836	228426503	668	385	57.63	1.12
2	228428413	228429308	896	514	57.37	1.08
2	228433097	228433406	310	220	70.97	1.14
2	228436258	228436571	314	181	57.64	0.84
2	228436577	228436783	207	115	55.56	0.75
2	228442172	228442430	259	136	52.51	0.8
2	228454550	228454922	373	219	58.71	1.12
2	228456100	228456412	313	186	59.42	0.81
2	228456422	228457154	733	423	57.71	1.16
2	228459065	228459959	895	513	57.32	1.08
2	228461508	228461766	259	134	51.74	0.76
2	228470163	228470475	313	186	59.42	0.8
2	228473164	228473422	259	134	51.74	0.76
2	228478676	228478934	259	135	52.12	0.75
2	228489526	228489756	231	123	53.25	0.88
2	228499218	228499667	450	265	58.89	0.82
2	228501779	228502153	375	217	57.87	0.87
2	228502371	228502613	243	124	51.03	0.85
2	228503217	228503681	465	304	65.38	1.09
2	228506144	228506440	297	174	58.59	0.98
2	228507933	228509614	1682	1089	64.74	1.11
2	228511060	228511300	241	122	50.62	0.91
2	228512038	228512270	233	113	48.5	0.75
2	228513354	228513641	288	151	52.43	0.81
2	228516180	228517918	1739	1118	64.29	1.14
2	228521376	228521604	229	125	54.59	1.04
2	228522765	228523058	294	182	61.9	0.89
2	228523092	228524730	1639	1000	61.01	0.99
2	228524748	228525707	960	555	57.81	0.94
2	228525790	228526960	1171	744	63.54	1.04
2	228526982	228527506	525	332	63.24	1.05
2	228527509	228529638	2130	1411	66.24	1.08
2	228529718	228530442	725	477	65.79	0.92
2	228530453	228530654	202	121	59.9	1.02
2	228530712	228532673	1962	1258	64.12	0.96
2	228532717	228532936	220	147	66.82	0.69
2	228533071	228533311	241	145	60.17	0.94
2	228533347	228533986	640	400	62.5	1
2	228534173	228534472	300	163	54.33	0.9
2	228537732	228538849	1118	782	69.95	1.14
2	228539191	228539457	267	156	58.43	1.05
2	228539652	228541367	1716	1246	72.61	1.01
2	228542363	228544413	2051	1383	67.43	1.17
2	228548661	228549119	459	263	57.3	1.31
2	228549815	228550039	225	125	55.56	0.99
2	228550647	228550848	202	102	50.5	1.02
2	228556714	228557141	428	238	55.61	0.95
2	228557440	228557998	559	361	64.58	1.13
2	228558296	228558588	293	153	52.22	1
2	228558593	228560175	1583	1079	68.16	1.15
2	228562803	228563157	355	219	61.69	0.98
2	228564559	228564795	237	130	54.85	0.99
2	228564925	228565132	208	106	50.96	0.96
2	228565227	228565430	204	117	57.35	0.96
2	228571623	228571993	371	227	61.19	1.01
2	228573987	228574514	528	276	52.27	0.98
2	228575745	228576176	432	271	62.73	1.06
2	228582509	228582780	272	167	61.4	1.05
2	228582785	228583191	407	234	57.49	1.07
2	228584647	228585001	355	230	64.79	1.18
2	228587645	228587847	203	105	51.72	0.96
2	228589085	228589528	444	289	65.09	1.13
2	228590830	228591106	277	141	50.9	0.85
2	228591801	228592022	222	111	50	0.82
2	228596673	228596872	200	104	52	0.84
2	228602558	228602842	285	176	61.75	1.03
2	228603040	228603283	244	152	62.3	0.85
2	228607072	228607298	227	160	70.48	1.03
2	228610152	228610764	613	350	57.1	1.12
2	228611781	228612047	267	134	50.19	1.19
2	228615053	228615255	203	116	57.14	0.97
2	228617227	228617452	226	108	47.79	0.88
2	228621918	228622157	240	148	61.67	0.88
2	228622355	228622633	279	172	61.65	1.06
2	228625367	228625566	200	103	51.5	0.85
2	228625984	228626302	319	178	55.8	1.02
2	228632146	228633191	1046	578	55.26	1.07
2	228633467	228633865	399	256	64.16	1.03
2	228634556	228634820	265	134	50.57	1.18
2	228636559	228637087	529	299	56.52	1.17
2	228641678	228642290	613	351	57.26	1.13
2	228644179	228644701	523	292	55.83	1.19
2	228648431	228649111	681	441	64.76	1.01
2	228652179	228652850	672	387	57.59	1.11
2	228659061	228659694	634	366	57.73	1.12
2	228661661	228661927	267	151	56.55	1.16
2	228663665	228664208	544	305	56.07	1.06
2	228666218	228666457	240	121	50.42	0.98
2	228669999	228670638	640	423	66.09	1.12
2	228670683	228671420	738	446	60.43	0.93
2	228671926	228672396	471	289	61.36	0.95
2	228672415	228672721	307	180	58.63	1.14
2	228672747	228673555	809	453	56	0.92
2	228673562	228674403	842	464	55.11	0.95
2	228674464	228675202	739	406	54.94	0.9
2	228675207	228675703	497	277	55.73	0.79
2	228675853	228676428	576	319	55.38	0.91
2	228677066	228679273	2208	1357	61.46	1.04
2	228679276	228679787	512	302	58.98	1.16
2	228681551	228681935	385	316	82.08	0.96
2	228682358	228682809	452	271	59.96	1.07
2	228682844	228684234	1391	828	59.53	1.06
2	228684422	228685650	1229	816	66.4	0.95
2	228685729	228686924	1196	764	63.88	1.05
2	228686995	228689495	2501	1615	64.57	0.99
2	228689584	228690649	1066	641	60.13	0.98
2	228690670	228690870	201	122	60.7	0.92
2	228691107	228691472	366	198	54.1	0.9
2	228691483	228692466	984	654	66.46	1.01
2	228692959	228693292	334	174	52.1	1.16
2	228701926	228703310	1385	931	67.22	0.97
2	228703312	228704182	871	557	63.95	0.99
2	228704190	228704726	537	322	59.96	1.27
2	228704810	228705700	891	558	62.63	0.89
2	228705781	228707066	1286	849	66.02	0.96
2	228707148	228707460	313	204	65.18	1.04
2	228709115	228709772	658	364	55.32	1.09
2	228717787	228718371	585	360	61.54	0.96
2	228724168	228724387	220	113	51.36	0.97
2	228724528	228724733	206	115	55.83	0.9
2	228725976	228726578	603	369	61.19	0.96
2	228727329	228727572	244	149	61.07	0.79
2	228727765	228728051	287	174	60.63	1.06
2	228729890	228730171	282	187	66.31	0.98
2	228730243	228731415	1173	778	66.33	0.97
2	228731481	228732373	893	557	62.37	0.9
2	228732552	228733509	958	620	64.72	1.02
2	228733590	228735078	1489	951	63.87	1.03
2	228735081	228735447	367	209	56.95	1.35
2	228735642	228736433	792	474	59.85	0.82
2	228736481	228737924	1444	878	60.8	0.94
2	228737947	228738393	447	251	56.15	0.85
2	228738645	228742451	3807	2442	64.14	1.01
2	228742504	228743646	1143	746	65.27	0.98
2	228743850	228744797	948	535	56.43	1.1
2	228746374	228746744	371	219	59.03	0.94
2	228746752	228747178	427	266	62.3	1.06
2	228747197	228748512	1316	846	64.29	1.1
2	228756792	228757233	442	249	56.33	1.2
2	228761710	228762107	398	236	59.3	0.89
2	228767341	228767621	281	167	59.43	0.93
2	228768736	228769538	803	528	65.75	1.08
2	228769834	228770070	237	139	58.65	0.99
2	228770145	228770806	662	389	58.76	1.04
2	228771113	228771533	421	263	62.47	1
2	228772384	228772954	571	366	64.1	1.04
2	228776973	228777330	358	217	60.61	1.03
2	228778692	228778930	239	124	51.88	0.77
2	228779195	228779504	310	158	50.97	0.82
2	228781794	228782054	261	156	59.77	0.7
2	228784525	228784755	231	136	58.87	1.36
2	228784871	228785261	391	255	65.22	1.04
2	228785306	228785576	271	152	56.09	1.04
2	228785697	228786433	737	426	57.8	1.22
2	228787702	228788019	318	164	51.57	0.95
2	228788487	228788742	256	150	58.59	1.24
2	228788847	228789182	336	226	67.26	1.02
2	228790044	228790275	232	136	58.62	0.86
2	228800353	228800705	353	213	60.34	0.9
2	228801004	228801447	444	279	62.84	1.12
2	228801455	228802918	1464	1015	69.33	1.25
2	228804162	228804917	756	505	66.8	1.2
2	228808687	228808916	230	141	61.3	1.16
2	228809331	228809695	365	220	60.27	0.9
2	228815623	228815893	271	173	63.84	0.94
2	228816145	228816410	266	166	62.41	0.97
2	228818057	228818261	205	118	57.56	0.96
2	228818328	228819041	714	471	65.97	1.03
2	228821098	228821409	312	181	58.01	1.12
2	228822281	228822820	540	394	72.96	1.2
2	228824242	228824519	278	135	48.56	0.95
2	228825364	228825646	283	151	53.36	1.13
2	228826575	228826803	229	121	52.84	0.95
2	228827758	228828038	281	165	58.72	0.95
2	228829493	228829717	225	112	49.78	0.88
2	228831280	228831503	224	144	64.29	1.13
2	228835772	228835982	211	105	49.76	0.77
2	228839843	228840050	208	126	60.58	1
2	228840074	228840371	298	177	59.4	0.91
2	228842770	228843152	383	245	63.97	0.89
2	228848191	228848517	327	175	53.52	1.07
2	228849136	228849544	409	246	60.15	0.81
2	228853427	228854033	607	339	55.85	1.16
2	228855355	228855702	348	199	57.18	1.21
2	228855714	228855983	270	146	54.07	1.13
2	228856410	228856723	314	165	52.55	1.12
2	228858677	228858951	275	179	65.09	1.11
2	228859505	228859778	274	161	58.76	0.85
2	228859878	228860093	216	118	54.63	0.78
2	228862670	228863230	561	359	63.99	0.96
2	228866446	228866795	350	239	68.29	1.16
2	228869771	228870017	247	129	52.23	1.01
2	228872495	228872694	200	132	66	0.81
2	228874998	228875701	704	397	56.39	1.04
2	228883183	228883742	560	362	64.64	0.94
2	228885060	228885285	226	116	51.33	0.95
2	228890234	228890441	208	108	51.92	0.78
2	228892023	228892477	455	292	64.18	1.03
2	228893200	228893972	773	535	69.21	1.02
2	228898630	228899284	655	426	65.04	0.97
2	228901136	228901366	231	143	61.9	1.09
2	228901984	228902326	343	215	62.68	1.01
2	228902394	228903071	678	448	66.08	0.91
2	228903095	228905614	2520	1650	65.48	1.09
2	228905698	228906321	624	349	55.93	1.03
2	228906377	228906665	289	168	58.13	0.94
2	228906684	228908626	1943	1216	62.58	0.94
2	228908927	228909503	577	320	55.46	1.04
2	228915697	228915967	271	136	50.18	1.35
2	228915979	228917009	1031	611	59.26	1.04
2	228921834	228922872	1039	613	59	1.08
2	228925654	228926209	556	336	60.43	0.93
2	228926748	228927345	598	382	63.88	0.99
2	228927400	228927738	339	181	53.39	1.29
2	228927857	228928802	946	549	58.03	0.88
2	228928810	228930677	1868	1109	59.37	1
2	228930944	228932039	1096	685	62.5	0.99
2	228932056	228932307	252	157	62.3	0.95
2	228932359	228933255	897	581	64.77	1
2	228933263	228934752	1490	949	63.69	1.1
2	228934805	228935607	803	520	64.76	1.01
2	228937460	228937673	214	110	51.4	1.07
2	228946277	228946621	345	176	51.01	1.24
2	228947516	228947991	476	312	65.55	1.22
2	228952801	228953064	264	136	51.52	0.94
2	228955841	228956147	307	166	54.07	0.99
2	228957166	228957520	355	193	54.37	1.27
2	228959902	228960253	352	189	53.69	1.11
2	228960358	228960828	471	307	65.18	1.29
2	228962356	228963083	728	494	67.86	1.15
2	228970648	228971380	733	471	64.26	1.08
2	228972945	228973381	437	282	64.53	1.06
2	228974011	228974213	203	98	48.28	1.2
2	228974609	228974987	379	195	51.45	1.24
2	228980387	228980602	216	115	53.24	1.05
2	228980696	228981062	367	216	58.86	1.19
2	228982920	228983219	300	176	58.67	1.05
2	228983716	228984159	444	239	53.83	0.99
2	228985089	228985310	222	119	53.6	1.02
2	228985395	228986150	756	453	59.92	0.96
2	228986374	228986643	270	161	59.63	0.92
2	228987342	228987939	598	347	58.03	0.98
2	228996768	228997091	324	176	54.32	1.14
2	229006118	229006468	351	201	57.26	1.22
2	229008633	229009092	460	248	53.91	0.87
2	229009325	229009641	317	193	60.88	0.92
2	229011296	229011545	250	136	54.4	0.83
2	229011789	229012192	404	224	55.45	1
2	229012680	229013158	479	298	62.21	1.04
2	229019854	229020146	293	160	54.61	1.05
2	229020647	229021387	741	454	61.27	0.92
2	229023490	229023693	204	123	60.29	0.79
2	229025085	229025477	393	222	56.49	0.93
2	229026467	229026679	213	122	57.28	0.8
2	229033249	229033510	262	169	64.5	0.77
2	229033751	229034136	386	226	58.55	1.13
2	229035818	229036234	417	268	64.27	1.12
2	229037509	229037798	290	148	51.03	0.8
2	229037910	229038111	202	104	51.49	0.9
2	229038314	229038674	361	190	52.63	0.77
2	229051784	229052695	912	577	63.27	1.23
2	229062694	229063197	504	306	60.71	0.99
2	229069354	229069916	563	350	62.17	0.99
2	229074953	229075868	916	577	62.99	1.22
2	229079484	229079842	359	202	56.27	1.21
2	229100937	229101163	227	112	49.34	0.8
2	229105998	229106315	318	171	53.77	0.74
2	229112864	229113102	239	124	51.88	0.82
2	229119004	229120485	1482	1044	70.45	1.23
2	229128110	229128326	217	122	56.22	0.82
2	229128370	229128771	402	234	58.21	1.3
2	229129479	229129687	209	132	63.16	0.91
2	229130467	229131844	1378	1018	73.88	1.16
2	229138022	229138453	432	268	62.04	0.99
2	229139028	229139826	799	495	61.95	0.91
2	229140515	229141093	579	390	67.36	1.22
2	229143910	229144435	526	354	67.3	1.26
2	229144734	229146114	1381	777	56.26	1.07
2	229146558	229146780	223	148	66.37	0.99
2	229147917	229148532	616	342	55.52	1.01
2	229150542	229150910	369	231	62.6	1
2	229155584	229156120	537	365	67.97	1.29
2	229156248	229156724	477	308	64.57	1.13
2	229156924	229157149	226	119	52.65	0.77
2	229160723	229162144	1422	915	64.35	0.97
2	229162181	229162919	739	472	63.87	0.98
2	229163075	229163705	631	385	61.01	1.1
2	229163791	229164751	961	542	56.4	0.92
2	229164777	229165690	914	572	62.58	1.03
2	229165697	229165896	200	118	59	0.98
2	229165978	229166416	439	249	56.72	0.91
2	229166720	229167090	371	227	61.19	0.96
2	229167279	229167648	370	202	54.59	1.36
2	229167650	229168873	1224	760	62.09	1.01
2	229168937	229170040	1104	698	63.22	1.02
2	229170115	229171011	897	562	62.65	0.86
2	229171311	229172314	1004	668	66.53	0.94
2	229172396	229172663	268	185	69.03	0.99
2	229172981	229173422	442	284	64.25	0.96
2	229174339	229174541	203	111	54.68	0.71
2	229175652	229175908	257	143	55.64	1.62
2	229185887	229186427	541	327	60.44	1
2	229187516	229187859	344	194	56.4	1.03
2	229199568	229199777	210	108	51.43	0.81
2	229200620	229200918	299	160	53.51	0.86
2	229200927	229201620	694	403	58.07	0.94
2	229202183	229202699	517	352	68.09	1.13
2	229207750	229208618	869	519	59.72	1.12
2	229215964	229216626	663	411	61.99	1.1
2	229222776	229223067	292	180	61.64	1.01
2	229223251	229223498	248	151	60.89	0.83
2	229231968	229232702	735	422	57.41	0.91
2	229237590	229237830	241	140	58.09	1.11
2	229237843	229238424	582	353	60.65	0.95
2	229238964	229239267	304	172	56.58	0.79
2	229239561	229239775	215	131	60.93	0.99
2	229240379	229240630	252	140	55.56	0.85
2	229240668	229241103	436	254	58.26	1.01
2	229241129	229242142	1014	657	64.79	1.02
2	229245137	229245412	276	157	56.88	1.01
2	229245438	229245762	325	182	56	0.94
2	229246535	229246820	286	155	54.2	1.05
2	229246833	229247045	213	111	52.11	0.94
2	229252380	229252872	493	271	54.97	0.99
2	229253554	229253885	332	189	56.93	0.94
2	229254209	229254479	271	159	58.67	1.11
2	229258633	229258835	203	102	50.25	0.87
2	229260026	229260357	332	187	56.33	0.91
2	229261233	229261523	291	170	58.42	0.97
2	229262171	229262554	384	210	54.69	0.94
2	229262594	229262945	352	211	59.94	0.98
2	229262965	229263166	202	100	49.5	1.09
2	229263891	229264200	310	165	53.23	1.14
2	229265069	229265302	234	122	52.14	1.01
2	229266631	229267099	469	274	58.42	1.17
2	229267271	229267897	627	401	63.96	1.05
2	229269655	229269914	260	161	61.92	0.9
2	229270472	229271099	628	393	62.58	1.03
2	229271566	229272143	578	410	70.93	1.15
2	229272663	229273069	407	249	61.18	0.92
2	229275133	229275538	406	246	60.59	0.89
2	229277326	229277713	388	239	61.6	1.22
2	229277725	229278053	329	184	55.93	0.97
2	229278239	229278623	385	236	61.3	1.24
2	229278781	229279410	630	403	63.97	1.03
2	229281011	229281575	565	405	71.68	1.16
2	229282234	229282651	418	252	60.29	0.9
2	229283720	229284313	594	337	56.73	1.14
2	229284358	229284987	630	395	62.7	1.05
2	229286595	229287448	854	621	72.72	1.14
2	229289213	229289595	383	264	68.93	1.24
2	229294443	229294928	486	283	58.23	0.9
2	229295210	229295547	338	232	68.64	1.05
2	229296950	229297400	451	271	60.09	1.49
2	229297762	229298276	515	319	61.94	0.98
2	229298321	229298576	256	159	62.11	0.93
2	229298619	229299332	714	420	58.82	1
2	229299364	229299781	418	262	62.68	0.86
2	229300064	229300302	239	156	65.27	0.83
2	229308741	229309364	624	368	58.97	1.08
2	229309532	229309945	414	236	57	1.23
2	229311402	229311604	203	125	61.58	1.25
2	229315470	229315669	200	95	47.5	0.82
2	229320133	229320377	245	150	61.22	0.87
2	229320576	229320855	280	178	63.57	1.06
2	229322136	229322363	228	124	54.39	0.8
2	229323028	229323421	394	266	67.51	1.13
2	229346713	229347660	948	623	65.72	1.07
2	229356356	229356575	220	121	55	0.91
2	229356614	229356925	312	173	55.45	1
2	229357432	229358635	1204	790	65.61	1.02
2	229360659	229361045	387	246	63.57	0.98
2	229362417	229362656	240	115	47.92	0.94
2	229362908	229363184	277	148	53.43	0.81
2	229363792	229364068	277	152	54.87	0.78
2	229365928	229366720	793	519	65.45	1.14
2	229372915	229373219	305	182	59.67	0.77
2	229374405	229374681	277	152	54.87	0.83
2	229376451	229377338	888	566	63.74	1.1
2	229379391	229379762	372	229	61.56	1.06
2	229380680	229381067	388	223	57.47	0.94
2	229387493	229387770	278	150	53.96	0.96
2	229391647	229391927	281	180	64.06	0.85
2	229393687	229393984	298	164	55.03	0.99
2	229397540	229397782	243	140	57.61	0.99
2	229404032	229404513	482	319	66.18	1.18
2	229404594	229405073	480	321	66.88	1.35
2	229407117	229407444	328	183	55.79	1.31
2	229408937	229409649	713	397	55.68	1.12
2	229411779	229412471	693	392	56.57	0.83
2	229413656	229413985	330	224	67.88	0.86
2	229421224	229421697	474	313	66.03	1.34
2	229423443	229423867	425	269	63.29	1.34
2	229424561	229424779	219	113	51.6	1.17
2	229427882	229428312	431	266	61.72	0.94
2	229429574	229429781	208	111	53.37	1.55
2	229429794	229430337	544	320	58.82	0.94
2	229431308	229431885	578	313	54.15	0.92
2	229434089	229434794	706	429	60.76	1.13
2	229442162	229442673	512	336	65.62	1.08
2	229446295	229446537	243	150	61.73	0.82
[truncated: 391,769+ more rows]
