# Supplementary material for: Genome-wide high-resolution mapping of DNA methylation identifies epigenetic variation across embryo and endosperm in Maize (Zea may)
Source: BMC Genomics. 2015 Jan 23;16(1):21. doi: 10.1186/s12864-014-1204-7 (PMC4316406; doi:10.1186/s12864-014-1204-7)
Supplement: Additional file 3: File S1c. — CGI location of maize genome. [file 12864_2014_1204_MOESM3_ESM.xlsx]

## Sheet: Sheet1
Chr	Start	End	length	Sum C+G	Percent CG	Obs/Exp ratio
7	34812506	34812871	366	231	63.11	1.08
7	34812932	34813159	228	158	69.3	1.08
7	34813552	34813928	377	297	78.78	0.96
7	34814765	34814965	201	112	55.72	0.81
7	34815701	34816182	482	309	64.11	0.87
7	34816262	34816591	330	218	66.06	1.01
7	34821045	34821345	301	188	62.46	1.02
7	34826298	34826545	248	123	49.6	0.82
7	34827127	34827416	290	207	71.38	1
7	34833633	34834152	520	334	64.23	0.9
7	34835354	34835631	278	143	51.44	0.72
7	34836560	34837850	1291	940	72.81	1.08
7	34838186	34838932	747	432	57.83	1.2
7	34840098	34840391	294	155	52.72	0.87
7	34841600	34841922	323	176	54.49	0.88
7	34845935	34846844	910	520	57.14	1.2
7	34848010	34848267	258	143	55.43	0.89
7	34849681	34849970	290	149	51.38	0.89
7	34850027	34850421	395	228	57.72	1.16
7	34850840	34851385	546	322	58.97	1.11
7	34851893	34852203	311	210	67.52	1.04
7	34852281	34853434	1154	773	66.98	0.95
7	34853483	34854441	959	609	63.5	0.9
7	34854495	34855544	1050	673	64.1	1.07
7	34855647	34856150	504	332	65.87	0.98
7	34856214	34857195	982	588	59.88	1.07
7	34857421	34858214	794	476	59.95	0.84
7	34858275	34859675	1401	866	61.81	0.98
7	34859687	34860351	665	422	63.46	0.93
7	34860434	34861920	1487	1009	67.85	0.93
7	34861975	34862937	963	607	63.03	0.92
7	34862984	34864402	1419	886	62.44	1.01
7	34864415	34864822	408	287	70.34	1
7	34864829	34865097	269	179	66.54	0.84
7	34865115	34866902	1788	1165	65.16	1.04
7	34866904	34870936	4033	2622	65.01	1.03
7	34871063	34871795	733	506	69.03	0.93
7	34871797	34872170	374	237	63.37	1.07
7	34872962	34873165	204	124	60.78	0.85
7	34879345	34880047	703	482	68.56	1.02
7	34880490	34881073	584	369	63.18	1.21
7	34885210	34885426	217	109	50.23	0.81
7	34887154	34887567	414	251	60.63	0.97
7	34887580	34888184	605	329	54.38	0.9
7	34889952	34890201	250	125	50	1.62
7	34890824	34891152	329	210	63.83	1.02
7	34899152	34899404	253	133	52.57	1.2
7	34901716	34902361	646	351	54.33	1.08
7	34909340	34909786	447	286	63.98	1.07
7	34916216	34916463	248	129	52.02	1.08
7	34917078	34917520	443	283	63.88	1.09
7	34918979	34919242	264	131	49.62	0.81
7	34925161	34926637	1477	994	67.3	1.12
7	34926650	34927148	499	299	59.92	1.06
7	34928487	34929419	933	561	60.13	0.99
7	34934620	34935071	452	260	57.52	0.88
7	34936112	34936407	296	158	53.38	0.96
7	34937955	34938405	451	286	63.41	0.97
7	34938984	34939324	341	191	56.01	1.01
7	34942384	34942732	349	205	58.74	1
7	34942754	34942977	224	128	57.14	0.77
7	34943037	34943674	638	350	54.86	0.88
7	34943764	34944697	934	567	60.71	1.06
7	34944863	34945087	225	129	57.33	0.9
7	34945904	34946143	240	124	51.67	0.95
7	34946487	34946774	288	169	58.68	0.85
7	34950220	34950658	439	259	59	0.97
7	34951117	34951824	708	446	62.99	0.83
7	34952967	34953252	286	174	60.84	0.96
7	34954450	34954801	352	224	63.64	0.87
7	34954883	34955318	436	257	58.94	0.93
7	34955331	34955650	320	184	57.5	0.87
7	34956743	34957205	463	274	59.18	0.89
7	34957963	34958402	440	262	59.55	0.92
7	34958627	34958933	307	181	58.96	0.98
7	34959684	34959983	300	184	61.33	0.99
7	34962764	34963090	327	173	52.91	1.09
7	34963287	34963524	238	123	51.68	1.1
7	34964842	34965058	217	112	51.61	0.97
7	34968690	34969271	582	363	62.37	1.01
7	34971202	34971459	258	137	53.1	0.95
7	34971587	34971797	211	110	52.13	0.98
7	34977550	34978072	523	323	61.76	1.01
7	34982240	34982760	521	296	56.81	0.96
7	34986232	34986463	232	122	52.59	1.13
7	34987553	34987824	272	148	54.41	0.95
7	35004394	35004637	244	153	62.7	1.36
7	35004691	35005211	521	339	65.07	1.22
7	35006651	35006883	233	124	53.22	0.85
7	35007372	35007698	327	215	65.75	1.23
7	35008136	35008400	265	132	49.81	0.93
7	35011887	35012158	272	180	66.18	1.05
7	35024187	35025022	836	541	64.71	1.17
7	35026867	35027131	265	143	53.96	0.86
7	35034769	35035604	836	535	64	1.11
7	35037370	35037666	297	155	52.19	0.82
7	35039270	35040422	1153	700	60.71	1.02
7	35047950	35048716	767	451	58.8	1.21
7	35048763	35049097	335	224	66.87	0.83
7	35050905	35051212	308	155	50.32	1.05
7	35051447	35051863	417	254	60.91	1.11
7	35052012	35052242	231	113	48.92	1.09
7	35054668	35054870	203	112	55.17	0.71
7	35054946	35055213	268	159	59.33	1.08
7	35060196	35060424	229	119	51.97	0.97
7	35060779	35061003	225	119	52.89	0.91
7	35062569	35062773	205	119	58.05	0.64
7	35063751	35064431	681	408	59.91	0.92
7	35067657	35067858	202	113	55.94	0.89
7	35068399	35068712	314	155	49.36	0.73
7	35068728	35069283	556	359	64.57	1.1
7	35069614	35070019	406	204	50.25	0.96
7	35071076	35071328	253	135	53.36	0.86
7	35072660	35072927	268	136	50.75	0.83
7	35075139	35075464	326	186	57.06	1.1
7	35075648	35075899	252	136	53.97	0.76
7	35076373	35076617	245	142	57.96	0.97
7	35077204	35077569	366	204	55.74	1.21
7	35077777	35078085	309	185	59.87	0.76
7	35078497	35078947	451	248	54.99	1.09
7	35083291	35083729	439	262	59.68	0.92
7	35084067	35084856	790	516	65.32	1.02
7	35085025	35085556	532	348	65.41	1.04
7	35086296	35086779	484	300	61.98	0.99
7	35087560	35087762	203	104	51.23	1.08
7	35088359	35088569	211	108	51.18	0.87
7	35088606	35088860	255	141	55.29	1.03
7	35092854	35093082	229	119	51.97	0.92
7	35094497	35094980	484	300	61.98	0.99
7	35096769	35096997	229	123	53.71	0.8
7	35100339	35100599	261	159	60.92	0.94
7	35104691	35104958	268	155	57.84	0.81
7	35104978	35105287	310	178	57.42	0.95
7	35105436	35105663	228	121	53.07	0.9
7	35111044	35111282	239	138	57.74	0.96
7	35111429	35112871	1443	854	59.18	1.15
7	35112888	35113638	751	460	61.25	0.99
7	35113653	35113973	321	189	58.88	0.86
7	35113992	35114767	776	439	56.57	1.05
7	35118295	35118640	346	182	52.6	0.84
7	35118791	35119335	545	283	51.93	1.09
7	35119501	35119778	278	147	52.88	0.82
7	35120623	35120918	296	177	59.8	0.72
7	35121959	35122248	290	144	49.66	0.85
7	35122495	35123644	1150	615	53.48	1.35
7	35123944	35124414	471	310	65.82	1.04
7	35124448	35124747	300	158	52.67	0.83
7	35125562	35125796	235	134	57.02	1.01
7	35125919	35126182	264	139	52.65	0.93
7	35126606	35126904	299	170	56.86	1.16
7	35129888	35130151	264	152	57.58	0.88
7	35130171	35130492	322	186	57.76	1.05
7	35130657	35130864	208	113	54.33	0.89
7	35132772	35133197	426	241	56.57	0.89
7	35136090	35136390	301	168	55.81	1.03
7	35137167	35137551	385	209	54.29	0.95
7	35141669	35142068	400	244	61	1.13
7	35148045	35148308	264	132	50	0.91
7	35149499	35149939	441	264	59.86	1.12
7	35156143	35156782	640	355	55.47	1.18
7	35160053	35160276	224	113	50.45	1.06
7	35162759	35162982	224	110	49.11	0.9
7	35164779	35165120	342	191	55.85	1.28
7	35165990	35166378	389	241	61.95	0.87
7	35167302	35167551	250	166	66.4	0.97
7	35176783	35176994	212	108	50.94	0.95
7	35178713	35179040	328	172	52.44	1.26
7	35179772	35180238	467	232	49.68	1.08
7	35180284	35180491	208	106	50.96	0.98
7	35180705	35181381	677	494	72.97	1.47
7	35181680	35181950	271	141	52.03	1.04
7	35183069	35183476	408	220	53.92	1.01
7	35188512	35188825	314	177	56.37	1.02
7	35189327	35189644	318	189	59.43	1.1
7	35189654	35190016	363	210	57.85	0.89
7	35190153	35190914	762	416	54.59	0.94
7	35190959	35192019	1061	620	58.44	0.92
7	35192109	35193056	948	559	58.97	1.01
7	35193063	35193626	564	301	53.37	0.9
7	35195268	35195547	280	188	67.14	1.11
7	35195805	35196262	458	232	50.66	1.42
7	35196456	35196911	456	241	52.85	0.92
7	35199380	35199601	222	109	49.1	0.97
7	35199615	35199818	204	111	54.41	0.8
7	35200173	35200655	483	258	53.42	1.05
7	35200775	35201053	279	137	49.1	1.01
7	35202223	35202524	302	156	51.66	0.8
7	35202557	35203029	473	313	66.17	1.04
7	35203328	35203965	638	343	53.76	1.72
7	35203979	35204485	507	275	54.24	0.93
7	35204747	35205040	294	147	50	0.82
7	35207196	35207475	280	149	53.21	0.76
7	35207667	35208099	433	225	51.96	1.07
7	35208320	35208599	280	145	51.79	0.85
7	35211559	35212333	775	440	56.77	1.04
7	35212352	35212671	320	189	59.06	0.79
7	35212688	35213437	750	463	61.73	0.98
7	35213454	35214839	1386	825	59.52	1.17
7	35215043	35215279	237	136	57.38	0.98
7	35217087	35217382	296	156	52.7	0.83
7	35217591	35218112	522	270	51.72	1.04
7	35218304	35218583	280	148	52.86	0.87
7	35219426	35219720	295	178	60.34	0.71
7	35220738	35221026	289	147	50.87	0.86
7	35221301	35222494	1194	638	53.43	1.33
7	35222749	35223077	329	225	68.39	1.17
7	35223348	35223630	283	152	53.71	0.79
7	35224963	35225231	269	137	50.93	0.87
7	35225478	35225984	507	269	53.06	1.01
7	35225987	35226629	643	344	53.5	1.65
7	35226929	35227330	402	268	66.67	1.14
7	35227585	35227815	231	119	51.52	0.68
7	35228637	35228870	234	134	57.26	0.95
7	35228993	35229277	285	147	51.58	0.86
7	35231143	35231753	611	347	56.79	1.1
7	35231807	35232203	397	229	57.68	0.87
7	35233549	35233879	331	177	53.47	1.06
7	35234863	35235128	266	139	52.26	1.05
7	35239714	35240320	607	345	56.84	1.08
7	35240518	35240922	405	237	58.52	0.87
7	35241943	35242196	254	139	54.72	0.93
7	35243673	35243959	287	159	55.4	1.05
7	35243974	35244403	430	234	54.42	0.85
7	35244533	35244951	419	257	61.34	0.81
7	35245074	35245300	227	116	51.1	0.83
7	35245559	35246023	465	282	60.65	1.08
7	35247317	35247524	208	106	50.96	0.89
7	35258264	35258527	264	138	52.27	0.99
7	35258650	35258883	234	134	57.26	1
7	35259701	35260002	302	159	52.65	0.82
7	35260035	35260489	455	292	64.18	1.09
7	35260956	35261594	639	344	53.83	1.71
7	35261608	35262108	501	268	53.49	0.97
7	35264276	35264492	217	108	49.77	0.98
7	35264669	35264873	205	107	52.2	0.81
7	35265132	35265645	514	318	61.87	1.08
7	35265850	35266543	694	406	58.5	0.97
7	35266572	35266934	363	216	59.5	1.11
7	35266958	35267426	469	278	59.28	1.04
7	35267440	35268137	698	370	53.01	0.86
7	35268453	35268713	261	165	63.22	0.86
7	35268887	35269302	416	269	64.66	0.87
7	35269593	35269799	207	151	72.95	0.84
7	35270991	35271277	287	185	64.46	1.01
7	35271793	35272257	465	324	69.68	1.03
7	35272320	35272845	526	334	63.5	1.32
7	35277102	35277932	831	463	55.72	0.97
7	35278557	35278834	278	150	53.96	0.87
7	35282535	35282771	237	141	59.49	1.42
7	35283113	35283331	219	139	63.47	0.72
7	35286575	35286852	278	149	53.6	0.88
7	35290653	35290889	237	141	59.49	1.42
7	35291230	35291447	218	139	63.76	0.72
7	35292206	35292725	520	314	60.38	1.1
7	35292729	35292970	242	142	58.68	0.94
7	35296774	35297074	301	209	69.44	1.05
7	35297114	35298374	1261	832	65.98	0.94
7	35298456	35299346	891	557	62.51	0.91
7	35299444	35300169	726	472	65.01	1.2
7	35300175	35300495	321	202	62.93	0.88
7	35300606	35301856	1251	814	65.07	0.96
7	35301918	35302247	330	186	56.36	1.23
7	35302439	35303294	856	518	60.51	0.83
7	35303299	35303518	220	135	61.36	1.03
7	35303527	35304464	938	582	62.05	1.01
7	35304469	35304759	291	170	58.42	0.89
7	35304950	35305438	489	263	53.78	0.97
7	35305537	35309360	3824	2479	64.83	1.01
7	35309398	35310668	1271	837	65.85	0.93
7	35311735	35313131	1397	823	58.91	1
7	35317701	35318754	1054	687	65.18	1.15
7	35323063	35323361	299	164	54.85	0.93
7	35323934	35324136	203	108	53.2	0.84
7	35325575	35325778	204	103	50.49	0.88
7	35326119	35326558	440	272	61.82	0.9
7	35327125	35327771	647	387	59.81	0.9
7	35327779	35328474	696	420	60.34	0.9
7	35328634	35328940	307	167	54.4	0.8
7	35329125	35329456	332	190	57.23	1
7	35330484	35330739	256	146	57.03	0.98
7	35330907	35331217	311	163	52.41	0.76
7	35331333	35332069	737	443	60.11	0.92
7	35332133	35332346	214	119	55.61	0.79
7	35332355	35332608	254	160	62.99	0.79
7	35332637	35332863	227	137	60.35	0.82
7	35335192	35335421	230	124	53.91	0.6
7	35336429	35336744	316	182	57.59	0.92
7	35337793	35338505	713	418	58.63	0.93
7	35338939	35339267	329	199	60.49	0.97
7	35352947	35353618	672	417	62.05	0.99
7	35356775	35356990	216	116	53.7	0.84
7	35357948	35358634	687	397	57.79	0.95
7	35358649	35358880	232	156	67.24	1.02
7	35361871	35362178	308	178	57.79	1.14
7	35363237	35363539	303	210	69.31	1.05
7	35365970	35366221	252	155	61.51	0.83
7	35368461	35370033	1573	1075	68.34	1.12
7	35370649	35370967	319	166	52.04	0.93
7	35371153	35372158	1006	648	64.41	1.06
7	35372518	35372771	254	146	57.48	0.86
7	35377382	35377620	239	146	61.09	0.81
7	35378102	35378386	285	198	69.47	1.28
7	35380932	35381351	420	254	60.48	0.87
7	35381437	35381652	216	128	59.26	0.95
7	35385044	35385309	266	128	48.12	0.92
7	35387769	35388048	280	138	49.29	1.14
7	35388556	35388811	256	175	68.36	1.2
7	35389842	35390074	233	125	53.65	1.08
7	35396439	35396672	234	152	64.96	1.17
7	35397009	35398229	1221	764	62.57	1.01
7	35398290	35398510	221	120	54.3	0.87
7	35399747	35400198	452	282	62.39	1.06
7	35400550	35401600	1051	537	51.09	1.12
7	35405976	35406250	275	138	50.18	0.83
7	35410707	35410917	211	113	53.55	0.86
7	35412124	35412433	310	148	47.74	1.14
7	35413837	35414470	634	416	65.62	1.35
7	35417201	35417429	229	136	59.39	0.83
7	35422158	35422540	383	246	64.23	0.97
7	35422561	35422987	427	263	61.59	1.02
7	35425173	35425461	289	162	56.06	0.92
7	35426550	35426862	313	169	53.99	0.75
7	35427911	35428110	200	122	61	0.81
7	35433032	35433857	826	524	63.44	0.99
7	35437454	35437672	219	119	54.34	0.99
7	35437678	35438214	537	286	53.26	0.92
7	35438241	35439319	1079	641	59.41	0.96
7	35439328	35440096	769	450	58.52	1.1
7	35440100	35440451	352	188	53.41	0.72
7	35440610	35440887	278	142	51.08	0.88
7	35440955	35441358	404	229	56.68	1.05
7	35441361	35441569	209	132	63.16	1.12
7	35444110	35444434	325	209	64.31	1.18
7	35445479	35445836	358	213	59.5	1.02
7	35446536	35446884	349	184	52.72	0.83
7	35447044	35447354	311	158	50.8	0.92
7	35453423	35453984	562	348	61.92	1
7	35461597	35462027	431	271	62.88	1.03
7	35463862	35464071	210	110	52.38	0.77
7	35465074	35465410	337	215	63.8	0.99
7	35466124	35466371	248	136	54.84	0.84
7	35468272	35469079	808	521	64.48	1.1
7	35476672	35476919	248	139	56.05	0.95
7	35478811	35479617	807	521	64.56	1.1
7	35480643	35481244	602	395	65.61	1.11
7	35483149	35483404	256	171	66.8	1.15
7	35483504	35483767	264	183	69.32	1.16
7	35485063	35485499	437	273	62.47	1.01
7	35490360	35491651	1292	857	66.33	0.94
7	35493907	35494846	940	600	63.83	1
7	35500302	35500604	303	187	61.72	0.98
7	35502544	35503018	475	317	66.74	1.05
7	35503078	35503442	365	209	57.26	0.88
7	35503571	35504188	618	378	61.17	1
7	35511288	35511572	285	180	63.16	1.13
7	35512789	35513037	249	151	60.64	0.92
7	35519073	35519524	452	271	59.96	0.94
7	35522020	35522371	352	185	52.56	1.05
7	35523821	35524036	216	134	62.04	1.16
7	35529911	35531204	1294	825	63.76	0.98
7	35535094	35536376	1283	816	63.6	0.98
7	35538475	35538822	348	212	60.92	1.3
7	35538825	35539757	933	598	64.09	1.03
7	35541607	35541902	296	189	63.85	1.18
7	35542144	35543220	1077	742	68.9	1.07
7	35547158	35547460	303	180	59.41	1.14
7	35547530	35548525	996	648	65.06	0.86
7	35548590	35548956	367	214	58.31	0.91
7	35549154	35549592	439	270	61.5	1.01
7	35550642	35550947	306	161	52.61	0.9
7	35554464	35554687	224	122	54.46	0.97
7	35554705	35555494	790	457	57.85	1.13
7	35559795	35560011	217	139	64.06	1.26
7	35561212	35561438	227	114	50.22	1.23
7	35561603	35561824	222	107	48.2	0.89
7	35562528	35562792	265	153	57.74	1.18
7	35567304	35567569	266	166	62.41	0.89
7	35568513	35568849	337	212	62.91	1.08
7	35569127	35569623	497	264	53.12	0.99
7	35576600	35576873	274	154	56.2	0.92
7	35577297	35577851	555	343	61.8	0.91
7	35585352	35586227	876	534	60.96	0.95
7	35586492	35587042	551	337	61.16	0.91
7	35588120	35588515	396	233	58.84	1.03
7	35588527	35588765	239	138	57.74	0.78
7	35588809	35589400	592	340	57.43	0.88
7	35589818	35590505	688	434	63.08	0.99
7	35590596	35590883	288	190	65.97	0.96
7	35590934	35591278	345	231	66.96	0.91
7	35591554	35591970	417	276	66.19	0.9
7	35592086	35592692	607	395	65.07	0.97
7	35592759	35593473	715	440	61.54	0.93
7	35593484	35594475	992	588	59.27	0.98
7	35595058	35595454	397	242	60.96	0.98
7	35599689	35600496	808	458	56.68	1.13
7	35600507	35600969	463	286	61.77	0.87
7	35604296	35605577	1282	754	58.81	1.03
7	35607451	35607747	297	158	53.2	1.1
7	35607918	35608354	437	246	56.29	1.02
7	35608365	35608827	463	285	61.56	0.88
7	35609860	35610108	249	139	55.82	0.77
7	35612658	35613141	484	281	58.06	1.28
7	35613540	35613757	218	117	53.67	0.81
7	35614064	35614403	340	182	53.53	0.82
7	35615411	35616603	1193	771	64.63	1.05
7	35616840	35617205	366	222	60.66	0.86
7	35617742	35618025	284	154	54.23	0.96
7	35619854	35620957	1104	671	60.78	1.08
7	35627833	35628248	416	250	60.1	0.93
7	35631365	35631655	291	168	57.73	1.03
7	35631861	35632081	221	125	56.56	0.85
7	35633778	35634003	226	135	59.73	0.99
7	35634216	35634528	313	177	56.55	1.24
7	35635239	35635563	325	187	57.54	1.34
7	35635575	35635824	250	131	52.4	1.05
7	35635861	35636296	436	227	52.06	1.1
7	35638584	35639037	454	271	59.69	1.04
7	35644178	35644606	429	261	60.84	1.11
7	35648611	35648828	218	122	55.96	1.23
7	35653773	35654740	968	592	61.16	1.12
7	35664534	35665481	948	583	61.5	1.16
7	35669641	35670898	1258	806	64.07	1.07
7	35672989	35673426	438	244	55.71	1.18
7	35678641	35679015	375	195	52	0.91
7	35688109	35688906	798	543	68.05	1.03
7	35695219	35695861	643	391	60.81	0.89
7	35696267	35696495	229	130	56.77	0.98
7	35697023	35697647	625	401	64.16	0.96
7	35697701	35698676	976	586	60.04	0.84
7	35698802	35699434	633	391	61.77	0.99
7	35699647	35699864	218	141	64.68	0.79
7	35700021	35701306	1286	813	63.22	0.92
7	35701964	35702788	825	470	56.97	0.88
7	35702810	35703889	1080	626	57.96	1
7	35704067	35704369	303	182	60.07	0.92
7	35704425	35704665	241	131	54.36	1.12
7	35704959	35705473	515	309	60	1.04
7	35705484	35706143	660	406	61.52	0.9
7	35706145	35707444	1300	825	63.46	0.95
7	35707460	35707688	229	137	59.83	0.78
7	35707701	35708749	1049	632	60.25	1
7	35708928	35709702	775	503	64.9	0.93
7	35713222	35713539	318	165	51.89	0.95
7	35732599	35733010	412	210	50.97	1.12
7	35738817	35739726	910	526	57.8	1.11
7	35740790	35741260	471	244	51.8	0.98
7	35742065	35742878	814	531	65.23	1.11
7	35753463	35753810	348	188	54.02	1.03
7	35754413	35754784	372	218	58.6	1
7	35758237	35759038	802	526	65.59	1.11
7	35760920	35761190	271	152	56.09	0.81
7	35771455	35771725	271	151	55.72	0.82
7	35772705	35772929	225	114	50.67	0.85
7	35773031	35773238	208	107	51.44	0.98
7	35774953	35775316	364	194	53.3	0.81
7	35782274	35782644	371	194	52.29	0.96
7	35790315	35790567	253	140	55.34	0.88
7	35791667	35792032	366	215	58.74	1.2
7	35795768	35796095	328	185	56.4	1.08
7	35799452	35800246	795	485	61.01	0.97
7	35800407	35800673	267	170	63.67	0.96
7	35801789	35801992	204	114	55.88	0.94
7	35808120	35808665	546	333	60.99	0.95
7	35811356	35812085	730	419	57.4	1.07
7	35814877	35815191	315	216	68.57	1.16
7	35815865	35816245	381	227	59.58	1.07
7	35820563	35820895	333	216	64.86	1.35
7	35821047	35821298	252	173	68.65	1.21
7	35829404	35829803	400	252	63	1.33
7	35829903	35830217	315	210	66.67	1.19
7	35833973	35834235	263	138	52.47	0.97
7	35839295	35839574	280	152	54.29	0.95
7	35841426	35842259	834	533	63.91	1.06
7	35849907	35850188	282	153	54.26	0.99
7	35852037	35852869	833	531	63.75	1.04
7	35854809	35855798	990	695	70.2	1.06
7	35863127	35863360	234	153	65.38	0.92
7	35870863	35871410	548	336	61.31	0.91
7	35872488	35872883	396	233	58.84	1.03
7	35872895	35873134	240	139	57.92	0.77
7	35881072	35881285	214	112	52.34	0.91
7	35882995	35883271	277	143	51.62	0.87
7	35895503	35895835	333	171	51.35	1.28
7	35896436	35896638	203	108	53.2	0.84
7	35902811	35903023	213	123	57.75	0.9
7	35903200	35904608	1409	806	57.2	1.04
7	35904644	35905394	751	466	62.05	1.08
7	35905406	35905717	312	183	58.65	0.86
7	35905802	35906501	700	382	54.57	0.98
7	35909035	35909414	380	201	52.89	0.87
7	35909588	35910238	651	352	54.07	1.12
7	35910524	35910916	393	207	52.67	0.92
7	35913615	35914406	792	441	55.68	1.23
7	35914733	35915174	442	303	68.55	1.06
7	35915190	35915570	381	193	50.66	0.9
7	35916871	35917145	275	141	51.27	0.81
7	35917284	35917610	327	190	58.1	1.02
7	35926407	35926745	339	217	64.01	1.06
7	35926815	35927658	844	573	67.89	0.92
7	35927681	35928036	356	224	62.92	1.02
7	35928092	35929036	945	597	63.17	0.87
7	35929086	35929744	659	428	64.95	1.12
7	35929754	35930785	1032	611	59.21	1.04
7	35931011	35931298	288	182	63.19	0.8
7	35931310	35931810	501	290	57.88	0.84
7	35931868	35933291	1424	883	62.01	0.99
7	35933305	35933973	669	376	56.2	0.97
7	35934065	35935757	1693	1079	63.73	1.02
7	35935760	35936458	699	458	65.52	1.08
7	35936617	35936918	302	194	64.24	0.94
7	35936936	35939054	2119	1404	66.26	1.06
7	35939126	35939814	689	470	68.21	0.9
7	35939825	35940234	410	257	62.68	0.98
7	35942878	35943399	522	333	63.79	0.82
7	35944107	35944591	485	296	61.03	1.07
7	35947408	35947659	252	130	51.59	0.95
7	35951542	35952009	468	284	60.68	1.15
7	35957597	35957835	239	128	53.56	0.94
7	35958024	35958327	304	221	72.7	0.91
7	35959799	35960258	460	283	61.52	0.85
7	35966946	35967270	325	166	51.08	0.9
7	35968471	35969008	538	332	61.71	0.86
7	35974899	35975142	244	158	64.75	1.48
7	35980630	35980849	220	140	63.64	1.12
7	35980917	35981157	241	161	66.8	1.05
7	35981893	35982309	417	227	54.44	0.86
7	35996646	35997392	747	439	58.77	1.16
7	35998643	35999005	363	191	52.62	0.93
7	36004970	36005723	754	439	58.22	1.15
7	36011496	36011770	275	148	53.82	1.14
7	36014200	36014422	223	117	52.47	0.97
7	36017043	36017704	662	380	57.4	0.97
7	36020373	36020799	427	244	57.14	0.92
7	36022425	36022748	324	187	57.72	1
7	36024868	36025086	219	142	64.84	0.92
7	36026930	36027847	918	565	61.55	1.12
7	36031429	36032306	878	543	61.85	1.13
7	36033045	36033272	228	148	64.91	1.21
7	36035019	36035297	279	149	53.41	0.81
7	36038393	36038784	392	225	57.4	1.13
7	36042830	36043137	308	181	58.77	0.75
7	36048318	36048610	293	155	52.9	0.83
7	36050837	36051216	380	217	57.11	1.05
7	36056499	36056704	206	105	50.97	1
7	36057843	36058115	273	148	54.21	0.85
7	36066063	36066318	256	135	52.73	0.9
7	36075500	36075843	344	176	51.16	0.93
7	36079840	36080049	210	114	54.29	0.87
7	36081300	36082075	776	492	63.4	1.11
7	36083924	36084188	265	148	55.85	0.89
7	36085863	36086162	300	188	62.67	0.95
7	36093637	36094000	364	200	54.95	1.07
7	36095469	36095803	335	175	52.24	0.87
7	36097720	36098006	287	154	53.66	0.92
7	36098290	36098510	221	115	52.04	0.74
7	36099269	36099479	211	115	54.5	0.88
7	36100577	36101633	1057	616	58.28	1.15
7	36106735	36107098	364	203	55.77	0.85
7	36107578	36107921	344	194	56.4	1.07
7	36110403	36111304	902	518	57.43	1.2
7	36116620	36117534	915	502	54.86	1.09
7	36119767	36120347	581	464	79.86	1.03
7	36120506	36120729	224	131	58.48	1.11
7	36120925	36121238	314	167	53.18	0.79
7	36121271	36121570	300	168	56	0.77
7	36121621	36122006	386	223	57.77	1.06
7	36122015	36122635	621	345	55.56	1.03
7	36123551	36124526	976	584	59.84	1.03
7	36126750	36127076	327	184	56.27	0.85
7	36127648	36127995	348	184	52.87	1.03
7	36128192	36128514	323	163	50.46	0.99
7	36131615	36131825	211	99	46.92	1.22
7	36137476	36137709	234	124	52.99	1.16
7	36143412	36143648	237	121	51.05	0.84
7	36145049	36145650	602	391	64.95	1
7	36151684	36152008	325	170	52.31	1.21
7	36152782	36153128	347	188	54.18	1.11
7	36162488	36162731	244	145	59.43	1.23
7	36162916	36163159	244	151	61.89	0.64
7	36165128	36166022	895	555	62.01	1.02
7	36166339	36166890	552	340	61.59	1.01
7	36167460	36167822	363	196	53.99	0.95
7	36168066	36168279	214	113	52.8	0.82
7	36174381	36175074	694	435	62.68	0.94
7	36175242	36175560	319	195	61.13	1.04
7	36178325	36178702	378	221	58.47	1.17
7	36178926	36179129	204	125	61.27	0.73
7	36180698	36181107	410	259	63.17	1
7	36182316	36182528	213	109	51.17	0.8
7	36183870	36184796	927	615	66.34	1.31
7	36192277	36193208	932	621	66.63	1.29
7	36197388	36197664	277	137	49.46	1
7	36200150	36200364	215	109	50.7	0.94
7	36200750	36200986	237	120	50.63	0.92
7	36201607	36202019	413	258	62.47	1.04
7	36206897	36207694	798	525	65.79	0.96
7	36208221	36208737	517	319	61.7	1.28
7	36213235	36213532	298	161	54.03	1.24
7	36213622	36213932	311	173	55.63	1.05
7	36216186	36216509	324	181	55.86	0.99
7	36218834	36219385	552	354	64.13	0.95
7	36219483	36219761	279	149	53.41	0.93
7	36219767	36219992	226	128	56.64	1.02
7	36220001	36220517	517	296	57.25	0.86
7	36220521	36220745	225	127	56.44	1.1
7	36224452	36225224	773	537	69.47	0.98
7	36225235	36225684	450	272	60.44	1.17
7	36226017	36226234	218	116	53.21	1.26
7	36233893	36234374	482	247	51.24	1
7	36234429	36234810	382	213	55.76	0.77
7	36240188	36240601	414	278	67.15	1.18
7	36241491	36241977	487	297	60.99	0.94
7	36243011	36243213	203	126	62.07	0.72
7	36243420	36243697	278	147	52.88	1.21
7	36243723	36244678	956	637	66.63	1.05
7	36244946	36245170	225	136	60.44	1.1
7	36245174	36245420	247	156	63.16	0.86
7	36245436	36245993	558	351	62.9	1.12
7	36251615	36251890	276	159	57.61	0.97
7	36254256	36254839	584	375	64.21	1.01
7	36256067	36256589	523	362	69.22	0.92
7	36256961	36257608	648	430	66.36	0.93
7	36257684	36258400	717	436	60.81	0.86
7	36258794	36259250	457	286	62.58	1.18
7	36261536	36262442	907	586	64.61	0.92
7	36262458	36263731	1274	811	63.66	1.13
7	36263762	36264899	1138	751	65.99	0.93
7	36264909	36265121	213	133	62.44	1.01
7	36265190	36265774	585	366	62.56	0.93
7	36265787	36266330	544	334	61.4	1.07
7	36266895	36267429	535	319	59.63	0.95
7	36270327	36270754	428	274	64.02	1.03
7	36271398	36271598	201	107	53.23	1.14
7	36278010	36278427	418	272	65.07	1.02
7	36282041	36282252	212	108	50.94	1.09
7	36282401	36282612	212	114	53.77	0.93
7	36283811	36284379	569	342	60.11	0.94
7	36284640	36285607	968	545	56.3	0.93
7	36285731	36286668	938	583	62.15	1.06
7	36286729	36287728	1000	576	57.6	0.84
7	36287744	36288085	342	182	53.22	1.42
7	36288140	36289623	1484	963	64.89	1.01
7	36289660	36291752	2093	1290	61.63	0.98
7	36291996	36292355	360	215	59.72	1.28
7	36293173	36294413	1241	810	65.27	0.96
7	36296871	36297778	908	568	62.56	0.85
7	36297868	36298315	448	271	60.49	0.96
7	36298322	36299057	736	440	59.78	0.91
7	36301620	36302273	654	420	64.22	0.91
7	36302316	36302628	313	192	61.34	0.83
7	36302699	36304043	1345	815	60.59	0.96
7	36304365	36304638	274	152	55.47	1.04
7	36304654	36305100	447	243	54.36	0.97
7	36305143	36306163	1021	593	58.08	0.99
7	36306198	36307039	842	477	56.65	0.86
7	36307193	36307446	254	133	52.36	1.4
7	36307712	36307974	263	172	65.4	0.89
7	36308048	36308619	572	341	59.62	0.98
7	36308632	36309253	622	417	67.04	0.95
7	36309532	36310338	807	501	62.08	1.1
7	36310397	36311256	860	515	59.88	0.78
7	36311658	36312035	378	231	61.11	1.01
7	36312043	36312523	481	301	62.58	0.85
7	36312606	36312838	233	133	57.08	1.01
7	36320378	36320844	467	268	57.39	1.12
7	36322553	36322934	382	207	54.19	0.86
7	36326084	36326359	276	146	52.9	0.9
7	36337781	36338081	301	189	62.79	1.05
7	36348593	36348978	386	207	53.63	1.12
7	36351612	36351947	336	218	64.88	0.73
7	36352051	36352296	246	155	63.01	1.1
7	36360801	36361112	312	198	63.46	1.09
7	36369408	36369789	382	224	58.64	0.92
7	36369972	36370863	892	555	62.22	0.86
7	36371379	36371675	297	164	55.22	0.81
7	36371979	36372532	554	434	78.34	0.96
7	36374361	36374653	293	180	61.43	0.94
7	36374834	36375082	249	153	61.45	0.89
7	36381122	36381481	360	214	59.44	1.29
7	36387675	36388072	398	230	57.79	1.2
7	36389383	36390126	744	423	56.85	1
7	36390201	36390400	200	109	54.5	0.81
7	36390599	36391236	638	370	57.99	1
7	36391259	36391665	407	228	56.02	0.88
7	36391755	36392421	667	380	56.97	0.8
7	36392721	36393615	895	489	54.64	1
7	36394113	36394512	400	226	56.5	0.98
7	36394520	36395208	689	436	63.28	1.09
7	36395230	36395513	284	193	67.96	0.95
7	36395538	36395976	439	278	63.33	1.1
7	36396036	36396539	504	319	63.29	1.04
7	36396554	36398330	1777	1072	60.33	1.1
7	36399960	36400517	558	316	56.63	0.93
7	36402918	36403172	255	142	55.69	0.91
7	36403751	36404072	322	221	68.63	0.74
7	36407647	36407892	246	148	60.16	0.82
7	36409212	36409478	267	140	52.43	0.84
7	36410613	36411042	430	228	53.02	0.99
7	36411066	36411520	455	268	58.9	1.05
7	36417119	36417379	261	139	53.26	0.97
7	36418614	36420269	1656	991	59.84	1.1
7	36421479	36421682	204	106	51.96	0.81
7	36421997	36422420	424	226	53.3	0.97
7	36427841	36428159	319	169	52.98	0.95
7	36441085	36441470	386	207	53.63	0.9
7	36441498	36441982	485	283	58.35	1.1
7	36444177	36444398	222	121	54.5	0.68
7	36444517	36444791	275	149	54.18	0.85
7	36447256	36447528	273	168	61.54	0.85
7	36457389	36457688	300	160	53.33	0.96
7	36464842	36465188	347	205	59.08	0.89
7	36466286	36466513	228	123	53.95	0.81
7	36467344	36467786	443	362	81.72	0.99
7	36468312	36468610	299	180	60.2	1.18
7	36475630	36476232	603	372	61.69	1.02
7	36476234	36476475	242	141	58.26	1.14
7	36479271	36479550	280	163	58.21	0.8
7	36481736	36482132	397	259	65.24	1.03
7	36489340	36489726	387	245	63.31	1.01
7	36495052	36495280	229	121	52.84	0.75
7	36501137	36501665	529	345	65.22	1.32
7	36501912	36502504	593	393	66.27	1.09
7	36507014	36507732	719	483	67.18	1.1
7	36510451	36510708	258	143	55.43	1.21
7	36510927	36511130	204	134	65.69	0.79
7	36513648	36513923	276	159	57.61	1
7	36514388	36514606	219	124	56.62	1.12
7	36514844	36515354	511	357	69.86	1.26
7	36516285	36516576	292	173	59.25	0.98
7	36516661	36517609	949	585	61.64	1.03
7	36517615	36518014	400	246	61.5	1.06
7	36518043	36518409	367	238	64.85	1.07
7	36518412	36518664	253	151	59.68	0.71
7	36518684	36519397	714	454	63.59	0.91
7	36519444	36519645	202	109	53.96	0.96
7	36519706	36520720	1015	674	66.4	1.02
7	36521104	36522817	1714	1068	62.31	1.03
7	36526818	36527024	207	122	58.94	0.79
7	36529356	36530023	668	361	54.04	0.9
7	36530040	36530266	227	114	50.22	1.19
7	36534996	36536652	1657	1000	60.35	0.96
7	36536676	36538490	1815	1107	60.99	1.07
7	36538520	36539241	722	454	62.88	1
7	36539254	36539577	324	199	61.42	0.92
7	36547131	36548913	1783	1204	67.53	1.03
7	36549399	36549780	382	244	63.87	0.98
7	36553054	36553339	286	162	56.64	1.05
7	36555349	36555983	635	363	57.17	0.96
7	36557984	36558293	310	173	55.81	0.88
7	36558360	36558566	207	117	56.52	0.73
7	36558665	36558943	279	143	51.25	0.93
7	36562689	36563128	440	273	62.05	0.92
7	36564896	36565127	232	131	56.47	0.87
7	36570666	36570878	213	129	60.56	1.03
7	36573945	36574174	230	122	53.04	0.99
7	36576549	36576870	322	172	53.42	1.22
7	36582993	36584267	1275	742	58.2	1.03
7	36587872	36588983	1112	665	59.8	1.08
7	36600743	36601032	290	164	56.55	0.82
7	36607337	36607597	261	139	53.26	0.9
7	36611055	36611679	625	411	65.76	0.82
7	36614468	36614888	421	272	64.61	1.11
7	36614902	36615491	590	339	57.46	0.93
7	36616932	36617521	590	319	54.07	1.1
7	36622220	36622655	436	247	56.65	0.98
7	36623226	36623551	326	175	53.68	0.85
7	36626536	36626746	211	118	55.92	0.74
7	36628696	36629152	457	278	60.83	0.95
7	36629617	36630076	460	293	63.7	1.07
7	36639243	36640612	1370	975	71.17	0.98
7	36640614	36641129	516	349	67.64	0.85
7	36641131	36641369	239	140	58.58	0.91
7	36641535	36642259	725	493	68	1.13
7	36642304	36642939	636	389	61.16	1.02
7	36642950	36643709	760	469	61.71	1
7	36648101	36648551	451	285	63.19	1.23
7	36653235	36653549	315	179	56.83	1.09
7	36655323	36655803	481	318	66.11	1.28
7	36660408	36660923	516	294	56.98	1.22
7	36664090	36664350	261	140	53.64	0.89
7	36670654	36670942	289	163	56.4	0.87
7	36681680	36681938	259	133	51.35	0.77
7	36685787	36686098	312	191	61.22	0.93
7	36690016	36690647	632	392	62.03	1.14
7	36695540	36695869	330	187	56.67	1.06
7	36697384	36697718	335	213	63.58	1.03
7	36697762	36698079	318	192	60.38	0.9
7	36698084	36698778	695	468	67.34	1.01
7	36698865	36699287	423	259	61.23	0.97
7	36699304	36700728	1425	901	63.23	0.98
7	36700751	36700961	211	128	60.66	0.89
7	36701157	36702314	1158	728	62.87	0.98
7	36702383	36702705	323	171	52.94	1.35
7	36702816	36703459	644	371	57.61	0.88
7	36703504	36703965	462	267	57.79	0.84
7	36704002	36704864	863	532	61.65	1.01
7	36705035	36705487	453	269	59.38	0.85
7	36705579	36705842	264	136	51.52	0.87
7	36706058	36706550	493	303	61.46	0.97
7	36707251	36707485	235	126	53.62	0.79
7	36708312	36708846	535	454	84.86	0.88
7	36714957	36715202	246	135	54.88	1.09
7	36715240	36715449	210	107	50.95	0.95
7	36715583	36715841	259	142	54.83	0.89
7	36716556	36716819	264	136	51.52	0.87
7	36717036	36717563	528	328	62.12	0.92
7	36717798	36718148	351	179	51	1.02
7	36718243	36721988	3746	2401	64.1	1.03
7	36722033	36723223	1191	786	65.99	0.96
7	36725292	36725716	425	284	66.82	1.11
7	36725908	36726608	701	447	63.77	1.07
7	36728361	36728573	213	113	53.05	1.11
7	36731057	36731289	233	124	53.22	0.82
7	36732572	36732876	305	190	62.3	1.01
7	36736723	36736986	264	127	48.11	0.87
7	36738755	36739129	375	232	61.87	0.87
7	36739131	36739346	216	116	53.7	1.03
7	36748482	36748697	216	128	59.26	1.06
7	36751596	36751837	242	119	49.17	0.75
7	36751857	36752418	562	374	66.55	0.96
7	36752606	36752857	252	166	65.87	0.85
7	36761787	36762069	283	146	51.59	0.98
7	36763232	36763512	281	151	53.74	0.79
7	36763804	36764039	236	122	51.69	0.97
7	36768914	36769115	202	106	52.48	0.89
7	36775255	36775616	362	211	58.29	1.04
7	36776456	36776779	324	175	54.01	1.05
7	36777310	36778363	1054	670	63.57	0.93
7	36778459	36781046	2588	1641	63.41	0.95
7	36781207	36781456	250	153	61.2	0.86
7	36781489	36781697	209	125	59.81	0.81
7	36781736	36782219	484	292	60.33	1.07
7	36782490	36783179	690	387	56.09	0.96
7	36783421	36784375	955	580	60.73	0.99
7	36784954	36785366	413	265	64.16	1.02
7	36786011	36786226	216	104	48.15	1.14
7	36786689	36786990	302	152	50.33	1.15
7	36791085	36791366	282	144	51.06	0.82
7	36792639	36793067	429	278	64.8	1.03
7	36794251	36794907	657	378	57.53	0.98
7	36796863	36797340	478	279	58.37	0.84
7	36797812	36798435	624	387	62.02	0.98
7	36798640	36799207	568	361	63.56	0.95
7	36799225	36799941	717	494	68.9	0.86
7	36799988	36800369	382	253	66.23	0.98
7	36800426	36801031	606	378	62.38	0.85
7	36801086	36801804	719	428	59.53	1.07
7	36801820	36802775	956	588	61.51	0.89
7	36802872	36803607	736	486	66.03	0.93
7	36803615	36803866	252	155	61.51	0.95
7	36803929	36804177	249	155	62.25	0.92
7	36804561	36804837	277	148	53.43	0.86
7	36806790	36807053	264	151	57.2	1.12
7	36807734	36807975	242	120	49.59	0.83
7	36809541	36809763	223	143	64.13	1.05
7	36811437	36811662	226	115	50.88	0.91
7	36813986	36814330	345	172	49.86	0.83
7	36819648	36819950	303	159	52.48	0.87
7	36826121	36826400	280	155	55.36	0.84
7	36845082	36846342	1261	831	65.9	1.05
7	36851650	36851868	219	122	55.71	0.82
7	36852126	36852405	280	165	58.93	1.08
7	36854971	36855716	746	491	65.82	0.97
7	36855739	36856232	494	332	67.21	0.99
7	36864271	36864487	217	113	52.07	1.02
7	36866566	36867126	561	364	64.88	1.11
7	36867341	36867830	490	294	60	1.2
7	36870830	36871438	609	361	59.28	1.14
7	36876862	36877485	624	377	60.42	1.05
7	36880871	36881873	1003	593	59.12	0.95
7	36885601	36886502	902	542	60.09	0.96
7	36888730	36888951	222	115	51.8	1.03
7	36893667	36894320	654	389	59.48	1.07
7	36898527	36898827	301	168	55.81	0.86
7	36903994	36904212	219	107	48.86	1.03
7	36909420	36910080	661	390	59	1.04
7	36911997	36912455	459	287	62.53	0.94
7	36913604	36913822	219	113	51.6	1.11
7	36914683	36915069	387	200	51.68	0.81
7	36918435	36918700	266	151	56.77	0.8
7	36918989	36919294	306	157	51.31	1.04
7	36919962	36920717	756	468	61.9	0.98
7	36922101	36922306	206	102	49.51	1.67
7	36933380	36933884	505	362	71.68	1.15
7	36937036	36937279	244	130	53.28	0.94
7	36937964	36938202	239	129	53.97	0.86
7	36938589	36939170	582	327	56.19	1.01
7	36939433	36939758	326	172	52.76	0.8
7	36943694	36944433	740	440	59.46	0.97
7	36944651	36945010	360	238	66.11	0.92
7	36945028	36945244	217	137	63.13	0.99
7	36947292	36947696	405	247	60.99	1.14
7	36952501	36953046	546	343	62.82	1.02
7	36953320	36953523	204	104	50.98	0.92
7	36954289	36954507	219	120	54.79	0.81
7	36954883	36955151	269	146	54.28	1.02
7	36959187	36959767	581	361	62.13	0.98
7	36960042	36960245	204	104	50.98	0.92
7	36960307	36961005	699	443	63.38	1.11
7	36961010	36961294	285	192	67.37	0.95
7	36961296	36961571	276	165	59.78	1.09
7	36962386	36963083	698	464	66.48	1.03
7	36963124	36963630	507	336	66.27	1.12
7	36966380	36966674	295	173	58.64	0.95
7	36966891	36967109	219	120	54.79	0.73
7	36970969	36971208	240	124	51.67	0.82
7	36972874	36973231	358	254	70.95	1.1
7	36973659	36974461	803	439	54.67	1.09
7	36977099	36977482	384	202	52.6	0.83
7	36977728	36978299	572	307	53.67	1.1
7	36978457	36978807	351	187	53.28	0.92
7	36981540	36981902	363	194	53.44	0.93
7	36981906	36982145	240	133	55.42	0.82
7	36982157	36983233	1077	660	61.28	1.02
7	36983283	36984674	1392	802	57.61	1.07
7	36986682	36986972	291	149	51.2	0.79
7	36990923	36991396	474	245	51.69	1.05
7	36992682	36993161	480	310	64.58	1.09
7	36993395	36994531	1137	657	57.78	1.13
7	36994907	36995568	662	441	66.62	1.05
7	36995625	36996136	512	338	66.02	1
7	36996750	36997649	900	576	64	1.02
7	36999416	36999681	266	147	55.26	0.86
7	37007339	37008139	801	523	65.29	1.07
7	37010129	37010400	272	150	55.15	0.84
7	37019303	37019739	437	280	64.07	1.28
7	37023370	37023616	247	127	51.42	1.16
7	37023697	37023929	233	120	51.5	1.5
7	37029261	37029662	402	226	56.22	0.85
7	37029682	37030424	743	461	62.05	1.14
7	37031127	37031901	775	495	63.87	0.97
7	37033503	37033941	439	276	62.87	1.06
7	37042320	37043049	730	437	59.86	0.79
7	37043638	37043901	264	163	61.74	0.84
7	37044121	37044365	245	141	57.55	0.85
7	37044405	37044800	396	230	58.08	0.91
7	37047073	37047376	304	163	53.62	0.86
7	37048718	37049162	445	274	61.57	0.85
7	37049192	37049440	249	152	61.04	0.91
7	37051249	37051470	222	108	48.65	1.08
7	37053123	37053327	205	147	71.71	0.85
7	37054085	37054366	282	144	51.06	0.77
7	37054562	37054983	422	224	53.08	1.14
7	37055140	37055604	465	263	56.56	0.92
7	37055843	37056372	530	307	57.92	0.93
7	37056576	37057037	462	258	55.84	0.86
7	37057073	37057682	610	366	60	1.01
7	37057912	37058252	341	185	54.25	0.8
7	37058257	37059807	1551	902	58.16	0.93
7	37059875	37060236	362	228	62.98	0.95
7	37060675	37060885	211	106	50.24	0.69
7	37065169	37065536	368	228	61.96	0.94
7	37067997	37068960	964	675	70.02	1.12
7	37070285	37070660	376	233	61.97	1.11
7	37075349	37075973	625	367	58.72	1.24
7	37076578	37076873	296	164	55.41	1.09
7	37079343	37079654	312	182	58.33	0.83
7	37082020	37082430	411	253	61.56	0.98
7	37083043	37083370	328	169	51.52	1.06
7	37084638	37084965	328	169	51.52	1.06
7	37086027	37086760	734	389	53	1.07
7	37087002	37087486	485	263	54.23	0.93
7	37088163	37088700	538	301	55.95	0.84
7	37088837	37089135	299	156	52.17	0.99
7	37089214	37089536	323	178	55.11	1.03
7	37089588	37089851	264	137	51.89	1.31
7	37090095	37090418	324	179	55.25	1.04
7	37090480	37090879	400	251	62.75	0.99
7	37090935	37091203	269	161	59.85	1.16
7	37091214	37091913	700	436	62.29	1.04
7	37092005	37092337	333	209	62.76	1.09
7	37093227	37093466	240	134	55.83	0.76
7	37094259	37094809	551	407	73.87	1.13
7	37095986	37096250	265	125	47.17	0.88
7	37099662	37099876	215	136	63.26	1.02
7	37099956	37100390	435	268	61.61	0.9
7	37101661	37102008	348	198	56.9	0.83
7	37102690	37102896	207	145	70.05	1.3
7	37103659	37104362	704	404	57.39	0.87
7	37104448	37105351	904	521	57.63	1.01
7	37108320	37108556	237	132	55.7	0.82
7	37108764	37109124	361	206	57.06	1.24
7	37110393	37110681	289	166	57.44	0.84
7	37110871	37111211	341	187	54.84	1
7	37112352	37112575	224	134	59.82	0.8
7	37113740	37113943	204	103	50.49	0.86
7	37116871	37117071	201	109	54.23	0.92
7	37117665	37118450	786	447	56.87	0.96
7	37118453	37119221	769	456	59.3	0.92
7	37119289	37120004	716	454	63.41	0.96
7	37120179	37120731	553	333	60.22	0.92
7	37120783	37121094	312	182	58.33	0.83
7	37121833	37122278	446	275	61.66	0.92
7	37122856	37123183	328	169	51.52	1.06
7	37123784	37123998	215	111	51.63	0.84
7	37130399	37130843	445	275	61.8	0.92
7	37131546	37131800	255	129	50.59	0.9
7	37133861	37134253	393	247	62.85	1.11
7	37143873	37144493	621	381	61.35	0.98
7	37150257	37150465	209	110	52.63	0.9
7	37150592	37150816	225	125	55.56	0.89
7	37152226	37152626	401	246	61.35	1.02
7	37159242	37159476	235	127	54.04	1.25
7	37160591	37160817	227	128	56.39	0.83
7	37161685	37161924	240	124	51.67	0.87
7	37169204	37170087	884	523	59.16	1.12
7	37170091	37170387	297	154	51.85	1.04
7	37170410	37170910	501	286	57.09	1.02
7	37170980	37171476	497	316	63.58	1.04
7	37171852	37172356	505	325	64.36	1.06
7	37172392	37173009	618	371	60.03	0.93
7	37173181	37173458	278	162	58.27	1.06
7	37173955	37174657	703	420	59.74	0.94
7	37174820	37175076	257	153	59.53	1.2
7	37179301	37179537	237	125	52.74	1.03
7	37184736	37185289	554	363	65.52	1.01
7	37194776	37195187	412	261	63.35	1.09
7	37195775	37196002	228	116	50.88	1.04
7	37210290	37210733	444	283	63.74	1.04
7	37212738	37213395	658	370	56.23	1.17
7	37213410	37213776	367	238	64.85	0.88
7	37217717	37218072	356	225	63.2	1.04
7	37218137	37219001	865	577	66.71	0.94
7	37219244	37220218	975	640	65.64	1.17
7	37220251	37221270	1020	679	66.57	0.97
7	37221284	37221811	528	342	64.77	1
7	37221813	37222603	791	494	62.45	0.98
7	37223250	37223520	271	153	56.46	0.88
7	37225085	37225343	259	160	61.78	1.14
7	37226892	37227704	813	548	67.4	1.14
7	37232667	37232871	205	131	63.9	0.96
7	37233906	37234139	234	130	55.56	0.78
7	37235320	37235592	273	154	56.41	0.87
7	37236900	37237417	518	366	70.66	1.09
7	37238096	37238635	540	334	61.85	1.1
7	37238722	37239223	502	296	58.96	0.87
7	37239289	37241665	2377	1583	66.6	0.99
7	37241719	37242753	1035	664	64.15	0.9
7	37242760	37243101	342	200	58.48	1.46
7	37243168	37244113	946	597	63.11	0.88
7	37244184	37244539	356	223	62.64	1
7	37244599	37245435	837	562	67.14	0.99
7	37245482	37245813	332	226	68.07	1
7	37247762	37248799	1038	618	59.54	1.12
7	37249680	37250525	846	589	69.62	1.28
7	37253831	37254062	232	125	53.88	1.21
7	37254326	37255090	765	523	68.37	1.07
7	37260792	37261361	570	342	60	0.74
7	37261767	37262296	530	298	56.23	0.88
7	37262332	37262758	427	240	56.21	0.86
7	37264629	37264868	240	125	52.08	0.87
7	37265354	37265635	282	179	63.48	0.85
7	37266073	37266459	387	239	61.76	1.11
7	37267969	37268228	260	137	52.69	0.82
7	37269309	37269543	235	135	57.45	0.83
7	37269565	37270095	531	288	54.24	0.88
7	37270108	37270747	640	351	54.84	1.03
7	37270864	37271244	381	209	54.86	0.81
7	37271246	37271709	464	260	56.03	0.86
7	37279667	37279910	244	141	57.79	0.79
7	37286627	37287051	425	270	63.53	1.06
7	37290701	37291413	713	488	68.44	1.24
7	37291491	37291758	268	165	61.57	0.78
7	37291774	37292633	860	571	66.4	1
7	37292709	37293686	978	620	63.39	0.92
7	37293697	37294425	729	463	63.51	1.14
7	37294452	37295277	826	497	60.17	0.82
7	37295798	37296072	275	173	62.91	0.85
7	37296124	37296621	498	292	58.63	0.84
7	37296894	37298783	1890	1130	59.79	0.97
7	37298876	37299980	1105	703	63.62	1.01
7	37300057	37301189	1133	736	64.96	0.96
7	37301200	37302703	1504	984	65.43	1.07
7	37302728	37303051	324	198	61.11	0.83
7	37303080	37303935	856	568	66.36	1
7	37305265	37305497	233	123	52.79	0.84
7	37305774	37306034	261	127	48.66	1.17
7	37307771	37308365	595	374	62.86	0.97
7	37309559	37309807	249	138	55.42	0.96
7	37309954	37310162	209	111	53.11	0.95
7	37321044	37321356	313	156	49.84	1.08
7	37321612	37321850	239	125	52.3	0.96
7	37321868	37322079	212	100	47.17	0.77
7	37322167	37322437	271	137	50.55	1.16
7	37323214	37323620	407	288	70.76	1.5
7	37323728	37323933	206	104	50.49	1.65
7	37324716	37325287	572	358	62.59	0.98
7	37331865	37332256	392	232	59.18	1.15
7	37332439	37332759	321	202	62.93	0.95
7	37336846	37337237	392	232	59.18	1.15
7	37340188	37341219	1032	640	62.02	1.17
7	37344149	37344577	429	264	61.54	1.04
7	37347383	37347612	230	132	57.39	1.02
7	37347626	37348194	569	357	62.74	0.92
7	37351700	37352335	636	357	56.13	1.12
7	37352492	37352923	432	267	61.81	0.97
7	37354955	37355182	228	126	55.26	0.8
7	37357990	37358515	526	292	55.51	1
7	37362428	37363244	817	508	62.18	1.03
7	37368542	37369221	680	387	56.91	0.97
7	37372402	37372707	306	179	58.5	0.85
7	37373901	37374238	338	208	61.54	0.86
7	37380158	37380587	430	251	58.37	1.17
7	37382988	37383687	700	402	57.43	1.02
7	37384326	37384858	533	294	55.16	0.96
7	37385075	37385417	343	212	61.81	1.08
7	37385454	37385962	509	297	58.35	1.06
7	37385988	37386219	232	128	55.17	1.14
7	37386335	37386546	212	117	55.19	1.05
7	37387373	37388265	893	485	54.31	1.08
7	37389290	37389502	213	112	52.58	0.96
7	37391210	37391591	382	212	55.5	0.89
7	37400409	37401188	780	489	62.69	1.07
7	37408851	37409081	231	125	54.11	0.79
7	37410943	37411217	275	176	64	0.93
7	37411227	37411751	525	324	61.71	1.11
7	37412762	37412961	200	99	49.5	0.98
7	37413064	37413585	522	340	65.13	1.09
7	37414399	37414656	258	143	55.43	0.76
7	37414922	37415178	257	140	54.47	0.85
7	37415424	37415654	231	131	56.71	0.81
7	37418057	37418774	718	404	56.27	1.08
7	37428323	37429213	891	489	54.88	1.04
7	37431415	37431652	238	122	51.26	0.93
7	37431851	37432456	606	314	51.82	1.09
7	37432981	37433181	201	108	53.73	0.93
7	37433998	37434498	501	253	50.5	0.91
7	37434750	37435241	492	250	50.81	0.86
7	37435304	37435984	681	350	51.4	0.84
7	37436582	37436921	340	191	56.18	0.8
7	37437218	37437523	306	178	58.17	0.94
7	37437746	37438105	360	211	58.61	0.87
7	37441966	37442201	236	118	50	0.81
7	37449776	37449985	210	105	50	1.07
7	37452902	37453328	427	243	56.91	0.87
7	37453527	37454315	789	436	55.26	1.08
7	37454328	37455099	772	455	58.94	0.95
7	37455509	37456203	695	361	51.94	0.94
7	37460175	37460484	310	166	53.55	0.9
7	37469077	37469463	387	207	53.49	1.2
7	37473794	37474045	252	138	54.76	0.79
7	37475874	37476073	200	103	51.5	1.02
7	37480207	37480458	252	123	48.81	1.05
7	37480780	37481274	495	317	64.04	1.03
7	37481870	37482131	262	157	59.92	1.11
7	37482989	37483222	234	120	51.28	1.12
7	37483846	37484053	208	107	51.44	0.95
7	37490935	37491259	325	164	50.46	1.19
7	37494876	37495251	376	197	52.39	1.13
7	37500711	37501034	324	205	63.27	0.86
7	37501249	37501693	445	286	64.27	1.07
7	37502331	37502552	222	118	53.15	1.1
7	37502915	37503136	222	113	50.9	0.91
7	37508937	37509323	387	247	63.82	1.09
7	37510085	37511286	1202	782	65.06	0.94
7	37511312	37513754	2443	1590	65.08	1.01
7	37513800	37515133	1334	863	64.69	1.04
7	37515230	37515891	662	373	56.34	0.91
7	37516064	37517124	1061	658	62.02	0.96
7	37517152	37517387	236	136	57.63	0.82
7	37517500	37517782	283	150	53	0.81
7	37517788	37518808	1021	661	64.74	0.94
7	37518846	37521264	2419	1578	65.23	0.94
7	37521276	37522024	749	441	58.88	1.08
7	37522084	37522450	367	220	59.95	1.31
7	37525032	37525252	221	108	48.87	0.99
7	37528934	37529294	361	215	59.56	1.28
7	37531595	37532237	643	399	62.05	0.89
7	37532304	37533453	1150	749	65.13	0.94
7	37533478	37534072	595	385	64.71	1.02
7	37534123	37534539	417	253	60.67	0.99
7	37536998	37537666	669	420	62.78	0.93
7	37537720	37538141	422	256	60.66	0.99
7	37539689	37539955	267	159	59.55	1.06
7	37541268	37541524	257	138	53.7	0.89
7	37543296	37544072	777	481	61.9	1.02
7	37550281	37550731	451	282	62.53	1.08
7	37554529	37554819	291	156	53.61	0.82
7	37555870	37556073	204	130	63.73	0.92
7	37561044	37561384	341	233	68.33	1.06
7	37561414	37561868	455	290	63.74	1.1
7	37564035	37564304	270	153	56.67	0.87
7	37572313	37572588	276	141	51.09	1.14
7	37573741	37574019	279	146	52.33	0.79
7	37579507	37579890	384	239	62.24	1
7	37579941	37581247	1307	850	65.03	1
7	37581312	37581742	431	258	59.86	0.89
7	37581746	37583380	1635	1024	62.63	0.93
7	37583472	37584028	557	363	65.17	0.9
7	37584061	37584697	637	391	61.38	1.04
7	37584752	37585094	343	192	55.98	1.35
7	37585309	37585760	452	278	61.5	0.89
7	37585769	37586070	302	166	54.97	0.81
7	37586182	37587885	1704	1029	60.39	0.95
7	37589362	37590413	1052	745	70.82	1.01
7	37593947	37594159	213	123	57.75	0.93
7	37594806	37595027	222	115	51.8	0.75
7	37595806	37596083	278	143	51.44	0.76
7	37597751	37598803	1053	752	71.42	1.04
7	37599006	37599330	325	166	51.08	1.01
7	37599420	37600524	1105	692	62.62	1.03
7	37600591	37600804	214	133	62.15	1.16
7	37600811	37602852	2042	1309	64.1	1.01
7	37602908	37603252	345	225	65.22	0.98
7	37603279	37604541	1263	829	65.64	0.96
7	37607863	37608074	212	130	61.32	0.75
7	37609278	37609537	260	136	52.31	0.87
7	37611423	37611662	240	155	64.58	0.96
7	37611843	37612179	337	224	66.47	1.21
7	37623752	37624119	368	195	52.99	1.08
7	37627697	37628729	1033	594	57.5	1.04
7	37635630	37635858	229	129	56.33	0.83
7	37636106	37636351	246	127	51.63	1.06
7	37636675	37637070	396	223	56.31	0.84
7	37640692	37641796	1105	720	65.16	0.96
7	37641873	37644289	2417	1587	65.66	1.04
7	37644317	37645692	1376	891	64.75	1
7	37645745	37646575	831	516	62.09	1.05
7	37646633	37650839	4207	2734	64.99	0.99
7	37650886	37652007	1122	729	64.97	0.95
7	37652084	37652410	327	215	65.75	1.01
7	37652828	37653388	561	360	64.17	1.01
7	37661668	37662324	657	426	64.84	1
7	37664967	37665811	845	490	57.99	1.13
7	37667498	37667949	452	269	59.51	0.85
7	37667991	37668293	303	198	65.35	0.8
7	37668415	37669313	899	558	62.07	1.16
7	37669318	37669541	224	126	56.25	0.85
7	37677523	37677854	332	171	51.51	1.1
7	37678345	37678688	344	212	61.63	1.01
7	37678777	37678987	211	142	67.3	0.84
7	37679008	37679249	242	166	68.6	0.84
7	37679571	37680039	469	310	66.1	0.92
7	37680118	37680970	853	532	62.37	0.89
7	37682075	37682289	215	123	57.21	1.02
7	37682421	37682623	203	111	54.68	0.86
7	37682913	37683135	223	127	56.95	0.79
7	37683201	37683642	442	262	59.28	0.7
7	37683994	37684275	282	161	57.09	0.92
7	37684331	37684617	287	162	56.45	0.83
7	37684880	37685694	815	466	57.18	0.91
7	37685775	37686586	812	514	63.3	0.91
7	37686828	37687558	731	462	63.2	0.96
7	37687601	37687908	308	163	52.92	0.79
7	37688209	37688688	480	319	66.46	0.98
7	37688851	37689296	446	263	58.97	0.96
7	37689448	37689657	210	127	60.48	0.84
7	37692522	37692973	452	321	71.02	0.88
7	37693093	37693369	277	160	57.76	0.92
7	37693820	37694080	261	148	56.7	1.05
7	37696350	37696583	234	128	54.7	0.77
7	37701053	37701825	773	530	68.56	1.01
7	37701844	37702157	314	227	72.29	1.15
7	37703826	37704049	224	111	49.55	0.8
7	37709459	37710203	745	507	68.05	0.99
7	37710238	37710549	312	232	74.36	1.13
7	37711715	37712041	327	197	60.24	0.81
7	37713183	37713652	470	298	63.4	0.97
7	37717629	37717880	252	133	52.78	1.15
7	37721339	37721559	221	107	48.42	1.2
7	37725469	37725670	202	110	54.46	1
7	37727018	37727793	776	483	62.24	1.07
7	37727982	37728199	218	123	56.42	0.95
7	37729137	37729696	560	352	62.86	0.96
7	37729937	37730368	432	270	62.5	1
7	37731690	37731892	203	107	52.71	1.01
7	37735896	37736102	207	116	56.04	1.05
7	37736189	37736408	220	112	50.91	1.05
7	37736550	37736752	203	111	54.68	1.07
7	37738166	37738482	317	224	70.66	1.18
7	37742223	37742430	208	110	52.88	1.28
7	37744604	37745170	567	332	58.55	0.98
7	37748926	37749245	320	167	52.19	1.01
7	37749953	37750233	281	169	60.14	1.14
7	37756687	37756920	234	118	50.43	1.23
7	37757627	37758012	386	240	62.18	0.89
7	37759147	37759551	405	254	62.72	1.02
7	37759565	37760243	679	446	65.68	0.89
7	37760264	37760622	359	234	65.18	1.01
7	37761930	37762800	871	490	56.26	0.95
7	37769424	37769771	348	232	66.67	1.08
7	37769797	37771090	1294	853	65.92	0.99
7	37771188	37772060	873	549	62.89	0.95
7	37772118	37772824	707	460	65.06	1.13
7	37772861	37773141	281	166	59.07	0.86
7	37773249	37773744	496	333	67.14	1
7	37773771	37774455	685	422	61.61	1.02
7	37774477	37774839	363	199	54.82	1.22
7	37775032	37775865	834	502	60.19	0.85
7	37775936	37776973	1038	650	62.62	0.99
7	37777626	37778933	1308	757	57.87	0.97
7	37779026	37781745	2720	1764	64.85	0.99
7	37781751	37782060	310	191	61.61	1.03
7	37791331	37792198	868	562	64.75	1.08
7	37792326	37793595	1270	841	66.22	0.98
7	37793897	37794126	230	133	57.83	0.94
7	37794348	37794876	529	285	53.88	0.82
7	37794878	37795714	837	487	58.18	1.13
7	37795761	37796510	750	445	59.33	0.92
7	37796545	37796834	290	169	58.28	0.81
7	37796851	37797057	207	114	55.07	0.72
7	37797141	37797637	497	269	54.12	1.1
7	37800743	37801141	399	190	47.62	0.93
7	37802798	37803123	326	170	52.15	0.85
7	37804375	37804686	312	155	49.68	0.93
7	37804772	37805092	321	167	52.02	1.42
7	37805395	37805855	461	300	65.08	1.09
7	37805988	37806221	234	118	50.43	1.04
7	37807102	37807366	265	157	59.25	0.95
7	37809793	37810245	453	271	59.82	0.98
7	37814282	37815531	1250	819	65.52	0.97
7	37815556	37819377	3822	2481	64.91	1.04
7	37819476	37821596	2121	1274	60.07	0.97
7	37821606	37821881	276	166	60.14	0.77
7	37821931	37822592	662	407	61.48	0.86
7	37822642	37823004	363	202	55.65	1.22
7	37823026	37823710	685	423	61.75	0.99
7	37823734	37823949	216	134	62.04	1.02
7	37823978	37824230	253	174	68.77	1
7	37824326	37825370	1045	663	63.44	1.02
7	37825427	37826370	944	591	62.61	0.89
7	37826452	37827711	1260	828	65.71	0.97
7	37827738	37828086	349	229	65.62	1.11
7	37829124	37829370	247	128	51.82	0.99
7	37835855	37836068	214	115	53.74	0.74
7	37837276	37837782	507	285	56.21	0.91
7	37837831	37838307	477	290	60.8	0.84
7	37841735	37842470	736	402	54.62	1.08
7	37847680	37847945	266	157	59.02	1.15
7	37848163	37848613	451	263	58.31	1.07
7	37849539	37849814	276	177	64.13	0.97
7	37853343	37853745	403	248	61.54	1
7	37854204	37854561	358	205	57.26	1.16
7	37859006	37859279	274	162	59.12	0.92
7	37864233	37864841	609	348	57.14	1.07
7	37866223	37866651	429	226	52.68	0.94
7	37867626	37867957	332	174	52.41	1.02
7	37868592	37868844	253	137	54.15	0.92
7	37873899	37874815	917	522	56.92	1.05
7	37875890	37876229	340	184	54.12	0.84
7	37878041	37878448	408	242	59.31	0.98
7	37881904	37882357	454	268	59.03	0.96
7	37886301	37886873	573	327	57.07	1.24
7	37889689	37890137	449	273	60.8	0.92
7	37902403	37902614	212	112	52.83	1.09
7	37903261	37903691	431	275	63.81	1.08
7	37905653	37906645	993	587	59.11	1.07
7	37916399	37916827	429	272	63.4	1.05
7	37918899	37919288	390	232	59.49	0.84
7	37921782	37922117	336	216	64.29	1.07
7	37929465	37929843	379	242	63.85	1.04
7	37934167	37934501	335	182	54.33	1.01
7	37946420	37946728	309	152	49.19	1.02
7	37946984	37947219	236	124	52.54	0.97
7	37947539	37947815	277	141	50.9	1.23
7	37948287	37949003	717	515	71.83	1.51
7	37963144	37963416	273	139	50.92	0.95
7	37971476	37972464	989	596	60.26	1.16
7	37972531	37973099	569	334	58.7	1.06
7	37973748	37974535	788	504	63.96	1.14
7	37976409	37976682	274	152	55.47	0.79
7	37977355	37978060	706	435	61.61	1.04
7	37978113	37979681	1569	957	60.99	1
7	37979690	37979976	287	167	58.19	1.13
7	37980042	37980671	630	325	51.59	1.23
7	37980696	37981275	580	318	54.83	0.87
7	37981425	37981896	472	266	56.36	0.91
7	37981939	37982254	316	186	58.86	0.88
7	37982343	37982542	200	113	56.5	0.69
7	37982763	37983012	250	145	58	0.91
7	37983067	37983648	582	311	53.44	1.01
7	37983653	37983878	226	123	54.42	0.96
7	37983890	37984381	492	279	56.71	0.88
7	37984400	37984720	321	179	55.76	0.83
7	37984877	37985196	320	207	64.69	0.78
7	37985199	37985646	448	238	53.12	0.78
7	37985710	37986248	539	322	59.74	0.94
7	37986591	37986832	242	146	60.33	1.38
7	37989149	37989377	229	148	64.63	0.85
7	38001214	38001485	272	149	54.78	0.8
7	38004869	38005339	471	286	60.72	0.88
7	38009175	38009800	626	399	63.74	1.09
7	38011122	38011340	219	113	51.6	0.83
7	38015666	38015869	204	105	51.47	1.04
7	38016259	38016481	223	114	51.12	1.05
7	38017106	38017538	433	281	64.9	1.1
7	38019158	38019652	495	294	59.39	0.85
7	38022584	38022926	343	178	51.9	1.04
7	38023470	38023856	387	229	59.17	0.92
7	38025037	38025623	587	386	65.76	0.92
7	38026966	38027333	368	216	58.7	1.18
7	38027421	38027656	236	124	52.54	1.11
7	38028690	38029135	446	271	60.76	0.91
7	38029177	38029850	674	361	53.56	1.22
7	38029853	38030455	603	407	67.5	1.23
7	38039761	38040033	273	145	53.11	1.05
7	38040260	38040599	340	177	52.06	1.13
7	38046680	38047286	607	325	53.54	1.11
7	38047419	38047774	356	195	54.78	1.06
7	38047794	38048064	271	155	57.2	0.93
7	38048073	38048603	531	288	54.24	1
7	38049342	38049576	235	125	53.19	0.91
7	38053352	38053554	203	112	55.17	0.97
7	38064191	38064498	308	158	51.3	1
7	38064710	38065048	339	181	53.39	1.08
7	38066624	38067071	448	271	60.49	1.1
7	38071634	38071936	303	157	51.82	0.71
7	38073564	38073891	328	178	54.27	0.9
7	38073925	38074966	1042	621	59.6	1.11
7	38075022	38075750	729	453	62.14	1.03
7	38075763	38076065	303	178	58.75	0.92
7	38076106	38076881	776	433	55.8	1.05
7	38079398	38079741	344	184	53.49	0.94
7	38079954	38080239	286	146	51.05	1.09
7	38082778	38083728	951	542	56.99	0.94
7	38085056	38085255	200	127	63.5	0.64
7	38087207	38087727	521	287	55.09	1.01
7	38087735	38088010	276	135	48.91	1.72
7	38090217	38090567	351	202	57.55	1.06
7	38090588	38090904	317	200	63.09	0.87
7	38091346	38091690	345	211	61.16	1.02
7	38091694	38093102	1409	876	62.17	0.91
7	38093384	38093885	502	295	58.76	0.85
7	38093909	38094921	1013	600	59.23	1.01
7	38095419	38095845	427	243	56.91	0.78
7	38096127	38096708	582	329	56.53	1.21
7	38096716	38097274	559	314	56.17	0.89
7	38097360	38097921	562	315	56.05	0.93
7	38098376	38099139	764	474	62.04	0.86
7	38101442	38101645	204	131	64.22	1.48
7	38101664	38102098	435	275	63.22	1.1
7	38106242	38106521	280	159	56.79	0.75
7	38107791	38107994	204	131	64.22	1.48
7	38108013	38108541	529	339	64.08	1.02
7	38109839	38110210	372	239	64.25	1.07
7	38110419	38110841	423	282	66.67	0.87
7	38110875	38111272	398	257	64.57	0.95
7	38111349	38112333	985	633	64.26	0.98
7	38112529	38112809	281	199	70.82	0.92
7	38112883	38113181	299	183	61.2	1.06
7	38113497	38113829	333	209	62.76	1.04
7	38114050	38114258	209	105	50.24	0.79
7	38114387	38114745	359	191	53.2	0.98
7	38115664	38115863	200	114	57	0.93
7	38121033	38121505	473	309	65.33	0.97
7	38122031	38122594	564	332	58.87	0.99
7	38122607	38123442	836	509	60.89	1.03
7	38123594	38123870	277	169	61.01	0.7
7	38123872	38124864	993	579	58.31	1.02
7	38128784	38128985	202	111	54.95	0.97
7	38130892	38131154	263	164	62.36	1.14
7	38131163	38131583	421	261	62	0.84
7	38132776	38133109	334	176	52.69	1.08
7	38134797	38135096	300	150	50	0.97
7	38141732	38141960	229	133	58.08	1.05
7	38143285	38143513	229	115	50.22	0.7
7	38147650	38148014	365	183	50.14	0.92
7	38148399	38148611	213	109	51.17	1.16
7	38149254	38149601	348	220	63.22	1.07
7	38149807	38150032	226	125	55.31	0.99
7	38161215	38161425	211	108	51.18	1.02
7	38165473	38165872	400	258	64.5	1.09
7	38167170	38167372	203	103	50.74	0.77
7	38168499	38168761	263	135	51.33	0.98
7	38171114	38171388	275	147	53.45	1
7	38172026	38172239	214	111	51.87	1.05
7	38172904	38173307	404	257	63.61	1.03
7	38175017	38175293	277	165	59.57	0.82
7	38176440	38176688	249	139	55.82	0.84
7	38178546	38179357	812	513	63.18	1.03
7	38182241	38182702	462	260	56.28	0.88
7	38182800	38183573	774	455	58.79	0.87
7	38183773	38184130	358	190	53.07	0.83
7	38184272	38184788	517	315	60.93	0.98
7	38190168	38190558	391	246	62.92	1.04
7	38195788	38195990	203	107	52.71	0.79
7	38196229	38196487	259	127	49.03	1.16
7	38197837	38198195	359	219	61	1.05
7	38198357	38199319	963	608	63.14	0.99
7	38199709	38202007	2299	1464	63.68	1.06
7	38202912	38203406	495	306	61.82	1.08
7	38205700	38206627	928	629	67.78	1.11
7	38208841	38209809	969	609	62.85	0.96
7	38210244	38210745	502	315	62.75	1.01
7	38210842	38211308	467	280	59.96	0.84
7	38211719	38212201	483	298	61.7	0.96
7	38212299	38212967	669	385	57.55	0.96
7	38213257	38213931	675	379	56.15	1.12
7	38214322	38214680	359	204	56.82	0.9
7	38216223	38216516	294	175	59.52	0.92
7	38216555	38216757	203	98	48.28	1.26
7	38219820	38220584	765	488	63.79	0.94
7	38220776	38221636	861	534	62.02	1.02
7	38221649	38222748	1100	720	65.45	0.99
7	38222765	38223613	849	520	61.25	1.01
7	38223931	38224377	447	251	56.15	0.94
7	38224389	38224660	272	148	54.41	0.95
7	38224905	38225767	863	517	59.91	1.02
7	38225802	38226588	787	451	57.31	0.9
7	38227269	38228510	1242	791	63.69	0.91
7	38228769	38229755	987	617	62.51	1.03
7	38229790	38231287	1498	898	59.95	0.9
7	38231296	38231722	427	274	64.17	0.81
7	38231786	38232064	279	159	56.99	1.03
7	38238990	38239209	220	107	48.64	0.92
7	38244151	38244506	356	187	52.53	1.26
7	38246255	38246468	214	118	55.14	1.3
7	38247314	38247545	232	115	49.57	0.63
7	38261154	38261877	724	492	67.96	1.02
7	38273717	38273923	207	102	49.28	0.96
7	38275566	38275791	226	132	58.41	1.04
7	38277224	38277649	426	272	63.85	0.86
7	38277659	38278352	694	386	55.62	1.16
7	38284417	38285505	1089	646	59.32	1.05
7	38286092	38287148	1057	626	59.22	1.15
7	38297426	38297887	462	309	66.88	1.07
7	38298045	38298303	259	151	58.3	0.73
7	38298454	38298774	321	249	77.57	0.8
7	38299765	38300019	255	139	54.51	0.88
7	38300482	38300778	297	215	72.39	0.88
7	38300816	38301703	888	626	70.5	1.19
7	38302349	38302593	245	145	59.18	1.97
7	38303280	38303484	205	111	54.15	0.96
7	38318306	38318530	225	114	50.67	1.21
7	38319256	38319477	222	117	52.7	1.04
7	38319802	38320007	206	109	52.91	0.77
7	38321110	38321377	268	156	58.21	1.02
7	38322048	38322407	360	188	52.22	1.39
7	38324091	38324373	283	202	71.38	0.98
7	38330204	38330661	458	275	60.04	0.92
7	38332709	38332916	208	119	57.21	0.92
7	38333608	38333823	216	127	58.8	1.83
7	38340794	38341069	276	153	55.43	0.81
7	38348374	38348646	273	149	54.58	0.85
7	38362247	38362589	343	184	53.64	1.11
7	38364890	38365117	228	128	56.14	0.86
7	38365583	38366416	834	542	64.99	1.05
7	38366962	38367234	273	151	55.31	0.83
7	38367801	38368155	355	211	59.44	1.13
7	38373096	38374993	1898	1153	60.75	1.11
7	38375174	38376985	1812	1169	64.51	0.96
7	38377258	38377583	326	189	57.98	1.14
7	38377793	38378199	407	216	53.07	1.4
7	38379347	38379984	638	456	71.47	1.18
7	38384444	38384672	229	127	55.46	0.87
7	38387084	38387330	247	131	53.04	0.82
7	38387807	38388032	226	135	59.73	0.84
7	38390560	38391034	475	273	57.47	1.07
7	38394594	38395422	829	564	68.03	1.13
7	38396456	38397486	1031	609	59.07	1.07
7	38402822	38403450	629	368	58.51	1.03
7	38404771	38405462	692	381	55.06	1.1
7	38407808	38408131	324	170	52.47	0.72
7	38409105	38409347	243	146	60.08	0.91
7	38409580	38409835	256	140	54.69	0.81
7	38414324	38416149	1826	1082	59.26	1.13
7	38416155	38416695	541	340	62.85	0.9
7	38416851	38418157	1307	825	63.12	0.94
7	38418259	38418601	343	200	58.31	0.88
7	38418658	38418885	228	114	50	1.06
7	38419482	38419958	477	267	55.97	0.91
7	38420101	38420870	770	436	56.62	0.85
7	38420877	38421339	463	268	57.88	0.88
7	38421428	38422067	640	356	55.62	0.91
7	38422101	38423051	951	522	54.89	0.9
7	38423106	38423528	423	245	57.92	1.01
7	38423945	38424392	448	284	63.39	0.97
7	38424850	38425601	752	476	63.3	0.91
7	38426101	38426660	560	340	60.71	0.99
7	38429990	38430375	386	223	57.77	1.06
7	38434606	38435177	572	346	60.49	1
7	38435503	38435866	364	204	56.04	1.05
7	38437790	38438104	315	184	58.41	0.9
7	38439142	38439367	226	134	59.29	0.82
7	38439801	38440044	244	127	52.05	1.05
7	38442098	38442347	250	155	62	0.88
7	38442591	38442836	246	139	56.5	0.85
7	38443726	38443981	256	134	52.34	0.92
7	38445686	38445943	258	131	50.78	0.73
7	38446952	38447332	381	194	50.92	0.77
7	38450459	38450840	382	251	65.71	1.31
7	38451545	38452355	811	495	61.04	0.9
7	38465117	38466006	890	550	61.8	0.97
7	38466020	38466358	339	177	52.21	1.26
7	38471630	38471834	205	102	49.76	0.71
7	38472232	38472570	339	206	60.77	1.17
7	38472804	38473148	345	207	60	0.75
7	38477139	38477516	378	231	61.11	1.24
7	38477716	38478017	302	191	63.25	0.79
7	38478986	38479247	262	128	48.85	1.15
7	38479342	38479650	309	180	58.25	1.17
7	38482644	38483554	911	550	60.37	1.17
7	38484632	38485014	383	208	54.31	0.85
7	38490154	38490593	440	238	54.09	1
7	38494208	38494440	233	128	54.94	0.85
7	38494877	38495167	291	152	52.23	0.91
7	38495321	38495638	318	176	55.35	0.99
7	38496212	38496649	438	276	63.01	0.94
7	38499047	38500145	1099	645	58.69	1.18
7	38506264	38506484	221	113	51.13	1.09
7	38507123	38507641	519	311	59.92	1.05
7	38508091	38508316	226	122	53.98	1.02
7	38513726	38514066	341	207	60.7	1.18
7	38517020	38517631	612	358	58.5	1.08
7	38517784	38518009	226	122	53.98	1.02
7	38518339	38518551	213	144	67.61	1.3
7	38519815	38520028	214	108	50.47	0.88
7	38520321	38521116	796	516	64.82	1.04
7	38521791	38522081	291	156	53.61	1.25
7	38523071	38524216	1146	798	69.63	1.08
7	38531520	38532122	603	428	70.98	1.02
7	38532151	38532580	430	298	69.3	0.95
7	38534270	38534684	415	239	57.59	0.9
7	38534757	38535325	569	329	57.82	0.93
7	38538118	38538442	325	204	62.77	1.03
7	38539774	38540425	652	390	59.82	1.03
7	38545663	38545934	272	166	61.03	0.83
7	38547608	38547912	305	195	63.93	0.89
7	38557500	38557779	280	173	61.79	0.85
7	38559453	38559750	298	190	63.76	0.88
7	38575407	38575740	334	215	64.37	1.05
7	38575781	38576961	1181	772	65.37	1.01
7	38577043	38579105	2063	1268	61.46	1
7	38579193	38580393	1201	763	63.53	1.01
7	38580472	38580800	329	174	52.89	1.41
7	38581000	38581527	528	313	59.28	0.84
7	38581601	38581826	226	129	57.08	0.84
7	38581886	38583093	1208	736	60.93	0.99
7	38583102	38583828	727	405	55.71	0.89
7	38584015	38585125	1111	698	62.83	1.03
7	38585140	38586019	880	559	63.52	0.94
7	38592799	38594671	1873	1196	63.85	1.02
7	38594720	38595850	1131	733	64.81	1.01
7	38596019	38596265	247	129	52.23	1.14
7	38597091	38597322	232	118	50.86	0.81
7	38597409	38597655	247	128	51.82	0.85
7	38600510	38600843	334	183	54.79	0.84
7	38600992	38601436	445	243	54.61	0.92
7	38602336	38602785	450	236	52.44	0.98
7	38604303	38604505	203	108	53.2	0.76
7	38606004	38606228	225	123	54.67	0.78
7	38609856	38610271	416	240	57.69	0.93
7	38613276	38613988	713	424	59.47	1
7	38617050	38617269	220	127	57.73	0.99
7	38618314	38618819	506	307	60.67	0.99
7	38618901	38619566	666	447	67.12	1.13
7	38625847	38626126	280	155	55.36	0.93
7	38626920	38627843	924	615	66.56	1.02
7	38632222	38633256	1035	687	66.38	1.31
7	38640101	38641131	1031	685	66.44	1.31
7	38644926	38645336	411	233	56.69	1.2
7	38645392	38645657	266	153	57.52	1.07
7	38649648	38650277	630	364	57.78	0.9
7	38650329	38650822	494	275	55.67	0.89
7	38650839	38651305	467	305	65.31	0.88
7	38655625	38655837	213	114	53.52	0.87
7	38656484	38656721	238	121	50.84	0.91
7	38657080	38657325	246	125	50.81	1.08
7	38659003	38659251	249	132	53.01	0.93
7	38659342	38659583	242	123	50.83	0.96
7	38659811	38660548	738	477	64.63	1.04
7	38663056	38663687	632	362	57.28	0.97
7	38665707	38666018	312	166	53.21	1.04
7	38682129	38682593	465	291	62.58	1.01
7	38682635	38682846	212	130	61.32	0.95
7	38688295	38688530	236	185	78.39	1.17
7	38688673	38688933	261	187	71.65	1.18
7	38690391	38690624	234	114	48.72	0.94
7	38690631	38690836	206	119	57.77	1.11
7	38695502	38695771	270	135	50	1.13
7	38696364	38696579	216	126	58.33	1.04
7	38705381	38705718	338	175	51.78	1.1
7	38708092	38708310	219	110	50.23	1.17
7	38709187	38709462	276	161	58.33	0.71
7	38710193	38710742	550	350	63.64	1.14
7	38713413	38713883	471	299	63.48	1.06
7	38713902	38714186	285	180	63.16	0.86
7	38714954	38715233	280	155	55.36	0.92
7	38722630	38723138	509	326	64.05	1.19
7	38723159	38723416	258	160	62.02	0.92
7	38727068	38727271	204	118	57.84	1.2
7	38735664	38735956	293	159	54.27	0.82
7	38736634	38737152	519	373	71.87	1.15
7	38742552	38743274	723	440	60.86	0.93
7	38745485	38745895	411	245	59.61	1.11
7	38745952	38746243	292	161	55.14	0.89
7	38746773	38747202	430	253	58.84	1.14
7	38747231	38747511	281	152	54.09	0.96
7	38748815	38749124	310	176	56.77	0.87
7	38750820	38751093	274	141	51.46	1.12
7	38759564	38759803	240	126	52.5	0.73
7	38769259	38769486	228	136	59.65	0.94
7	38770956	38771300	345	181	52.46	1.1
7	38783895	38784233	339	185	54.57	0.91
7	38787466	38787669	204	99	48.53	0.76
7	38787778	38788490	713	513	71.95	1.28
7	38797046	38797300	255	133	52.16	1.06
7	38799763	38799997	235	119	50.64	1
7	38801376	38801579	204	107	52.45	1.08
7	38811383	38811719	337	200	59.35	1.06
7	38811733	38812725	993	635	63.95	0.96
7	38813011	38815118	2108	1277	60.58	0.98
7	38815133	38817090	1958	1296	66.19	0.92
7	38817351	38817589	239	124	51.88	0.97
7	38817612	38818392	781	466	59.67	0.82
7	38818397	38819376	980	611	62.35	1
7	38819509	38821128	1620	982	60.62	0.98
7	38822165	38822751	587	350	59.63	1.13
7	38822811	38823080	270	149	55.19	1.07
7	38825459	38826107	649	428	65.95	0.93
7	38826117	38827612	1496	930	62.17	1.03
7	38827626	38828794	1169	741	63.39	0.97
7	38835691	38835950	260	140	53.85	1.07
7	38836968	38837316	349	223	63.9	1.11
7	38841404	38841635	232	142	61.21	0.76
7	38842707	38842930	224	128	57.14	0.83
7	38843504	38843756	253	121	47.83	1.04
7	38843850	38844088	239	125	52.3	1.12
7	38844750	38844995	246	144	58.54	0.83
7	38846136	38846851	716	453	63.27	1.12
7	38847176	38848374	1199	713	59.47	1.16
7	38849267	38849639	373	197	52.82	1.08
7	38854873	38856067	1195	713	59.67	1.17
7	38860195	38860394	200	105	52.5	1.1
7	38860678	38860956	279	164	58.78	0.79
7	38861759	38861959	201	101	50.25	0.8
7	38862673	38862888	216	117	54.17	0.9
7	38866461	38867166	706	422	59.77	0.99
7	38867675	38868398	724	458	63.26	0.87
7	38868610	38869875	1266	761	60.11	0.91
7	38869906	38871192	1287	813	63.17	0.9
7	38871356	38871613	258	161	62.4	0.8
7	38871622	38872361	740	439	59.32	0.94
7	38872685	38873431	747	415	55.56	0.9
7	38873454	38874288	835	486	58.2	0.96
7	38874548	38875181	634	359	56.62	0.91
7	38879261	38880171	911	520	57.08	0.97
7	38884893	38885582	690	406	58.84	0.98
7	38890535	38890904	370	224	60.54	0.95
7	38892021	38892358	338	195	57.69	1.04
7	38895984	38896242	259	138	53.28	0.93
7	38896740	38898102	1363	926	67.94	1.21
7	38898170	38898371	202	122	60.4	0.72
7	38899821	38900080	260	134	51.54	1.14
7	38900712	38901043	332	164	49.4	0.99
7	38901220	38901458	239	122	51.05	1.16
7	38905064	38905466	403	260	64.52	1
7	38911879	38912106	228	112	49.12	0.96
7	38912731	38913105	375	240	64	0.99
7	38916925	38917196	272	151	55.51	0.9
7	38919368	38920300	933	590	63.24	1.06
7	38920933	38921167	235	131	55.74	1.1
7	38921420	38921851	432	251	58.1	0.74
7	38922105	38923072	968	586	60.54	0.93
7	38923226	38923471	246	132	53.66	1.19
7	38923512	38924009	498	272	54.62	0.86
7	38924276	38925413	1138	680	59.75	1
7	38925448	38925874	427	266	62.3	1.02
7	38925881	38926742	862	564	65.43	0.85
7	38926749	38927997	1249	767	61.41	0.99
7	38928098	38929178	1081	699	64.66	0.88
7	38931147	38931640	494	357	72.27	1.22
7	38932087	38932411	325	207	63.69	0.82
7	38939346	38939613	268	139	51.87	1.26
7	38939687	38940023	337	250	74.18	0.77
7	38940900	38941107	208	108	51.92	1.02
7	38941161	38941362	202	105	51.98	1.18
7	38941753	38941996	244	125	51.23	0.88
7	38942600	38943033	434	280	64.52	1.11
7	38943249	38944142	894	567	63.42	0.9
7	38944411	38945401	991	632	63.77	1.1
7	38945460	38945941	482	300	62.24	0.99
7	38949460	38950213	754	412	54.64	1.03
7	38950243	38951322	1080	652	60.37	1
7	38951339	38952768	1430	815	56.99	1.03
7	38955241	38955599	359	228	63.51	1.19
7	38957179	38957820	642	353	54.98	0.92
7	38958446	38958721	276	152	55.07	0.83
7	38962291	38962740	450	268	59.56	1.04
7	38962804	38963114	311	196	63.02	0.79
7	38964169	38964447	279	168	60.22	1.03
7	38967194	38967495	302	151	50	1.01
7	38967759	38967997	239	126	52.72	0.85
7	38968756	38969396	641	468	73.01	1.51
7	38970637	38971224	588	326	55.44	1.04
7	38971255	38971524	270	141	52.22	1.11
7	38972592	38972824	233	118	50.64	0.98
7	38973875	38974443	569	313	55.01	1.11
7	38974574	38974797	224	128	57.14	0.99
7	38974809	38975355	547	316	57.77	0.82
7	38975533	38975844	312	181	58.01	0.95
7	38975867	38976493	627	348	55.5	1
7	38976740	38977033	294	159	54.08	0.88
7	38977045	38977405	361	190	52.63	0.84
7	38977568	38978199	632	362	57.28	0.85
7	38978848	38979231	384	224	58.33	0.83
7	38979306	38979561	256	149	58.2	0.81
7	38979794	38980137	344	194	56.4	0.99
7	38985554	38986807	1254	752	59.97	1.04
7	38986830	38987824	995	586	58.89	1.04
7	38988707	38988960	254	134	52.76	0.86
7	38993495	38993856	362	238	65.75	1.05
7	38997539	38998157	619	368	59.45	1.07
7	39002765	39003159	395	213	53.92	1.17
7	39003170	39003814	645	408	63.26	1.12
7	39013194	39013542	349	216	61.89	1.08
7	39013596	39014380	785	529	67.39	0.92
7	39014405	39015479	1075	706	65.67	1.13
7	39015492	39017064	1573	1033	65.67	0.97
7	39017066	39018245	1180	743	62.97	0.99
7	39018321	39020404	2084	1249	59.93	0.99
7	39020445	39021264	820	498	60.73	0.86
7	39021489	39022468	980	589	60.1	1.03
7	39022535	39023285	751	524	69.77	0.96
7	39023383	39024422	1040	662	63.65	1.04
7	39024427	39025407	981	617	62.9	0.91
7	39025480	39025839	360	229	63.61	1.05
7	39025895	39026741	847	568	67.06	0.95
7	39026778	39027374	597	352	58.96	0.95
7	39027398	39027991	594	331	55.72	1.2
7	39032991	39033222	232	146	62.93	0.84
7	39033486	39033855	370	218	58.92	0.85
7	39034247	39034514	268	147	54.85	0.81
7	39034886	39035102	217	113	52.07	0.89
7	39035190	39035472	283	147	51.94	0.74
7	39035517	39035722	206	108	52.43	0.93
7	39035731	39036307	577	304	52.69	0.98
7	39036472	39036789	318	170	53.46	0.98
7	39036860	39037125	266	138	51.88	0.79
7	39037328	39037696	369	201	54.47	0.88
7	39037825	39038082	258	141	54.65	0.8
7	39038241	39038468	228	119	52.19	0.88
7	39038492	39038724	233	120	51.5	1.29
7	39038742	39038950	209	117	55.98	1.22
7	39039362	39039648	287	141	49.13	1.1
7	39040374	39041135	762	425	55.77	0.99
7	39041177	39042371	1195	714	59.75	1.05
7	39042557	39042944	388	208	53.61	1.08
7	39042996	39043326	331	185	55.89	0.82
7	39043522	39044180	659	365	55.39	1.16
7	39044373	39045211	839	547	65.2	1.07
7	39045544	39046023	480	328	68.33	0.98
7	39046059	39046550	492	311	63.21	1
7	39046707	39047475	769	462	60.08	1.01
7	39047496	39047831	336	190	56.55	1.2
7	39048034	39048889	856	511	59.7	0.84
7	39054980	39055198	219	120	54.79	0.79
7	39061241	39061754	514	301	58.56	1.02
7	39061944	39062166	223	139	62.33	1.07
7	39062686	39063066	381	271	71.13	1.1
7	39070187	39070559	373	267	71.58	1.05
7	39074199	39074579	381	240	62.99	1.06
7	39082553	39082900	348	219	62.93	1.05
7	39085340	39086247	908	574	63.22	1.06
7	39088038	39088300	263	146	55.51	0.88
7	39096183	39097068	886	558	62.98	1.05
7	39100507	39100929	423	276	65.25	1.01
7	39101474	39101684	211	101	47.87	0.94
7	39106566	39106864	299	187	62.54	0.99
7	39109084	39109432	349	182	52.15	2.23
7	39114180	39114417	238	123	51.68	0.88
7	39115416	39115660	245	149	60.82	0.84
7	39115845	39116141	297	184	61.95	0.98
7	39123192	39123891	700	469	67	1.04
7	39124413	39124866	454	289	63.66	1.14
7	39131362	39131572	211	103	48.82	0.73
7	39131823	39132095	273	147	53.85	1.3
7	39133854	39134155	302	185	61.26	1.2
7	39135071	39135468	398	245	61.56	0.93
7	39136152	39136363	212	110	51.89	0.78
7	39136443	39136735	293	163	55.63	0.93
7	39137318	39137643	326	177	54.29	0.89
7	39139002	39139345	344	182	52.91	0.71
7	39139438	39139702	265	150	56.6	0.9
7	39140096	39141005	910	567	62.31	0.95
7	39141345	39141556	212	136	64.15	0.83
7	39141648	39141874	227	144	63.44	0.92
7	39143514	39143962	449	286	63.7	0.97
7	39144425	39145396	972	587	60.39	1.06
7	39145500	39146149	650	394	60.62	0.79
7	39148893	39149252	360	226	62.78	0.87
7	39149264	39149596	333	231	69.37	0.88
7	39149599	39149850	252	148	58.73	0.85
7	39149896	39151187	1292	805	62.31	1.03
7	39151447	39153168	1722	1090	63.3	0.97
7	39153191	39153669	479	289	60.33	0.99
7	39153988	39154259	272	150	55.15	1.02
7	39154469	39154718	250	137	54.8	1.12
7	39154946	39155802	857	526	61.38	1.02
7	39155845	39156662	818	472	57.7	0.82
7	39157411	39158572	1162	748	64.37	0.91
7	39158840	39159599	760	470	61.84	0.94
7	39159608	39159982	375	223	59.47	1.06
7	39160024	39160399	376	231	61.44	0.73
7	39160417	39160955	539	323	59.93	0.92
7	39161077	39161397	321	207	64.49	0.93
7	39161437	39162051	615	403	65.53	0.87
7	39162077	39162390	314	188	59.87	0.95
7	39162415	39163443	1029	637	61.9	1.05
7	39165489	39165815	327	221	67.58	0.98
7	39165888	39166826	939	628	66.88	0.95
7	39167103	39169175	2073	1327	64.01	0.98
7	39169217	39170985	1769	1140	64.44	1.05
7	39171174	39174136	2963	1784	60.21	0.96
7	39174219	39175397	1179	759	64.38	1
7	39175402	39175898	497	318	63.98	1.05
7	39175934	39178066	2133	1412	66.2	1.09
7	39178139	39179077	939	631	67.2	0.97
7	39179833	39180382	550	342	62.18	0.87
7	39182905	39183215	311	180	57.88	0.94
7	39189304	39189537	234	128	54.7	0.95
7	39190935	39191273	339	246	72.57	1.03
7	39193051	39193267	217	126	58.06	1.26
7	39197813	39198635	823	534	64.88	1.08
7	39204087	39205245	1159	749	64.62	1
7	39212451	39212762	312	178	57.05	1.16
7	39215066	39215380	315	220	69.84	1.03
7	39215492	39215735	244	141	57.79	1.26
7	39216197	39216446	250	139	55.6	0.83
7	39217761	39218142	382	241	63.09	1
7	39218595	39218995	401	259	64.59	1.04
7	39219105	39219686	582	370	63.57	1.26
7	39220395	39220614	220	119	54.09	0.87
7	39220851	39221124	274	161	58.76	0.97
7	39224968	39225689	722	434	60.11	1.03
7	39238662	39238875	214	128	59.81	1.17
7	39238911	39239485	575	329	57.22	1.01
7	39241676	39241903	228	107	46.93	0.9
7	39246363	39246748	386	232	60.1	0.86
7	39246798	39247089	292	184	63.01	1
7	39249375	39250601	1227	804	65.53	1.07
7	39253172	39255502	2331	1403	60.19	1.08
7	39255510	39256269	760	487	64.08	1.1
7	39256301	39257031	731	452	61.83	0.97
7	39257092	39257364	273	166	60.81	1.05
7	39257446	39257968	523	272	52.01	1.31
7	39258211	39258690	480	252	52.5	0.86
7	39258925	39259427	503	287	57.06	0.82
7	39259625	39260755	1131	625	55.26	0.99
7	39260936	39261163	228	129	56.58	0.83
7	39261248	39261472	225	134	59.56	1.03
7	39261595	39262209	615	358	58.21	0.89
7	39262231	39262546	316	200	63.29	0.86
7	39262556	39262773	218	109	50	0.9
7	39262884	39263630	747	472	63.19	0.91
7	39263654	39263912	259	137	52.9	1.01
7	39263963	39264360	398	230	57.79	0.97
7	39264386	39264815	430	265	61.63	0.88
7	39264916	39265209	294	179	60.88	1.03
7	39265323	39265661	339	198	58.41	0.83
7	39269126	39269325	200	109	54.5	0.76
7	39270149	39270637	489	395	80.78	0.93
7	39271045	39271347	303	185	61.06	1
7	39275677	39276780	1104	716	64.86	1.03
7	39277419	39277660	242	133	54.96	0.97
7	39279591	39279849	259	164	63.32	0.98
7	39279875	39280369	495	324	65.45	1.09
7	39287964	39288174	211	115	54.5	0.9
7	39290400	39290643	244	158	64.75	0.85
7	39290688	39291156	469	299	63.75	1.12
7	39291885	39292092	208	136	65.38	1.01
7	39298129	39298460	332	177	53.31	0.77
7	39315497	39316617	1121	669	59.68	1.13
7	39320227	39321343	1117	662	59.27	1.13
7	39329546	39329772	227	125	55.07	1.4
7	39331058	39331424	367	212	57.77	1.09
7	39331549	39331820	272	147	54.04	0.91
7	39334892	39335104	213	118	55.4	1.1
7	39335291	39335679	389	229	58.87	1.08
7	39340143	39340343	201	111	55.22	0.98
7	39340526	39340921	396	236	59.6	1.18
7	39341527	39341985	459	287	62.53	0.85
7	39348370	39348872	503	311	61.83	0.83
7	39351452	39351812	361	210	58.17	1.1
7	39363086	39363530	445	271	60.9	0.9
7	39368400	39368610	211	109	51.66	0.86
7	39374260	39374472	213	109	51.17	0.87
7	39377211	39377517	307	168	54.72	1
7	39378107	39378416	310	190	61.29	1.03
7	39379984	39380479	496	303	61.09	0.84
7	39381060	39381396	337	175	51.93	1.01
7	39383938	39384284	347	220	63.4	1.02
7	39384311	39385095	785	532	67.77	0.99
7	39385117	39385524	408	258	63.24	0.99
7	39385594	39386529	936	585	62.5	0.83
7	39386601	39387658	1058	676	63.89	0.99
7	39387753	39388231	479	316	65.97	0.94
7	39388289	39388939	651	404	62.06	1.03
7	39388994	39389335	342	189	55.26	1.2
7	39389520	39390774	1255	828	65.98	1.05
7	39390813	39392025	1213	794	65.46	1
7	39392258	39392590	333	208	62.46	1.02
7	39393198	39393445	248	128	51.61	1.04
7	39394094	39394360	267	147	55.06	0.92
7	39395835	39396402	568	339	59.68	0.99
7	39397642	39397843	202	103	50.99	0.94
7	39402478	39402705	228	122	53.51	0.94
7	39403968	39404526	559	333	59.57	1.01
7	39407000	39407235	236	122	51.69	0.83
[truncated: 158,534 more rows]
