# Supplementary material for: Genome-wide high-resolution mapping of DNA methylation identifies epigenetic variation across embryo and endosperm in Maize (Zea may)
Source: BMC Genomics. 2015 Jan 23;16(1):21. doi: 10.1186/s12864-014-1204-7 (PMC4316406; doi:10.1186/s12864-014-1204-7)
Supplement: Additional file 4: Table S1a. — Methylated gene regions in maize embryo. The first three rows represent the position of DNA methylation peaks in the genome, the fourth row is the length of the peaks, the fifth row is the number of read in each peak, the sixth row is the diffScore of the peaks, and the seventh row is gene regions that overlapped with the DNA methylation peaks. [file 12864_2014_1204_MOESM4_ESM.xlsx]

## Sheet: Sheet1
Chr	Start	End	Peak length	uniquely reads	diffScore(-10*LOG10pvalue)	Methylated gene region
1	4523	4847	325	40	171.56	GRMZM2G060082_T02_TTR
1	4523	4847	325	40	171.56	GRMZM2G059865_T01_TTR
1	4523	4847	325	40	171.56	GRMZM2G059865_T03_TTR
1	4523	4847	325	40	171.56	GRMZM2G059865_T02_TTR
1	11080	11265	186	18	52.03	GRMZM2G059856_T01_TTR
1	11080	11265	186	18	52.03	GRMZM2G059865_T01_promoter
1	11080	11265	186	18	52.03	GRMZM2G059865_T02_promoter
1	11080	11265	186	18	52.03	GRMZM5G888250_T01_promoter
1	11080	11265	186	18	52.03	GRMZM2G059843_T01_TTR
1	11941	12327	387	59	225.64	GRMZM2G059843_T01_CDS
1	11941	12327	387	59	225.64	GRMZM2G059843_T01_exon
1	11941	12327	387	59	225.64	GRMZM2G059843_T01_intron
1	44762	45086	325	33	83.22	GRMZM5G866996_T01_TTR
1	45912	46278	367	34	80.02	GRMZM2G589078_T01_threeUTR
1	45912	46278	367	34	80.02	GRMZM5G866996_T01_exon
1	50991	51619	629	81	170.45	GRMZM2G059818_T02_exon
1	50991	51619	629	81	170.45	GRMZM2G059818_T01_CDS
1	50991	51619	629	81	170.45	GRMZM2G059818_T01_exon
1	50991	51619	629	81	170.45	GRMZM2G059818_T03_promoter
1	50991	51619	629	81	170.45	GRMZM2G059818_T02_CDS
1	52323	52673	351	61	156.79	GRMZM2G059818_T01_intron
1	52323	52673	351	61	156.79	GRMZM2G059818_T03_TTR
1	52323	52673	351	61	156.79	GRMZM2G059818_T03_CDS
1	52323	52673	351	61	156.79	GRMZM2G059818_T03_exon
1	52323	52673	351	61	156.79	GRMZM2G059818_T02_intron
1	52323	52673	351	61	156.79	GRMZM2G055942_T01_threeUTR
1	54269	55159	891	119	132.54	GRMZM2G059818_T02_TTR
1	56950	57318	369	49	62.53	GRMZM2G059818_T01_TTR
1	56950	57318	369	49	62.53	GRMZM2G360269_T01_TTR
1	57897	58674	778	88	108.86	GRMZM2G360269_T01_CDS
1	57897	58674	778	88	108.86	GRMZM2G360269_T01_exon
1	57897	58674	778	88	108.86	GRMZM2G360269_T01_intron
1	60763	61176	414	57	169.31	GRMZM5G811273_T02_promoter
1	60763	61176	414	57	169.31	GRMZM5G811273_T01_promoter
1	60763	61176	414	57	169.31	GRMZM2G518629_T01_TTR
1	68202	68790	589	73	109.59	AC177838.2_FGT002_TTR
1	92107	92565	459	48	100.21	GRMZM2G059745_T01_exon
1	92107	92565	459	48	100.21	GRMZM2G059745_T01_TTR
1	92107	92565	459	48	100.21	GRMZM2G518609_T01_promoter
1	92107	92565	459	48	100.21	GRMZM2G055899_T04_threeUTR
1	92107	92565	459	48	100.21	GRMZM2G059745_T01_CDS
1	93942	94268	327	32	56.09	GRMZM2G059745_T01_promoter
1	111248	111471	224	26	111.52	GRMZM2G093344_T01_CDS
1	111248	111471	224	26	111.52	GRMZM2G394757_T01_exon
1	111248	111471	224	26	111.52	GRMZM2G093344_T01_intron
1	111248	111471	224	26	111.52	GRMZM2G093344_T01_exon
1	111248	111471	224	26	111.52	GRMZM2G358827_T01_threeUTR
1	111248	111471	224	26	111.52	GRMZM2G394757_T01_intron
1	142517	142832	316	37	128.9	GRMZM5G809743_T01_promoter
1	145758	146011	254	21	54.08	GRMZM5G833153_T01_TTR
1	145758	146011	254	21	54.08	GRMZM5G809743_T01_TTR
1	145758	146011	254	21	54.08	GRMZM2G306216_T01_TTR
1	146763	146996	234	25	86.49	GRMZM2G306216_T01_intron
1	153052	153709	658	72	143.33	GRMZM2G006125_T01_TTR
1	153052	153709	658	72	143.33	AC177838.2_FGT013_TTR
1	154125	154555	431	97	413.64	AC177838.2_FGT013_intron
1	154125	154555	431	97	413.64	GRMZM2G006128_T02_TTR
1	154125	154555	431	97	413.64	AC177838.2_FGT013_CDS
1	154125	154555	431	97	413.64	AC177837.3_FGT012_threeUTR
1	154125	154555	431	97	413.64	GRMZM2G006128_T01_TTR
1	154125	154555	431	97	413.64	AC177838.2_FGT013_exon
1	160199	160569	371	56	207.91	GRMZM2G006128_T03_exon
1	160199	160569	371	56	207.91	AC177838.2_FGT015_promoter
1	160199	160569	371	56	207.91	GRMZM2G006128_T02_promoter
1	160199	160569	371	56	207.91	AC190823.2_FGT001_fiveUTR
1	160199	160569	371	56	207.91	GRMZM2G006368_T01_TTR
1	160199	160569	371	56	207.91	GRMZM2G006128_T03_intron
1	160199	160569	371	56	207.91	GRMZM2G006128_T01_promoter
1	160778	161172	395	49	160.54	AC177838.2_FGT015_exon
1	160778	161172	395	49	160.54	AC177838.2_FGT015_CDS
1	160778	161172	395	49	160.54	GRMZM2G006128_T03_promoter
1	161500	161630	131	17	57.25	GRMZM2G006376_T01_TTR
1	166203	166747	545	94	489.2	GRMZM2G006376_T01_promoter
1	166203	166747	545	94	489.2	AC177838.2_FGT017_TTR
1	175464	175947	484	55	65.02	AC177838.2_FGT018_TTR
1	229327	229615	289	39	181.03	GRMZM2G542335_T01_TTR
1	235976	236393	418	47	93.24	GRMZM2G104572_T01_TTR
1	243783	244249	467	69	70.4	GRMZM2G104553_T01_promoter
1	243783	244249	467	69	70.4	GRMZM2G104491_T01_CDS
1	243783	244249	467	69	70.4	GRMZM2G098179_T01_threeUTR
1	243783	244249	467	69	70.4	GRMZM2G104491_T01_exon
1	243783	244249	467	69	70.4	GRMZM5G822187_T01_TTR
1	243783	244249	467	69	70.4	GRMZM2G051677_T05_fiveUTR
1	246146	246960	815	124	162	GRMZM2G104491_T01_promoter
1	247790	248183	394	58	87.91	GRMZM2G023647_T01_promoter
1	261727	261975	249	33	88.72	GRMZM2G493774_T01_promoter
1	262042	262861	820	92	177.5	GRMZM2G023794_T02_TTR
1	262042	262861	820	92	177.5	GRMZM2G023794_T01_TTR
1	263895	264075	181	19	55.67	GRMZM2G023805_T01_promoter
1	271680	271971	292	31	119.89	GRMZM2G023794_T02_promoter
1	271680	271971	292	31	119.89	GRMZM2G023863_T01_promoter
1	271680	271971	292	31	119.89	GRMZM2G023863_T02_promoter
1	331706	332510	805	125	278.34	GRMZM2G560484_T01_exon
1	331706	332510	805	125	278.34	GRMZM2G560484_T01_CDS
1	331706	332510	805	125	278.34	GRMZM2G560476_T01_promoter
1	331706	332510	805	125	278.34	GRMZM2G330527_T01_fiveUTR
1	331706	332510	805	125	278.34	GRMZM2G560484_T01_TTR
1	331706	332510	805	125	278.34	GRMZM2G560484_T01_promoter
1	331706	332510	805	125	278.34	GRMZM2G526000_T01_threeUTR
1	360438	361150	713	88	205.91	GRMZM2G162885_T01_CDS
1	360438	361150	713	88	205.91	GRMZM2G162885_T01_exon
1	360438	361150	713	88	205.91	GRMZM2G581526_T01_promoter
1	360438	361150	713	88	205.91	GRMZM2G162885_T01_intron
1	360438	361150	713	88	205.91	GRMZM2G581519_T01_TTR
1	364862	365042	181	22	59.19	GRMZM2G581550_T01_promoter
1	456707	456906	200	25	61.96	AC204887.4_FGT003_TTR
1	456707	456906	200	25	61.96	GRMZM2G471824_T01_promoter
1	460046	460242	197	28	91.06	AC204887.4_FGT003_promoter
1	460046	460242	197	28	91.06	GRMZM2G471824_T01_TTR
1	513523	513781	259	27	82.24	GRMZM2G471814_T01_promoter
1	514074	514363	290	31	94.97	GRMZM2G330436_T02_TTR
1	514074	514363	290	31	94.97	GRMZM2G330436_T01_TTR
1	643024	643486	463	80	427.16	GRMZM2G333069_T01_promoter
1	643024	643486	463	80	427.16	GRMZM2G032104_T01_TTR
1	646830	647271	442	53	216.8	GRMZM2G032104_T01_exon
1	646830	647271	442	53	216.8	GRMZM2G032104_T01_intron
1	646830	647271	442	53	216.8	GRMZM2G333069_T01_TTR
1	646830	647271	442	53	216.8	GRMZM2G032104_T01_CDS
1	660319	660484	166	15	56.67	GRMZM2G174870_T01_TTR
1	682826	683127	302	40	182.44	GRMZM2G399700_T01_promoter
1	714476	714762	287	31	91.44	GRMZM2G098500_T01_intron
1	714476	714762	287	31	91.44	GRMZM2G098500_T01_exon
1	714476	714762	287	31	91.44	AC206949.3_FGT004_TTR
1	714476	714762	287	31	91.44	GRMZM2G098500_T02_TTR
1	714476	714762	287	31	91.44	GRMZM2G098500_T01_CDS
1	715926	716392	467	82	311.4	GRMZM2G046198_T01_fiveUTR
1	715926	716392	467	82	311.4	GRMZM2G098500_T02_promoter
1	715926	716392	467	82	311.4	GRMZM2G098500_T02_exon
1	715926	716392	467	82	311.4	GRMZM2G098500_T02_CDS
1	715926	716392	467	82	311.4	GRMZM2G098500_T01_promoter
1	715926	716392	467	82	311.4	GRMZM2G046201_T01_fiveUTR
1	723793	723989	197	20	58.28	GRMZM2G703460_T01_promoter
1	725226	725525	300	38	136.66	GRMZM2G703460_T01_TTR
1	994963	995348	386	55	259.32	AC191595.3_FGT002_CDS
1	994963	995348	386	55	259.32	GRMZM2G374755_T01_promoter
1	994963	995348	386	55	259.32	AC191595.3_FGT002_exon
1	994963	995348	386	55	259.32	AC191595.3_FGT002_intron
1	994963	995348	386	55	259.32	GRMZM2G073979_T01_promoter
1	994963	995348	386	55	259.32	GRMZM2G073979_T02_promoter
1	994963	995348	386	55	259.32	GRMZM2G172183_T01_TTR
1	994963	995348	386	55	259.32	GRMZM2G073979_T03_promoter
1	996035	996247	213	18	61.04	AC191595.3_FGT002_TTR
1	1001005	1001194	190	17	61.83	GRMZM2G374779_T01_promoter
1	1001005	1001194	190	17	61.83	GRMZM2G374779_T02_promoter
1	1001005	1001194	190	17	61.83	GRMZM2G073979_T01_TTR
1	1001005	1001194	190	17	61.83	GRMZM2G374779_T04_promoter
1	1001005	1001194	190	17	61.83	GRMZM2G374777_T01_TTR
1	1001005	1001194	190	17	61.83	GRMZM2G374779_T03_promoter
1	1001005	1001194	190	17	61.83	GRMZM2G374812_T01_TTR
1	1041323	1041640	318	37	137.54	GRMZM2G052586_T03_intron
1	1041323	1041640	318	37	137.54	GRMZM2G052586_T03_CDS
1	1041323	1041640	318	37	137.54	GRMZM2G052586_T01_intron
1	1041323	1041640	318	37	137.54	GRMZM2G052586_T03_exon
1	1041323	1041640	318	37	137.54	GRMZM2G052586_T01_CDS
1	1041323	1041640	318	37	137.54	GRMZM5G834145_T01_promoter
1	1041323	1041640	318	37	137.54	GRMZM2G052586_T01_exon
1	1097327	1097875	549	55	136.65	AC191595.3_FGT007_TTR
1	1101059	1101288	230	20	56.34	AC191595.3_FGT007_promoter
1	1157791	1158171	381	64	286.48	GRMZM2G445074_T01_threeUTR
1	1157791	1158171	381	64	286.48	GRMZM2G483779_T01_exon
1	1157791	1158171	381	64	286.48	GRMZM2G483779_T01_CDS
1	1157791	1158171	381	64	286.48	GRMZM2G156990_T01_fiveUTR
1	1157791	1158171	381	64	286.48	GRMZM2G002167_T01_TTR
1	1157791	1158171	381	64	286.48	GRMZM2G483779_T01_intron
1	1161316	1161549	234	27	54.14	GRMZM2G002167_T01_promoter
1	1165764	1166321	558	63	109.18	GRMZM2G302197_T01_TTR
1	1203712	1204121	410	53	206.95	GRMZM2G026639_T01_promoter
1	1212934	1213359	426	57	201.84	AC202923.3_FGT004_promoter
1	1238214	1238471	258	38	118.83	GRMZM2G521058_T01_TTR
1	1280086	1280407	322	43	196.15	GRMZM2G058632_T01_intron
1	1291315	1291669	355	38	144.56	GRMZM2G058632_T01_promoter
1	1369230	1369640	411	42	151.21	GRMZM2G074302_T01_promoter
1	1466924	1467094	171	16	61.57	GRMZM2G065130_T02_intron
1	1485929	1486148	220	23	91.57	GRMZM2G065130_T01_intron
1	1526053	1526259	207	20	59.5	GRMZM2G487042_T01_intron
1	1526053	1526259	207	20	59.5	GRMZM2G487042_T01_CDS
1	1526053	1526259	207	20	59.5	GRMZM2G487042_T01_exon
1	1565586	1565805	220	19	65.13	GRMZM2G397508_T01_promoter
1	1565586	1565805	220	19	65.13	GRMZM2G097229_T01_TTR
1	1655767	1656020	254	24	51.1	GRMZM2G582000_T01_TTR
1	1662632	1663163	532	63	111.97	GRMZM2G474194_T01_promoter
1	1667375	1667691	317	42	151.93	GRMZM2G587127_T01_TTR
1	1667375	1667691	317	42	151.93	GRMZM2G587133_T01_TTR
1	1667375	1667691	317	42	151.93	GRMZM2G474194_T01_TTR
1	1667375	1667691	317	42	151.93	GRMZM2G172669_T01_TTR
1	1681986	1682194	209	19	68.57	AC204084.4_FGT001_TTR
1	1746632	1746791	160	17	56.44	AC193500.3_FGT001_TTR
1	1750669	1750948	280	35	116.34	AC193500.3_FGT001_promoter
1	1756367	1756613	247	29	123.8	GRMZM2G703462_T01_promoter
1	1786671	1786914	244	23	83.01	GRMZM2G161560_T01_TTR
1	1786671	1786914	244	23	83.01	GRMZM2G461427_T01_promoter
1	1791381	1791633	253	34	153.14	GRMZM2G161560_T01_promoter
1	1791381	1791633	253	34	153.14	GRMZM2G579667_T01_TTR
1	1813572	1813755	184	17	52.18	GRMZM2G161783_T01_promoter
1	1822037	1822210	174	16	60.56	GRMZM2G579671_T01_TTR
1	1822037	1822210	174	16	60.56	GRMZM2G703463_T01_promoter
1	1822037	1822210	174	16	60.56	GRMZM2G579671_T01_CDS
1	1822037	1822210	174	16	60.56	GRMZM2G579671_T01_exon
1	1822037	1822210	174	16	60.56	GRMZM2G579671_T01_intron
1	1822037	1822210	174	16	60.56	GRMZM2G541122_T01_threeUTR
1	1873669	1873875	207	28	125.43	GRMZM2G379923_T01_exon
1	1873669	1873875	207	28	125.43	GRMZM2G379923_T01_CDS
1	1873669	1873875	207	28	125.43	GRMZM2G379923_T01_intron
1	1873669	1873875	207	28	125.43	GRMZM2G379918_T01_promoter
1	1875675	1876042	368	36	126.32	GRMZM2G379898_T02_promoter
1	1875675	1876042	368	36	126.32	GRMZM2G379918_T01_TTR
1	1875675	1876042	368	36	126.32	GRMZM2G379923_T01_promoter
1	1875675	1876042	368	36	126.32	GRMZM2G379898_T01_promoter
1	1875675	1876042	368	36	126.32	GRMZM5G826836_T01_TTR
1	1875675	1876042	368	36	126.32	GRMZM2G079860_T01_promoter
1	1961051	1961494	444	51	201.34	GRMZM2G060296_T02_TTR
1	1961051	1961494	444	51	201.34	GRMZM2G060296_T01_TTR
1	1961051	1961494	444	51	201.34	GRMZM2G060296_T03_TTR
1	1972813	1973063	251	38	193.39	GRMZM2G176952_T01_promoter
1	1972813	1973063	251	38	193.39	GRMZM5G827690_T01_TTR
1	2048388	2048625	238	28	120.29	GRMZM2G703466_T02_promoter
1	2048388	2048625	238	28	120.29	GRMZM2G703466_T01_promoter
1	2053416	2053538	123	13	58.54	AC195844.2_FGT003_TTR
1	2056327	2056542	216	17	54.18	AC195844.2_FGT003_promoter
1	2104531	2104943	413	61	120.78	GRMZM2G114459_T01_promoter
1	2104531	2104943	413	61	120.78	GRMZM5G855560_T01_TTR
1	2159378	2159522	145	16	66.16	GRMZM2G458423_T01_TTR
1	2162512	2162810	299	40	160.2	GRMZM2G458423_T01_intron
1	2167102	2167436	335	32	111.29	GRMZM2G458423_T01_CDS
1	2167102	2167436	335	32	111.29	GRMZM2G458423_T01_exon
1	2206273	2206604	332	46	196.71	GRMZM2G109725_T01_TTR
1	2206273	2206604	332	46	196.71	GRMZM2G109725_T03_TTR
1	2206273	2206604	332	46	196.71	GRMZM2G109725_T02_TTR
1	2206273	2206604	332	46	196.71	GRMZM2G548895_T01_promoter
1	2206273	2206604	332	46	196.71	GRMZM2G109725_T04_TTR
1	2206273	2206604	332	46	196.71	GRMZM2G548894_T01_TTR
1	2220760	2220886	127	13	56.95	GRMZM2G410990_T02_promoter
1	2220760	2220886	127	13	56.95	GRMZM2G410990_T03_promoter
1	2220760	2220886	127	13	56.95	GRMZM2G410990_T01_promoter
1	2325574	2325811	238	28	70.33	GRMZM2G564252_T01_exon
1	2325574	2325811	238	28	70.33	GRMZM2G528907_T01_threeUTR
1	2326470	2326913	444	55	119.82	GRMZM2G564252_T01_promoter
1	2348654	2348859	206	22	89.95	GRMZM2G564265_T01_promoter
1	2351927	2352433	507	65	232.46	AC196173.3_FGT001_promoter
1	2351927	2352433	507	65	232.46	GRMZM2G564265_T01_TTR
1	2355575	2355921	347	45	153.51	GRMZM2G137296_T01_TTR
1	2355575	2355921	347	45	153.51	AC196173.3_FGT001_intron
1	2449217	2449518	302	50	150.36	GRMZM2G028826_T01_exon
1	2449217	2449518	302	50	150.36	AC207671.3_FGT008_fiveUTR
1	2567381	2567538	158	23	120.29	GRMZM2G555022_T01_intron
1	2567381	2567538	158	23	120.29	GRMZM2G323707_T01_fiveUTR
1	2567381	2567538	158	23	120.29	GRMZM2G555022_T01_exon
1	2567381	2567538	158	23	120.29	GRMZM2G555023_T01_promoter
1	2567381	2567538	158	23	120.29	GRMZM2G555022_T01_CDS
1	2567381	2567538	158	23	120.29	GRMZM2G555022_T01_promoter
1	2567381	2567538	158	23	120.29	GRMZM2G120624_T01_promoter
1	2569360	2569626	267	27	87.49	GRMZM2G555023_T01_TTR
1	2663898	2664157	260	26	75.78	GRMZM2G505486_T01_promoter
1	2689234	2689467	234	18	55.2	GRMZM2G085691_T02_intron
1	2689234	2689467	234	18	55.2	GRMZM2G085691_T03_intron
1	2689234	2689467	234	18	55.2	GRMZM2G085691_T01_intron
1	2742013	2742257	245	22	76.25	GRMZM2G086242_T01_TTR
1	2742013	2742257	245	22	76.25	GRMZM2G085872_T01_promoter
1	2742013	2742257	245	22	76.25	GRMZM2G085885_T01_intron
1	2742013	2742257	245	22	76.25	GRMZM2G085885_T02_intron
1	2742013	2742257	245	22	76.25	GRMZM2G085885_T03_intron
1	2747705	2748012	308	35	141.94	GRMZM2G085885_T05_intron
1	2747705	2748012	308	35	141.94	GRMZM2G086242_T01_promoter
1	2747705	2748012	308	35	141.94	GRMZM2G085885_T06_intron
1	2747705	2748012	308	35	141.94	GRMZM2G085885_T04_intron
1	2755543	2755784	242	25	97.16	GRMZM2G086269_T01_exon
1	2755543	2755784	242	25	97.16	GRMZM2G080822_T01_threeUTR
1	2755543	2755784	242	25	97.16	GRMZM2G086269_T01_TTR
1	2804396	2804568	173	15	54.44	GRMZM2G041881_T01_promoter
1	2804396	2804568	173	15	54.44	GRMZM2G041881_T02_promoter
1	2888859	2889105	247	25	95.32	GRMZM2G015384_T02_intron
1	2888859	2889105	247	25	95.32	GRMZM2G015384_T03_intron
1	2888859	2889105	247	25	95.32	GRMZM2G015384_T01_intron
1	2910564	2910904	341	30	96.72	GRMZM2G436038_T01_promoter
1	2926830	2927005	176	19	80.45	GRMZM2G436286_T01_intron
1	2935300	2935462	163	16	64.38	GRMZM2G137366_T02_promoter
1	2935300	2935462	163	16	64.38	GRMZM2G137366_T01_promoter
1	2955357	2955604	248	26	101.83	GRMZM2G137352_T01_promoter
1	2955357	2955604	248	26	101.83	GRMZM2G137352_T02_promoter
1	2966700	2967115	416	47	184.06	GRMZM2G436259_T01_promoter
1	2995655	2995908	254	33	135.61	GRMZM2G564073_T01_TTR
1	3001767	3002056	290	32	127.72	GRMZM2G137329_T01_promoter
1	3016071	3016224	154	21	52.36	GRMZM2G137236_T01_intron
1	3083966	3084210	245	23	82.68	GRMZM2G314660_T02_promoter
1	3128751	3129112	362	61	313.85	GRMZM2G092232_T04_promoter
1	3128751	3129112	362	61	313.85	GRMZM2G092232_T03_promoter
1	3128751	3129112	362	61	313.85	GRMZM2G092232_T02_promoter
1	3128751	3129112	362	61	313.85	GRMZM2G092232_T01_promoter
1	3140369	3140513	145	13	50.52	GRMZM2G092165_T01_promoter
1	3140369	3140513	145	13	50.52	GRMZM2G092122_T01_intron
1	3140369	3140513	145	13	50.52	GRMZM2G092165_T02_promoter
1	3142021	3142270	250	25	94.24	GRMZM2G092122_T01_TTR
1	3176429	3177002	574	74	315.26	GRMZM2G124550_T01_promoter
1	3176429	3177002	574	74	315.26	GRMZM2G124550_T02_promoter
1	3187991	3188165	175	15	53.82	GRMZM2G144204_T01_intron
1	3187991	3188165	175	15	53.82	GRMZM2G144204_T02_intron
1	3353483	3353764	282	26	89.95	GRMZM2G126199_T03_promoter
1	3353483	3353764	282	26	89.95	GRMZM2G126199_T01_promoter
1	3353483	3353764	282	26	89.95	GRMZM2G126199_T04_promoter
1	3353483	3353764	282	26	89.95	GRMZM2G126199_T02_promoter
1	3369997	3370305	309	38	163.7	GRMZM2G426802_T01_promoter
1	3369997	3370305	309	38	163.7	GRMZM2G558325_T01_TTR
1	3375420	3375602	183	16	57.66	GRMZM2G558327_T01_TTR
1	3507099	3507776	678	69	72.19	GRMZM2G497392_T01_TTR
1	3508775	3509274	500	80	128.37	GRMZM2G497392_T01_promoter
1	3553479	3553817	339	40	165.38	GRMZM2G062210_T01_TTR
1	3553479	3553817	339	40	165.38	GRMZM2G062210_T02_TTR
1	3643994	3644249	256	23	79.13	GRMZM2G044388_T02_promoter
1	3643994	3644249	256	23	79.13	GRMZM2G044388_T04_promoter
1	3643994	3644249	256	23	79.13	GRMZM2G044388_T01_promoter
1	3643994	3644249	256	23	79.13	GRMZM2G510346_T01_TTR
1	3643994	3644249	256	23	79.13	GRMZM2G044388_T03_promoter
1	3652521	3652642	122	15	74.07	GRMZM2G044247_T01_promoter
1	3713434	3713561	128	13	56.57	GRMZM2G030173_T01_promoter
1	3713434	3713561	128	13	56.57	GRMZM2G320099_T01_TTR
1	3715475	3716020	546	58	210.57	GRMZM2G030173_T01_TTR
1	3715475	3716020	546	58	210.57	GRMZM2G027723_T01_threeUTR
1	3715475	3716020	546	58	210.57	GRMZM2G030173_T01_exon
1	3742942	3743152	211	21	81.13	GRMZM2G030567_T01_TTR
1	3742942	3743152	211	21	81.13	GRMZM2G030567_T02_TTR
1	3742942	3743152	211	21	81.13	GRMZM2G320117_T01_promoter
1	3746411	3746657	247	27	109.26	GRMZM2G494576_T01_TTR
1	3746411	3746657	247	27	109.26	GRMZM2G320117_T01_exon
1	3746411	3746657	247	27	109.26	GRMZM2G494576_T01_exon
1	3746411	3746657	247	27	109.26	GRMZM2G178536_T01_threeUTR
1	3746411	3746657	247	27	109.26	GRMZM2G494576_T01_CDS
1	3835766	3835947	182	16	51.29	GRMZM2G085909_T01_TTR
1	3858337	3858726	390	75	141.98	GRMZM2G535040_T01_promoter
1	3888552	3888857	306	34	135.57	GRMZM2G008773_T01_promoter
1	3897738	3897965	228	23	88.59	GRMZM2G308570_T03_intron
1	3897738	3897965	228	23	88.59	GRMZM2G308570_T02_intron
1	3897738	3897965	228	23	88.59	GRMZM2G308570_T04_intron
1	3897738	3897965	228	23	88.59	GRMZM2G308570_T05_intron
1	4046686	4046949	264	25	89.39	GRMZM2G013751_T01_TTR
1	4046686	4046949	264	25	89.39	GRMZM2G312438_T02_promoter
1	4046686	4046949	264	25	89.39	GRMZM2G312438_T03_promoter
1	4063477	4063934	458	54	217.27	GRMZM2G014382_T02_promoter
1	4063477	4063934	458	54	217.27	GRMZM2G014382_T01_intron
1	4111141	4111486	346	42	177.17	GRMZM2G173552_T01_TTR
1	4113093	4113209	117	13	57.53	GRMZM2G473239_T01_promoter
1	4113093	4113209	117	13	57.53	GRMZM2G473244_T01_TTR
1	4114526	4114807	282	35	145.8	GRMZM2G173552_T01_promoter
1	4126245	4126418	174	15	54.13	GRMZM2G442324_T01_intron
1	4126245	4126418	174	15	54.13	GRMZM2G442324_T02_intron
1	4174331	4174717	387	52	210.61	GRMZM2G172068_T01_TTR
1	4180637	4181023	387	60	206.82	GRMZM2G453794_T01_intron
1	4208654	4208777	124	12	51.07	GRMZM2G167568_T01_promoter
1	4214593	4214765	173	15	54.44	GRMZM2G167568_T01_TTR
1	4222857	4223121	265	27	102.4	GRMZM2G167566_T01_promoter
1	4236945	4237388	444	53	94.82	AC190762.3_FGT003_TTR
1	4294325	4294635	311	49	251.66	GRMZM2G473389_T01_promoter
1	4300646	4301033	388	48	203.41	GRMZM2G510505_T01_TTR
1	4332998	4333767	770	112	232.86	GRMZM2G495916_T01_promoter
1	4415807	4416237	431	65	317.02	GRMZM2G130244_T01_TTR
1	4415807	4416237	431	65	317.02	GRMZM2G130242_T01_intron
1	4415807	4416237	431	65	317.02	GRMZM2G073668_T01_fiveUTR
1	4415807	4416237	431	65	317.02	GRMZM2G130242_T01_CDS
1	4415807	4416237	431	65	317.02	GRMZM2G130242_T01_exon
1	4417445	4417613	169	17	69.06	GRMZM2G130244_T01_CDS
1	4417445	4417613	169	17	69.06	GRMZM2G122720_T01_threeUTR
1	4417445	4417613	169	17	69.06	GRMZM2G130242_T01_promoter
1	4417445	4417613	169	17	69.06	GRMZM2G130244_T01_exon
1	4438440	4438620	181	17	64.8	GRMZM2G303810_T01_intron
1	4438440	4438620	181	17	64.8	GRMZM2G303810_T01_exon
1	4438440	4438620	181	17	64.8	GRMZM2G303810_T01_CDS
1	4450201	4450409	209	18	62.23	GRMZM2G564977_T01_TTR
1	4467924	4468069	146	15	63.77	GRMZM2G545653_T01_promoter
1	4467924	4468069	146	15	63.77	GRMZM2G405611_T01_TTR
1	4467924	4468069	146	15	63.77	GRMZM2G103894_T01_promoter
1	4483037	4483836	800	76	77.11	GRMZM2G498619_T01_promoter
1	4483037	4483836	800	76	77.11	GRMZM2G026627_T01_promoter
1	4485816	4486132	317	37	79.72	GRMZM2G026627_T01_exon
1	4485816	4486132	317	37	79.72	GRMZM2G498619_T01_TTR
1	4485816	4486132	317	37	79.72	GRMZM2G026627_T01_CDS
1	4596074	4596222	149	16	69.73	GRMZM2G507671_T01_promoter
1	4596074	4596222	149	16	69.73	AC191256.3_FGT001_TTR
1	4617986	4618152	167	15	56.34	GRMZM2G457550_T01_TTR
1	4622809	4623100	292	48	221.93	GRMZM2G577260_T01_promoter
1	4622809	4623100	292	48	221.93	GRMZM2G155193_T01_promoter
1	4622809	4623100	292	48	221.93	GRMZM2G577260_T01_exon
1	4622809	4623100	292	48	221.93	GRMZM2G577260_T01_TTR
1	4622809	4623100	292	48	221.93	GRMZM2G577260_T01_CDS
1	4714137	4714380	244	23	60.02	GRMZM2G105415_T01_promoter
1	4725701	4725951	251	21	68.25	GRMZM2G105436_T01_promoter
1	4727048	4727323	276	26	91.91	GRMZM2G544788_T01_TTR
1	4727048	4727323	276	26	91.91	GRMZM2G544785_T01_promoter
1	4736872	4737254	383	52	236.77	AC191351.3_FGT007_TTR
1	4738155	4738388	234	30	129.62	GRMZM2G000868_T01_TTR
1	4747782	4747906	125	13	57.74	GRMZM2G475289_T02_promoter
1	4747782	4747906	125	13	57.74	GRMZM2G475289_T01_promoter
1	4773740	4773989	250	28	115.22	GRMZM2G475380_T01_promoter
1	4773740	4773989	250	28	115.22	GRMZM2G176849_T01_TTR
1	4806634	4807070	437	53	218.99	GRMZM5G828263_T01_promoter
1	4806634	4807070	437	53	218.99	AC194220.4_FGT009_TTR
1	4819494	4819980	487	98	576.56	GRMZM2G495769_T01_promoter
1	4832591	4832782	192	17	61.19	GRMZM2G026706_T01_promoter
1	4836210	4836549	340	29	62.23	GRMZM2G026706_T01_TTR
1	4836210	4836549	340	29	62.23	GRMZM2G322181_T01_promoter
1	4864959	4865494	536	55	193.86	GRMZM2G026223_T06_intron
1	4864959	4865494	536	55	193.86	GRMZM2G026223_T07_intron
1	4864959	4865494	536	55	193.86	GRMZM2G026223_T04_intron
1	4864959	4865494	536	55	193.86	GRMZM2G026223_T03_intron
1	4864959	4865494	536	55	193.86	GRMZM2G026608_T01_TTR
1	4864959	4865494	536	55	193.86	GRMZM2G026608_T02_TTR
1	4864959	4865494	536	55	193.86	GRMZM2G026223_T05_intron
1	4864959	4865494	536	55	193.86	GRMZM2G026223_T01_intron
1	4864959	4865494	536	55	193.86	GRMZM2G026223_T02_intron
1	4878476	4879002	527	62	192.84	GRMZM2G327223_T01_intron
1	4878476	4879002	527	62	192.84	GRMZM2G026223_T01_promoter
1	4878476	4879002	527	62	192.84	GRMZM2G026223_T02_promoter
1	4878476	4879002	527	62	192.84	GRMZM2G026223_T05_promoter
1	4878476	4879002	527	62	192.84	GRMZM2G026223_T03_promoter
1	4878476	4879002	527	62	192.84	GRMZM2G327223_T01_CDS
1	4878476	4879002	527	62	192.84	GRMZM2G026223_T07_promoter
1	4878476	4879002	527	62	192.84	GRMZM2G026223_T06_promoter
1	4878476	4879002	527	62	192.84	GRMZM2G327223_T01_exon
1	4878476	4879002	527	62	192.84	GRMZM2G026223_T04_promoter
1	4878476	4879002	527	62	192.84	GRMZM2G180824_T01_threeUTR
1	4895949	4896182	234	24	85.45	GRMZM2G005323_T01_TTR
1	4895949	4896182	234	24	85.45	GRMZM2G322732_T01_exon
1	4895949	4896182	234	24	85.45	GRMZM2G322732_T01_CDS
1	4895949	4896182	234	24	85.45	GRMZM2G322732_T01_intron
1	4895949	4896182	234	24	85.45	GRMZM2G496182_T01_promoter
1	4896632	4896900	269	28	96	GRMZM2G496182_T01_exon
1	4896632	4896900	269	28	96	GRMZM2G496182_T01_TTR
1	4896632	4896900	269	28	96	GRMZM2G464128_T01_threeUTR
1	4896632	4896900	269	28	96	GRMZM2G322732_T01_TTR
1	4896632	4896900	269	28	96	GRMZM2G496182_T01_CDS
1	4899257	4899550	294	45	202.87	GRMZM2G005323_T01_promoter
1	4906509	4906913	405	52	85.32	GRMZM5G823348_T01_intron
1	4992908	4993075	168	27	148.7	GRMZM2G070259_T02_exon
1	4992908	4993075	168	27	148.7	GRMZM2G021410_T01_fiveUTR
1	4992908	4993075	168	27	148.7	GRMZM2G021408_T01_fiveUTR
1	4992908	4993075	168	27	148.7	GRMZM2G070259_T01_exon
1	5019431	5019621	191	23	103.6	GRMZM2G461777_T01_TTR
1	5019431	5019621	191	23	103.6	AC194428.3_FGT006_intron
1	5024659	5024891	233	19	61.34	AC194428.3_FGT007_TTR
1	5027763	5028007	245	44	250.15	GRMZM2G159470_T01_TTR
1	5029446	5029715	270	37	174.76	GRMZM2G159470_T01_exon
1	5029446	5029715	270	37	174.76	GRMZM2G150656_T02_threeUTR
1	5044669	5044936	268	25	88.07	GRMZM2G159477_T01_promoter
1	5266802	5267151	350	46	202.57	GRMZM2G165362_T01_TTR
1	5382991	5383155	165	14	50.59	GRMZM2G090051_T04_promoter
1	5382991	5383155	165	14	50.59	GRMZM2G090011_T01_TTR
1	5382991	5383155	165	14	50.59	GRMZM2G090051_T03_promoter
1	5382991	5383155	165	14	50.59	GRMZM2G090051_T01_promoter
1	5382991	5383155	165	14	50.59	GRMZM2G090051_T02_promoter
1	5405655	5405931	277	41	203.74	GRMZM2G176604_T03_promoter
1	5405655	5405931	277	41	203.74	GRMZM2G176604_T02_promoter
1	5405655	5405931	277	41	203.74	GRMZM2G089860_T02_TTR
1	5405655	5405931	277	41	203.74	GRMZM2G089860_T01_TTR
1	5405655	5405931	277	41	203.74	GRMZM2G176604_T04_promoter
1	5418419	5418760	342	35	128.79	GRMZM2G176585_T02_promoter
1	5418419	5418760	342	35	128.79	GRMZM2G176585_T01_promoter
1	5446984	5447241	258	24	84.88	GRMZM2G476107_T02_intron
1	5446984	5447241	258	24	84.88	GRMZM2G476107_T01_intron
1	5533459	5533925	467	60	258.25	GRMZM5G802002_T02_promoter
1	5533459	5533925	467	60	258.25	GRMZM2G171124_T02_fiveUTR
1	5533459	5533925	467	60	258.25	GRMZM5G802002_T01_promoter
1	5533459	5533925	467	60	258.25	GRMZM2G513934_T01_promoter
1	5533459	5533925	467	60	258.25	GRMZM2G513934_T01_CDS
1	5533459	5533925	467	60	258.25	GRMZM2G513934_T01_exon
1	5533459	5533925	467	60	258.25	GRMZM2G055704_T02_TTR
1	5533459	5533925	467	60	258.25	GRMZM2G055704_T01_TTR
1	5591607	5591755	149	15	55.79	AC193998.3_FGT010_TTR
1	5591607	5591755	149	15	55.79	AC193998.3_FGT011_promoter
1	5591607	5591755	149	15	55.79	GRMZM2G177508_T01_promoter
1	5592904	5593073	170	28	156.26	AC193998.3_FGT011_CDS
1	5592904	5593073	170	28	156.26	AC193998.3_FGT010_promoter
1	5592904	5593073	170	28	156.26	AC193998.3_FGT011_exon
1	5593385	5593544	160	17	72.51	AC193998.3_FGT011_intron
1	5595264	5595619	356	68	392.45	AC193998.3_FGT011_TTR
1	5607511	5607679	169	23	114.3	GRMZM2G135078_T01_exon
1	5607511	5607679	169	23	114.3	GRMZM2G135078_T01_CDS
1	5609771	5609893	123	16	81.51	AC217946.3_FGT001_TTR
1	5609771	5609893	123	16	81.51	GRMZM2G565246_T01_TTR
1	5609771	5609893	123	16	81.51	GRMZM2G135078_T01_promoter
1	5612485	5612792	308	27	88.14	GRMZM2G565246_T01_promoter
1	5643638	5643924	287	31	121.82	GRMZM2G497782_T01_TTR
1	5643638	5643924	287	31	121.82	GRMZM2G025642_T01_promoter
1	5655573	5655828	256	21	66.83	AC217946.3_FGT005_TTR
1	5655573	5655828	256	21	66.83	AC217946.3_FGT005_exon
1	5655573	5655828	256	21	66.83	AC216871.3_FGT002_threeUTR
1	5655573	5655828	256	21	66.83	AC217946.3_FGT005_CDS
1	5718545	5718801	257	40	206.88	GRMZM2G319022_T01_promoter
1	5722842	5723088	247	20	55.16	GRMZM2G319022_T01_intron
1	5816439	5816855	417	78	335.92	GRMZM2G371137_T01_TTR
1	5818261	5818532	272	39	137.46	GRMZM2G040158_T01_TTR
1	5818261	5818532	272	39	137.46	GRMZM2G040158_T02_TTR
1	5818261	5818532	272	39	137.46	GRMZM2G040158_T03_TTR
1	5818547	5818964	418	53	159.01	GRMZM2G040158_T04_TTR
1	5826190	5826896	707	83	168.88	GRMZM2G040158_T03_intron
1	5826190	5826896	707	83	168.88	GRMZM2G040158_T02_intron
1	5837167	5837420	254	25	92.82	GRMZM2G341263_T01_exon
1	5837167	5837420	254	25	92.82	GRMZM2G341263_T01_intron
1	5837167	5837420	254	25	92.82	GRMZM2G341263_T01_CDS
1	5955398	5955827	430	66	325.99	GRMZM2G065718_T01_TTR
1	5955398	5955827	430	66	325.99	GRMZM5G846138_T01_promoter
1	5985988	5986255	268	26	94.61	GRMZM2G180951_T01_TTR
1	5991947	5992085	139	13	52.55	GRMZM2G180951_T01_intron
1	6020162	6020358	197	21	60.39	GRMZM2G057778_T01_intron
1	6026020	6026445	426	47	124.62	GRMZM5G897053_T01_promoter
1	6071685	6071917	233	23	54.99	GRMZM2G341918_T02_TTR
1	6071685	6071917	233	23	54.99	GRMZM2G341918_T01_TTR
1	6074713	6075048	336	44	124.81	GRMZM2G341918_T02_CDS
1	6074713	6075048	336	44	124.81	GRMZM2G341918_T01_CDS
1	6074713	6075048	336	44	124.81	GRMZM2G341918_T01_exon
1	6074713	6075048	336	44	124.81	GRMZM2G341918_T02_exon
1	6076005	6076432	428	66	223.97	GRMZM2G341918_T01_intron
1	6076005	6076432	428	66	223.97	GRMZM2G341918_T02_intron
1	6086231	6086551	321	31	91.96	AC190890.3_FGT003_promoter
1	6086231	6086551	321	31	91.96	AC190890.3_FGT003_exon
1	6086231	6086551	321	31	91.96	AC190890.3_FGT003_CDS
1	6119380	6119669	290	24	61.8	GRMZM2G534162_T01_TTR
1	6164882	6165060	179	24	71.36	GRMZM2G147182_T01_TTR
1	6169451	6169775	325	42	144.29	GRMZM2G143588_T02_TTR
1	6169451	6169775	325	42	144.29	GRMZM2G143588_T01_TTR
1	6175852	6175990	139	13	52.55	GRMZM2G143588_T01_promoter
1	6175852	6175990	139	13	52.55	GRMZM2G143588_T02_promoter
1	6191809	6191989	181	18	71.53	GRMZM2G032852_T03_promoter
1	6191809	6191989	181	18	71.53	GRMZM2G032852_T02_promoter
1	6325761	6326013	253	26	92.3	GRMZM2G528912_T01_TTR
1	6395337	6395553	217	21	79.01	GRMZM5G841360_T01_intron
1	6416853	6417093	241	20	58.63	GRMZM2G008053_T01_TTR
1	6416853	6417093	241	20	58.63	GRMZM5G809042_T01_TTR
1	6421474	6421756	283	46	198.13	GRMZM2G008064_T01_TTR
1	6511146	6511440	295	25	72.44	AC214047.2_FGT003_promoter
1	6512719	6513066	348	37	124.33	AC214047.2_FGT003_CDS
1	6512719	6513066	348	37	124.33	AC214047.2_FGT003_exon
1	6512719	6513066	348	37	124.33	AC214047.2_FGT003_intron
1	6513983	6514236	254	25	81.38	AC214047.2_FGT003_TTR
1	6560739	6560892	154	19	79.84	GRMZM2G137367_T01_CDS
1	6560739	6560892	154	19	79.84	GRMZM2G137367_T01_intron
1	6560739	6560892	154	19	79.84	GRMZM2G137367_T01_exon
1	6785956	6786217	262	23	77.27	GRMZM2G092813_T01_TTR
1	6800803	6800995	193	19	68.09	AC195797.2_FGT002_promoter
1	6812711	6812890	180	23	108.76	GRMZM2G041714_T01_fiveUTR
1	6812711	6812890	180	23	108.76	GRMZM2G092908_T01_exon
1	6812711	6812890	180	23	108.76	GRMZM2G092908_T01_CDS
1	6812711	6812890	180	23	108.76	GRMZM2G092908_T01_promoter
1	6852112	6852272	161	20	94.47	GRMZM2G392956_T01_promoter
1	6917116	6917256	141	20	96.74	GRMZM2G089028_T01_exon
1	6917116	6917256	141	20	96.74	GRMZM2G038217_T01_fiveUTR
1	6919419	6919643	225	38	209.44	GRMZM2G089056_T01_TTR
1	6932266	6932507	242	28	118.56	GRMZM2G089092_T03_promoter
1	6932266	6932507	242	28	118.56	GRMZM2G089092_T01_promoter
1	6932266	6932507	242	28	118.56	GRMZM2G387455_T01_promoter
1	7050294	7050621	328	32	113.66	GRMZM2G020528_T01_exon
1	7050294	7050621	328	32	113.66	GRMZM2G020528_T01_promoter
1	7050294	7050621	328	32	113.66	GRMZM2G020528_T01_intron
1	7050294	7050621	328	32	113.66	GRMZM2G319037_T01_TTR
1	7050294	7050621	328	32	113.66	GRMZM2G493944_T01_promoter
1	7050294	7050621	328	32	113.66	GRMZM2G020528_T01_CDS
1	7053191	7053359	169	16	62.26	GRMZM2G319037_T01_exon
1	7053191	7053359	169	16	62.26	GRMZM2G319037_T01_intron
1	7053191	7053359	169	16	62.26	GRMZM2G319037_T01_CDS
1	7053191	7053359	169	16	62.26	GRMZM2G493944_T01_TTR
1	7053191	7053359	169	16	62.26	GRMZM2G020528_T01_TTR
1	7092521	7092749	229	20	68.63	GRMZM2G109509_T01_promoter
1	7092521	7092749	229	20	68.63	AC191330.3_FGT004_promoter
1	7092521	7092749	229	20	68.63	GRMZM2G109509_T02_promoter
1	7094137	7094384	248	29	123.37	AC191330.3_FGT004_intron
1	7095275	7095456	182	18	70.74	AC191330.3_FGT004_TTR
1	7113663	7114090	428	75	236.71	AC191330.3_FGT001_CDS
1	7113663	7114090	428	75	236.71	AC191330.3_FGT001_exon
1	7113663	7114090	428	75	236.71	AC191330.3_FGT001_intron
1	7159736	7159907	172	19	82.08	GRMZM2G090568_T01_TTR
1	7159736	7159907	172	19	82.08	GRMZM2G090568_T02_TTR
1	7190588	7190806	219	24	99.04	GRMZM2G057158_T01_TTR
1	7246418	7246615	198	32	134.76	GRMZM2G040887_T02_intron
1	7246418	7246615	198	32	134.76	GRMZM2G040887_T03_intron
1	7246418	7246615	198	32	134.76	GRMZM2G040887_T01_intron
1	7265434	7265535	102	14	73.04	GRMZM2G040887_T02_TTR
1	7265434	7265535	102	14	73.04	GRMZM2G040887_T01_TTR
1	7340565	7340768	204	20	76.86	GRMZM2G096020_T03_promoter
1	7340565	7340768	204	20	76.86	GRMZM2G096020_T01_promoter
1	7340565	7340768	204	20	76.86	GRMZM2G096020_T02_promoter
1	7351410	7351928	519	73	286.72	AC195193.2_FGT002_TTR
1	7353931	7354131	201	24	98.94	AC195193.2_FGT002_CDS
1	7353931	7354131	201	24	98.94	AC195193.2_FGT002_exon
1	7361032	7361194	163	15	57.67	GRMZM2G095968_T02_TTR
1	7361032	7361194	163	15	57.67	GRMZM2G095968_T04_TTR
1	7361032	7361194	163	15	57.67	GRMZM5G841690_T01_promoter
1	7361032	7361194	163	15	57.67	GRMZM2G095968_T03_TTR
1	7361032	7361194	163	15	57.67	GRMZM2G095968_T01_TTR
1	7362591	7362879	289	30	114.1	GRMZM2G134171_T01_TTR
1	7366397	7366579	183	16	57.66	GRMZM2G134171_T01_promoter
1	7387338	7388250	913	150	218.66	GRMZM2G399948_T01_promoter
1	7392169	7392484	316	32	105.03	GRMZM2G399948_T01_TTR
1	7395485	7395750	266	29	115.93	GRMZM2G099598_T02_promoter
1	7395485	7395750	266	29	115.93	GRMZM2G099598_T01_promoter
1	7454643	7454927	285	24	76.59	GRMZM2G092719_T01_TTR
1	7492530	7492949	420	39	128.54	GRMZM2G059428_T03_promoter
1	7492530	7492949	420	39	128.54	GRMZM2G059428_T01_promoter
1	7492530	7492949	420	39	128.54	GRMZM2G518298_T01_promoter
1	7492530	7492949	420	39	128.54	GRMZM2G059428_T02_promoter
1	7548322	7548530	209	22	88.78	GRMZM2G483881_T01_promoter
1	7647362	7647634	273	25	65.06	GRMZM2G332534_T01_exon
1	7647362	7647634	273	25	65.06	GRMZM2G332534_T01_intron
1	7647362	7647634	273	25	65.06	GRMZM2G332534_T01_CDS
1	7647362	7647634	273	25	65.06	GRMZM2G332534_T01_promoter
1	7691984	7692368	385	43	67.07	GRMZM2G048740_T01_intron
1	7691984	7692368	385	43	67.07	GRMZM2G048740_T03_intron
1	7701355	7701714	360	54	265.38	GRMZM2G048740_T03_promoter
1	7701355	7701714	360	54	265.38	GRMZM2G048740_T01_promoter
1	7717249	7717591	343	52	258.33	GRMZM2G093286_T01_promoter
1	7770150	7770262	113	12	55.33	GRMZM2G136868_T01_intron
1	7778014	7778457	444	44	115.4	GRMZM2G042473_T01_TTR
1	7780457	7780838	382	66	297.42	GRMZM2G042473_T01_promoter
1	7824135	7824305	171	16	61.57	GRMZM2G119499_T02_TTR
1	7824135	7824305	171	16	61.57	GRMZM5G895546_T01_promoter
1	7824135	7824305	171	16	61.57	GRMZM2G119499_T01_TTR
1	7856023	7856361	339	36	136.76	GRMZM2G539159_T01_TTR
1	7856023	7856361	339	36	136.76	GRMZM2G539158_T01_promoter
1	7872757	7873057	301	32	123.42	GRMZM2G539140_T01_promoter
1	7913612	7913829	218	24	57.88	GRMZM2G082041_T01_promoter
1	7915158	7916073	916	108	204.22	GRMZM2G082041_T01_exon
1	7915158	7916073	916	108	204.22	GRMZM2G082041_T01_intron
1	7915158	7916073	916	108	204.22	GRMZM2G082041_T01_CDS
1	7915158	7916073	916	108	204.22	GRMZM2G076852_T01_threeUTR
1	7915158	7916073	916	108	204.22	GRMZM2G032095_T01_fiveUTR
1	7917442	7917918	477	49	56.52	GRMZM2G082041_T01_TTR
1	7951506	7951873	368	47	205.03	GRMZM2G537961_T01_TTR
1	7955796	7956142	347	43	184.25	GRMZM2G092592_T01_exon
1	7955796	7956142	347	43	184.25	GRMZM2G092592_T01_TTR
1	7955796	7956142	347	43	184.25	GRMZM5G818795_T01_TTR
1	7955796	7956142	347	43	184.25	GRMZM2G086946_T01_threeUTR
1	7974172	7974490	319	45	153.88	AC190859.3_FGT006_TTR
1	7974653	7975216	564	63	192.2	AC190813.3_FGT004_threeUTR
1	7974653	7975216	564	63	192.2	AC190859.3_FGT006_exon
1	7974653	7975216	564	63	192.2	AC190859.3_FGT006_CDS
1	7994669	7994833	165	15	57	GRMZM2G173372_T01_TTR
1	7994669	7994833	165	15	57	GRMZM2G173372_T02_TTR
1	8023436	8023682	247	31	131.29	GRMZM2G075678_T01_TTR
1	8023436	8023682	247	31	131.29	GRMZM2G528253_T01_TTR
1	8026347	8026596	250	25	94.24	GRMZM2G075678_T01_promoter
1	8042087	8042427	341	51	237.56	GRMZM2G075901_T01_TTR
1	8042087	8042427	341	51	237.56	GRMZM2G399311_T01_TTR
1	8050280	8050501	222	19	64.53	GRMZM2G399311_T01_promoter
1	8077331	8077682	352	53	89.66	GRMZM2G056488_T03_promoter
1	8077331	8077682	352	53	89.66	GRMZM2G056488_T01_promoter
1	8080029	8080421	393	63	89.68	GRMZM2G056488_T01_exon
1	8080029	8080421	393	63	89.68	GRMZM2G056488_T01_CDS
1	8080029	8080421	393	63	89.68	GRMZM2G056488_T01_intron
1	8080029	8080421	393	63	89.68	GRMZM2G056488_T03_exon
1	8080029	8080421	393	63	89.68	GRMZM2G056488_T03_CDS
1	8080029	8080421	393	63	89.68	GRMZM2G056488_T03_intron
1	8089080	8089340	261	33	74.52	GRMZM2G056488_T03_TTR
1	8089080	8089340	261	33	74.52	GRMZM2G052786_T01_threeUTR
1	8089080	8089340	261	33	74.52	GRMZM2G052798_T01_threeUTR
1	8089080	8089340	261	33	74.52	GRMZM2G056488_T02_CDS
1	8089080	8089340	261	33	74.52	GRMZM2G052796_T01_threeUTR
1	8089080	8089340	261	33	74.52	GRMZM2G056488_T02_exon
1	8092228	8093284	1057	135	323.78	GRMZM2G056377_T02_exon
1	8092228	8093284	1057	135	323.78	GRMZM2G056377_T02_CDS
1	8092228	8093284	1057	135	323.78	GRMZM2G056377_T02_TTR
1	8092228	8093284	1057	135	323.78	GRMZM2G056377_T01_intron
1	8092228	8093284	1057	135	323.78	GRMZM2G052661_T01_threeUTR
1	8092228	8093284	1057	135	323.78	GRMZM2G056377_T01_exon
1	8092228	8093284	1057	135	323.78	GRMZM2G056377_T03_TTR
1	8092228	8093284	1057	135	323.78	GRMZM2G009519_T05_fiveUTR
1	8092228	8093284	1057	135	323.78	GRMZM2G009519_T04_fiveUTR
1	8092228	8093284	1057	135	323.78	GRMZM2G056377_T03_CDS
1	8092228	8093284	1057	135	323.78	GRMZM2G056377_T03_exon
1	8092228	8093284	1057	135	323.78	GRMZM2G056377_T01_CDS
1	8092228	8093284	1057	135	323.78	GRMZM2G052658_T01_threeUTR
1	8092228	8093284	1057	135	323.78	GRMZM2G052666_T01_threeUTR
1	8092228	8093284	1057	135	323.78	GRMZM2G056377_T01_TTR
1	8093727	8093974	248	43	169.85	GRMZM2G517667_T01_TTR
1	8095531	8095731	201	22	75.12	GRMZM2G056377_T03_promoter
1	8095531	8095731	201	22	75.12	GRMZM2G517667_T01_CDS
1	8095531	8095731	201	22	75.12	GRMZM2G056377_T02_promoter
1	8095531	8095731	201	22	75.12	GRMZM2G056377_T01_promoter
1	8095531	8095731	201	22	75.12	GRMZM2G517667_T01_promoter
1	8095531	8095731	201	22	75.12	GRMZM2G517667_T01_exon
1	8102326	8102766	441	58	247.47	GRMZM2G176499_T01_TTR
1	8102326	8102766	441	58	247.47	GRMZM2G176523_T01_promoter
1	8102326	8102766	441	58	247.47	GRMZM2G176523_T02_promoter
1	8106597	8106751	155	18	81.93	GRMZM2G176499_T01_promoter
1	8115080	8115490	411	38	125.06	GRMZM2G475059_T02_promoter
1	8115080	8115490	411	38	125.06	GRMZM2G475059_T01_promoter
1	8148042	8148298	257	22	72.59	GRMZM2G176397_T01_promoter
1	8148042	8148298	257	22	72.59	GRMZM2G176397_T02_promoter
1	8208320	8208517	198	30	95.52	AC190975.3_FGT004_TTR
1	8208320	8208517	198	30	95.52	GRMZM2G474973_T01_promoter
1	8211958	8212329	372	58	127.4	GRMZM2G176144_T01_promoter
1	8211958	8212329	372	58	127.4	AC190975.3_FGT004_promoter
1	8212567	8213533	967	126	168.2	GRMZM2G176144_T01_exon
1	8212567	8213533	967	126	168.2	GRMZM2G176144_T01_CDS
1	8212567	8213533	967	126	168.2	GRMZM2G176144_T01_intron
1	8216785	8217232	448	80	161.69	GRMZM2G176144_T02_promoter
1	8219559	8220160	602	96	236.96	GRMZM2G176144_T02_TTR
1	8219559	8220160	602	96	236.96	GRMZM2G587578_T01_promoter
1	8219559	8220160	602	96	236.96	GRMZM2G176144_T01_TTR
1	8219559	8220160	602	96	236.96	GRMZM2G587578_T01_exon
1	8219559	8220160	602	96	236.96	GRMZM2G587578_T01_CDS
1	8219559	8220160	602	96	236.96	GRMZM2G176131_T01_TTR
1	8219559	8220160	602	96	236.96	GRMZM2G365712_T01_fiveUTR
1	8219559	8220160	602	96	236.96	GRMZM2G587578_T01_TTR
1	8222704	8222971	268	29	61.65	GRMZM2G176131_T01_promoter
1	8227081	8227607	527	63	227.12	GRMZM2G587574_T01_promoter
1	8228402	8228576	175	16	58.35	GRMZM2G176124_T01_promoter
1	8263811	8263997	187	24	113.2	AC155624.2_FGT006_promoter
1	8270507	8270717	211	20	74.43	GRMZM5G833774_T02_TTR
1	8270507	8270717	211	20	74.43	GRMZM5G833774_T01_TTR
1	8270507	8270717	211	20	74.43	AC155624.2_FGT006_TTR
1	8282777	8282966	190	21	89.2	GRMZM5G891266_T02_promoter
1	8282777	8282966	190	21	89.2	GRMZM5G891266_T01_promoter
1	8313286	8313591	306	44	127.13	GRMZM2G018417_T01_intron
1	8313286	8313591	306	44	127.13	GRMZM2G018417_T05_intron
1	8313286	8313591	306	44	127.13	GRMZM2G018417_T02_exon
1	8313286	8313591	306	44	127.13	AC199811.4_FGT004_fiveUTR
1	8313286	8313591	306	44	127.13	GRMZM2G018417_T03_intron
1	8313286	8313591	306	44	127.13	GRMZM2G018417_T02_CDS
1	8313286	8313591	306	44	127.13	GRMZM2G018417_T04_intron
1	8314018	8314459	442	75	274.96	GRMZM2G016447_T03_threeUTR
1	8314018	8314459	442	75	274.96	GRMZM2G018417_T05_exon
1	8314018	8314459	442	75	274.96	GRMZM2G018417_T04_exon
1	8314018	8314459	442	75	274.96	GRMZM2G018417_T03_CDS
1	8314018	8314459	442	75	274.96	GRMZM2G018417_T03_exon
1	8314018	8314459	442	75	274.96	GRMZM2G018417_T04_CDS
1	8314018	8314459	442	75	274.96	GRMZM2G018417_T05_CDS
1	8314490	8314792	303	30	67.96	GRMZM2G018417_T05_TTR
1	8314490	8314792	303	30	67.96	GRMZM2G016447_T05_threeUTR
1	8314490	8314792	303	30	67.96	GRMZM2G016447_T06_threeUTR
1	8314490	8314792	303	30	67.96	GRMZM2G016447_T04_threeUTR
1	8317169	8317446	278	34	87.05	GRMZM2G369014_T01_TTR
1	8317824	8318187	364	55	170.94	GRMZM2G369014_T01_CDS
1	8317824	8318187	364	55	170.94	GRMZM2G369014_T01_intron
1	8317824	8318187	364	55	170.94	GRMZM2G369014_T01_exon
1	8324947	8325237	291	33	86.27	GRMZM2G369014_T01_promoter
1	8337869	8338434	566	60	121.85	GRMZM2G018410_T01_promoter
1	8341015	8341366	352	42	146.46	GRMZM2G018417_T06_promoter
1	8341015	8341366	352	42	146.46	GRMZM2G018417_T07_promoter
1	8373444	8373660	217	20	72.43	GRMZM2G491372_T01_promoter
1	8400405	8400620	216	20	72.76	GRMZM2G425975_T01_promoter
1	8408981	8409138	158	15	55.08	GRMZM2G125485_T01_TTR
1	8416609	8417133	525	79	249.8	GRMZM2G589506_T01_TTR
1	8418660	8419117	458	61	158.43	GRMZM2G589506_T01_promoter
1	8418660	8419117	458	61	158.43	GRMZM2G068265_T01_promoter
1	8422829	8423078	250	26	92.64	GRMZM2G068265_T01_TTR
1	8424961	8425316	356	36	130.51	GRMZM2G068336_T01_TTR
1	8520049	8520352	304	33	129.27	GRMZM5G879029_T01_promoter
1	8520049	8520352	304	33	129.27	GRMZM2G009014_T02_TTR
1	8520049	8520352	304	33	129.27	GRMZM2G009014_T01_TTR
1	8542671	8542866	196	17	59.94	GRMZM2G472197_T01_CDS
1	8542671	8542866	196	17	59.94	GRMZM2G472197_T01_TTR
1	8542671	8542866	196	17	59.94	GRMZM2G472197_T01_exon
1	8542671	8542866	196	17	59.94	GRMZM2G172751_T01_promoter
1	8542671	8542866	196	17	59.94	GRMZM2G432918_T01_threeUTR
1	8543068	8543228	161	15	58.34	GRMZM2G472197_T01_intron
1	8546830	8547036	207	21	82.59	GRMZM2G586068_T01_CDS
1	8546830	8547036	207	21	82.59	GRMZM2G472197_T01_promoter
1	8546830	8547036	207	21	82.59	GRMZM2G363592_T01_fiveUTR
1	8546830	8547036	207	21	82.59	AC194863.3_FGT008_TTR
1	8546830	8547036	207	21	82.59	GRMZM2G586068_T01_exon
1	8546830	8547036	207	21	82.59	GRMZM2G586072_T01_TTR
1	8550987	8551127	141	14	58.66	AC194863.3_FGT006_TTR
1	8550987	8551127	141	14	58.66	AC194863.3_FGT007_CDS
1	8550987	8551127	141	14	58.66	AC194863.3_FGT007_exon
1	8572802	8573016	215	28	119.32	AC194863.3_FGT004_promoter
1	8574208	8574670	463	55	195.4	AC194863.3_FGT004_CDS
1	8574208	8574670	463	55	195.4	AC194863.3_FGT004_intron
1	8574208	8574670	463	55	195.4	AC194863.3_FGT004_exon
1	8642130	8642253	124	18	97.49	GRMZM2G496782_T01_intron
1	8649999	8650158	160	15	58.68	GRMZM2G496774_T01_promoter
1	8651039	8651200	162	14	51.52	GRMZM2G496774_T01_CDS
1	8651039	8651200	162	14	51.52	GRMZM2G496774_T01_exon
1	8653171	8653367	197	24	108.47	GRMZM2G496774_T01_TTR
1	8739133	8739399	267	32	129.61	GRMZM2G062946_T01_TTR
1	8743524	8743764	241	25	97.53	GRMZM2G062946_T01_promoter
1	8751840	8752200	361	51	240.13	AC190659.4_FGT003_TTR
1	8756516	8756839	324	33	91.88	AC190659.4_FGT004_TTR
1	8756516	8756839	324	33	91.88	GRMZM2G485946_T01_promoter
1	8757709	8757955	247	21	69.41	GRMZM2G345911_T01_promoter
1	8760339	8760530	192	20	78.59	AC190659.4_FGT004_promoter
1	8760339	8760530	192	20	78.59	GRMZM2G345911_T01_intron
1	8760339	8760530	192	20	78.59	GRMZM2G345911_T01_exon
1	8760339	8760530	192	20	78.59	GRMZM2G345911_T01_CDS
1	8763722	8763885	164	17	70.95	GRMZM2G345911_T01_TTR
1	8785818	8785991	174	16	60.56	GRMZM2G057694_T01_TTR
1	8793817	8794191	375	49	174.47	GRMZM2G057694_T01_intron
1	8931171	8931354	184	17	63.79	GRMZM2G511134_T01_TTR
1	8937464	8937620	157	15	59.73	GRMZM2G511135_T01_promoter
1	8941319	8941542	224	18	57.89	GRMZM2G046888_T01_TTR
1	8941319	8941542	224	18	57.89	AC190799.2_FGT001_promoter
1	8941319	8941542	224	18	57.89	GRMZM2G511135_T01_TTR
1	8978172	8978502	331	39	161.45	GRMZM2G047002_T02_TTR
1	8978172	8978502	331	39	161.45	GRMZM2G046932_T01_promoter
1	8978172	8978502	331	39	161.45	GRMZM2G047002_T01_TTR
1	8980952	8981455	504	78	311.9	GRMZM2G047002_T01_promoter
1	8980952	8981455	504	78	311.9	GRMZM2G047002_T02_promoter
1	9055420	9055620	201	18	64.72	GRMZM2G450125_T01_promoter
1	9055420	9055620	201	18	64.72	GRMZM2G450125_T02_promoter
1	9070212	9070371	160	14	52.15	GRMZM2G370326_T01_CDS
1	9070212	9070371	160	14	52.15	AC190799.2_FGT010_TTR
1	9070212	9070371	160	14	52.15	GRMZM2G370326_T01_exon
1	9070212	9070371	160	14	52.15	GRMZM2G370326_T01_intron
1	9074672	9074894	223	21	69.07	GRMZM2G070933_T01_promoter
1	9076420	9076737	318	35	137.89	GRMZM2G070933_T01_intron
1	9076420	9076737	318	35	137.89	GRMZM2G370326_T01_promoter
1	9097184	9097499	316	38	149.14	GRMZM2G333410_T01_TTR
1	9099257	9099420	164	19	68.67	GRMZM2G333410_T01_promoter
1	9119580	9119810	231	23	87.51	GRMZM2G343767_T01_TTR
1	9185770	9185947	178	15	52.91	GRMZM2G516022_T01_promoter
1	9228855	9229531	677	77	164.76	GRMZM2G141308_T01_promoter
1	9268439	9269099	661	112	475.19	GRMZM2G075745_T01_TTR
1	9357363	9357528	166	15	52.22	GRMZM5G860938_T01_TTR
1	9365157	9365651	495	77	381.06	GRMZM5G860938_T01_promoter
1	9400275	9400567	293	38	163.45	GRMZM2G547029_T01_promoter
1	9400275	9400567	293	38	163.45	GRMZM2G107686_T01_TTR
1	9439216	9439532	317	28	91.61	GRMZM2G407869_T01_TTR
1	9439216	9439532	317	28	91.61	GRMZM2G107532_T02_TTR
1	9439216	9439532	317	28	91.61	GRMZM2G107532_T04_TTR
1	9439216	9439532	317	28	91.61	GRMZM2G107532_T05_TTR
1	9439216	9439532	317	28	91.61	GRMZM2G107532_T03_TTR
1	9439216	9439532	317	28	91.61	GRMZM2G107532_T01_TTR
1	9441600	9441897	298	44	160.96	GRMZM2G407869_T02_TTR
1	9441600	9441897	298	44	160.96	GRMZM2G407869_T01_intron
1	9443249	9443593	345	39	76.84	GRMZM2G407869_T02_intron
1	9443249	9443593	345	39	76.84	GRMZM2G407869_T02_exon
1	9443249	9443593	345	39	76.84	GRMZM2G407869_T02_CDS
1	9443249	9443593	345	39	76.84	GRMZM2G407869_T01_CDS
1	9443249	9443593	345	39	76.84	GRMZM2G407869_T01_exon
1	9489893	9490186	294	24	68.23	GRMZM2G103599_T01_promoter
1	9494744	9494935	192	16	54.93	AC196180.3_FGT002_exon
1	9494744	9494935	192	16	54.93	AC196180.3_FGT002_intron
1	9494744	9494935	192	16	54.93	GRMZM2G103599_T01_intron
1	9494744	9494935	192	16	54.93	AC196180.3_FGT002_CDS
1	9496489	9496684	196	23	101.37	AC196180.3_FGT002_promoter
1	9531066	9531518	453	45	156.43	GRMZM2G170567_T01_intron
1	9546106	9546404	299	31	94.75	GRMZM2G113174_T01_intron
1	9562982	9563128	147	14	56.49	GRMZM2G113239_T01_TTR
1	9565622	9565847	226	20	52.8	GRMZM2G113239_T01_promoter
1	9578899	9579143	245	24	89.28	GRMZM2G415390_T01_promoter
1	9579323	9579555	233	20	67.42	GRMZM2G415343_T01_TTR
1	9579323	9579555	233	20	67.42	GRMZM2G415343_T02_TTR
1	9694805	9694989	185	18	70.09	GRMZM2G571527_T01_TTR
1	9705522	9705707	186	19	69.77	GRMZM5G837318_T01_intron
1	9706065	9706482	418	55	204.29	GRMZM5G837318_T01_exon
1	9706065	9706482	418	55	204.29	GRMZM5G836897_T01_CDS
1	9910966	9911336	371	65	354.21	GRMZM2G178566_T01_promoter
1	9910966	9911336	371	65	354.21	GRMZM2G178566_T01_TTR
1	9910966	9911336	371	65	354.21	GRMZM2G178571_T02_promoter
1	9910966	9911336	371	65	354.21	GRMZM2G178566_T01_exon
1	9910966	9911336	371	65	354.21	GRMZM2G178571_T01_promoter
1	9910966	9911336	371	65	354.21	GRMZM2G114619_T02_fiveUTR
1	9910966	9911336	371	65	354.21	GRMZM2G178566_T01_CDS
1	9917345	9917559	215	19	66.67	GRMZM2G178571_T02_intron
1	9917345	9917559	215	19	66.67	GRMZM2G178571_T01_intron
1	9986545	9986734	190	21	89.2	AC190706.3_FGT005_TTR
1	9987343	9987580	238	21	72.13	GRMZM2G062841_T01_TTR
1	10038616	10038911	296	36	126.05	GRMZM2G062724_T02_TTR
1	10038616	10038911	296	36	126.05	GRMZM2G062724_T07_TTR
1	10038616	10038911	296	36	126.05	GRMZM2G062724_T06_TTR
1	10038616	10038911	296	36	126.05	GRMZM2G062724_T01_TTR
1	10038616	10038911	296	36	126.05	GRMZM2G062724_T03_TTR
1	10038616	10038911	296	36	126.05	GRMZM2G062724_T04_TTR
1	10038616	10038911	296	36	126.05	GRMZM2G062724_T05_TTR
1	10039720	10040334	615	95	393.5	GRMZM2G364873_T01_TTR
1	10047191	10047453	263	37	79.81	GRMZM2G062635_T01_promoter
1	10124586	10124774	189	19	50.83	AC186233.3_FGT009_TTR
1	10191619	10191815	197	18	66.01	AC186233.3_FGT007_promoter
1	10207629	10207763	135	16	75.73	GRMZM2G087957_T01_TTR
1	10214091	10214491	401	48	146.37	GRMZM2G087957_T01_promoter
1	10260696	10260939	244	21	70.3	GRMZM2G391353_T01_TTR
1	10311200	10311528	329	43	140.37	GRMZM5G873209_T01_promoter
1	10321106	10321468	363	38	104.17	GRMZM2G052779_T01_TTR
1	10359556	10359852	297	49	260.32	GRMZM2G117855_T01_promoter
1	10359556	10359852	297	49	260.32	GRMZM2G117855_T02_promoter
1	10359556	10359852	297	49	260.32	GRMZM2G418037_T01_promoter
1	10365181	10366164	984	136	330.2	GRMZM2G418037_T01_intron
1	10376307	10376504	198	19	72.25	GRMZM2G418037_T01_TTR
1	10381316	10381589	274	36	164.8	GRMZM2G439049_T01_promoter
1	10400427	10400657	231	23	87.51	GRMZM2G086093_T02_intron
1	10400427	10400657	231	23	87.51	GRMZM2G086093_T03_intron
1	10400427	10400657	231	23	87.51	GRMZM2G086093_T01_intron
1	10437620	10437749	130	13	55.81	GRMZM2G086179_T01_TTR
1	10486103	10486422	320	50	254.84	GRMZM2G142938_T01_TTR
1	10486103	10486422	320	50	254.84	GRMZM2G142933_T01_TTR
1	10541731	10542135	405	65	332.35	AC207399.3_FGT001_fiveUTR
1	10541731	10542135	405	65	332.35	AC207399.3_FGT002_fiveUTR
1	10541731	10542135	405	65	332.35	AC207397.3_FGT002_fiveUTR
1	10541731	10542135	405	65	332.35	GRMZM2G028521_T04_promoter
1	10541731	10542135	405	65	332.35	AC207400.3_FGT001_fiveUTR
1	10541731	10542135	405	65	332.35	GRMZM2G028521_T04_exon
1	10541731	10542135	405	65	332.35	GRMZM2G028521_T02_promoter
1	10541731	10542135	405	65	332.35	GRMZM2G028521_T03_exon
1	10541731	10542135	405	65	332.35	GRMZM2G028521_T01_exon
1	10541731	10542135	405	65	332.35	GRMZM2G028521_T01_promoter
1	10541731	10542135	405	65	332.35	GRMZM2G028521_T02_exon
1	10541731	10542135	405	65	332.35	GRMZM2G028521_T03_promoter
1	10544473	10544790	318	63	374.06	GRMZM2G028521_T02_CDS
1	10544473	10544790	318	63	374.06	GRMZM2G028521_T02_intron
1	10544473	10544790	318	63	374.06	GRMZM2G028521_T01_intron
1	10544473	10544790	318	63	374.06	GRMZM2G028521_T01_CDS
1	10544473	10544790	318	63	374.06	GRMZM2G028521_T04_CDS
1	10544473	10544790	318	63	374.06	GRMZM2G028521_T04_intron
1	10544473	10544790	318	63	374.06	GRMZM2G028521_T03_CDS
1	10544473	10544790	318	63	374.06	GRMZM2G028521_T03_intron
1	10594619	10595122	504	46	165.28	GRMZM2G150867_T02_promoter
1	10594619	10595122	504	46	165.28	GRMZM2G150867_T03_promoter
1	10594619	10595122	504	46	165.28	GRMZM2G150867_T01_promoter
1	10668330	10668491	162	15	58	GRMZM2G042680_T01_exon
1	10668330	10668491	162	15	58	GRMZM2G039571_T01_threeUTR
1	10668330	10668491	162	15	58	GRMZM2G042680_T01_CDS
1	10668330	10668491	162	15	58	AC195687.3_FGT001_TTR
1	10670637	10670822	186	19	76.58	AC195687.3_FGT001_promoter
1	10691812	10692243	432	63	299.88	GRMZM2G329159_T01_TTR
1	10691812	10692243	432	63	299.88	GRMZM2G500040_T01_promoter
1	10729862	10730230	369	49	144.11	GRMZM2G469262_T01_TTR
1	10735750	10735908	159	22	111.44	GRMZM2G469262_T01_promoter
1	10735750	10735908	159	22	111.44	GRMZM2G584276_T01_TTR
1	10849238	10849435	198	20	79.03	GRMZM2G041312_T02_fiveUTR
1	10849238	10849435	198	20	79.03	GRMZM2G092578_T01_exon
1	10849238	10849435	198	20	79.03	GRMZM2G092578_T02_promoter
1	10849238	10849435	198	20	79.03	GRMZM2G092578_T01_promoter
1	10903700	10903874	175	15	53.82	GRMZM2G139834_T02_promoter
1	10903700	10903874	175	15	53.82	GRMZM2G139834_T01_promoter
1	10972384	10972583	200	21	85.23	GRMZM2G056786_T01_promoter
1	10980472	10980655	184	15	51.15	GRMZM2G056804_T01_promoter
1	10984056	10984298	243	24	89.98	GRMZM2G517502_T01_promoter
1	10999311	10999652	342	42	178.96	GRMZM2G056870_T01_promoter
1	10999311	10999652	342	42	178.96	GRMZM2G056870_T02_promoter
1	10999311	10999652	342	42	178.96	GRMZM2G057004_T01_TTR
1	11099453	11099989	537	58	111.98	GRMZM2G549876_T01_promoter
1	11101204	11101753	550	75	106.45	GRMZM2G412751_T01_promoter
1	11103589	11103922	334	47	51.74	GRMZM2G412751_T01_intron
1	11103589	11103922	334	47	51.74	GRMZM2G412751_T01_exon
1	11103589	11103922	334	47	51.74	GRMZM2G412751_T01_CDS
1	11105637	11106900	1264	222	514.34	GRMZM2G549897_T01_CDS
1	11105637	11106900	1264	222	514.34	GRMZM2G549897_T01_TTR
1	11105637	11106900	1264	222	514.34	GRMZM2G549897_T01_promoter
1	11105637	11106900	1264	222	514.34	GRMZM2G549897_T01_exon
1	11105637	11106900	1264	222	514.34	GRMZM2G112883_T01_CDS
1	11105637	11106900	1264	222	514.34	GRMZM2G517332_T01_threeUTR
1	11105637	11106900	1264	222	514.34	GRMZM2G112883_T01_exon
1	11105637	11106900	1264	222	514.34	GRMZM2G112883_T01_TTR
1	11105637	11106900	1264	222	514.34	GRMZM2G412751_T01_TTR
1	11117294	11118071	778	81	147.17	GRMZM2G550247_T01_TTR
1	11117294	11118071	778	81	147.17	GRMZM2G413308_T01_TTR
1	11131352	11131549	198	19	72.25	GRMZM2G413290_T01_CDS
1	11131352	11131549	198	19	72.25	GRMZM2G413290_T01_intron
1	11131352	11131549	198	19	72.25	GRMZM2G413290_T01_exon
1	11167082	11167335	254	30	128.18	GRMZM2G112640_T01_promoter
1	11167082	11167335	254	30	128.18	GRMZM2G112687_T01_promoter
1	11213420	11213708	289	29	107.29	GRMZM2G070087_T01_promoter
1	11245829	11246044	216	21	79.36	GRMZM2G100707_T01_promoter
1	11303530	11303698	169	15	55.7	AC209858.4_FGT004_promoter
1	11403374	11403590	217	23	57.83	GRMZM2G703491_T01_TTR
1	11403374	11403590	217	23	57.83	GRMZM2G703490_T01_promoter
1	11415562	11415786	225	23	68.15	GRMZM5G863105_T01_intron
1	11447730	11447970	241	26	71.11	GRMZM5G863105_T01_promoter
1	11479685	11479899	215	20	73.09	GRMZM2G086072_T01_promoter
1	11487536	11487780	245	37	188.42	GRMZM2G086072_T01_intron
1	11489176	11489498	323	31	108.79	GRMZM2G086072_T01_TTR
1	11523069	11523309	241	33	157.6	GRMZM2G122816_T01_promoter
1	11530915	11531104	190	20	82.05	GRMZM2G122787_T06_intron
1	11530915	11531104	190	20	82.05	GRMZM2G122787_T02_intron
1	11530915	11531104	190	20	82.05	GRMZM2G122787_T01_intron
1	11530915	11531104	190	20	82.05	GRMZM2G122787_T05_intron
1	11530915	11531104	190	20	82.05	GRMZM2G122787_T03_intron
1	11534853	11535121	269	27	100.95	GRMZM2G122787_T03_promoter
1	11534853	11535121	269	27	100.95	GRMZM2G122787_T02_promoter
1	11534853	11535121	269	27	100.95	GRMZM2G122787_T05_promoter
1	11534853	11535121	269	27	100.95	GRMZM2G122787_T01_promoter
1	11534853	11535121	269	27	100.95	GRMZM2G122787_T06_promoter
1	11534853	11535121	269	27	100.95	GRMZM2G122787_T04_promoter
1	11581232	11581428	197	27	132.07	GRMZM2G315812_T01_intron
1	11759283	11759591	309	43	199.63	GRMZM2G018068_T01_promoter
1	11767447	11767766	320	34	92.71	GRMZM2G018053_T01_exon
1	11767447	11767766	320	34	92.71	GRMZM2G018068_T01_intron
1	11767447	11767766	320	34	92.71	GRMZM2G016110_T01_threeUTR
1	11767447	11767766	320	34	92.71	GRMZM2G018053_T01_TTR
1	11767447	11767766	320	34	92.71	GRMZM2G018053_T01_CDS
1	11788309	11788577	269	26	94.27	GRMZM2G445783_T01_promoter
1	11788309	11788577	269	26	94.27	AC191040.2_FGT002_CDS
1	11788309	11788577	269	26	94.27	AC191040.2_FGT002_exon
1	11788309	11788577	269	26	94.27	AC191040.2_FGT002_intron
1	11793796	11793911	116	14	69.11	GRMZM2G144558_T01_TTR
1	11793796	11793911	116	14	69.11	GRMZM2G445783_T01_TTR
1	11846251	11846564	314	28	86.35	GRMZM2G588847_T01_TTR
1	11861175	11861386	212	21	80.77	GRMZM2G173823_T01_intron
1	11866227	11866432	206	19	69.55	GRMZM2G588817_T01_promoter
1	11912489	11912712	224	18	57.89	GRMZM2G140339_T01_intron
1	11922516	11922692	177	15	53.21	GRMZM2G487892_T01_promoter
1	12087617	12087893	277	31	125.81	GRMZM2G000737_T01_promoter
1	12098283	12098502	220	21	77.97	GRMZM2G000745_T01_exon
1	12098283	12098502	220	21	77.97	GRMZM2G000745_T01_CDS
1	12098283	12098502	220	21	77.97	GRMZM2G000749_T01_promoter
1	12098283	12098502	220	21	77.97	AC184771.4_FGT003_fiveUTR
1	12098283	12098502	220	21	77.97	GRMZM2G000737_T02_TTR
1	12098283	12098502	220	21	77.97	GRMZM2G000737_T01_TTR
1	12098283	12098502	220	21	77.97	GRMZM2G000749_T02_promoter
1	12139495	12139737	243	31	140.8	GRMZM2G300800_T01_TTR
1	12139495	12139737	243	31	140.8	GRMZM2G300801_T01_promoter
1	12160441	12160693	253	32	126.69	GRMZM2G076048_T01_promoter
1	12160441	12160693	253	32	126.69	GRMZM2G076054_T01_intron
1	12185587	12185747	161	14	51.83	GRMZM2G076423_T01_promoter
1	12185587	12185747	161	14	51.83	GRMZM2G134183_T03_fiveUTR
1	12185587	12185747	161	14	51.83	GRMZM2G027331_T01_fiveUTR
1	12185587	12185747	161	14	51.83	GRMZM2G134186_T01_fiveUTR
1	12185587	12185747	161	14	51.83	GRMZM2G076423_T01_exon
1	12185587	12185747	161	14	51.83	GRMZM2G377780_T02_exon
1	12185587	12185747	161	14	51.83	GRMZM2G377780_T01_exon
1	12198001	12198330	330	38	154.55	GRMZM2G303746_T01_threeUTR
1	12198001	12198330	330	38	154.55	GRMZM2G334133_T01_exon
1	12198001	12198330	330	38	154.55	GRMZM2G334133_T01_CDS
1	12206789	12206992	204	25	112.89	GRMZM2G397339_T01_intron
1	12215714	12216167	454	68	263.68	GRMZM2G096257_T01_intron
1	12215714	12216167	454	68	263.68	GRMZM2G096257_T02_promoter
1	12217801	12217996	196	22	71	GRMZM2G096257_T01_exon
1	12217801	12217996	196	22	71	GRMZM2G096257_T02_CDS
1	12217801	12217996	196	22	71	GRMZM2G096257_T02_exon
1	12217801	12217996	196	22	71	GRMZM2G096257_T01_CDS
1	12242719	12243218	500	97	369.98	GRMZM2G586086_T01_TTR
1	12247042	12247327	286	36	111.18	GRMZM2G586086_T01_promoter
1	12247042	12247327	286	36	111.18	GRMZM2G472236_T01_TTR
1	12268244	12268483	240	26	80.36	GRMZM2G046198_T01_promoter
1	12269558	12269793	236	20	57.65	GRMZM2G046198_T01_CDS
1	12269558	12269793	236	20	57.65	GRMZM2G046198_T01_exon
1	12269995	12270311	317	45	190.99	GRMZM2G046198_T01_intron
1	12269995	12270311	317	45	190.99	GRMZM2G511035_T01_TTR
1	12272290	12272467	178	18	67.22	GRMZM2G511035_T01_promoter
1	12272290	12272467	178	18	67.22	GRMZM2G046198_T01_TTR
1	12312804	12313011	208	25	111.07	GRMZM2G038982_T01_CDS
1	12312804	12313011	208	25	111.07	GRMZM2G038982_T01_exon
1	12312804	12313011	208	25	111.07	GRMZM2G038982_T02_exon
1	12312804	12313011	208	25	111.07	GRMZM2G038982_T02_CDS
1	12332766	12332985	220	18	59.01	GRMZM2G453148_T01_promoter
1	12340697	12341046	350	42	161	GRMZM2G453133_T01_CDS
1	12340697	12341046	350	42	161	GRMZM2G453133_T01_intron
1	12340697	12341046	350	42	161	GRMZM2G453133_T01_exon
1	12341542	12341751	210	22	80.86	GRMZM2G154323_T01_TTR
1	12341754	12342229	476	54	191.65	GRMZM2G453111_T02_TTR
1	12341754	12342229	476	54	191.65	GRMZM2G453111_T01_TTR
1	12341754	12342229	476	54	191.65	GRMZM2G574416_T01_promoter
1	12342851	12343144	294	29	100.47	GRMZM2G453133_T01_promoter
1	12351330	12351534	205	27	127.98	GRMZM2G154211_T03_TTR
1	12351330	12351534	205	27	127.98	GRMZM2G154281_T01_promoter
1	12351330	12351534	205	27	127.98	GRMZM2G154211_T01_TTR
1	12351330	12351534	205	27	127.98	GRMZM2G154211_T02_TTR
1	12419901	12420146	246	25	95.68	GRMZM2G574391_T01_TTR
1	12430499	12430736	238	23	85.05	GRMZM2G154119_T01_promoter
1	12433552	12433926	375	43	172.09	GRMZM2G154087_T05_intron
1	12433552	12433926	375	43	172.09	GRMZM2G154087_T03_TTR
1	12433552	12433926	375	43	172.09	GRMZM5G800438_T01_promoter
1	12433552	12433926	375	43	172.09	GRMZM2G154087_T01_TTR
1	12433552	12433926	375	43	172.09	GRMZM2G154087_T02_TTR
1	12466437	12466644	208	21	82.22	GRMZM2G452996_T01_intron
1	12466437	12466644	208	21	82.22	GRMZM2G452996_T01_exon
1	12466437	12466644	208	21	82.22	GRMZM2G452996_T01_CDS
1	12485606	12485910	305	36	150.52	GRMZM2G154036_T01_intron
1	12496038	12496309	272	25	86.77	GRMZM2G166448_T01_promoter
1	12496038	12496309	272	25	86.77	GRMZM2G153995_T01_CDS
1	12496038	12496309	272	25	86.77	GRMZM2G153995_T01_intron
1	12496038	12496309	272	25	86.77	GRMZM2G166445_T01_TTR
1	12496038	12496309	272	25	86.77	GRMZM2G153995_T01_exon
1	12522924	12523192	269	26	94.27	GRMZM2G165972_T01_TTR
1	12522924	12523192	269	26	94.27	GRMZM2G165972_T03_TTR
1	12522924	12523192	269	26	94.27	GRMZM5G816297_T01_promoter
1	12522924	12523192	269	26	94.27	GRMZM2G165972_T02_TTR
1	12530160	12530367	208	20	72.52	GRMZM2G113784_T01_CDS
1	12530160	12530367	208	20	72.52	GRMZM2G701186_T01_threeUTR
1	12530160	12530367	208	20	72.52	GRMZM2G113784_T01_promoter
1	12530160	12530367	208	20	72.52	GRMZM5G874678_T01_CDS
1	12530160	12530367	208	20	72.52	GRMZM5G875819_T01_TTR
1	12530160	12530367	208	20	72.52	GRMZM2G113784_T01_exon
1	12530160	12530367	208	20	72.52	GRMZM2G059643_T01_fiveUTR
1	12530160	12530367	208	20	72.52	GRMZM5G875819_T01_exon
1	12532757	12532939	183	16	51.42	GRMZM5G875819_T01_intron
1	12567121	12567332	212	22	52.64	GRMZM2G508275_T01_promoter
1	12567121	12567332	212	22	52.64	GRMZM2G508280_T01_TTR
1	12569793	12570303	511	70	241.49	GRMZM2G039422_T01_promoter
1	12572151	12572336	186	25	65.26	GRMZM2G039422_T01_exon
1	12572151	12572336	186	25	65.26	GRMZM2G039422_T01_CDS
1	12575906	12576545	640	121	429.49	GRMZM2G039422_T01_TTR
1	12575906	12576545	640	121	429.49	GRMZM5G880418_T01_promoter
1	12578500	12578927	428	46	99.94	GRMZM5G879308_T01_CDS
1	12578500	12578927	428	46	99.94	GRMZM5G880418_T01_intron
1	12578500	12578927	428	46	99.94	GRMZM5G880418_T01_exon
1	12659978	12660125	148	15	63.01	GRMZM2G480386_T01_promoter
1	12664049	12664329	281	31	124.19	GRMZM2G480386_T01_TTR
1	12671763	12672649	887	159	496.06	GRMZM2G590579_T01_TTR
1	12791914	12792193	280	25	62.49	GRMZM2G535734_T01_TTR
1	12791914	12792193	280	25	62.49	AC217378.2_FGT001_TTR
1	12794254	12794536	283	31	123.39	GRMZM2G535734_T01_promoter
1	12794254	12794536	283	31	123.39	AC217378.2_FGT001_promoter
1	12820602	12820874	273	28	106.3	GRMZM2G056231_T01_promoter
1	12825587	12825712	126	13	57.35	AC195260.2_FGT011_promoter
1	12825587	12825712	126	13	57.35	GRMZM2G439885_T01_promoter
1	12825743	12825883	141	13	51.86	GRMZM2G439885_T01_intron
1	12825743	12825883	141	13	51.86	GRMZM2G439885_T01_CDS
1	12825743	12825883	141	13	51.86	GRMZM2G439885_T01_exon
1	12830220	12830421	202	17	58.14	GRMZM2G402332_T01_threeUTR
1	12830220	12830421	202	17	58.14	GRMZM2G439885_T01_TTR
1	12856068	12856426	359	60	317.54	GRMZM2G078633_T01_fiveUTR
1	12856068	12856426	359	60	317.54	GRMZM2G136088_T01_promoter
1	12856068	12856426	359	60	317.54	GRMZM2G136088_T01_exon
1	12856068	12856426	359	60	317.54	GRMZM2G136088_T01_CDS
1	12856068	12856426	359	60	317.54	GRMZM2G136081_T01_TTR
1	12856068	12856426	359	60	317.54	GRMZM2G136090_T01_TTR
1	12859548	12859877	330	37	118.74	GRMZM2G136090_T01_exon
1	12859548	12859877	330	37	118.74	GRMZM2G136090_T01_CDS
1	12859548	12859877	330	37	118.74	GRMZM2G564010_T01_TTR
1	12859548	12859877	330	37	118.74	GRMZM2G136090_T01_intron
1	12859548	12859877	330	37	118.74	AC195260.2_FGT004_promoter
1	12860312	12860680	369	42	135.94	GRMZM2G136090_T01_promoter
1	12861373	12861583	211	22	77.71	GRMZM2G564010_T01_exon
1	12861373	12861583	211	22	77.71	GRMZM2G564010_T01_promoter
1	12861373	12861583	211	22	77.71	GRMZM2G564010_T01_CDS
1	12861373	12861583	211	22	77.71	AC195260.2_FGT004_CDS
1	12861373	12861583	211	22	77.71	GRMZM2G335054_T04_fiveUTR
1	12861373	12861583	211	22	77.71	AC195260.2_FGT004_exon
1	12942309	12942523	215	18	60.45	GRMZM5G832233_T01_TTR
1	12942309	12942523	215	18	60.45	GRMZM2G031790_T01_promoter
1	12949024	12949394	371	60	301.35	GRMZM2G031718_T02_promoter
1	12949024	12949394	371	60	301.35	GRMZM2G031718_T01_promoter
1	12949024	12949394	371	60	301.35	GRMZM2G031790_T01_TTR
1	12949024	12949394	371	60	301.35	GRMZM5G832467_T01_TTR
1	12953991	12954308	318	40	114.71	GRMZM2G031718_T02_TTR
1	12953991	12954308	318	40	114.71	GRMZM2G031718_T01_TTR
1	12969888	12970196	309	30	106.97	GRMZM2G172448_T01_promoter
1	12969888	12970196	309	30	106.97	GRMZM2G584967_T01_promoter
1	12969888	12970196	309	30	106.97	GRMZM2G172463_T01_promoter
1	12969888	12970196	309	30	106.97	GRMZM2G172448_T02_promoter
1	12973545	12973708	164	15	57.33	GRMZM2G172448_T02_intron
1	12973545	12973708	164	15	57.33	GRMZM2G172448_T01_intron
1	13013885	13014127	243	24	86.84	GRMZM2G367485_T01_promoter
1	13029794	13030328	535	55	140.57	AC195260.2_FGT008_intron
1	13029794	13030328	535	55	140.57	AC195260.2_FGT007_TTR
1	13035892	13036327	436	62	289.55	AC186417.3_FGT011_exon
1	13035892	13036327	436	62	289.55	AC186417.3_FGT011_CDS
1	13035892	13036327	436	62	289.55	AC186417.3_FGT011_TTR
1	13035892	13036327	436	62	289.55	AC195260.2_FGT007_promoter
1	13080630	13081030	401	57	184.28	AC186417.3_FGT005_exon
1	13080630	13081030	401	57	184.28	AC186417.3_FGT005_TTR
1	13080630	13081030	401	57	184.28	AC186417.3_FGT005_CDS
1	13080630	13081030	401	57	184.28	AC186377.3_FGT005_threeUTR
1	13085185	13085969	785	109	262.72	AC186417.3_FGT006_promoter
1	13094304	13094616	313	45	166.12	AC186417.3_FGT007_TTR
1	13094304	13094616	313	45	166.12	GRMZM2G529178_T01_promoter
1	13101370	13101699	330	33	82.29	GRMZM2G378092_T01_TTR
1	13101370	13101699	330	33	82.29	GRMZM2G378092_T01_exon
1	13101370	13101699	330	33	82.29	GRMZM2G343917_T01_threeUTR
1	13102019	13102325	307	27	66.53	GRMZM2G378092_T01_CDS
1	13102652	13102955	304	29	79.48	GRMZM2G378092_T01_intron
1	13117305	13117675	371	69	320.15	GRMZM2G181496_T01_TTR
1	13119644	13120041	398	56	151	GRMZM2G181496_T01_promoter
1	13130635	13131160	526	80	250.4	GRMZM2G181497_T01_promoter
1	13138032	13138210	179	17	65.48	GRMZM2G487309_T01_promoter
1	13138032	13138210	179	17	65.48	GRMZM2G181502_T01_exon
1	13138032	13138210	179	17	65.48	GRMZM2G181502_T01_CDS
1	13146040	13146518	479	65	192.05	GRMZM2G505221_T01_TTR
1	13146040	13146518	479	65	192.05	GRMZM2G505223_T01_TTR
1	13146040	13146518	479	65	192.05	AC187207.3_FGT010_TTR
1	13150113	13150606	494	62	70.87	GRMZM2G010407_T01_promoter
1	13150789	13152195	1407	238	528.38	AC194356.3_FGT002_fiveUTR
1	13150789	13152195	1407	238	528.38	GRMZM2G010407_T01_exon
1	13150789	13152195	1407	238	528.38	GRMZM2G520011_T01_promoter
1	13213456	13213632	177	18	70.86	GRMZM2G541687_T01_TTR
1	13213456	13213632	177	18	70.86	GRMZM2G541687_T02_TTR
1	13300582	13301283	702	118	608.14	GRMZM2G487269_T01_promoter
1	13300582	13301283	702	118	608.14	GRMZM2G008627_T01_TTR
1	13322854	13323154	301	29	103.12	AC187207.3_FGT001_TTR
1	13327809	13328175	367	31	92.7	GRMZM2G703500_T01_TTR
1	13337547	13337732	186	17	63.12	GRMZM2G088073_T01_CDS
1	13337547	13337732	186	17	63.12	GRMZM2G088073_T01_exon
1	13337547	13337732	186	17	63.12	GRMZM2G082480_T01_threeUTR
1	13338472	13338711	240	26	104.93	GRMZM2G088073_T01_TTR
1	13351903	13352127	225	21	76.29	GRMZM2G528696_T01_TTR
1	13351903	13352127	225	21	76.29	GRMZM2G528692_T01_TTR
1	13363097	13363367	271	27	100.24	GRMZM2G377311_T01_intron
1	13363097	13363367	271	27	100.24	GRMZM2G377311_T02_intron
1	13363097	13363367	271	27	100.24	GRMZM2G377311_T03_intron
1	13363097	13363367	271	27	100.24	GRMZM2G377311_T04_intron
1	13366369	13366795	427	64	271.72	AC187207.3_FGT006_TTR
1	13376426	13376618	193	16	54.64	GRMZM2G061812_T01_intron
1	13376426	13376618	193	16	54.64	GRMZM2G061812_T01_CDS
1	13376426	13376618	193	16	54.64	GRMZM2G061812_T01_exon
1	13376426	13376618	193	16	54.64	GRMZM2G061748_T01_promoter
1	13399635	13399854	220	22	84.68	AC210834.4_FGT005_promoter
1	13403277	13403534	258	24	79.67	AC210834.4_FGT006_promoter
1	13406460	13406807	348	45	199.1	AC210834.4_FGT006_TTR
1	13464995	13465248	254	24	86.2	AC210834.4_FGT012_promoter
1	13541266	13541638	373	38	54.43	GRMZM2G169320_T02_TTR
1	13541266	13541638	373	38	54.43	GRMZM2G470550_T01_TTR
1	13541266	13541638	373	38	54.43	GRMZM2G169320_T03_TTR
1	13541266	13541638	373	38	54.43	GRMZM2G169312_T01_promoter
1	13541266	13541638	373	38	54.43	GRMZM2G169320_T01_TTR
1	13541844	13542381	538	68	111.29	GRMZM2G169312_T01_exon
1	13541844	13542381	538	68	111.29	GRMZM2G169312_T01_CDS
1	13541844	13542381	538	68	111.29	GRMZM2G107196_T03_fiveUTR
1	13544444	13544838	395	58	73.85	GRMZM2G169308_T01_promoter
1	13545119	13545513	395	71	117.33	GRMZM2G107196_T02_fiveUTR
1	13545119	13545513	395	71	117.33	GRMZM2G169308_T01_CDS
1	13545119	13545513	395	71	117.33	GRMZM2G169308_T01_exon
1	13547601	13547953	353	49	69.25	GRMZM2G169300_T01_promoter
1	13548335	13548695	361	58	116.79	GRMZM2G169300_T01_exon
1	13548335	13548695	361	58	116.79	GRMZM2G169300_T01_CDS
1	13548335	13548695	361	58	116.79	GRMZM2G169295_T01_TTR
1	13549605	13549926	322	43	79.08	GRMZM2G169300_T01_TTR
1	13551687	13552029	343	49	150.55	GRMZM2G169295_T01_promoter
1	13554759	13554984	226	18	57.34	GRMZM5G889721_T01_TTR
1	13554759	13554984	226	18	57.34	AC201773.3_FGT004_promoter
1	13562212	13562436	225	21	76.29	GRMZM2G584987_T01_TTR
1	13586220	13586492	273	28	106.3	GRMZM2G169280_T01_promoter
1	13680893	13681104	212	17	55.27	GRMZM5G857060_T01_promoter
1	13680893	13681104	212	17	55.27	GRMZM2G552665_T01_TTR
1	13682270	13682496	227	21	75.63	GRMZM2G417455_T01_TTR
1	13682270	13682496	227	21	75.63	GRMZM5G857060_T01_TTR
1	13682270	13682496	227	21	75.63	GRMZM2G552665_T01_promoter
1	13682270	13682496	227	21	75.63	GRMZM2G552665_T01_exon
1	13682270	13682496	227	21	75.63	GRMZM2G552665_T01_CDS
1	13682270	13682496	227	21	75.63	GRMZM2G117766_T01_promoter
1	13682270	13682496	227	21	75.63	GRMZM2G320490_T01_fiveUTR
1	13682270	13682496	227	21	75.63	GRMZM2G417455_T02_TTR
1	13691368	13691875	508	67	292.74	GRMZM2G417417_T01_TTR
1	13691368	13691875	508	67	292.74	GRMZM2G417455_T02_promoter
1	13691368	13691875	508	67	292.74	GRMZM2G417455_T01_promoter
1	13740765	13740995	231	22	80.83	GRMZM2G407396_T03_promoter
1	13740765	13740995	231	22	80.83	GRMZM2G546652_T01_TTR
1	13740765	13740995	231	22	80.83	GRMZM2G407396_T02_promoter
1	13740765	13740995	231	22	80.83	GRMZM2G407396_T01_promoter
1	13740765	13740995	231	22	80.83	GRMZM2G546647_T01_TTR
1	13785441	13785798	358	42	108.29	GRMZM2G314133_T01_TTR
1	13791164	13791385	222	19	64.53	GRMZM2G314133_T02_intron
1	13791164	13791385	222	19	64.53	GRMZM2G314133_T01_intron
1	13862461	13862908	448	45	158.17	GRMZM2G037912_T01_TTR
1	13911306	13911676	371	60	234.56	GRMZM2G027626_T01_TTR
1	13911306	13911676	371	60	234.56	GRMZM2G327695_T01_promoter
1	13911306	13911676	371	60	234.56	GRMZM2G027626_T01_exon
1	13911306	13911676	371	60	234.56	GRMZM2G025127_T01_threeUTR
1	13911306	13911676	371	60	234.56	GRMZM2G027626_T01_CDS
1	14030594	14030926	333	42	108.7	GRMZM2G124042_T01_TTR
1	14094506	14094997	492	80	354.66	GRMZM2G124051_T01_promoter
1	14098944	14099102	159	17	72.91	GRMZM2G124051_T01_intron
1	14104448	14104789	342	43	186.54	GRMZM5G850455_T03_TTR
1	14104448	14104789	342	43	186.54	GRMZM2G124143_T01_promoter
1	14104448	14104789	342	43	186.54	GRMZM5G850455_T01_TTR
1	14104448	14104789	342	43	186.54	GRMZM5G850455_T02_TTR
1	14104448	14104789	342	43	186.54	GRMZM5G873096_T01_TTR
1	14104448	14104789	342	43	186.54	GRMZM2G124143_T02_promoter
1	14104448	14104789	342	43	186.54	GRMZM2G124143_T03_promoter
1	14106488	14106705	218	19	65.74	GRMZM2G124143_T03_exon
1	14106488	14106705	218	19	65.74	GRMZM2G124143_T03_TTR
1	14106488	14106705	218	19	65.74	GRMZM2G116461_T02_threeUTR
1	14106488	14106705	218	19	65.74	GRMZM2G124143_T02_TTR
1	14106488	14106705	218	19	65.74	GRMZM2G124143_T01_exon
1	14106488	14106705	218	19	65.74	GRMZM2G124295_T01_promoter
1	14106488	14106705	218	19	65.74	GRMZM2G556579_T01_promoter
1	14106488	14106705	218	19	65.74	GRMZM2G116460_T01_threeUTR
1	14106488	14106705	218	19	65.74	GRMZM5G873096_T01_promoter
1	14226355	14226726	372	47	203.16	GRMZM2G315579_T01_promoter
1	14380907	14381046	140	13	52.2	GRMZM2G552846_T01_promoter
1	14441474	14441715	242	24	90.34	AC200613.3_FGT004_intron
1	14441474	14441715	242	24	90.34	AC200613.3_FGT004_exon
1	14441474	14441715	242	24	90.34	AC200613.3_FGT004_CDS
1	14442763	14442989	227	20	55.04	AC200613.3_FGT004_TTR
1	14442763	14442989	227	20	55.04	AC200171.2_FGT001_threeUTR
1	14446845	14447359	515	47	149	GRMZM2G063304_T01_promoter
1	14455182	14455568	387	58	283.5	GRMZM2G362960_T01_TTR
1	14471912	14472086	175	15	53.82	GRMZM2G362946_T03_TTR
1	14471912	14472086	175	15	53.82	GRMZM2G362946_T01_TTR
1	14471912	14472086	175	15	53.82	GRMZM2G362946_T02_TTR
1	14493115	14493376	262	29	117.53	GRMZM2G389802_T01_promoter
1	14493115	14493376	262	29	117.53	GRMZM2G520246_T01_exon
1	14493115	14493376	262	29	117.53	GRMZM2G536221_T01_TTR
1	14493115	14493376	262	29	117.53	GRMZM2G520246_T01_TTR
1	14493115	14493376	262	29	117.53	GRMZM2G492744_T01_threeUTR
1	14495936	14496357	422	42	128.54	GRMZM2G536221_T01_promoter
1	14495936	14496357	422	42	128.54	GRMZM2G389769_T01_TTR
1	14495936	14496357	422	42	128.54	GRMZM2G389802_T01_TTR
1	14495936	14496357	422	42	128.54	GRMZM2G088448_T01_promoter
1	14499629	14499901	273	27	99.53	GRMZM2G088448_T01_TTR
1	14499629	14499901	273	27	99.53	GRMZM2G389769_T01_promoter
1	14546919	14547071	153	21	101.43	GRMZM2G091921_T02_promoter
1	14546919	14547071	153	21	101.43	GRMZM2G091921_T01_promoter
1	14549798	14550123	326	36	55.94	GRMZM2G091921_T01_intron
1	14549798	14550123	326	36	55.94	GRMZM2G091921_T02_intron
1	14551923	14552406	484	71	124.65	GRMZM2G091921_T01_TTR
1	14551923	14552406	484	71	124.65	GRMZM2G091939_T01_promoter
1	14551923	14552406	484	71	124.65	GRMZM2G091921_T02_TTR
1	14553403	14553884	482	130	527.81	GRMZM2G091939_T01_CDS
1	14553403	14553884	482	130	527.81	GRMZM2G091939_T01_exon
1	14553403	14553884	482	130	527.81	GRMZM2G086123_T03_threeUTR
1	14553403	14553884	482	130	527.81	GRMZM2G091939_T01_TTR
1	14554988	14555159	172	24	58.36	GRMZM2G582602_T01_TTR
1	14554988	14555159	172	24	58.36	GRMZM2G466521_T01_promoter
1	14556075	14556519	445	54	94.9	GRMZM2G466521_T01_exon
1	14556075	14556519	445	54	94.9	GRMZM2G466521_T01_CDS
1	14556075	14556519	445	54	94.9	GRMZM2G152996_T01_fiveUTR
1	14623950	14624151	202	20	77.57	GRMZM2G026807_T01_promoter
1	14640097	14640312	216	19	61.96	GRMZM2G499560_T01_TTR
1	14640097	14640312	216	19	61.96	GRMZM2G026807_T01_TTR
1	14641701	14641974	274	27	80.04	GRMZM2G499560_T01_promoter
1	14641701	14641974	274	27	80.04	GRMZM2G499560_T01_CDS
1	14641701	14641974	274	27	80.04	GRMZM2G499560_T01_exon
1	14641701	14641974	274	27	80.04	GRMZM2G164304_T02_fiveUTR
1	14644064	14644538	475	41	83.44	GRMZM2G027149_T01_promoter
1	14646146	14646444	299	36	133.64	GRMZM2G027149_T01_TTR
1	14646146	14646444	299	36	133.64	GRMZM2G328538_T01_TTR
1	14678699	14678946	248	21	69.12	GRMZM2G136113_T01_intron
1	14678699	14678946	248	21	69.12	GRMZM2G136113_T02_intron
1	14684295	14684510	216	20	72.76	GRMZM2G136113_T02_promoter
1	14684295	14684510	216	20	72.76	GRMZM2G136113_T01_promoter
1	14777799	14778197	399	40	134.59	GRMZM2G464818_T01_promoter
1	14813282	14813619	338	57	304.58	GRMZM2G580464_T01_promoter
1	14849831	14850018	188	16	56.12	GRMZM2G462860_T01_TTR
1	14849831	14850018	188	16	56.12	GRMZM2G162749_T01_promoter
1	14863399	14863667	269	33	144.02	GRMZM2G162764_T02_promoter
1	14863399	14863667	269	33	144.02	GRMZM2G162764_T01_promoter
1	14863399	14863667	269	33	144.02	AC205142.3_FGT004_TTR
1	14899811	14900014	204	25	112.89	GRMZM5G808639_T01_CDS
1	14899811	14900014	204	25	112.89	GRMZM2G162794_T01_TTR
1	14899811	14900014	204	25	112.89	GRMZM5G808795_T01_TTR
1	14899811	14900014	204	25	112.89	GRMZM2G162776_T02_promoter
1	14899811	14900014	204	25	112.89	GRMZM2G162776_T03_promoter
1	14899811	14900014	204	25	112.89	GRMZM2G561020_T01_threeUTR
1	14899811	14900014	204	25	112.89	GRMZM5G808795_T01_exon
1	14899811	14900014	204	25	112.89	GRMZM2G162776_T01_promoter
1	14928231	14928443	213	21	80.41	GRMZM2G162800_T03_promoter
1	14928231	14928443	213	21	80.41	GRMZM2G162800_T01_promoter
1	14928231	14928443	213	21	80.41	GRMZM2G162800_T02_promoter
1	14928231	14928443	213	21	80.41	AC205142.3_FGT008_CDS
1	14928231	14928443	213	21	80.41	AC205142.3_FGT008_promoter
1	14928231	14928443	213	21	80.41	AC205142.3_FGT008_exon
1	14944875	14945137	263	29	117.13	GRMZM2G162814_T03_promoter
1	14944875	14945137	263	29	117.13	GRMZM2G162814_T01_promoter
1	14944875	14945137	263	29	117.13	GRMZM2G162814_T02_promoter
1	14957744	14958155	412	52	222.75	GRMZM2G440280_T01_promoter
1	14957744	14958155	412	52	222.75	GRMZM2G139963_T01_TTR
1	14957744	14958155	412	52	222.75	GRMZM2G139963_T02_TTR
1	14957744	14958155	412	52	222.75	GRMZM2G566553_T01_promoter
1	15077068	15077358	291	38	172.15	GRMZM2G034302_T04_promoter
1	15077068	15077358	291	38	172.15	GRMZM2G034302_T02_promoter
1	15077068	15077358	291	38	172.15	GRMZM2G034302_T01_promoter
1	15077068	15077358	291	38	172.15	GRMZM2G034302_T06_promoter
1	15077068	15077358	291	38	172.15	GRMZM2G034302_T03_promoter
1	15083794	15084213	420	50	204.18	GRMZM2G502706_T01_TTR
1	15086099	15086275	177	19	79.91	GRMZM2G502706_T01_promoter
1	15090462	15090813	352	33	75.98	AC209758.1_FGT003_promoter
1	15107462	15107885	424	50	200.5	GRMZM2G035128_T01_promoter
1	15107462	15107885	424	50	200.5	AC209758.1_FGT004_TTR
1	15107462	15107885	424	50	200.5	GRMZM2G035128_T02_promoter
1	15111625	15111789	165	16	56.12	AC209758.1_FGT005_TTR
1	15111625	15111789	165	16	56.12	GRMZM2G502711_T01_promoter
1	15132400	15132683	284	33	137.42	GRMZM2G035156_T01_TTR
1	15143980	15144201	222	22	62.26	GRMZM2G035228_T01_promoter
1	15154312	15154574	263	27	84.09	GRMZM2G502740_T01_TTR
1	15159964	15160313	350	70	416	GRMZM2G502743_T01_promoter
1	15182823	15183242	420	39	76.74	GRMZM5G849989_T01_TTR
1	15182823	15183242	420	39	76.74	GRMZM2G333777_T01_promoter
1	15184623	15185032	410	44	94.57	GRMZM2G408371_T01_fiveUTR
1	15184623	15185032	410	44	94.57	GRMZM2G333777_T01_CDS
1	15184623	15185032	410	44	94.57	GRMZM2G125140_T01_fiveUTR
1	15184623	15185032	410	44	94.57	GRMZM5G849989_T01_exon
1	15184623	15185032	410	44	94.57	GRMZM2G333777_T01_exon
1	15187072	15187339	268	27	78.84	GRMZM5G849989_T01_promoter
1	15187072	15187339	268	27	78.84	GRMZM2G333777_T01_TTR
1	15210515	15210976	462	48	89.94	GRMZM5G853974_T01_TTR
1	15210515	15210976	462	48	89.94	GRMZM2G333798_T01_promoter
1	15296364	15296743	380	62	315.1	GRMZM2G444458_T01_TTR
1	15299520	15300003	484	80	413.59	GRMZM2G444458_T01_promoter
1	15343052	15343265	214	25	106.21	GRMZM2G557306_T01_promoter
1	15413463	15413732	270	27	91.57	GRMZM2G528524_T01_TTR
1	15413463	15413732	270	27	91.57	GRMZM2G075459_T01_promoter
1	15437452	15437644	193	20	63.3	GRMZM2G527082_T01_TTR
1	15439673	15439916	244	25	69.55	GRMZM2G527082_T01_promoter
1	15472420	15472755	336	33	117.51	GRMZM2G022363_T01_TTR
1	15475657	15475861	205	19	69.88	GRMZM2G022363_T01_intron
1	15493799	15493994	196	22	93.99	GRMZM2G406601_T01_promoter
1	15498675	15499011	337	48	226.56	AC203376.3_FGT003_promoter
1	15498675	15499011	337	48	226.56	GRMZM2G006240_T01_exon
1	15498675	15499011	337	48	226.56	GRMZM2G006240_T01_intron
1	15498675	15499011	337	48	226.56	GRMZM2G006240_T01_TTR
1	15498675	15499011	337	48	226.56	GRMZM2G406598_T01_TTR
1	15498675	15499011	337	48	226.56	GRMZM2G006240_T01_CDS
1	15498675	15499011	337	48	226.56	GRMZM2G303361_T01_TTR
1	15500533	15500766	234	22	79.82	GRMZM2G303361_T01_promoter
1	15522733	15523071	339	46	209.51	GRMZM2G483017_T01_TTR
1	15522733	15523071	339	46	209.51	GRMZM2G000191_T01_TTR
1	15523517	15524002	486	46	125.66	GRMZM2G000199_T01_promoter
1	15526449	15526766	318	32	94.92	GRMZM2G000199_T01_TTR
1	15694099	15694355	257	32	115.57	AC196215.3_FGT007_promoter
1	15726526	15726729	204	18	63.77	GRMZM2G142557_T01_promoter
1	15727162	15727329	168	16	62.61	GRMZM2G083797_T01_fiveUTR
1	15727162	15727329	168	16	62.61	GRMZM2G142557_T01_exon
1	15731139	15731277	139	13	52.55	GRMZM2G142557_T01_intron
1	15772322	15772540	219	24	99.04	GRMZM2G119852_T01_TTR
1	15772322	15772540	219	24	99.04	GRMZM2G419901_T01_promoter
1	15792460	15792699	240	33	106.07	GRMZM2G112207_T01_CDS
1	15792460	15792699	240	33	106.07	GRMZM2G112207_T01_exon
1	15792460	15792699	240	33	106.07	GRMZM2G058138_T03_fiveUTR
1	15792775	15793195	421	59	183.85	GRMZM2G112207_T01_intron
1	15793273	15793834	562	84	279.06	GRMZM2G112207_T01_TTR
1	15803221	15803536	316	30	104.62	GRMZM2G301050_T01_TTR
1	15803221	15803536	316	30	104.62	GRMZM2G301050_T01_exon
1	15803221	15803536	316	30	104.62	GRMZM2G301050_T01_CDS
1	15803600	15803871	272	29	113.59	GRMZM2G301050_T01_intron
1	15811429	15811700	272	30	90.37	GRMZM2G000686_T03_promoter
1	15811429	15811700	272	30	90.37	GRMZM2G000686_T04_promoter
1	15811429	15811700	272	30	90.37	GRMZM2G000686_T02_promoter
1	15811429	15811700	272	30	90.37	GRMZM2G000686_T07_promoter
1	15811429	15811700	272	30	90.37	GRMZM2G000686_T06_promoter
1	15811429	15811700	272	30	90.37	GRMZM2G000686_T08_promoter
1	15811429	15811700	272	30	90.37	AC189098.3_FGT008_exon
1	15811429	15811700	272	30	90.37	GRMZM2G000686_T05_promoter
1	15811429	15811700	272	30	90.37	GRMZM2G000686_T01_promoter
1	15811429	15811700	272	30	90.37	AC189098.3_FGT008_CDS
1	15811854	15812138	285	35	115.8	AC189098.3_FGT008_intron
1	15815751	15816122	372	79	326.59	AC189098.3_FGT008_TTR
1	15905294	15905594	301	38	167.38	GRMZM2G000741_T01_promoter
1	15907004	15907155	152	16	68.53	AC184768.3_FGT001_fiveUTR
1	15907004	15907155	152	16	68.53	GRMZM2G000741_T01_exon
1	15914427	15914645	219	20	59.6	GRMZM5G819185_T01_promoter
1	15988852	15989176	325	31	105.03	GRMZM2G156486_T03_promoter
1	15988852	15989176	325	31	105.03	GRMZM2G156486_T01_promoter
1	15988852	15989176	325	31	105.03	GRMZM2G156486_T02_promoter
1	15991242	15991578	337	39	153.1	GRMZM2G156486_T03_intron
1	15991242	15991578	337	39	153.1	GRMZM2G156486_T01_intron
1	15991242	15991578	337	39	153.1	GRMZM2G156486_T02_intron
1	16051227	16051474	248	21	69.12	AC208653.3_FGT003_promoter
1	16070349	16070600	252	27	107.29	GRMZM2G703504_T01_promoter
1	16118322	16118634	313	49	250.46	GRMZM2G399072_T04_TTR
1	16118322	16118634	313	49	250.46	GRMZM2G399072_T01_TTR
1	16118322	16118634	313	49	250.46	GRMZM2G399072_T03_TTR
1	16118322	16118634	313	49	250.46	GRMZM2G399072_T05_TTR
1	16118322	16118634	313	49	250.46	GRMZM2G399072_T02_TTR
1	16118322	16118634	313	49	250.46	GRMZM2G399072_T06_TTR
1	16124042	16124317	276	27	98.48	GRMZM2G399072_T01_promoter
1	16124042	16124317	276	27	98.48	GRMZM2G399072_T05_promoter
1	16124042	16124317	276	27	98.48	GRMZM2G399072_T04_promoter
1	16124042	16124317	276	27	98.48	GRMZM2G399072_T06_promoter
1	16124042	16124317	276	27	98.48	GRMZM2G399072_T02_promoter
1	16124042	16124317	276	27	98.48	GRMZM2G399072_T03_promoter
1	16175847	16176076	230	21	74.65	GRMZM2G012102_T01_TTR
1	16179889	16180108	220	17	53.11	GRMZM2G489031_T01_exon
1	16179889	16180108	220	17	53.11	GRMZM2G489031_T01_CDS
1	16179889	16180108	220	17	53.11	GRMZM2G012102_T01_promoter
1	16179889	16180108	220	17	53.11	GRMZM2G159399_T01_fiveUTR
1	16286746	16286909	164	15	53.3	GRMZM2G549571_T01_CDS
1	16286746	16286909	164	15	53.3	GRMZM2G549571_T01_exon
1	16286746	16286909	164	15	53.3	GRMZM2G517055_T01_threeUTR
1	16286746	16286909	164	15	53.3	GRMZM2G113869_T01_promoter
1	16290141	16290583	443	57	183.56	GRMZM2G113869_T01_TTR
1	16341684	16341865	182	19	76.12	GRMZM5G808830_T01_promoter
1	16346193	16346549	357	46	194.85	GRMZM2G064663_T01_promoter
1	16351886	16352169	284	32	130.15	GRMZM2G064732_T03_intron
1	16351886	16352169	284	32	130.15	GRMZM2G064732_T01_intron
1	16351886	16352169	284	32	130.15	GRMZM2G064732_T02_intron
1	16351886	16352169	284	32	130.15	GRMZM2G064732_T04_intron
1	16357156	16357456	301	33	130.45	GRMZM2G064732_T04_promoter
1	16357156	16357456	301	33	130.45	GRMZM2G064732_T02_promoter
1	16357156	16357456	301	33	130.45	GRMZM2G064732_T03_promoter
1	16357156	16357456	301	33	130.45	GRMZM2G064732_T01_promoter
1	16368494	16368666	173	15	54.44	GRMZM2G080524_T01_TTR
1	16368494	16368666	173	15	54.44	GRMZM2G080489_T01_intron
1	16369797	16370097	301	31	116.52	GRMZM2G080489_T01_exon
1	16369797	16370097	301	31	116.52	GRMZM2G075345_T01_threeUTR
1	16369797	16370097	301	31	116.52	GRMZM2G080489_T01_CDS
1	16369797	16370097	301	31	116.52	GRMZM2G080489_T01_TTR
1	16373479	16373691	213	18	61.04	GRMZM2G080524_T01_promoter
1	16373479	16373691	213	18	61.04	GRMZM2G080586_T01_TTR
1	16404419	16404625	207	32	168.19	GRMZM2G177592_T01_TTR
1	16404419	16404625	207	32	168.19	GRMZM2G177592_T01_exon
1	16404419	16404625	207	32	168.19	GRMZM2G589258_T01_promoter
1	16404419	16404625	207	32	168.19	GRMZM2G177592_T01_CDS
1	16404419	16404625	207	32	168.19	GRMZM2G177592_T01_intron
1	16466082	16466434	353	40	159.51	GRMZM2G175164_T01_promoter
1	16466082	16466434	353	40	159.51	GRMZM2G474419_T01_promoter
1	16475239	16475576	338	40	165.81	GRMZM2G587258_T01_TTR
1	16475239	16475576	338	40	165.81	GRMZM2G175164_T01_TTR
1	16484500	16484698	199	17	59.03	GRMZM2G587248_T01_promoter
1	16573602	16573778	177	18	54.63	GRMZM2G017616_T01_promoter
1	16573602	16573778	177	18	54.63	GRMZM2G017616_T02_promoter
1	16581841	16581980	140	13	52.2	GRMZM2G017616_T01_TTR
1	16581841	16581980	140	13	52.2	GRMZM2G017616_T02_TTR
1	16588801	16589118	318	49	247.5	GRMZM2G319057_T01_promoter
1	16629255	16629617	363	34	121.46	AC196394.3_FGT002_TTR
1	16661696	16661907	212	25	87.79	GRMZM2G418773_T01_TTR
1	16663109	16663428	320	37	145.39	GRMZM2G418773_T01_exon
1	16663109	16663428	320	37	145.39	GRMZM2G418773_T01_CDS
1	16663109	16663428	320	37	145.39	GRMZM2G381842_T01_threeUTR
1	16665989	16666144	156	16	66.98	GRMZM2G418773_T01_promoter
1	16694049	16694483	435	54	227.37	GRMZM2G045979_T01_TTR
1	16774780	16775249	470	54	234.21	GRMZM2G343157_T01_TTR
1	16779611	16780064	454	67	304.15	GRMZM2G343157_T01_promoter
1	16781851	16782098	248	23	52.89	GRMZM5G838098_T02_promoter
1	16781851	16782098	248	23	52.89	GRMZM5G838098_T03_promoter
1	16781851	16782098	248	23	52.89	GRMZM5G838098_T01_promoter
1	16785289	16785895	607	87	282.18	GRMZM5G838098_T02_TTR
1	16785289	16785895	607	87	282.18	GRMZM5G838098_T03_TTR
1	16785289	16785895	607	87	282.18	GRMZM5G838098_T01_TTR
1	16789649	16790034	386	47	165.34	AC177911.4_FGT005_TTR
1	16798652	16799105	454	71	362.83	GRMZM2G147920_T01_promoter
1	16798652	16799105	454	71	362.83	GRMZM2G147920_T01_exon
1	16798652	16799105	454	71	362.83	GRMZM2G445630_T01_TTR
1	16798652	16799105	454	71	362.83	GRMZM2G088590_T01_fiveUTR
1	16803478	16803910	433	61	175.84	GRMZM2G147910_T01_TTR
1	16820680	16820865	186	16	56.73	GRMZM2G445602_T01_promoter
1	16866850	16867227	378	39	117.7	GRMZM2G569849_T01_TTR
1	16871116	16871646	531	83	287.06	GRMZM2G569849_T01_promoter
1	16879669	16879995	327	38	105.34	GRMZM2G147676_T01_TTR
1	16959574	16959789	216	27	122.66	GRMZM2G148855_T01_intron
1	17019980	17020245	266	51	299.99	GRMZM5G810016_T01_TTR
1	17019980	17020245	266	51	299.99	GRMZM2G000427_T01_TTR
1	17032039	17032351	313	33	125.81	GRMZM2G331208_T01_promoter
1	17032039	17032351	313	33	125.81	GRMZM2G382415_T01_intron
1	17081039	17081329	291	40	74.85	GRMZM2G083147_T01_TTR
1	17081738	17082703	966	117	188.5	GRMZM2G083139_T01_TTR
1	17085283	17085767	485	73	124.71	GRMZM2G083139_T01_promoter
1	17085283	17085767	485	73	124.71	GRMZM2G083147_T01_promoter
1	17088259	17088566	308	35	58.42	GRMZM2G083073_T01_exon
1	17088259	17088566	308	35	58.42	GRMZM2G083073_T01_CDS
1	17088259	17088566	308	35	58.42	GRMZM2G083073_T01_intron
1	17095852	17096015	164	15	50.74	GRMZM2G083073_T01_promoter
1	17179541	17179793	253	22	54.65	AC191653.3_FGT001_promoter
1	17179541	17179793	253	22	54.65	GRMZM2G061591_T01_TTR
1	17182736	17183356	621	79	209.69	AC191653.3_FGT001_TTR
1	17182736	17183356	621	79	209.69	GRMZM2G061591_T01_promoter
1	17239264	17239445	182	16	57.97	GRMZM2G097434_T03_promoter
1	17239264	17239445	182	16	57.97	GRMZM2G097434_T02_promoter
1	17246283	17246515	233	22	80.15	GRMZM2G097434_T02_intron
1	17246283	17246515	233	22	80.15	GRMZM2G097434_T01_intron
1	17261840	17262311	472	55	197.74	GRMZM2G097434_T01_TTR
1	17261840	17262311	472	55	197.74	GRMZM2G097434_T02_TTR
1	17261840	17262311	472	55	197.74	GRMZM5G883604_T01_promoter
1	17328035	17328509	475	53	203.07	GRMZM2G086237_T01_fiveUTR
1	17328035	17328509	475	53	203.07	GRMZM2G086242_T01_fiveUTR
1	17328035	17328509	475	53	203.07	GRMZM2G145323_T01_intron
1	17328035	17328509	475	53	203.07	GRMZM2G145323_T01_exon
1	17328035	17328509	475	53	203.07	GRMZM2G145323_T02_intron
1	17328035	17328509	475	53	203.07	GRMZM2G145308_T01_intron
1	17328035	17328509	475	53	203.07	GRMZM2G145323_T02_exon
1	17328035	17328509	475	53	203.07	GRMZM2G145323_T03_promoter
1	17381009	17381557	549	72	287.96	GRMZM2G551561_T01_promoter
1	17392844	17393204	361	38	142.29	GRMZM2G115105_T02_exon
1	17392844	17393204	361	38	142.29	GRMZM2G115105_T02_CDS
1	17392844	17393204	361	38	142.29	GRMZM2G115105_T01_exon
1	17392844	17393204	361	38	142.29	GRMZM2G115105_T02_intron
1	17392844	17393204	361	38	142.29	GRMZM2G115105_T01_CDS
1	17392844	17393204	361	38	142.29	GRMZM2G115105_T01_intron
1	17397551	17397820	270	28	86.28	GRMZM2G551567_T01_promoter
1	17401315	17401747	433	48	139.95	GRMZM2G415680_T01_exon
1	17401315	17401747	433	48	139.95	GRMZM2G415680_T01_CDS
1	17401315	17401747	433	48	139.95	AC206951.3_FGT004_promoter
1	17401315	17401747	433	48	139.95	GRMZM2G378836_T02_threeUTR
1	17401315	17401747	433	48	139.95	GRMZM2G415680_T01_intron
1	17403954	17404214	261	25	78.39	AC206951.3_FGT004_TTR
1	17403954	17404214	261	25	78.39	GRMZM2G415680_T01_promoter
1	17403954	17404214	261	25	78.39	GRMZM2G551572_T01_TTR
1	17460809	17461476	668	73	101.93	GRMZM2G129674_T01_TTR
1	17460809	17461476	668	73	101.93	GRMZM2G129674_T02_TTR
1	17462201	17462543	343	65	250.14	GRMZM2G129674_T01_exon
1	17462201	17462543	343	65	250.14	GRMZM2G129674_T01_CDS
1	17462201	17462543	343	65	250.14	GRMZM2G129674_T02_exon
1	17462201	17462543	343	65	250.14	GRMZM2G129674_T02_CDS
1	17462201	17462543	343	65	250.14	GRMZM2G122160_T01_threeUTR
1	17462201	17462543	343	65	250.14	GRMZM2G122149_T01_threeUTR
1	17506966	17507159	194	19	58.27	GRMZM2G315297_T01_promoter
1	17506966	17507159	194	19	58.27	AC206951.3_FGT011_promoter
1	17506966	17507159	194	19	58.27	GRMZM2G315285_T01_TTR
1	17507426	17507780	355	45	159.63	GRMZM2G315297_T01_CDS
1	17507426	17507780	355	45	159.63	GRMZM2G121223_T03_fiveUTR
1	17507426	17507780	355	45	159.63	GRMZM2G315297_T01_intron
1	17507426	17507780	355	45	159.63	GRMZM2G315297_T01_exon
1	17508856	17509080	225	25	84.14	GRMZM2G019340_T01_TTR
1	17509254	17509654	401	50	177.11	GRMZM2G176982_T01_threeUTR
1	17509254	17509654	401	50	177.11	GRMZM2G315297_T01_TTR
1	17509254	17509654	401	50	177.11	AC206951.3_FGT014_TTR
1	17615949	17616109	161	14	51.83	GRMZM2G015234_T01_TTR
1	17621525	17621740	216	21	79.36	GRMZM2G015234_T01_promoter
1	17626917	17627162	246	24	60.06	GRMZM5G853347_T01_TTR
1	17626917	17627162	246	24	60.06	GRMZM2G496991_T01_promoter
1	17626917	17627162	246	24	60.06	GRMZM2G496977_T01_TTR
1	17636982	17637419	438	63	187.12	GRMZM2G494540_T01_promoter
1	17636982	17637419	438	63	187.12	AC213781.3_FGT019_promoter
1	17639092	17639379	288	30	106.97	AC213781.3_FGT019_TTR
1	17639092	17639379	288	30	106.97	GRMZM2G153393_T01_promoter
1	17651549	17651801	253	26	99.96	GRMZM2G151133_T01_fiveUTR
1	17651549	17651801	253	26	99.96	GRMZM2G457118_T01_intron
1	17651549	17651801	253	26	99.96	GRMZM2G457110_T01_promoter
1	17651549	17651801	253	26	99.96	GRMZM2G153393_T01_intron
1	17651549	17651801	253	26	99.96	GRMZM2G457118_T01_exon
1	17652772	17653034	263	24	83.26	GRMZM2G457118_T01_promoter
1	17652772	17653034	263	24	83.26	GRMZM2G153393_T02_promoter
1	17682183	17682379	197	20	79.4	GRMZM2G410623_T01_TTR
1	17691176	17691401	226	29	133.4	AC211261.3_FGT008_exon
1	17691176	17691401	226	29	133.4	AC211261.3_FGT008_promoter
1	17691176	17691401	226	29	133.4	AC211261.3_FGT008_CDS
1	17699844	17699994	151	15	55.1	GRMZM2G109431_T02_TTR
1	17699844	17699994	151	15	55.1	GRMZM2G109431_T03_TTR
1	17699844	17699994	151	15	55.1	GRMZM2G103103_T01_threeUTR
1	17699844	17699994	151	15	55.1	GRMZM2G109431_T01_TTR
1	17699844	17699994	151	15	55.1	GRMZM2G109480_T02_exon
1	17699844	17699994	151	15	55.1	GRMZM2G103113_T01_threeUTR
1	17699844	17699994	151	15	55.1	GRMZM2G109480_T03_exon
1	17699844	17699994	151	15	55.1	GRMZM2G109480_T04_TTR
1	17699844	17699994	151	15	55.1	GRMZM2G103108_T01_threeUTR
1	17699844	17699994	151	15	55.1	GRMZM5G889837_T01_promoter
1	17699844	17699994	151	15	55.1	GRMZM5G840939_T01_promoter
1	17699844	17699994	151	15	55.1	GRMZM2G109480_T01_exon
1	17702096	17702260	165	15	57	GRMZM2G109480_T03_promoter
1	17702096	17702260	165	15	57	GRMZM2G109480_T04_promoter
1	17702096	17702260	165	15	57	GRMZM2G109586_T01_TTR
1	17702096	17702260	165	15	57	GRMZM2G109480_T02_promoter
1	17702096	17702260	165	15	57	GRMZM2G548649_T01_promoter
1	17702096	17702260	165	15	57	GRMZM5G889837_T01_TTR
1	17702096	17702260	165	15	57	GRMZM2G109480_T01_promoter
1	17705158	17705334	177	15	53.21	GRMZM2G109586_T01_exon
1	17705158	17705334	177	15	53.21	GRMZM2G548649_T01_TTR
1	17705158	17705334	177	15	53.21	GRMZM2G548651_T01_TTR
1	17705158	17705334	177	15	53.21	GRMZM2G109586_T01_CDS
1	17705158	17705334	177	15	53.21	GRMZM2G109586_T01_intron
1	17705158	17705334	177	15	53.21	GRMZM2G109587_T01_promoter
1	17710634	17711633	1000	179	772.48	GRMZM2G109586_T01_promoter
1	17710634	17711633	1000	179	772.48	GRMZM5G890758_T01_exon
1	17710634	17711633	1000	179	772.48	GRMZM5G804989_T01_threeUTR
1	17710634	17711633	1000	179	772.48	GRMZM5G890758_T01_TTR
1	17713374	17713526	153	16	56.77	GRMZM5G890758_T01_promoter
1	17713374	17713526	153	16	56.77	GRMZM2G109589_T01_promoter
1	17713374	17713526	153	16	56.77	GRMZM2G109589_T03_promoter
1	17713374	17713526	153	16	56.77	GRMZM2G109589_T02_promoter
1	17721305	17721805	501	52	186.25	GRMZM2G410704_T01_TTR
1	17733777	17734014	238	23	77.04	GRMZM2G113351_T01_promoter
1	17749804	17750031	228	22	81.35	AC211261.3_FGT017_promoter
1	17750882	17751179	298	37	160.25	AC211261.3_FGT017_CDS
1	17750882	17751179	298	37	160.25	AC211261.3_FGT017_intron
1	17750882	17751179	298	37	160.25	AC211261.3_FGT017_exon
1	17753559	17753987	429	57	220.62	AC211261.3_FGT017_TTR
1	17753559	17753987	429	57	220.62	GRMZM2G550430_T01_promoter
1	17781177	17781451	275	30	119.47	GRMZM2G061806_T01_TTR
1	17847559	17847703	145	13	50.52	AC209626.2_FGT001_TTR
1	17849247	17849625	379	53	246.82	AC209626.2_FGT001_promoter
1	17875376	17875833	458	56	232.06	GRMZM2G538083_T01_intron
1	17931264	17931430	167	19	84.18	GRMZM2G059020_T01_TTR
1	17938841	17939092	252	22	74.09	GRMZM2G059020_T01_CDS
1	17938841	17939092	252	22	74.09	GRMZM2G059020_T01_exon
1	17938841	17939092	252	22	74.09	GRMZM2G059020_T01_intron
1	17970330	17970866	537	54	186.83	GRMZM2G059102_T02_intron
1	17970330	17970866	537	54	186.83	GRMZM2G059102_T04_intron
1	17970330	17970866	537	54	186.83	GRMZM2G059102_T01_intron
1	17970330	17970866	537	54	186.83	GRMZM2G059102_T03_intron
1	17993353	17993531	179	17	65.48	GRMZM2G065317_T01_TTR
1	18126353	18126957	605	138	459.11	GRMZM2G023575_T01_promoter
1	18126353	18126957	605	138	459.11	GRMZM2G023575_T02_promoter
1	18126353	18126957	605	138	459.11	GRMZM2G023575_T03_promoter
1	18134981	18135152	172	16	61.23	GRMZM2G023575_T03_TTR
1	18134981	18135152	172	16	61.23	GRMZM2G023575_T02_TTR
1	18134981	18135152	172	16	61.23	GRMZM2G023575_T01_TTR
1	18134981	18135152	172	16	61.23	GRMZM2G023983_T01_promoter
1	18173310	18173542	233	23	71.74	GRMZM2G498631_T01_promoter
1	18188194	18188442	249	25	90.55	GRMZM2G024099_T01_promoter
1	18208574	18208968	395	41	145.55	GRMZM2G172145_T01_promoter
1	18285717	18286494	778	119	111.84	GRMZM2G385605_T01_intron
1	18295242	18295464	223	21	61.77	GRMZM2G385605_T01_TTR
1	18428385	18428862	478	54	62.33	GRMZM2G105984_T01_TTR
1	18428385	18428862	478	54	62.33	GRMZM2G105965_T01_intron
1	18428975	18429342	368	41	50.82	GRMZM2G105965_T01_exon
1	18428975	18429342	368	41	50.82	GRMZM2G105965_T01_CDS
1	18430964	18431853	890	126	234.91	GRMZM2G105965_T01_TTR
1	18430964	18431853	890	126	234.91	GRMZM2G105984_T01_CDS
1	18430964	18431853	890	126	234.91	GRMZM2G106017_T01_promoter
1	18430964	18431853	890	126	234.91	GRMZM2G105984_T01_intron
1	18430964	18431853	890	126	234.91	GRMZM2G105984_T01_exon
1	18430964	18431853	890	126	234.91	AC209057.2_FGT003_TTR
1	18432362	18432962	601	100	247.57	AC209057.2_FGT003_CDS
1	18432362	18432962	601	100	247.57	AC208529.2_FGT003_threeUTR
1	18432362	18432962	601	100	247.57	AC209057.2_FGT003_exon
1	18432362	18432962	601	100	247.57	GRMZM2G052908_T02_fiveUTR
1	18432362	18432962	601	100	247.57	GRMZM2G105984_T01_promoter
1	18552558	18552811	254	25	92.63	GRMZM2G476997_T01_promoter
1	18555975	18556185	211	20	74.43	GRMZM2G476997_T01_CDS
1	18555975	18556185	211	20	74.43	GRMZM2G476997_T01_exon
1	18555975	18556185	211	20	74.43	GRMZM2G476997_T01_intron
1	18587191	18587341	151	18	83.72	GRMZM2G053627_T01_TTR
1	18590484	18590899	416	97	361.26	GRMZM2G053644_T02_intron
1	18590484	18590899	416	97	361.26	GRMZM2G049714_T01_threeUTR
1	18590484	18590899	416	97	361.26	GRMZM2G053644_T01_exon
1	18590484	18590899	416	97	361.26	GRMZM2G053644_T01_intron
1	18590484	18590899	416	97	361.26	GRMZM2G053644_T02_TTR
1	18590484	18590899	416	97	361.26	GRMZM2G049710_T01_threeUTR
1	18590484	18590899	416	97	361.26	GRMZM2G053644_T01_CDS
1	18590484	18590899	416	97	361.26	GRMZM2G053644_T02_exon
1	18590484	18590899	416	97	361.26	GRMZM2G053644_T01_TTR
1	18593814	18594332	519	89	254.9	GRMZM2G053644_T02_CDS
1	18636565	18637307	743	136	506.84	GRMZM2G541546_T01_promoter
1	18695876	18696277	402	49	191.42	GRMZM2G009326_T02_promoter
1	18695876	18696277	402	49	191.42	GRMZM2G009326_T01_promoter
1	18700304	18700688	385	69	255.44	GRMZM2G009326_T01_TTR
1	18774985	18775169	185	20	67.43	AC208665.3_FGT004_TTR
1	18817692	18818042	351	30	93.77	GRMZM2G553080_T01_promoter
1	18819648	18819855	208	20	75.46	GRMZM2G553080_T01_TTR
1	18831154	18831392	239	18	53.92	GRMZM2G117556_T01_promoter
1	18837131	18837425	295	53	292.6	GRMZM2G117491_T01_promoter
1	18883063	18883366	304	36	124.05	GRMZM2G486137_T01_promoter
1	18888405	18888833	429	67	335.05	GRMZM2G005043_T01_promoter
1	18914757	18915390	634	93	238.3	GRMZM2G703507_T01_promoter
1	18918106	18918432	327	34	75.64	GRMZM2G703507_T01_intron
1	18950385	18950661	277	32	132.82	GRMZM2G334052_T01_intron
1	18950385	18950661	277	32	132.82	GRMZM2G334052_T01_CDS
1	18950385	18950661	277	32	132.82	GRMZM2G334052_T01_exon
1	18950385	18950661	277	32	132.82	GRMZM2G502937_T01_promoter
1	18950694	18951096	403	41	147.35	GRMZM2G502944_T01_TTR
1	18950694	18951096	403	41	147.35	GRMZM2G334052_T01_promoter
1	18968514	18968814	301	36	95.4	GRMZM2G031175_T01_exon
1	18968514	18968814	301	36	95.4	GRMZM2G031175_T01_CDS
1	18972425	18972634	210	20	60.94	GRMZM2G031177_T02_promoter
1	18972425	18972634	210	20	60.94	GRMZM2G031177_T01_promoter
1	18972425	18972634	210	20	60.94	GRMZM2G031177_T03_promoter
1	18983439	18983768	330	38	154.55	GRMZM2G148706_T01_TTR
1	18983439	18983768	330	38	154.55	GRMZM2G502967_T01_TTR
1	18983439	18983768	330	38	154.55	GRMZM2G571437_T01_CDS
1	18983439	18983768	330	38	154.55	GRMZM2G571437_T01_promoter
1	18983439	18983768	330	38	154.55	GRMZM2G571437_T01_exon
1	18983439	18983768	330	38	154.55	GRMZM2G571434_T01_promoter
1	18983439	18983768	330	38	154.55	GRMZM2G344993_T01_fiveUTR
1	19057561	19057821	261	48	116.4	GRMZM2G091928_T01_promoter
1	19060964	19061494	531	64	78.67	GRMZM2G091928_T01_TTR
1	19062713	19062951	239	67	277.1	GRMZM2G483288_T01_promoter
1	19082580	19082986	407	45	117.55	GRMZM2G562662_T01_promoter
1	19082580	19082986	407	45	117.55	GRMZM2G133686_T01_exon
1	19082580	19082986	407	45	117.55	GRMZM2G133686_T01_intron
1	19082580	19082986	407	45	117.55	GRMZM2G133686_T01_CDS
1	19082580	19082986	407	45	117.55	GRMZM2G125688_T01_threeUTR
1	19082580	19082986	407	45	117.55	GRMZM2G304376_T01_TTR
1	19083646	19084401	756	101	278.68	GRMZM2G485057_T01_promoter
1	19105649	19106072	424	72	381.61	GRMZM2G006676_T01_promoter
1	19105649	19106072	424	72	381.61	AC177946.2_FGT004_TTR
1	19109718	19110050	333	39	101.69	AC177946.2_FGT005_CDS
1	19109718	19110050	333	39	101.69	AC177946.2_FGT005_exon
1	19109718	19110050	333	39	101.69	AC177946.2_FGT005_intron
1	19111388	19111648	261	26	71.66	AC177946.2_FGT005_TTR
1	19158742	19158994	253	29	97.38	AC177946.2_FGT006_promoter
1	19158742	19158994	253	29	97.38	GRMZM2G485072_T01_TTR
1	19158742	19158994	253	29	97.38	GRMZM2G485070_T01_promoter
1	19165118	19165590	473	80	279.49	GRMZM2G304401_T01_CDS
1	19165118	19165590	473	80	279.49	GRMZM2G304401_T01_TTR
1	19165118	19165590	473	80	279.49	GRMZM2G173107_T01_threeUTR
1	19165118	19165590	473	80	279.49	GRMZM2G006876_T01_TTR
1	19165118	19165590	473	80	279.49	GRMZM2G304401_T01_exon
1	19237029	19237247	219	22	67.03	AC177946.2_FGT009_promoter
1	19266549	19266866	318	37	126.67	GRMZM2G075700_T01_promoter
1	19269064	19269254	191	21	55.4	GRMZM2G375175_T01_TTR
1	19269064	19269254	191	21	55.4	GRMZM2G075700_T01_TTR
1	19273038	19273406	369	65	243.98	GRMZM2G375175_T01_promoter
1	19293803	19294132	330	41	101.82	GRMZM2G095915_T01_TTR
1	19294579	19294890	312	52	168.38	GRMZM2G095915_T01_exon
1	19294579	19294890	312	52	168.38	GRMZM2G090016_T01_threeUTR
1	19299741	19299939	199	19	71.91	GRMZM2G395928_T01_promoter
1	19325637	19325793	157	15	59.73	GRMZM2G154007_T02_TTR
1	19325637	19325793	157	15	59.73	GRMZM2G154007_T03_TTR
1	19325637	19325793	157	15	59.73	GRMZM2G154007_T01_TTR
1	19353541	19353706	166	17	70.18	GRMZM2G397055_T01_intron
1	19494527	19495064	538	69	293.87	GRMZM2G039129_T01_TTR
1	19520677	19520867	191	18	59.44	GRMZM2G398603_T01_exon
1	19520677	19520867	191	18	59.44	GRMZM2G398603_T01_intron
1	19520677	19520867	191	18	59.44	GRMZM2G097245_T01_TTR
1	19520677	19520867	191	18	59.44	GRMZM2G398603_T01_CDS
1	19536695	19536965	271	27	100.24	GRMZM2G097270_T01_TTR
1	19536695	19536965	271	27	100.24	GRMZM2G541391_T01_TTR
1	19543626	19544085	460	55	177.81	GRMZM2G097270_T01_intron
1	19547684	19548003	320	28	57.91	GRMZM2G097270_T01_promoter
1	19560388	19560558	171	17	68.32	GRMZM2G097283_T02_TTR
1	19560388	19560558	171	17	68.32	GRMZM2G097283_T01_TTR
1	19572858	19573187	330	39	161.88	GRMZM2G066028_T01_TTR
1	19572858	19573187	330	39	161.88	GRMZM2G061735_T02_threeUTR
1	19572858	19573187	330	39	161.88	GRMZM2G066028_T01_CDS
1	19572858	19573187	330	39	161.88	GRMZM2G066028_T01_exon
1	19581841	19582000	160	15	58.68	GRMZM2G163462_T01_TTR
1	19581841	19582000	160	15	58.68	GRMZM2G414306_T01_TTR
1	19581841	19582000	160	15	58.68	GRMZM2G414306_T02_TTR
1	19626807	19626976	170	17	68.69	GRMZM2G304258_T01_promoter
1	19634820	19635004	185	26	130.29	GRMZM2G164539_T01_promoter
1	19634820	19635004	185	26	130.29	GRMZM2G155236_T01_threeUTR
1	19634820	19635004	185	26	130.29	GRMZM2G164527_T01_exon
1	19687570	19687816	247	24	88.59	GRMZM2G113875_T02_TTR
1	19703626	19703948	323	60	342.07	GRMZM2G113775_T01_promoter
1	19703626	19703948	323	60	342.07	GRMZM2G113763_T01_TTR
1	19703626	19703948	323	60	342.07	GRMZM2G113775_T02_promoter
1	19704399	19704769	371	75	447.42	GRMZM2G107437_T02_threeUTR
1	19704399	19704769	371	75	447.42	GRMZM2G113763_T01_exon
1	19769824	19770035	212	19	67.61	GRMZM2G054949_T01_promoter
1	19811566	19811851	286	34	143.95	GRMZM2G447551_T01_intron
1	19816282	19816597	316	32	117.87	GRMZM2G447551_T01_promoter
1	19816282	19816597	316	32	117.87	GRMZM2G147481_T01_TTR
1	19817181	19817469	289	30	114.1	GRMZM2G147481_T01_exon
1	19817181	19817469	289	30	114.1	GRMZM2G138750_T02_threeUTR
1	19822126	19822854	729	107	299.6	GRMZM2G066272_T01_promoter
1	19822126	19822854	729	107	299.6	GRMZM2G147481_T01_promoter
1	19823996	19824503	508	96	379.83	GRMZM2G066272_T01_intron
1	19823996	19824503	508	96	379.83	GRMZM2G066272_T01_CDS
1	19823996	19824503	508	96	379.83	GRMZM2G066272_T01_exon
1	19907159	19907317	159	16	65.47	GRMZM2G314776_T01_intron
1	19907159	19907317	159	16	65.47	GRMZM2G015571_T01_intron
1	19907159	19907317	159	16	65.47	GRMZM2G015571_T02_intron
1	19909010	19909270	261	28	109.73	GRMZM2G314776_T01_TTR
1	19949502	19949712	211	21	81.13	GRMZM2G006781_T02_promoter
1	19949502	19949712	211	21	81.13	GRMZM2G006781_T03_promoter
1	19949502	19949712	211	21	81.13	GRMZM2G006781_T04_promoter
1	19949502	19949712	211	21	81.13	GRMZM2G006781_T01_promoter
1	19991591	19991742	152	14	54.76	AC166636.1_FGT009_promoter
1	20044276	20044730	455	53	114.93	GRMZM5G874665_T02_intron
1	20044276	20044730	455	53	114.93	GRMZM5G873765_T01_CDS
1	20044276	20044730	455	53	114.93	GRMZM5G874665_T01_exon
1	20044276	20044730	455	53	114.93	GRMZM5G873767_T01_CDS
1	20044276	20044730	455	53	114.93	GRMZM5G874665_T02_exon
1	20044276	20044730	455	53	114.93	GRMZM5G874665_T01_intron
1	20044821	20045118	298	36	86.43	GRMZM2G700891_T01_threeUTR
1	20044821	20045118	298	36	86.43	GRMZM2G700889_T01_threeUTR
1	20044821	20045118	298	36	86.43	GRMZM5G874665_T01_TTR
1	20044821	20045118	298	36	86.43	GRMZM5G874665_T02_TTR
1	20100518	20100834	317	40	175.23	GRMZM5G826255_T01_exon
1	20100518	20100834	317	40	175.23	GRMZM5G825865_T01_CDS
1	20103633	20103943	311	29	98.71	GRMZM2G003516_T01_TTR
1	20103633	20103943	311	29	98.71	GRMZM5G826255_T01_TTR
1	20110830	20111037	208	28	134.43	GRMZM2G028136_T01_promoter
1	20110830	20111037	208	28	134.43	GRMZM2G028136_T02_promoter
1	20111277	20111581	305	45	221.34	GRMZM2G028247_T01_promoter
1	20116946	20117282	337	40	166.24	GRMZM2G028247_T01_TTR
1	20210908	20211280	373	35	73.69	GRMZM2G432566_T02_promoter
1	20210908	20211280	373	35	73.69	GRMZM2G432566_T01_promoter
1	20219484	20219799	316	37	153.16	GRMZM2G145975_T01_fiveUTR
1	20219484	20219799	316	37	153.16	GRMZM2G432566_T01_TTR
1	20219484	20219799	316	37	153.16	GRMZM2G561757_T01_TTR
1	20219484	20219799	316	37	153.16	GRMZM2G432566_T02_TTR
1	20219484	20219799	316	37	153.16	GRMZM2G432557_T01_promoter
1	20219484	20219799	316	37	153.16	GRMZM2G432557_T01_exon
1	20292884	20293328	445	50	193.76	GRMZM2G002002_T02_promoter
1	20292884	20293328	445	50	193.76	GRMZM2G002002_T01_promoter
1	20292884	20293328	445	50	193.76	GRMZM2G002002_T03_promoter
1	20374817	20374938	122	14	66.37	GRMZM5G814374_T01_exon
1	20374817	20374938	122	14	66.37	GRMZM5G814154_T02_CDS
1	20374817	20374938	122	14	66.37	GRMZM2G563824_T01_threeUTR
1	20374817	20374938	122	14	66.37	GRMZM5G814374_T01_TTR
1	20420915	20421189	275	28	105.57	GRMZM2G563360_T01_exon
1	20420915	20421189	275	28	105.57	GRMZM2G563360_T01_CDS
1	20420915	20421189	275	28	105.57	GRMZM2G563360_T01_promoter
1	20420915	20421189	275	28	105.57	GRMZM2G334170_T01_fiveUTR
1	20420915	20421189	275	28	105.57	GRMZM2G563360_T01_TTR
1	20420915	20421189	275	28	105.57	GRMZM2G563357_T01_TTR
1	20420915	20421189	275	28	105.57	GRMZM2G134367_T01_promoter
1	20420915	20421189	275	28	105.57	GRMZM2G528239_T01_threeUTR
1	20423586	20423863	278	39	186.72	GRMZM2G563357_T01_promoter
1	20525439	20525679	241	23	61.93	GRMZM2G155086_T01_TTR
1	20525439	20525679	241	23	61.93	GRMZM2G155086_T02_TTR
1	20633283	20633432	150	16	69.33	GRMZM5G808775_T01_TTR
1	20647523	20647646	124	12	51.07	GRMZM2G444376_T01_intron
1	20647523	20647646	124	12	51.07	GRMZM2G444376_T01_CDS
1	20647523	20647646	124	12	51.07	GRMZM2G444376_T01_exon
1	20653093	20653472	380	41	133.32	GRMZM2G309782_T01_CDS
1	20653093	20653472	380	41	133.32	GRMZM2G309782_T01_exon
1	20653093	20653472	380	41	133.32	GRMZM2G309782_T01_intron
1	20665808	20666135	328	31	101.36	GRMZM5G840429_T01_TTR
1	20665808	20666135	328	31	101.36	GRMZM2G492340_T01_promoter
1	20693105	20693378	274	27	98.98	GRMZM2G013855_T02_TTR
1	20696304	20696509	206	20	76.16	GRMZM2G013855_T02_exon
1	20696304	20696509	206	20	76.16	GRMZM2G013855_T02_CDS
1	20696304	20696509	206	20	76.16	GRMZM2G013855_T02_intron
1	20696304	20696509	206	20	76.16	GRMZM2G013855_T01_TTR
1	20702404	20702803	400	44	169.14	GRMZM2G492291_T01_TTR
1	20731952	20732200	249	23	81.36	GRMZM2G518736_T01_exon
1	20731952	20732200	249	23	81.36	GRMZM2G518736_T01_intron
1	20731952	20732200	249	23	81.36	GRMZM2G518741_T01_promoter
1	20731952	20732200	249	23	81.36	GRMZM2G173501_T01_fiveUTR
1	20731952	20732200	249	23	81.36	GRMZM2G518736_T01_CDS
1	20900424	20900665	242	24	86.1	GRMZM2G029055_T01_promoter
1	20900424	20900665	242	24	86.1	GRMZM2G029055_T02_promoter
1	20900424	20900665	242	24	86.1	GRMZM2G029000_T01_TTR
1	20905093	20905406	314	34	132.4	GRMZM2G029055_T02_intron
1	20905093	20905406	314	34	132.4	GRMZM2G029055_T01_intron
1	20916738	20916993	256	24	85.54	GRMZM2G503256_T01_promoter
1	20916738	20916993	256	24	85.54	GRMZM2G029055_T01_TTR
1	20916738	20916993	256	24	85.54	GRMZM2G029055_T02_TTR
1	20989308	20989628	321	30	116.09	GRMZM2G111191_T01_promoter
1	20989308	20989628	321	30	116.09	GRMZM2G111191_T02_promoter
1	21073658	21074009	352	41	128.51	GRMZM2G411079_T01_CDS
1	21073658	21074009	352	41	128.51	GRMZM2G411079_T01_TTR
1	21073658	21074009	352	41	128.51	GRMZM2G411079_T01_exon
1	21073658	21074009	352	41	128.51	GRMZM2G374057_T01_threeUTR
1	21081818	21082016	199	17	53.42	GRMZM2G411084_T01_TTR
1	21085190	21085480	291	37	164.39	GRMZM2G411084_T01_promoter
1	21154763	21155061	299	36	94.87	GRMZM5G855055_T01_promoter
1	21189424	21189659	236	25	89.85	GRMZM5G860628_T01_promoter
1	21192068	21192288	221	19	52.28	GRMZM5G860628_T01_intron
1	21192068	21192288	221	19	52.28	GRMZM5G860628_T01_exon
1	21192068	21192288	221	19	52.28	GRMZM5G859801_T01_CDS
1	21195943	21196176	234	21	70.05	GRMZM2G064841_T04_promoter
1	21195943	21196176	234	21	70.05	GRMZM2G064841_T01_promoter
1	21195943	21196176	234	21	70.05	GRMZM2G064841_T02_promoter
1	21195943	21196176	234	21	70.05	GRMZM2G064841_T03_promoter
1	21202887	21203088	202	20	77.57	GRMZM2G064841_T01_intron
1	21202887	21203088	202	20	77.57	GRMZM2G064841_T02_intron
1	21202887	21203088	202	20	77.57	GRMZM2G064841_T04_intron
1	21202887	21203088	202	20	77.57	GRMZM2G064841_T03_intron
1	21213948	21214163	216	28	110.65	GRMZM5G875866_T01_TTR
1	21244634	21244916	283	37	119	GRMZM5G845559_T01_promoter
1	21244634	21244916	283	37	119	AC197481.3_FGT003_TTR
1	21379634	21380004	371	49	219.1	GRMZM5G896834_T01_intron
1	21379634	21380004	371	49	219.1	GRMZM5G896834_T02_intron
1	21379634	21380004	371	49	219.1	GRMZM5G896834_T03_intron
1	21392158	21392414	257	28	112.4	GRMZM2G517702_T01_promoter
1	21407206	21407533	328	60	189.56	GRMZM2G176851_T01_exon
1	21407206	21407533	328	60	189.56	GRMZM2G176851_T01_CDS
1	21407206	21407533	328	60	189.56	GRMZM2G176851_T01_intron
1	21455548	21455800	253	41	206.24	GRMZM2G004259_T02_promoter
1	21455548	21455800	253	41	206.24	GRMZM2G004259_T03_promoter
1	21455548	21455800	253	41	206.24	GRMZM2G004259_T01_promoter
1	21457033	21457426	394	48	200.72	AC187904.3_FGT004_fiveUTR
1	21457033	21457426	394	48	200.72	GRMZM2G004259_T02_intron
1	21457033	21457426	394	48	200.72	GRMZM2G004259_T03_exon
1	21457033	21457426	394	48	200.72	GRMZM2G004259_T01_intron
1	21457033	21457426	394	48	200.72	GRMZM2G004259_T01_exon
1	21457033	21457426	394	48	200.72	GRMZM2G004259_T03_intron
1	21457033	21457426	394	48	200.72	GRMZM2G004259_T02_exon
1	21457033	21457426	394	48	200.72	AC187904.3_FGT007_fiveUTR
1	21457033	21457426	394	48	200.72	AC187904.3_FGT005_fiveUTR
1	21462416	21462613	198	18	65.69	GRMZM2G004259_T01_TTR
1	21462416	21462613	198	18	65.69	GRMZM2G004259_T02_TTR
1	21462416	21462613	198	18	65.69	GRMZM2G004259_T03_TTR
1	21464122	21464310	189	17	62.15	GRMZM2G004397_T01_promoter
1	21475068	21475300	233	22	80.15	GRMZM2G004523_T02_TTR
1	21475068	21475300	233	22	80.15	GRMZM2G004523_T01_TTR
1	21475068	21475300	233	22	80.15	GRMZM2G004640_T01_TTR
1	21481922	21482232	311	42	132.97	GRMZM2G703512_T01_promoter
1	21481922	21482232	311	42	132.97	GRMZM2G307084_T01_TTR
1	21485873	21486169	297	42	78.87	GRMZM2G307084_T01_intron
1	21489166	21489388	223	38	85.42	GRMZM2G307084_T01_CDS
1	21489166	21489388	223	38	85.42	GRMZM2G307084_T02_TTR
1	21489166	21489388	223	38	85.42	GRMZM2G307084_T01_exon
1	21492533	21492936	404	41	69.84	GRMZM2G307091_T02_promoter
1	21492533	21492936	404	41	69.84	GRMZM2G307091_T01_promoter
1	21492533	21492936	404	41	69.84	GRMZM2G307084_T01_promoter
1	21497253	21497436	184	17	57.32	GRMZM2G307091_T01_TTR
1	21541097	21541334	238	20	50.15	GRMZM2G086604_T01_intron
1	21544894	21545337	444	66	318.02	GRMZM2G086604_T01_promoter
1	21567354	21567713	360	34	135.82	GRMZM2G162535_T01_promoter
1	21567354	21567713	360	34	135.82	GRMZM2G162535_T02_promoter
1	21633489	21634044	556	55	76.08	GRMZM2G461907_T01_TTR
1	21641785	21641996	212	18	51.65	GRMZM2G461905_T01_promoter
1	21686220	21686454	235	20	66.82	GRMZM2G114234_T02_TTR
1	21686220	21686454	235	20	66.82	GRMZM2G114232_T01_promoter
1	21686220	21686454	235	20	66.82	GRMZM2G114234_T01_TTR
1	21701073	21701540	468	55	220.33	GRMZM2G114190_T01_promoter
1	21701073	21701540	468	55	220.33	GRMZM2G114190_T02_promoter
1	21723538	21723904	367	58	295.17	GRMZM2G114184_T01_TTR
1	21743527	21743854	328	52	267.18	GRMZM2G551272_T01_TTR
1	21755900	21756201	302	34	137.19	GRMZM2G415166_T01_promoter
1	21755900	21756201	302	34	137.19	GRMZM2G114055_T01_TTR
1	21755900	21756201	302	34	137.19	GRMZM2G114055_T02_TTR
1	21782257	21782395	139	14	59.41	GRMZM2G110847_T01_intron
1	21782257	21782395	139	14	59.41	GRMZM5G843559_T01_promoter
1	21814374	21814562	189	19	75.46	GRMZM2G411221_T01_promoter
1	21905445	21905651	207	20	75.81	GRMZM2G110827_T01_exon
1	21905445	21905651	207	20	75.81	GRMZM2G104390_T01_threeUTR
1	21905445	21905651	207	20	75.81	GRMZM2G411216_T01_intron
1	21905445	21905651	207	20	75.81	GRMZM2G110827_T01_CDS
1	21905445	21905651	207	20	75.81	GRMZM2G411216_T01_CDS
1	21905445	21905651	207	20	75.81	GRMZM2G411216_T01_exon
1	21909107	21909340	234	33	161.29	GRMZM2G104388_T01_threeUTR
1	21909107	21909340	234	33	161.29	GRMZM2G411209_T01_TTR
1	21909107	21909340	234	33	161.29	GRMZM2G110825_T01_TTR
1	21909107	21909340	234	33	161.29	GRMZM2G110825_T01_exon
1	21909107	21909340	234	33	161.29	GRMZM2G411216_T01_TTR
1	21919501	21920123	623	86	187.9	GRMZM2G411205_T01_exon
1	21919501	21920123	623	86	187.9	GRMZM2G411205_T01_CDS
1	21920951	21921138	188	23	52.56	GRMZM2G411205_T01_promoter
1	21922704	21923062	359	36	58.04	GRMZM2G411203_T01_TTR
1	21933048	21933255	208	23	86.68	GRMZM2G548967_T01_TTR
1	21933048	21933255	208	23	86.68	GRMZM2G548969_T01_TTR
1	21975925	21976117	193	17	60.88	GRMZM2G535707_T01_promoter
1	21995272	21995410	139	15	57.56	GRMZM2G388915_T01_promoter
1	22070609	22070858	250	23	81.04	GRMZM2G346750_T01_TTR
1	22156973	22157108	136	14	60.56	GRMZM2G064059_T01_promoter
1	22156973	22157108	136	14	60.56	GRMZM5G895573_T01_TTR
1	22244865	22245409	545	112	457.12	GRMZM5G880508_T01_promoter
1	22251128	22251520	393	81	487.73	GRMZM5G880508_T01_intron
1	22253994	22254169	176	17	66.53	GRMZM5G872264_T01_TTR
1	22253994	22254169	176	17	66.53	GRMZM5G880508_T01_TTR
1	22284267	22284700	434	53	220.31	GRMZM2G107395_T01_intron
1	22284267	22284700	434	53	220.31	GRMZM2G107440_T01_TTR
1	22377212	22377776	565	77	343.01	GRMZM2G007130_T02_TTR
1	22377212	22377776	565	77	343.01	GRMZM2G006977_T01_TTR
1	22377212	22377776	565	77	343.01	GRMZM2G007130_T01_TTR
1	22377212	22377776	565	77	343.01	AC200137.4_FGT003_promoter
1	22489411	22489637	227	23	88.96	AC200137.4_FGT005_TTR
1	22513110	22513395	286	32	129.33	GRMZM2G457201_T03_TTR
1	22513110	22513395	286	32	129.33	GRMZM2G457201_T01_TTR
1	22513110	22513395	286	32	129.33	GRMZM2G457201_T02_TTR
1	22529907	22530345	439	44	154.67	GRMZM2G522751_T01_threeUTR
1	22529907	22530345	439	44	154.67	GRMZM2G556512_T01_promoter
1	22529907	22530345	439	44	154.67	GRMZM2G556512_T01_exon
1	22529907	22530345	439	44	154.67	GRMZM2G556512_T01_TTR
1	22529907	22530345	439	44	154.67	GRMZM2G556512_T01_CDS
1	22583996	22584456	461	71	284.26	GRMZM2G119104_T01_promoter
1	22589434	22589759	326	41	178.69	GRMZM2G119104_T01_intron
1	22618646	22618816	171	17	52.35	GRMZM2G355358_T01_TTR
1	22623024	22623587	564	63	156.54	GRMZM2G129448_T01_fiveUTR
[truncated: 142,402 more rows]
