# Supplementary material for: Genome-wide high-resolution mapping of DNA methylation identifies epigenetic variation across embryo and endosperm in Maize (Zea may)
Source: BMC Genomics. 2015 Jan 23;16(1):21. doi: 10.1186/s12864-014-1204-7 (PMC4316406; doi:10.1186/s12864-014-1204-7)
Supplement: Additional file 5: Table S1b. — Methylated gene regions in endosperm. The first three rows represent the position of DNA methylation peaks in the genome, the fourth row is the length of the peaks, the fifth row is the number of read in each peak, the sixth row is the diffScore of the peaks, and the seventh row is gene regions that overlapped with the DNA methylation peaks. [file 12864_2014_1204_MOESM5_ESM.xlsx]

## Sheet: Sheet1
Chr	Start	End	Peak length	uniquely reads	diffScore(-10*LOG10pvalue)	Methylated gene region
1	11876	12197	322	39	131.86	GRMZM2G059856_T01_TTR
1	11876	12197	322	39	131.86	GRMZM5G888250_T01_promoter
1	11876	12197	322	39	131.86	GRMZM2G059843_T01_CDS
1	11876	12197	322	39	131.86	GRMZM2G059843_T01_exon
1	11876	12197	322	39	131.86	GRMZM2G059843_T01_intron
1	44796	45017	222	21	61.59	GRMZM5G866996_T01_TTR
1	51209	51629	421	59	162.42	GRMZM2G059818_T02_exon
1	51209	51629	421	59	162.42	GRMZM2G059818_T02_CDS
1	51209	51629	421	59	162.42	GRMZM2G059818_T01_CDS
1	51209	51629	421	59	162.42	GRMZM2G059818_T01_exon
1	51209	51629	421	59	162.42	GRMZM2G059818_T03_promoter
1	95104	95318	215	26	73.83	GRMZM2G059745_T01_promoter
1	146615	146862	248	26	80.82	GRMZM5G809743_T01_TTR
1	146615	146862	248	26	80.82	GRMZM2G306216_T01_intron
1	146615	146862	248	26	80.82	GRMZM2G306216_T01_CDS
1	146615	146862	248	26	80.82	GRMZM5G833153_T01_TTR
1	146615	146862	248	26	80.82	GRMZM2G306216_T01_exon
1	154184	154494	311	36	83.98	GRMZM2G006125_T01_TTR
1	154184	154494	311	36	83.98	AC177838.2_FGT013_TTR
1	154184	154494	311	36	83.98	GRMZM2G006128_T02_TTR
1	154184	154494	311	36	83.98	GRMZM2G006128_T01_TTR
1	154184	154494	311	36	83.98	AC177838.2_FGT013_CDS
1	154184	154494	311	36	83.98	AC177838.2_FGT013_exon
1	154184	154494	311	36	83.98	AC177837.3_FGT012_threeUTR
1	160149	160683	535	80	246.58	GRMZM2G006128_T02_promoter
1	160149	160683	535	80	246.58	GRMZM2G006128_T01_promoter
1	160149	160683	535	80	246.58	AC177838.2_FGT015_promoter
1	160149	160683	535	80	246.58	GRMZM2G006128_T03_intron
1	160149	160683	535	80	246.58	GRMZM2G006128_T03_exon
1	160149	160683	535	80	246.58	GRMZM2G006368_T01_TTR
1	160149	160683	535	80	246.58	AC190823.2_FGT001_fiveUTR
1	160848	161112	265	26	56.87	GRMZM2G006128_T03_promoter
1	166280	166670	391	50	218.31	GRMZM2G006376_T01_promoter
1	166280	166670	391	50	218.31	AC177838.2_FGT017_TTR
1	229246	229638	393	44	177.46	GRMZM2G542335_T01_TTR
1	235905	236566	662	122	188.85	GRMZM2G104572_T01_TTR
1	248342	248868	527	83	150.46	GRMZM2G023647_T01_promoter
1	262662	262873	212	27	52.64	GRMZM2G493774_T01_promoter
1	262662	262873	212	27	52.64	GRMZM2G023794_T01_TTR
1	262662	262873	212	27	52.64	GRMZM2G023794_T02_TTR
1	271720	271992	273	29	113.81	GRMZM2G023863_T02_promoter
1	271720	271992	273	29	113.81	GRMZM2G023863_T01_promoter
1	271720	271992	273	29	113.81	GRMZM2G023794_T02_promoter
1	328757	329080	324	40	51.5	GRMZM2G560476_T01_TTR
1	328757	329080	324	40	51.5	GRMZM2G131672_T01_promoter
1	331763	332699	937	145	232.37	GRMZM2G560484_T01_promoter
1	331763	332699	937	145	232.37	GRMZM2G560476_T01_promoter
1	331763	332699	937	145	232.37	GRMZM2G526000_T01_threeUTR
1	331763	332699	937	145	232.37	GRMZM2G330527_T01_fiveUTR
1	331763	332699	937	145	232.37	GRMZM2G560484_T01_CDS
1	331763	332699	937	145	232.37	GRMZM2G560484_T01_exon
1	375229	375701	473	58	90.2	GRMZM2G137697_T01_TTR
1	375229	375701	473	58	90.2	GRMZM2G137648_T01_exon
1	375229	375701	473	58	90.2	GRMZM2G137648_T01_CDS
1	513538	513893	356	34	90.2	GRMZM2G471814_T01_promoter
1	514500	514713	214	36	169.94	GRMZM2G330436_T02_TTR
1	514500	514713	214	36	169.94	GRMZM2G330436_T01_TTR
1	517456	517584	129	13	56.3	GRMZM2G486076_T01_promoter
1	517456	517584	129	13	56.3	GRMZM2G330436_T02_intron
1	517456	517584	129	13	56.3	GRMZM2G471814_T01_TTR
1	517456	517584	129	13	56.3	GRMZM2G330436_T01_intron
1	643154	643328	175	16	60.56	GRMZM2G333069_T01_promoter
1	643154	643328	175	16	60.56	GRMZM2G032104_T01_TTR
1	646871	647026	156	17	74.49	GRMZM2G333069_T01_TTR
1	646871	647026	156	17	74.49	GRMZM2G032104_T01_intron
1	716071	716398	328	50	170.61	GRMZM2G098500_T02_exon
1	716071	716398	328	50	170.61	GRMZM2G098500_T02_CDS
1	716071	716398	328	50	170.61	GRMZM2G046201_T01_fiveUTR
1	716071	716398	328	50	170.61	GRMZM2G098500_T01_promoter
1	716071	716398	328	50	170.61	GRMZM2G098500_T01_exon
1	716071	716398	328	50	170.61	GRMZM2G098500_T02_promoter
1	716071	716398	328	50	170.61	GRMZM2G046198_T01_fiveUTR
1	716071	716398	328	50	170.61	GRMZM2G098500_T01_CDS
1	725305	725483	179	17	50.7	GRMZM2G703460_T01_TTR
1	995755	995938	184	17	64.14	GRMZM2G073979_T01_promoter
1	995755	995938	184	17	64.14	GRMZM2G073979_T02_promoter
1	995755	995938	184	17	64.14	GRMZM2G073979_T03_promoter
1	995755	995938	184	17	64.14	GRMZM2G374755_T01_promoter
1	995755	995938	184	17	64.14	AC191595.3_FGT002_TTR
1	1157563	1157775	213	20	50.07	GRMZM2G445074_T01_threeUTR
1	1157563	1157775	213	20	50.07	GRMZM2G002167_T01_TTR
1	1157563	1157775	213	20	50.07	GRMZM2G483779_T01_TTR
1	1157563	1157775	213	20	50.07	GRMZM2G483779_T01_exon
1	1157783	1158142	360	34	76.05	GRMZM2G483779_T01_intron
1	1157783	1158142	360	34	76.05	GRMZM2G156990_T01_fiveUTR
1	1157783	1158142	360	34	76.05	GRMZM2G483779_T01_CDS
1	1161308	1161682	375	44	84.4	GRMZM2G002167_T01_promoter
1	1167041	1167405	365	39	78.36	GRMZM2G302197_T01_TTR
1	1175974	1176229	256	24	86.03	GRMZM2G002121_T01_TTR
1	1216818	1217047	230	24	78.22	AC202923.3_FGT004_TTR
1	1284235	1284485	251	26	98.47	GRMZM2G058632_T01_intron
1	1370420	1370585	166	16	63.64	GRMZM2G074302_T01_promoter
1	1457025	1457254	230	28	80.67	GRMZM2G559154_T01_promoter
1	1457025	1457254	230	28	80.67	GRMZM5G883320_T01_promoter
1	1458971	1459216	246	25	66.55	GRMZM2G328723_T01_fiveUTR
1	1458971	1459216	246	25	66.55	GRMZM2G559154_T01_TTR
1	1458971	1459216	246	25	66.55	GRMZM2G559154_T01_exon
1	1458971	1459216	246	25	66.55	GRMZM2G559154_T01_CDS
1	1458971	1459216	246	25	66.55	GRMZM5G883320_T01_TTR
1	1458971	1459216	246	25	66.55	GRMZM2G524864_T01_threeUTR
1	1476866	1477033	168	20	75.52	GRMZM2G065130_T02_intron
1	1657695	1657968	274	27	73.83	GRMZM2G582000_T01_CDS
1	1657695	1657968	274	27	73.83	GRMZM2G582000_T01_exon
1	1657695	1657968	274	27	73.83	GRMZM2G582000_T01_promoter
1	1657695	1657968	274	27	73.83	GRMZM2G582000_T01_TTR
1	1657695	1657968	274	27	73.83	GRMZM2G579816_T01_promoter
1	1657695	1657968	274	27	73.83	GRMZM2G543025_T01_threeUTR
1	1657695	1657968	274	27	73.83	GRMZM2G358633_T01_fiveUTR
1	1667582	1667787	206	20	76.33	GRMZM2G474194_T01_TTR
1	1667582	1667787	206	20	76.33	GRMZM2G587133_T01_TTR
1	1667582	1667787	206	20	76.33	GRMZM2G172669_T01_TTR
1	1667582	1667787	206	20	76.33	GRMZM2G587127_T01_TTR
1	1786751	1786914	164	15	57.65	GRMZM2G161560_T01_TTR
1	1786751	1786914	164	15	57.65	GRMZM2G461427_T01_promoter
1	1872827	1873006	180	20	81.15	GRMZM2G379923_T01_intron
1	1872827	1873006	180	20	81.15	GRMZM2G379918_T01_promoter
1	1872827	1873006	180	20	81.15	GRMZM2G379923_T01_CDS
1	1872827	1873006	180	20	81.15	GRMZM2G379923_T01_exon
1	1958947	1959093	147	16	70.89	GRMZM2G361164_T01_promoter
1	1958947	1959093	147	16	70.89	GRMZM2G060265_T01_TTR
1	1972827	1973001	175	20	88.59	GRMZM5G827690_T01_TTR
1	1972827	1973001	175	20	88.59	GRMZM2G176952_T01_promoter
1	2104584	2104861	278	36	120.01	GRMZM5G855560_T01_TTR
1	2104584	2104861	278	36	120.01	GRMZM2G114459_T01_promoter
1	2161915	2162095	181	16	50.31	GRMZM2G458423_T01_intron
1	2207056	2207327	272	34	150.98	GRMZM2G109725_T02_TTR
1	2207056	2207327	272	34	150.98	GRMZM2G548894_T01_TTR
1	2207056	2207327	272	34	150.98	GRMZM2G109725_T04_TTR
1	2207056	2207327	272	34	150.98	GRMZM2G109725_T03_TTR
1	2207056	2207327	272	34	150.98	GRMZM2G109725_T01_TTR
1	2232108	2232301	194	28	134.25	GRMZM2G315401_T01_fiveUTR
1	2232108	2232301	194	28	134.25	GRMZM2G548835_T01_promoter
1	2232108	2232301	194	28	134.25	GRMZM2G548835_T01_exon
1	2567374	2567488	115	12	54.79	GRMZM2G120624_T01_promoter
1	2567374	2567488	115	12	54.79	GRMZM2G555022_T01_intron
1	2567374	2567488	115	12	54.79	GRMZM2G555023_T01_promoter
1	2567374	2567488	115	12	54.79	GRMZM2G555022_T01_exon
1	2567374	2567488	115	12	54.79	GRMZM2G555022_T01_CDS
1	2569072	2569230	159	15	52.18	GRMZM2G555022_T01_promoter
1	2569072	2569230	159	15	52.18	GRMZM2G555023_T01_TTR
1	2662471	2662659	189	17	52.35	GRMZM2G505486_T01_promoter
1	2683654	2683891	238	22	78.95	GRMZM2G100262_T01_TTR
1	2935238	2935400	163	14	51.5	GRMZM2G137366_T02_promoter
1	2935238	2935400	163	14	51.5	GRMZM2G137366_T01_promoter
1	3016141	3016351	211	24	71.58	GRMZM2G137236_T01_intron
1	3128753	3128912	160	15	59	GRMZM2G092232_T02_promoter
1	3128753	3128912	160	15	59	GRMZM2G092232_T01_promoter
1	3128753	3128912	160	15	59	GRMZM2G092232_T04_promoter
1	3128753	3128912	160	15	59	GRMZM2G092232_T03_promoter
1	3176733	3176987	255	24	86.36	GRMZM2G124550_T01_promoter
1	3176733	3176987	255	24	86.36	GRMZM2G124550_T02_promoter
1	3370095	3370286	192	17	61.54	GRMZM2G558325_T01_TTR
1	3370095	3370286	192	17	61.54	GRMZM2G426802_T01_promoter
1	3743001	3743163	163	14	51.5	GRMZM2G030567_T01_TTR
1	3743001	3743163	163	14	51.5	GRMZM2G320117_T01_promoter
1	3743001	3743163	163	14	51.5	GRMZM2G030567_T02_TTR
1	3746457	3746664	208	20	75.87	GRMZM2G320117_T01_exon
1	3746457	3746664	208	20	75.87	GRMZM2G494576_T01_TTR
1	3746457	3746664	208	20	75.87	GRMZM2G178536_T01_threeUTR
1	3746457	3746664	208	20	75.87	GRMZM2G494576_T01_CDS
1	3746457	3746664	208	20	75.87	GRMZM2G494576_T01_exon
1	3858401	3858671	271	33	53.58	GRMZM2G535040_T01_promoter
1	4111176	4111485	310	33	87.54	GRMZM2G173552_T01_TTR
1	4114574	4114919	346	40	113.47	GRMZM2G473244_T01_TTR
1	4114574	4114919	346	40	113.47	GRMZM2G173552_T01_promoter
1	4114574	4114919	346	40	113.47	GRMZM2G473239_T01_promoter
1	4117518	4117664	147	13	50.14	GRMZM2G473244_T01_promoter
1	4126340	4126522	183	17	64.47	GRMZM2G442324_T01_intron
1	4126340	4126522	183	17	64.47	GRMZM2G442324_T02_intron
1	4173603	4173751	149	14	56.09	GRMZM2G114934_T01_TTR
1	4173603	4173751	149	14	56.09	GRMZM2G172068_T01_TTR
1	4180647	4180783	137	15	55.94	GRMZM2G453794_T01_intron
1	4223001	4223147	147	13	50.14	GRMZM2G167566_T01_promoter
1	4237098	4237304	207	23	60.89	AC190762.3_FGT003_TTR
1	4333577	4333787	211	27	76.43	GRMZM2G495916_T01_promoter
1	4416011	4416191	181	16	58.62	GRMZM2G073668_T01_fiveUTR
1	4416011	4416191	181	16	58.62	GRMZM2G130244_T01_TTR
1	4416011	4416191	181	16	58.62	GRMZM2G130242_T01_exon
1	4416011	4416191	181	16	58.62	GRMZM2G130242_T01_intron
1	4416919	4417058	140	14	59.34	GRMZM2G130242_T01_promoter
1	4417844	4417986	143	13	51.46	GRMZM2G130244_T01_promoter
1	4486438	4486675	238	27	68.4	GRMZM2G026627_T01_CDS
1	4486438	4486675	238	27	68.4	GRMZM2G498619_T01_TTR
1	4486438	4486675	238	27	68.4	GRMZM2G026627_T01_exon
1	4622762	4623076	315	50	194.67	GRMZM2G577260_T01_TTR
1	4622762	4623076	315	50	194.67	GRMZM2G155193_T01_promoter
1	4622762	4623076	315	50	194.67	GRMZM2G577260_T01_promoter
1	4622762	4623076	315	50	194.67	GRMZM2G577260_T01_CDS
1	4622762	4623076	315	50	194.67	GRMZM2G577260_T01_exon
1	4736863	4737091	229	22	81.97	AC191351.3_FGT007_TTR
1	4738148	4738376	229	24	95.62	GRMZM2G000868_T01_TTR
1	4747794	4747935	142	13	51.79	GRMZM2G475289_T01_promoter
1	4747794	4747935	142	13	51.79	GRMZM2G475289_T02_promoter
1	4819671	4819890	220	23	92.05	GRMZM2G495769_T01_promoter
1	4896054	4896243	190	21	84.07	GRMZM2G322732_T01_CDS
1	4896054	4896243	190	21	84.07	GRMZM2G496182_T01_promoter
1	4896054	4896243	190	21	84.07	GRMZM2G322732_T01_intron
1	4896054	4896243	190	21	84.07	GRMZM2G322732_T01_exon
1	4896054	4896243	190	21	84.07	GRMZM2G005323_T01_TTR
1	4908369	4908626	258	28	50.06	GRMZM5G823348_T01_intron
1	4992918	4993066	149	18	85.03	GRMZM2G021410_T01_fiveUTR
1	4992918	4993066	149	18	85.03	GRMZM2G070259_T02_exon
1	4992918	4993066	149	18	85.03	GRMZM2G021408_T01_fiveUTR
1	4992918	4993066	149	18	85.03	GRMZM2G070259_T01_exon
1	5024737	5024887	151	14	55.4	AC194428.3_FGT007_TTR
1	5029528	5029660	133	13	54.97	GRMZM2G159470_T01_TTR
1	5029528	5029660	133	13	54.97	GRMZM2G159470_T01_exon
1	5029528	5029660	133	13	54.97	GRMZM2G150656_T02_threeUTR
1	5043357	5043676	320	30	103.9	GRMZM2G159477_T01_promoter
1	5502723	5502845	123	12	51.7	GRMZM2G055791_T01_CDS
1	5502723	5502845	123	12	51.7	GRMZM2G055791_T01_exon
1	5502723	5502845	123	12	51.7	GRMZM2G009009_T01_fiveUTR
1	5502723	5502845	123	12	51.7	GRMZM5G886354_T01_TTR
1	5592923	5593050	128	14	64.09	AC193998.3_FGT011_exon
1	5592923	5593050	128	14	64.09	AC193998.3_FGT011_CDS
1	5592923	5593050	128	14	64.09	AC193998.3_FGT010_promoter
1	5595276	5595542	267	34	153.33	AC193998.3_FGT011_TTR
1	5609776	5609892	117	20	119.96	GRMZM2G135078_T01_promoter
1	5609776	5609892	117	20	119.96	AC217946.3_FGT001_TTR
1	5609776	5609892	117	20	119.96	GRMZM2G565246_T01_TTR
1	5725790	5725949	160	14	52.44	GRMZM2G319022_T01_intron
1	5816513	5816868	356	46	203.99	GRMZM2G371137_T01_TTR
1	5818353	5818510	158	16	65.32	GRMZM2G040158_T02_TTR
1	5818353	5818510	158	16	65.32	GRMZM2G040158_T01_TTR
1	5818353	5818510	158	16	65.32	GRMZM2G040158_T03_TTR
1	5827059	5827398	340	33	102.17	GRMZM2G040158_T02_intron
1	5827059	5827398	340	33	102.17	GRMZM2G040158_T03_intron
1	5950102	5950224	123	12	51.7	GRMZM2G366521_T01_TTR
1	5955386	5955563	178	16	59.58	GRMZM5G846138_T01_promoter
1	5955386	5955563	178	16	59.58	GRMZM2G065718_T01_TTR
1	5995878	5996050	173	24	102.23	GRMZM2G180951_T01_intron
1	6076036	6076349	314	35	99.04	GRMZM2G341918_T02_intron
1	6076036	6076349	314	35	99.04	GRMZM2G341918_T01_intron
1	6086658	6086813	156	15	59.24	AC190890.3_FGT003_promoter
1	6124511	6124651	141	13	52.13	GRMZM2G086707_T01_exon
1	6124511	6124651	141	13	52.13	GRMZM2G086707_T01_intron
1	6124511	6124651	141	13	52.13	GRMZM2G086707_T01_CDS
1	6165343	6165597	255	26	66.89	GRMZM2G147182_T01_TTR
1	6420673	6420871	199	19	63.64	GRMZM2G008064_T01_TTR
1	6512733	6512907	175	15	50.08	AC214047.2_FGT003_CDS
1	6512733	6512907	175	15	50.08	AC214047.2_FGT003_exon
1	6512733	6512907	175	15	50.08	AC214047.2_FGT003_intron
1	6514006	6514192	187	17	57.32	AC214047.2_FGT003_TTR
1	6561620	6561931	312	43	148.23	GRMZM2G137367_T01_intron
1	6561620	6561931	312	43	148.23	GRMZM2G137367_T01_CDS
1	6561620	6561931	312	43	148.23	GRMZM2G137367_T01_exon
1	6567657	6567940	284	37	168.54	GRMZM2G137367_T01_TTR
1	6567657	6567940	284	37	168.54	GRMZM2G129196_T01_threeUTR
1	6567657	6567940	284	37	168.54	GRMZM2G137374_T01_TTR
1	6812726	6812871	146	19	94.34	GRMZM2G092908_T01_promoter
1	6812726	6812871	146	19	94.34	GRMZM2G092908_T01_CDS
1	6812726	6812871	146	19	94.34	GRMZM2G041714_T01_fiveUTR
1	6812726	6812871	146	19	94.34	GRMZM2G092908_T01_exon
1	6852122	6852261	140	13	52.48	GRMZM2G392956_T01_promoter
1	6917104	6917264	161	15	58.66	GRMZM2G089028_T01_exon
1	6917104	6917264	161	15	58.66	GRMZM2G038217_T01_fiveUTR
1	6919459	6919592	134	13	54.6	GRMZM2G089056_T01_TTR
1	7113803	7114001	199	19	51.73	AC191330.3_FGT001_intron
1	7113803	7114001	199	19	51.73	AC191330.3_FGT001_exon
1	7113803	7114001	199	19	51.73	AC191330.3_FGT001_CDS
1	7170284	7170445	162	18	79.32	GRMZM2G090738_T01_promoter
1	7241768	7241925	158	14	53.08	GRMZM2G040887_T01_promoter
1	7241768	7241925	158	14	53.08	GRMZM2G040887_T03_promoter
1	7241768	7241925	158	14	53.08	GRMZM2G040887_T02_promoter
1	7246437	7246612	176	16	58.27	GRMZM2G040887_T03_intron
1	7246437	7246612	176	16	58.27	GRMZM2G040887_T02_intron
1	7246437	7246612	176	16	58.27	GRMZM2G040887_T01_intron
1	7350283	7350436	154	14	54.39	GRMZM2G096020_T01_TTR
1	7350283	7350436	154	14	54.39	AC195193.2_FGT002_TTR
1	7362714	7362858	145	13	50.79	GRMZM2G134171_T01_TTR
1	7387790	7388154	365	38	74.94	GRMZM2G399948_T01_promoter
1	7392268	7392422	155	14	54.06	GRMZM2G399948_T01_TTR
1	7484218	7484366	149	15	56.09	GRMZM2G359710_T01_TTR
1	7691938	7692217	280	28	63.37	GRMZM2G048740_T03_intron
1	7691938	7692217	280	28	63.37	GRMZM2G048740_T01_intron
1	7701358	7701624	267	31	130.63	GRMZM2G048740_T01_promoter
1	7701358	7701624	267	31	130.63	GRMZM2G048740_T03_promoter
1	7778206	7778406	201	20	78.35	GRMZM2G042473_T01_TTR
1	7780432	7780702	271	38	183.14	GRMZM2G042473_T01_promoter
1	7856124	7856306	183	16	57.99	GRMZM2G539158_T01_promoter
1	7856124	7856306	183	16	57.99	GRMZM2G539159_T01_TTR
1	7856636	7856761	126	12	50.61	GRMZM2G539159_T01_promoter
1	7951674	7951834	161	17	72.48	GRMZM2G537961_T01_TTR
1	7955937	7956096	160	15	59	GRMZM5G818795_T01_TTR
1	7955937	7956096	160	15	59	GRMZM2G092592_T01_TTR
1	7974881	7975101	221	19	61.55	AC190813.3_FGT004_threeUTR
1	7974881	7975101	221	19	61.55	AC190859.3_FGT006_TTR
1	7974881	7975101	221	19	61.55	AC190859.3_FGT006_CDS
1	7974881	7975101	221	19	61.55	AC190859.3_FGT006_exon
1	8042174	8042424	251	38	194.23	GRMZM2G075901_T01_TTR
1	8042174	8042424	251	38	194.23	GRMZM2G399311_T01_TTR
1	8076961	8077308	348	41	52.76	GRMZM2G056488_T01_promoter
1	8076961	8077308	348	41	52.76	GRMZM2G056488_T03_promoter
1	8083542	8084195	654	81	95.46	GRMZM2G056488_T03_intron
1	8083542	8084195	654	81	95.46	GRMZM2G056488_T01_intron
1	8092217	8092599	383	59	135.46	GRMZM2G052666_T01_threeUTR
1	8092217	8092599	383	59	135.46	GRMZM2G056377_T01_TTR
1	8092217	8092599	383	59	135.46	GRMZM2G056377_T02_TTR
1	8092217	8092599	383	59	135.46	GRMZM2G052658_T01_threeUTR
1	8092217	8092599	383	59	135.46	GRMZM2G056377_T03_exon
1	8092217	8092599	383	59	135.46	GRMZM2G056377_T02_exon
1	8092217	8092599	383	59	135.46	GRMZM2G056377_T01_exon
1	8092217	8092599	383	59	135.46	GRMZM2G056377_T03_TTR
1	8092217	8092599	383	59	135.46	GRMZM2G052661_T01_threeUTR
1	8092711	8093283	573	81	172.86	GRMZM2G056377_T01_intron
1	8092711	8093283	573	81	172.86	GRMZM2G056377_T01_CDS
1	8092711	8093283	573	81	172.86	GRMZM2G056377_T02_CDS
1	8092711	8093283	573	81	172.86	GRMZM2G009519_T04_fiveUTR
1	8092711	8093283	573	81	172.86	GRMZM2G056377_T03_CDS
1	8092711	8093283	573	81	172.86	GRMZM2G009519_T05_fiveUTR
1	8102548	8102688	141	13	52.13	GRMZM2G176523_T01_promoter
1	8102548	8102688	141	13	52.13	GRMZM2G176523_T02_promoter
1	8102548	8102688	141	13	52.13	GRMZM2G176499_T01_TTR
1	8186027	8186763	737	98	55.4	GRMZM2G176155_T01_CDS
1	8186027	8186763	737	98	55.4	GRMZM2G176155_T01_exon
1	8186027	8186763	737	98	55.4	GRMZM2G587606_T01_promoter
1	8186027	8186763	737	98	55.4	GRMZM2G112687_T01_fiveUTR
1	8187556	8189228	1673	262	177.72	GRMZM2G587606_T01_CDS
1	8187556	8189228	1673	262	177.72	GRMZM2G587606_T01_TTR
1	8187556	8189228	1673	262	177.72	GRMZM2G547369_T01_threeUTR
1	8187556	8189228	1673	262	177.72	GRMZM2G587606_T01_exon
1	8209070	8209295	226	34	93.55	AC190975.3_FGT004_exon
1	8209070	8209295	226	34	93.55	AC190975.3_FGT004_CDS
1	8209070	8209295	226	34	93.55	AC190975.3_FGT004_intron
1	8212694	8213490	797	97	135.67	GRMZM2G176144_T01_exon
1	8212694	8213490	797	97	135.67	GRMZM2G176144_T01_promoter
1	8212694	8213490	797	97	135.67	GRMZM2G176144_T01_intron
1	8212694	8213490	797	97	135.67	GRMZM2G176144_T01_CDS
1	8216805	8217147	343	57	134.21	GRMZM2G176144_T02_promoter
1	8219673	8220144	472	50	96.38	GRMZM2G365712_T01_fiveUTR
1	8219673	8220144	472	50	96.38	GRMZM2G176131_T01_TTR
1	8219673	8220144	472	50	96.38	GRMZM2G176144_T02_TTR
1	8219673	8220144	472	50	96.38	GRMZM2G176144_T01_TTR
1	8219673	8220144	472	50	96.38	GRMZM2G587578_T01_promoter
1	8219673	8220144	472	50	96.38	GRMZM2G587578_T01_exon
1	8219673	8220144	472	50	96.38	GRMZM2G587578_T01_TTR
1	8219673	8220144	472	50	96.38	GRMZM2G587578_T01_CDS
1	8314004	8314245	242	35	102.99	GRMZM2G018417_T03_exon
1	8314004	8314245	242	35	102.99	GRMZM2G018417_T04_intron
1	8314004	8314245	242	35	102.99	GRMZM2G018417_T05_CDS
1	8314004	8314245	242	35	102.99	GRMZM2G018417_T02_exon
1	8314004	8314245	242	35	102.99	GRMZM2G018417_T04_exon
1	8314004	8314245	242	35	102.99	GRMZM2G018417_T05_exon
1	8314004	8314245	242	35	102.99	GRMZM2G018417_T05_intron
1	8314004	8314245	242	35	102.99	GRMZM2G018417_T03_CDS
1	8314004	8314245	242	35	102.99	GRMZM2G018417_T03_intron
1	8314004	8314245	242	35	102.99	GRMZM2G018417_T04_CDS
1	8314004	8314245	242	35	102.99	GRMZM2G018417_T01_intron
1	8314004	8314245	242	35	102.99	GRMZM2G016447_T03_threeUTR
1	8315001	8315179	179	22	59.98	GRMZM2G018417_T03_TTR
1	8315001	8315179	179	22	59.98	GRMZM2G018417_T05_TTR
1	8315001	8315179	179	22	59.98	GRMZM2G018417_T02_TTR
1	8315001	8315179	179	22	59.98	GRMZM2G018417_T04_TTR
1	8317024	8317434	411	54	117.87	GRMZM2G369014_T01_TTR
1	8317892	8318218	327	37	67.91	GRMZM2G369014_T01_exon
1	8317892	8318218	327	37	67.91	GRMZM2G369014_T01_CDS
1	8317892	8318218	327	37	67.91	GRMZM2G369014_T01_intron
1	8324965	8325364	400	54	128.54	GRMZM2G369014_T01_promoter
1	8338763	8339021	259	37	95.24	GRMZM2G018410_T01_promoter
1	8341088	8341460	373	42	111.47	GRMZM2G018417_T07_promoter
1	8341088	8341460	373	42	111.47	GRMZM2G018417_T06_promoter
1	8408984	8409145	162	15	54.18	GRMZM2G125485_T01_TTR
1	8416775	8417064	290	39	136.47	GRMZM2G589506_T01_TTR
1	8421808	8421962	155	16	67.71	GRMZM2G068265_T01_intron
1	8421808	8421962	155	16	67.71	GRMZM2G068265_T01_CDS
1	8421808	8421962	155	16	67.71	GRMZM2G068265_T01_exon
1	8542642	8542878	237	34	168.62	GRMZM2G472197_T01_exon
1	8542642	8542878	237	34	168.62	GRMZM2G172751_T01_promoter
1	8542642	8542878	237	34	168.62	GRMZM2G432918_T01_threeUTR
1	8542642	8542878	237	34	168.62	GRMZM2G472197_T01_CDS
1	8542642	8542878	237	34	168.62	GRMZM2G472197_T01_TTR
1	8549018	8549135	118	17	92.84	GRMZM2G586068_T01_TTR
1	8549018	8549135	118	17	92.84	AC194863.3_FGT008_promoter
1	8549018	8549135	118	17	92.84	AC194863.3_FGT007_promoter
1	8572850	8573012	163	14	51.5	AC194863.3_FGT004_promoter
1	8739134	8739293	160	15	59	GRMZM2G062946_T01_TTR
1	8743531	8743762	232	20	68.12	GRMZM2G062946_T01_promoter
1	8751836	8752080	245	24	89.78	AC190659.4_FGT003_TTR
1	8756496	8756737	242	22	68.17	GRMZM2G485946_T01_promoter
1	8793984	8794177	194	23	69.55	GRMZM2G057694_T01_intron
1	8939137	8939254	118	12	53.6	GRMZM2G511135_T01_CDS
1	8939137	8939254	118	12	53.6	GRMZM2G485016_T01_threeUTR
1	8939137	8939254	118	12	53.6	GRMZM2G511135_T01_exon
1	8981204	8981398	195	16	54.39	GRMZM2G047002_T01_promoter
1	8981204	8981398	195	16	54.39	GRMZM2G047002_T02_promoter
1	9069798	9070107	310	32	104.98	GRMZM2G370326_T01_exon
1	9069798	9070107	310	32	104.98	AC190799.2_FGT010_TTR
1	9069798	9070107	310	32	104.98	GRMZM2G370326_T01_CDS
1	9069798	9070107	310	32	104.98	GRMZM2G370326_T01_intron
1	9076533	9076732	200	18	57.06	GRMZM2G070933_T01_intron
1	9076533	9076732	200	18	57.06	GRMZM2G370326_T01_promoter
1	9268603	9268867	265	29	116.94	GRMZM2G075745_T01_TTR
1	9357735	9357955	221	21	78.06	GRMZM5G860938_T01_TTR
1	9365374	9365630	257	25	92.28	GRMZM5G860938_T01_promoter
1	9431234	9431387	154	14	54.39	GRMZM2G107532_T04_promoter
1	9431234	9431387	154	14	54.39	GRMZM2G107532_T05_promoter
1	9431234	9431387	154	14	54.39	GRMZM2G107532_T01_promoter
1	9431234	9431387	154	14	54.39	GRMZM2G107532_T02_promoter
1	9431234	9431387	154	14	54.39	GRMZM2G107532_T03_promoter
1	9441606	9441783	178	18	61.24	GRMZM2G407869_T01_intron
1	9441606	9441783	178	18	61.24	GRMZM2G407869_T02_TTR
1	9444893	9445330	438	63	188.83	GRMZM2G407869_T02_exon
1	9444893	9445330	438	63	188.83	GRMZM2G407869_T01_CDS
1	9444893	9445330	438	63	188.83	GRMZM2G407869_T02_intron
1	9444893	9445330	438	63	188.83	GRMZM2G407869_T02_CDS
1	9444893	9445330	438	63	188.83	GRMZM2G407869_T01_exon
1	9496452	9496592	141	19	96.9	GRMZM2G103599_T01_intron
1	9496452	9496592	141	19	96.9	AC196180.3_FGT002_promoter
1	9548465	9548659	195	21	60.45	GRMZM2G113174_T01_intron
1	9705425	9705754	330	38	110.78	GRMZM5G837318_T01_intron
1	9706138	9706514	377	57	196.18	GRMZM5G836897_T01_CDS
1	9706138	9706514	377	57	196.18	GRMZM5G837318_T01_exon
1	9904373	9904522	150	15	62.58	GRMZM2G551720_T01_promoter
1	9910998	9911300	303	30	109.66	GRMZM2G178566_T01_exon
1	9910998	9911300	303	30	109.66	GRMZM2G178571_T02_promoter
1	9910998	9911300	303	30	109.66	GRMZM2G178566_T01_promoter
1	9910998	9911300	303	30	109.66	GRMZM2G178566_T01_TTR
1	9910998	9911300	303	30	109.66	GRMZM2G178566_T01_CDS
1	9910998	9911300	303	30	109.66	GRMZM2G114619_T02_fiveUTR
1	9910998	9911300	303	30	109.66	GRMZM2G178571_T01_promoter
1	9993649	9993802	154	15	61.11	GRMZM2G062841_T01_promoter
1	10038637	10038781	145	13	50.79	GRMZM2G062724_T06_TTR
1	10038637	10038781	145	13	50.79	GRMZM2G062724_T05_TTR
1	10038637	10038781	145	13	50.79	GRMZM2G062724_T02_TTR
1	10038637	10038781	145	13	50.79	GRMZM2G062724_T07_TTR
1	10038637	10038781	145	13	50.79	GRMZM2G062724_T04_TTR
1	10038637	10038781	145	13	50.79	GRMZM2G062724_T03_TTR
1	10038637	10038781	145	13	50.79	GRMZM2G062724_T01_TTR
1	10039566	10039778	213	22	87.72	GRMZM2G364873_T01_TTR
1	10047201	10047407	207	26	53.86	GRMZM2G062635_T01_promoter
1	10122287	10122635	349	36	114.76	AC186233.3_FGT009_promoter
1	10232064	10232264	201	16	52.69	GRMZM2G535423_T01_TTR
1	10232064	10232264	201	16	52.69	GRMZM2G388489_T01_TTR
1	10232064	10232264	201	16	52.69	GRMZM2G087918_T01_TTR
1	10319068	10319258	191	24	75.03	GRMZM2G052779_T01_promoter
1	10401876	10402056	181	15	52.33	GRMZM2G086093_T01_intron
1	10401876	10402056	181	15	52.33	GRMZM2G086093_T03_intron
1	10401876	10402056	181	15	52.33	GRMZM2G086093_T02_intron
1	10434518	10434673	156	14	53.73	GRMZM2G535072_T01_promoter
1	10434518	10434673	156	14	53.73	GRMZM2G086179_T01_promoter
1	10437618	10437771	154	15	61.11	GRMZM2G086179_T01_TTR
1	10544479	10544765	287	38	174.93	GRMZM2G028521_T02_intron
1	10544479	10544765	287	38	174.93	GRMZM2G028521_T02_exon
1	10544479	10544765	287	38	174.93	GRMZM2G028521_T03_exon
1	10544479	10544765	287	38	174.93	GRMZM2G028521_T04_CDS
1	10544479	10544765	287	38	174.93	GRMZM2G028521_T02_CDS
1	10544479	10544765	287	38	174.93	GRMZM2G028521_T03_CDS
1	10544479	10544765	287	38	174.93	GRMZM2G028521_T04_exon
1	10544479	10544765	287	38	174.93	GRMZM2G028521_T01_exon
1	10544479	10544765	287	38	174.93	GRMZM2G028521_T03_intron
1	10544479	10544765	287	38	174.93	GRMZM2G028521_T04_intron
1	10544479	10544765	287	38	174.93	GRMZM2G028521_T01_CDS
1	10544479	10544765	287	38	174.93	GRMZM2G028521_T01_intron
1	10594629	10594860	232	24	94.49	GRMZM2G150867_T01_promoter
1	10594629	10594860	232	24	94.49	GRMZM2G150867_T03_promoter
1	10594629	10594860	232	24	94.49	GRMZM2G150867_T02_promoter
1	10691922	10692141	220	24	99.14	GRMZM2G329159_T01_TTR
1	10691922	10692141	220	24	99.14	GRMZM2G500040_T01_promoter
1	10729943	10730148	206	21	60.84	GRMZM2G469262_T01_TTR
1	10734242	10734375	134	14	61.65	GRMZM2G469262_T01_intron
1	10734242	10734375	134	14	61.65	GRMZM2G584276_T01_TTR
1	10999453	10999695	243	27	111.44	GRMZM2G057004_T01_exon
1	10999453	10999695	243	27	111.44	GRMZM2G053384_T01_threeUTR
1	10999453	10999695	243	27	111.44	GRMZM2G056870_T02_promoter
1	10999453	10999695	243	27	111.44	GRMZM2G056870_T01_promoter
1	10999453	10999695	243	27	111.44	GRMZM2G057004_T01_TTR
1	11001050	11001193	144	13	51.12	GRMZM2G057004_T01_intron
1	11099285	11099558	274	28	69.09	GRMZM2G549876_T01_promoter
1	11101493	11101748	256	42	126.44	GRMZM2G412751_T01_promoter
1	11105917	11106544	628	73	151.98	GRMZM2G412751_T01_TTR
1	11105917	11106544	628	73	151.98	GRMZM2G549897_T01_exon
1	11105917	11106544	628	73	151.98	GRMZM2G549897_T01_promoter
1	11105917	11106544	628	73	151.98	GRMZM2G549897_T01_TTR
1	11105917	11106544	628	73	151.98	GRMZM2G112883_T01_TTR
1	11105917	11106544	628	73	151.98	GRMZM2G549897_T01_CDS
1	11105917	11106544	628	73	151.98	GRMZM2G517332_T01_threeUTR
1	11118253	11118514	262	28	57.87	GRMZM2G550247_T01_TTR
1	11118253	11118514	262	28	57.87	GRMZM2G413308_T01_TTR
1	11130753	11130881	129	15	54.52	GRMZM2G413290_T01_intron
1	11131218	11131528	311	36	114.3	GRMZM2G413290_T01_exon
1	11131218	11131528	311	36	114.3	GRMZM2G413290_T01_CDS
1	11166822	11166984	163	16	64.72	GRMZM2G112687_T01_promoter
1	11166822	11166984	163	16	64.72	GRMZM2G112640_T01_promoter
1	11782236	11782402	167	14	50.28	AC191040.2_FGT001_promoter
1	11782236	11782402	167	14	50.28	AC191040.2_FGT001_exon
1	11782236	11782402	167	14	50.28	AC191040.2_FGT001_CDS
1	11782236	11782402	167	14	50.28	GRMZM2G569980_T01_promoter
1	11794328	11794511	184	18	70.83	GRMZM2G144558_T01_exon
1	11794328	11794511	184	18	70.83	GRMZM2G144558_T01_TTR
1	11794328	11794511	184	18	70.83	GRMZM2G135782_T02_threeUTR
1	11794328	11794511	184	18	70.83	GRMZM2G445783_T01_TTR
1	11794328	11794511	184	18	70.83	GRMZM2G144558_T01_CDS
1	11846920	11847055	136	13	53.88	GRMZM2G588847_T01_TTR
1	11854176	11854309	134	14	61.65	GRMZM2G173823_T01_intron
1	11854176	11854309	134	14	61.65	GRMZM2G173823_T01_CDS
1	11854176	11854309	134	14	61.65	GRMZM2G173823_T01_exon
1	11916947	11917122	176	28	137.91	GRMZM2G140339_T01_intron
1	12098219	12098479	261	26	97.59	GRMZM2G000745_T01_CDS
1	12098219	12098479	261	26	97.59	GRMZM2G000749_T01_promoter
1	12098219	12098479	261	26	97.59	GRMZM2G000737_T01_TTR
1	12098219	12098479	261	26	97.59	GRMZM2G000749_T02_promoter
1	12098219	12098479	261	26	97.59	GRMZM2G000737_T02_TTR
1	12098219	12098479	261	26	97.59	GRMZM2G000745_T01_exon
1	12098219	12098479	261	26	97.59	AC184771.4_FGT003_fiveUTR
1	12215780	12216024	245	31	107.89	GRMZM2G096257_T02_promoter
1	12215780	12216024	245	31	107.89	GRMZM2G096257_T01_intron
1	12242713	12243169	457	64	277.01	GRMZM2G586086_T01_TTR
1	12270068	12270223	156	14	51.35	GRMZM2G046198_T01_exon
1	12270068	12270223	156	14	51.35	GRMZM2G511035_T01_TTR
1	12270068	12270223	156	14	51.35	GRMZM2G046198_T01_CDS
1	12341964	12342108	145	16	71.72	GRMZM2G453111_T01_TTR
1	12341964	12342108	145	16	71.72	GRMZM2G453133_T01_exon
1	12341964	12342108	145	16	71.72	GRMZM2G154323_T01_TTR
1	12341964	12342108	145	16	71.72	GRMZM2G453133_T01_intron
1	12341964	12342108	145	16	71.72	GRMZM2G453133_T01_CDS
1	12341964	12342108	145	16	71.72	GRMZM2G453111_T02_TTR
1	12341964	12342108	145	16	71.72	GRMZM2G574416_T01_promoter
1	12342923	12343145	223	21	77.39	GRMZM2G453133_T01_promoter
1	12433829	12433997	169	17	69.42	GRMZM2G154087_T05_intron
1	12433829	12433997	169	17	69.42	GRMZM5G800438_T01_promoter
1	12433829	12433997	169	17	69.42	GRMZM2G154087_T02_TTR
1	12433829	12433997	169	17	69.42	GRMZM2G154087_T01_TTR
1	12433829	12433997	169	17	69.42	GRMZM2G154087_T03_TTR
1	12576254	12576459	206	21	80.48	GRMZM2G039422_T01_TTR
1	12672127	12672578	452	58	174.28	GRMZM2G590579_T01_TTR
1	12827709	12827875	167	16	59.83	GRMZM2G439885_T01_exon
1	12827709	12827875	167	16	59.83	GRMZM2G439885_T01_intron
1	12827709	12827875	167	16	59.83	GRMZM2G439885_T01_CDS
1	12856185	12856551	367	41	130.46	GRMZM2G128114_T01_threeUTR
1	12856185	12856551	367	41	130.46	GRMZM2G136090_T01_exon
1	12856185	12856551	367	41	130.46	GRMZM2G136088_T01_exon
1	12856185	12856551	367	41	130.46	GRMZM2G136081_T01_TTR
1	12856185	12856551	367	41	130.46	GRMZM2G136090_T01_TTR
1	12856185	12856551	367	41	130.46	GRMZM2G136088_T01_promoter
1	12856185	12856551	367	41	130.46	GRMZM2G078633_T01_fiveUTR
1	12856185	12856551	367	41	130.46	GRMZM2G136090_T01_CDS
1	12859563	12859818	256	36	131.58	AC195260.2_FGT004_promoter
1	12859563	12859818	256	36	131.58	GRMZM2G136090_T01_intron
1	12859563	12859818	256	36	131.58	GRMZM2G564010_T01_TTR
1	12860420	12860633	214	21	58.42	GRMZM2G136090_T01_promoter
1	12949085	12949252	168	17	69.79	GRMZM2G031718_T01_promoter
1	12949085	12949252	168	17	69.79	GRMZM2G031718_T02_promoter
1	12949085	12949252	168	17	69.79	GRMZM5G832467_T01_TTR
1	12949085	12949252	168	17	69.79	GRMZM2G031790_T01_TTR
1	13027804	13028030	227	22	50.29	AC195260.2_FGT008_intron
1	13082183	13082330	148	15	51.8	AC186417.3_FGT005_promoter
1	13094274	13094625	352	38	113.99	AC186417.3_FGT007_TTR
1	13094274	13094625	352	38	113.99	GRMZM2G529178_T01_promoter
1	13103010	13103401	392	37	94.73	GRMZM2G134234_T03_fiveUTR
1	13103010	13103401	392	37	94.73	GRMZM2G378092_T01_exon
1	13103010	13103401	392	37	94.73	GRMZM2G378092_T01_CDS
1	13105426	13105588	163	19	67	GRMZM2G378092_T01_promoter
1	13117276	13117692	417	52	180.3	GRMZM2G181496_T01_TTR
1	13130659	13130859	201	21	55.66	GRMZM2G181497_T01_promoter
1	13132091	13132254	164	22	79.77	GRMZM2G181497_T01_CDS
1	13132091	13132254	164	22	79.77	GRMZM2G171376_T01_threeUTR
1	13132091	13132254	164	22	79.77	GRMZM2G181497_T01_exon
1	13146239	13146512	274	30	83.25	GRMZM2G505221_T01_TTR
1	13146239	13146512	274	30	83.25	GRMZM2G505223_T01_TTR
1	13146239	13146512	274	30	83.25	AC187207.3_FGT010_TTR
1	13150823	13151526	704	90	155.92	GRMZM2G010407_T01_promoter
1	13151689	13152098	410	50	99.41	GRMZM2G520011_T01_promoter
1	13152298	13152657	360	42	84.47	AC194356.3_FGT002_fiveUTR
1	13152298	13152657	360	42	84.47	GRMZM2G010407_T01_CDS
1	13152298	13152657	360	42	84.47	GRMZM2G010407_T01_exon
1	13152298	13152657	360	42	84.47	GRMZM2G010407_T01_TTR
1	13215004	13215598	595	69	237.03	GRMZM2G541687_T02_TTR
1	13215004	13215598	595	69	237.03	GRMZM2G541687_T01_TTR
1	13300876	13301127	252	24	87.37	GRMZM2G487269_T01_promoter
1	13300876	13301127	252	24	87.37	GRMZM2G008627_T01_TTR
1	13328034	13328209	176	18	73.76	GRMZM2G703500_T01_TTR
1	13337530	13337700	171	17	60.3	GRMZM2G082480_T01_threeUTR
1	13337530	13337700	171	17	60.3	GRMZM2G088073_T01_CDS
1	13337530	13337700	171	17	60.3	GRMZM2G088073_T01_exon
1	13338472	13338659	188	20	71.43	GRMZM2G088073_T01_TTR
1	13351904	13352166	263	28	85.12	GRMZM2G528692_T01_TTR
1	13351904	13352166	263	28	85.12	GRMZM2G528696_T01_TTR
1	13365392	13365564	173	15	54.75	GRMZM2G377311_T02_intron
1	13365392	13365564	173	15	54.75	GRMZM2G377311_T04_intron
1	13365392	13365564	173	15	54.75	GRMZM2G377311_T01_intron
1	13365392	13365564	173	15	54.75	GRMZM2G377311_T03_intron
1	13376389	13376659	271	29	79.65	GRMZM2G061812_T01_CDS
1	13376389	13376659	271	29	79.65	GRMZM2G061812_T01_exon
1	13376389	13376659	271	29	79.65	GRMZM2G061812_T01_intron
1	13376389	13376659	271	29	79.65	GRMZM2G061748_T01_promoter
1	13443982	13444179	198	22	93.63	GRMZM2G103292_T05_TTR
1	13443982	13444179	198	22	93.63	GRMZM2G103292_T03_TTR
1	13443982	13444179	198	22	93.63	GRMZM2G103292_T06_TTR
1	13443982	13444179	198	22	93.63	GRMZM2G103292_T01_TTR
1	13443982	13444179	198	22	93.63	GRMZM2G103292_T02_TTR
1	13443982	13444179	198	22	93.63	GRMZM2G103292_T04_TTR
1	13465022	13465178	157	15	60.04	AC210834.4_FGT012_promoter
1	13543358	13543634	277	29	50.19	GRMZM2G169308_T01_promoter
1	13543358	13543634	277	29	50.19	GRMZM2G169312_T01_TTR
1	13545261	13545471	211	28	52.88	GRMZM2G169308_T01_exon
1	13545261	13545471	211	28	52.88	GRMZM2G169308_T01_CDS
1	13551734	13551934	201	20	54.61	GRMZM2G169295_T01_promoter
1	13743596	13743725	130	14	63.26	GRMZM2G546647_T01_promoter
1	13743596	13743725	130	14	63.26	GRMZM2G407396_T03_intron
1	13743596	13743725	130	14	63.26	GRMZM2G407396_T01_intron
1	13743596	13743725	130	14	63.26	GRMZM2G407396_T02_intron
1	13862504	13862866	363	38	142.32	GRMZM2G037912_T01_TTR
1	13911462	13911709	248	25	88.69	GRMZM2G027626_T01_exon
1	13911462	13911709	248	25	88.69	GRMZM2G327695_T01_promoter
1	13911462	13911709	248	25	88.69	GRMZM2G027626_T01_TTR
1	13911462	13911709	248	25	88.69	GRMZM2G025127_T01_threeUTR
1	14030705	14030939	235	22	70.66	GRMZM2G124042_T01_TTR
1	14094689	14094913	225	27	119.12	GRMZM2G124051_T01_promoter
1	14442712	14442919	208	24	84.21	AC200613.3_FGT004_CDS
1	14442712	14442919	208	24	84.21	AC200613.3_FGT004_TTR
1	14442712	14442919	208	24	84.21	AC200171.2_FGT001_threeUTR
1	14442712	14442919	208	24	84.21	AC200613.3_FGT004_exon
1	14499761	14499972	212	22	88.1	GRMZM2G088448_T01_TTR
1	14499761	14499972	212	22	88.1	GRMZM2G389769_T01_promoter
1	14547836	14547979	144	16	68.8	GRMZM2G091921_T02_promoter
1	14547836	14547979	144	16	68.8	GRMZM2G091921_T01_promoter
1	14552030	14552279	250	26	53.86	GRMZM2G091939_T01_promoter
1	14552030	14552279	250	26	53.86	GRMZM2G091921_T01_TTR
1	14552030	14552279	250	26	53.86	GRMZM2G091921_T02_TTR
1	14553434	14553828	395	44	95.95	GRMZM2G091939_T01_exon
1	14553434	14553828	395	44	95.95	GRMZM2G091939_T01_TTR
1	14553434	14553828	395	44	95.95	GRMZM2G086123_T03_threeUTR
1	14553434	14553828	395	44	95.95	GRMZM2G091939_T01_CDS
1	14554359	14554701	343	41	96.21	GRMZM2G466521_T01_promoter
1	14646184	14646416	233	28	123.09	GRMZM2G328538_T01_TTR
1	14646184	14646416	233	28	123.09	GRMZM2G027149_T01_TTR
1	14955303	14955470	168	15	56.33	GRMZM2G566553_T01_TTR
1	15083984	15084144	161	16	58.66	GRMZM2G502706_T01_TTR
1	15092004	15092249	246	28	117.47	AC209758.1_FGT003_promoter
1	15107618	15107772	155	14	54.06	GRMZM2G035128_T02_promoter
1	15107618	15107772	155	14	54.06	AC209758.1_FGT004_TTR
1	15107618	15107772	155	14	54.06	GRMZM2G035128_T01_promoter
1	15111682	15111829	148	14	53.59	AC209758.1_FGT005_TTR
1	15111682	15111829	148	14	53.59	GRMZM2G502711_T01_promoter
1	15182003	15182142	140	21	58.37	GRMZM5G849989_T01_TTR
1	15182003	15182142	140	21	58.37	GRMZM2G333777_T01_promoter
1	15184675	15185016	342	46	86.73	GRMZM2G333777_T01_CDS
1	15184675	15185016	342	46	86.73	GRMZM2G125140_T01_fiveUTR
1	15184675	15185016	342	46	86.73	GRMZM5G849989_T01_exon
1	15184675	15185016	342	46	86.73	GRMZM2G333777_T01_exon
1	15184675	15185016	342	46	86.73	GRMZM2G408371_T01_fiveUTR
1	15296440	15296770	331	38	135.37	GRMZM2G444458_T01_TTR
1	15299775	15299967	193	18	55.3	GRMZM2G444458_T01_promoter
1	15498724	15498975	252	36	176.95	GRMZM2G406598_T01_TTR
1	15498724	15498975	252	36	176.95	GRMZM2G006240_T01_TTR
1	15498724	15498975	252	36	176.95	AC203376.3_FGT003_promoter
1	15498724	15498975	252	36	176.95	GRMZM2G006240_T01_CDS
1	15498724	15498975	252	36	176.95	GRMZM2G006240_T01_exon
1	15498724	15498975	252	36	176.95	GRMZM2G303361_T01_TTR
1	15694135	15694351	217	23	72.56	AC196215.3_FGT007_promoter
1	15792520	15792765	246	25	79.58	GRMZM2G112207_T01_CDS
1	15792520	15792765	246	25	79.58	GRMZM2G058138_T03_fiveUTR
1	15792520	15792765	246	25	79.58	GRMZM2G112207_T01_exon
1	15792942	15793162	221	23	77.98	GRMZM2G112207_T01_intron
1	15793615	15793788	174	16	51.64	GRMZM2G112207_T01_TTR
1	15803693	15803917	225	27	119.12	GRMZM2G301050_T01_CDS
1	15803693	15803917	225	27	119.12	GRMZM2G301050_T01_intron
1	15803693	15803917	225	27	119.12	GRMZM2G301050_T01_exon
1	15812029	15812220	192	17	50.37	AC189098.3_FGT008_intron
1	15812493	15812698	206	19	58.14	AC189098.3_FGT008_CDS
1	15812493	15812698	206	19	58.14	AC189098.3_FGT008_exon
1	15815742	15816117	376	45	136.67	AC189098.3_FGT008_TTR
1	15915708	15915926	219	23	61.48	GRMZM5G819185_T01_promoter
1	15925799	15926049	251	24	54.06	GRMZM5G859188_T01_TTR
1	16051283	16051463	181	19	78.89	AC208653.3_FGT003_promoter
1	16118108	16118307	200	25	115.3	GRMZM2G399072_T02_TTR
1	16118108	16118307	200	25	115.3	GRMZM2G399072_T05_TTR
1	16118108	16118307	200	25	115.3	GRMZM2G399072_T06_TTR
1	16118108	16118307	200	25	115.3	GRMZM2G399072_T04_TTR
1	16118108	16118307	200	25	115.3	GRMZM2G399072_T01_TTR
1	16118108	16118307	200	25	115.3	GRMZM2G399072_T03_TTR
1	16341726	16341876	151	15	55.4	GRMZM5G808830_T01_promoter
1	16369805	16370117	313	30	112.85	GRMZM2G075345_T01_threeUTR
1	16369805	16370117	313	30	112.85	GRMZM2G080489_T01_CDS
1	16369805	16370117	313	30	112.85	GRMZM2G080489_T01_exon
1	16369805	16370117	313	30	112.85	GRMZM2G080524_T01_TTR
1	16369805	16370117	313	30	112.85	GRMZM2G080489_T01_TTR
1	16373515	16373675	161	14	52.12	GRMZM2G080524_T01_promoter
1	16373515	16373675	161	14	52.12	GRMZM2G080586_T01_TTR
1	16404412	16404632	221	21	78.06	GRMZM2G177592_T01_intron
1	16404412	16404632	221	21	78.06	GRMZM2G177592_T01_TTR
1	16404412	16404632	221	21	78.06	GRMZM2G589258_T01_promoter
1	16404412	16404632	221	21	78.06	GRMZM2G177592_T01_exon
1	16404412	16404632	221	21	78.06	GRMZM2G177592_T01_CDS
1	16434318	16434466	149	14	56.09	GRMZM2G016443_T01_promoter
1	16629780	16629918	139	13	52.82	AC196394.3_FGT002_TTR
1	16663133	16663237	105	13	57.1	GRMZM2G418773_T01_TTR
1	16663133	16663237	105	13	57.1	GRMZM2G418773_T01_CDS
1	16663133	16663237	105	13	57.1	GRMZM2G381842_T01_threeUTR
1	16663133	16663237	105	13	57.1	GRMZM2G418773_T01_exon
1	16693490	16693697	208	18	62.9	GRMZM2G045979_T01_TTR
1	16774946	16775120	175	15	54.13	GRMZM2G343157_T01_TTR
1	16785589	16785792	204	24	105.85	GRMZM5G838098_T03_TTR
1	16785589	16785792	204	24	105.85	GRMZM5G838098_T01_TTR
1	16785589	16785792	204	24	105.85	GRMZM5G838098_T02_TTR
1	16798920	16799117	198	20	79.45	GRMZM2G147920_T01_exon
1	16798920	16799117	198	20	79.45	GRMZM2G088590_T01_fiveUTR
1	16798920	16799117	198	20	79.45	GRMZM2G445630_T01_TTR
1	16871195	16871477	283	28	93.39	GRMZM2G569849_T01_promoter
1	16959575	16959797	223	26	112.5	GRMZM2G148855_T01_intron
1	17020035	17020281	247	27	106.07	GRMZM5G810016_T01_TTR
1	17020035	17020281	247	27	106.07	GRMZM2G000427_T01_TTR
1	17036074	17036308	235	24	80.14	GRMZM2G382415_T01_intron
1	17081067	17081320	254	31	72.17	GRMZM2G083147_T01_TTR
1	17082275	17082476	202	21	50.36	GRMZM2G083139_T01_TTR
1	17182805	17183196	392	42	124.86	AC191653.3_FGT001_TTR
1	17182805	17183196	392	42	124.86	GRMZM2G061591_T01_promoter
1	17256895	17257149	255	27	78.14	GRMZM2G097434_T01_intron
1	17256895	17257149	255	27	78.14	GRMZM2G097434_T02_intron
1	17262483	17262675	193	17	58.92	GRMZM2G097434_T01_TTR
1	17262483	17262675	193	17	58.92	GRMZM5G883604_T01_promoter
1	17262483	17262675	193	17	58.92	GRMZM2G097434_T02_TTR
1	17331727	17331991	265	27	68.9	GRMZM2G136571_T01_threeUTR
1	17331727	17331991	265	27	68.9	GRMZM2G145308_T01_intron
1	17331727	17331991	265	27	68.9	GRMZM2G145323_T02_TTR
1	17331727	17331991	265	27	68.9	GRMZM2G145323_T03_TTR
1	17331727	17331991	265	27	68.9	GRMZM2G145323_T01_exon
1	17331727	17331991	265	27	68.9	GRMZM2G145323_T01_TTR
1	17381026	17381532	507	57	180.79	GRMZM2G551561_T01_promoter
1	17401389	17401548	160	17	62.24	GRMZM2G415680_T01_exon
1	17401389	17401548	160	17	62.24	AC206951.3_FGT004_promoter
1	17401389	17401548	160	17	62.24	GRMZM2G378836_T02_threeUTR
1	17460808	17461052	245	24	54.35	GRMZM2G129674_T01_TTR
1	17460808	17461052	245	24	54.35	GRMZM2G129674_T02_TTR
1	17508549	17508730	182	19	59.28	GRMZM2G315297_T01_exon
1	17508549	17508730	182	19	59.28	GRMZM2G315297_T01_CDS
1	17508549	17508730	182	19	59.28	AC206951.3_FGT011_promoter
1	17508549	17508730	182	19	59.28	GRMZM2G315297_T01_intron
1	17509266	17509545	280	48	216.66	GRMZM2G176982_T01_threeUTR
1	17509266	17509545	280	48	216.66	GRMZM2G315297_T01_TTR
1	17509266	17509545	280	48	216.66	GRMZM2G019340_T01_TTR
1	17630951	17631181	231	28	90.83	GRMZM2G496977_T01_promoter
1	17710765	17710937	173	16	56.15	GRMZM2G109586_T01_promoter
1	17710765	17710937	173	16	56.15	GRMZM5G890758_T01_TTR
1	17711328	17711612	285	32	124.49	GRMZM5G804989_T01_threeUTR
1	17711328	17711612	285	32	124.49	GRMZM5G890758_T01_exon
1	17750882	17751136	255	24	86.36	AC211261.3_FGT017_CDS
1	17750882	17751136	255	24	86.36	AC211261.3_FGT017_exon
1	17750882	17751136	255	24	86.36	AC211261.3_FGT017_intron
1	17753546	17753767	222	22	84.42	AC211261.3_FGT017_TTR
1	17753546	17753767	222	22	84.42	GRMZM2G550430_T01_promoter
1	17781262	17781402	141	15	66.07	GRMZM2G061806_T01_TTR
1	17846252	17846397	146	13	50.46	GRMZM2G114918_T01_TTR
1	17940474	17940592	119	14	54.6	GRMZM2G059020_T01_intron
1	17970388	17970552	165	15	57.31	GRMZM2G059102_T03_intron
1	17970388	17970552	165	15	57.31	GRMZM2G059102_T02_intron
1	17970388	17970552	165	15	57.31	GRMZM2G059102_T04_intron
1	17970388	17970552	165	15	57.31	GRMZM2G059102_T01_intron
1	18126371	18126850	480	56	142.83	GRMZM2G023575_T02_promoter
1	18126371	18126850	480	56	142.83	GRMZM2G023575_T01_promoter
1	18126371	18126850	480	56	142.83	GRMZM2G023575_T03_promoter
1	18188162	18188411	250	28	106.01	GRMZM2G024099_T01_promoter
1	18283128	18283390	263	29	50.75	GRMZM2G385605_T01_intron
1	18295201	18295457	257	28	77.58	GRMZM2G385605_T01_TTR
1	18430864	18431342	479	48	86.78	GRMZM2G105984_T01_exon
1	18430864	18431342	479	48	86.78	GRMZM2G105965_T01_TTR
1	18430864	18431342	479	48	86.78	GRMZM2G105984_T01_CDS
1	18430864	18431342	479	48	86.78	AC209057.2_FGT003_TTR
1	18430864	18431342	479	48	86.78	GRMZM2G106017_T01_promoter
1	18432385	18432687	303	38	112.64	GRMZM2G105984_T01_promoter
1	18590553	18590958	406	50	100.51	GRMZM2G049710_T01_threeUTR
1	18590553	18590958	406	50	100.51	GRMZM2G053644_T01_exon
1	18590553	18590958	406	50	100.51	GRMZM2G053644_T02_intron
1	18590553	18590958	406	50	100.51	GRMZM2G053644_T02_exon
1	18590553	18590958	406	50	100.51	GRMZM2G053644_T02_TTR
1	18590553	18590958	406	50	100.51	GRMZM2G053644_T01_intron
1	18590553	18590958	406	50	100.51	GRMZM2G053644_T01_CDS
1	18590553	18590958	406	50	100.51	GRMZM2G053644_T01_TTR
1	18590553	18590958	406	50	100.51	GRMZM2G049714_T01_threeUTR
1	18593876	18594232	357	45	100.6	GRMZM2G053644_T02_CDS
1	18636858	18637325	468	57	191.44	GRMZM2G541546_T01_promoter
1	18819639	18819826	188	19	76.23	GRMZM2G553080_T01_TTR
1	18837165	18837390	226	27	118.67	GRMZM2G117491_T01_promoter
1	18883175	18883331	157	15	60.04	GRMZM2G486137_T01_promoter
1	18888492	18888822	331	33	119.92	GRMZM2G005043_T01_promoter
1	18919277	18919520	244	24	70.22	GRMZM2G703507_T01_intron
1	18964082	18964235	154	14	54.39	GRMZM2G502945_T01_TTR
1	18964082	18964235	154	14	54.39	GRMZM2G031175_T01_promoter
1	18970290	18970513	224	23	90.55	GRMZM2G031175_T01_TTR
1	18972432	18972541	110	12	56.85	GRMZM2G031177_T01_promoter
1	18972432	18972541	110	12	56.85	GRMZM2G031177_T03_promoter
1	18972432	18972541	110	12	56.85	GRMZM2G031177_T02_promoter
1	19057583	19057819	237	31	67.43	GRMZM2G091928_T01_promoter
1	19060973	19061266	294	31	51.53	GRMZM2G091928_T01_TTR
1	19062725	19062956	232	27	60.94	GRMZM2G483288_T01_promoter
1	19083273	19083607	335	38	100.88	GRMZM2G562662_T01_promoter
1	19083273	19083607	335	38	100.88	GRMZM2G133686_T01_CDS
1	19083273	19083607	335	38	100.88	GRMZM2G133686_T01_exon
1	19083273	19083607	335	38	100.88	GRMZM2G304376_T01_TTR
1	19083273	19083607	335	38	100.88	GRMZM2G133686_T01_intron
1	19083721	19084212	492	66	194.78	GRMZM2G485057_T01_promoter
1	19085058	19085326	269	26	53.11	GRMZM2G485060_T01_TTR
1	19085058	19085326	269	26	53.11	GRMZM2G304376_T01_CDS
1	19085058	19085326	269	26	53.11	GRMZM2G133686_T01_promoter
1	19085058	19085326	269	26	53.11	GRMZM2G304376_T01_exon
1	19110447	19110737	291	28	74.53	AC177946.2_FGT005_TTR
1	19158874	19159065	192	19	55.64	GRMZM2G485072_T01_TTR
1	19158874	19159065	192	19	55.64	GRMZM2G485070_T01_promoter
1	19158874	19159065	192	19	55.64	AC177946.2_FGT006_promoter
1	19165346	19165580	235	23	68	GRMZM2G006876_T01_TTR
1	19165346	19165580	235	23	68	GRMZM2G304401_T01_TTR
1	19273016	19273334	319	40	106.37	GRMZM2G375175_T01_promoter
1	19520662	19520851	190	19	72.56	GRMZM2G398603_T01_CDS
1	19520662	19520851	190	19	72.56	GRMZM2G097245_T01_TTR
1	19520662	19520851	190	19	72.56	GRMZM2G398603_T01_exon
1	19520662	19520851	190	19	72.56	GRMZM2G398603_T01_intron
1	19525644	19525924	281	25	66.41	GRMZM2G398639_T01_promoter
1	19525644	19525924	281	25	66.41	GRMZM2G097253_T01_exon
1	19525644	19525924	281	25	66.41	GRMZM2G097253_T01_CDS
1	19525644	19525924	281	25	66.41	GRMZM2G097253_T01_promoter
1	19536670	19536904	235	21	60.67	GRMZM2G097270_T01_TTR
1	19536670	19536904	235	21	60.67	GRMZM2G541391_T01_TTR
1	19555502	19555732	231	29	105.55	GRMZM2G097283_T01_promoter
1	19555502	19555732	231	29	105.55	GRMZM2G097283_T02_promoter
1	19572971	19573202	232	26	108.7	GRMZM2G066028_T01_exon
1	19572971	19573202	232	26	108.7	GRMZM2G066028_T01_CDS
1	19634888	19635018	131	20	110.95	GRMZM2G164539_T01_promoter
1	19634888	19635018	131	20	110.95	GRMZM2G155236_T01_threeUTR
1	19634888	19635018	131	20	110.95	GRMZM2G164527_T01_exon
1	19646999	19647452	454	47	184.2	GRMZM2G581348_T01_promoter
1	19646999	19647452	454	47	184.2	GRMZM2G357926_T01_fiveUTR
1	19646999	19647452	454	47	184.2	GRMZM2G581348_T01_TTR
1	19646999	19647452	454	47	184.2	GRMZM2G581348_T01_exon
1	19646999	19647452	454	47	184.2	GRMZM2G542562_T01_threeUTR
1	19646999	19647452	454	47	184.2	GRMZM2G581348_T01_CDS
1	19769781	19769935	155	14	54.06	GRMZM2G054949_T01_promoter
1	19810018	19810164	147	13	50.14	GRMZM2G447551_T01_intron
1	19824023	19824501	479	58	206.71	GRMZM2G066272_T01_CDS
1	19824023	19824501	479	58	206.71	GRMZM2G066272_T01_intron
1	19824023	19824501	479	58	206.71	GRMZM2G066272_T01_exon
1	19900972	19901084	113	13	63.08	GRMZM2G015801_T01_promoter
1	19900972	19901084	113	13	63.08	GRMZM2G015571_T01_TTR
1	19900972	19901084	113	13	63.08	GRMZM2G015571_T02_TTR
1	19909093	19909252	160	15	52.05	GRMZM2G015571_T02_intron
1	19909093	19909252	160	15	52.05	GRMZM2G314776_T01_TTR
1	19909093	19909252	160	15	52.05	GRMZM2G015571_T01_intron
1	20537914	20538077	164	17	71.31	GRMZM2G155144_T01_TTR
1	20537914	20538077	164	17	71.31	GRMZM2G575408_T01_promoter
1	20647643	20647822	180	15	52.62	GRMZM2G444376_T01_intron
1	20647643	20647822	180	15	52.62	GRMZM2G444376_T01_CDS
1	20647643	20647822	180	15	52.62	GRMZM2G444376_T01_exon
1	20654642	20654785	144	15	52.87	GRMZM2G309782_T01_promoter
1	21069549	21069891	343	40	114.21	GRMZM2G411079_T01_intron
1	21073817	21073998	182	21	68.26	GRMZM2G411079_T01_TTR
1	21085160	21085398	239	20	66.05	GRMZM2G411084_T01_promoter
1	21189407	21189635	229	24	80.72	GRMZM5G860628_T01_promoter
1	21202911	21203071	161	16	58.66	GRMZM2G064841_T01_intron
1	21202911	21203071	161	16	58.66	GRMZM2G064841_T02_intron
1	21202911	21203071	161	16	58.66	GRMZM2G064841_T03_intron
1	21202911	21203071	161	16	58.66	GRMZM2G064841_T04_intron
1	21213923	21214127	205	19	67.68	GRMZM5G875866_T01_TTR
1	21379737	21380007	271	36	167.06	GRMZM5G896834_T02_intron
1	21379737	21380007	271	36	167.06	GRMZM5G896834_T03_intron
1	21379737	21380007	271	36	167.06	GRMZM5G896834_T01_intron
1	21392727	21392873	147	15	63.71	GRMZM2G517702_T01_promoter
1	21407343	21407540	198	23	52.22	GRMZM2G176851_T01_CDS
1	21407343	21407540	198	23	52.22	GRMZM2G176851_T01_exon
1	21407343	21407540	198	23	52.22	GRMZM2G176851_T01_intron
1	21528474	21528646	173	16	61.23	GRMZM2G086604_T01_intron
1	21643186	21643436	251	26	62.8	GRMZM2G461905_T01_promoter
1	21814285	21814466	182	16	58.3	GRMZM2G411221_T01_promoter
1	21901842	21902098	257	25	54.07	GRMZM2G411216_T01_promoter
1	21909073	21909319	247	26	83.38	GRMZM2G411216_T01_TTR
1	21909073	21909319	247	26	83.38	GRMZM2G411209_T01_TTR
1	21909073	21909319	247	26	83.38	GRMZM2G104388_T01_threeUTR
1	21909073	21909319	247	26	83.38	GRMZM2G110825_T01_TTR
1	21909073	21909319	247	26	83.38	GRMZM2G110825_T01_exon
1	22251161	22251315	155	14	54.06	GRMZM5G880508_T01_intron
1	22377279	22377482	204	20	77.28	AC200137.4_FGT003_promoter
1	22377279	22377482	204	20	77.28	GRMZM2G007130_T01_TTR
1	22377279	22377482	204	20	77.28	GRMZM2G007130_T02_TTR
1	22377279	22377482	204	20	77.28	GRMZM2G006977_T01_TTR
1	22623332	22623561	230	26	74.05	GRMZM2G355358_T01_intron
1	22715706	22715888	183	19	78.12	GRMZM2G348584_T01_promoter
1	22735262	22735415	154	14	54.39	GRMZM2G487026_T01_TTR
1	22735262	22735415	154	14	54.39	GRMZM2G007486_T02_promoter
1	22735262	22735415	154	14	54.39	GRMZM2G007486_T01_promoter
1	22778425	22778712	288	28	76.08	GRMZM2G007188_T02_TTR
1	22778425	22778712	288	28	76.08	GRMZM2G007188_T01_TTR
1	22935783	22936080	298	38	120.18	GRMZM2G522419_T01_promoter
1	22935783	22936080	298	38	120.18	GRMZM5G863656_T01_TTR
1	22941844	22942061	218	18	59.94	GRMZM2G319576_T01_intron
1	22941844	22942061	218	18	59.94	GRMZM2G013457_T01_promoter
1	23051919	23052133	215	23	93.99	GRMZM2G530864_T01_promoter
1	23194534	23194755	222	23	91.3	GRMZM2G035217_T01_promoter
1	23194534	23194755	222	23	91.3	GRMZM5G898817_T01_TTR
1	23226713	23226961	249	32	138.64	GRMZM2G005844_T01_TTR
1	23275753	23275898	146	14	57.14	GRMZM2G485360_T01_TTR
1	23315256	23315459	204	21	62.45	GRMZM2G485358_T01_TTR
1	23493775	23493965	191	23	94.13	GRMZM2G002498_T02_promoter
1	23493775	23493965	191	23	94.13	GRMZM2G002498_T01_promoter
1	23493775	23493965	191	23	94.13	GRMZM2G002498_T01_exon
1	23493775	23493965	191	23	94.13	GRMZM2G002498_T01_intron
1	23493775	23493965	191	23	94.13	GRMZM2G002498_T01_CDS
1	23563367	23563490	124	12	51.34	GRMZM2G171073_T01_TTR
1	23563367	23563490	124	12	51.34	GRMZM2G171073_T02_TTR
1	23563367	23563490	124	12	51.34	GRMZM2G471250_T01_promoter
1	23600794	23601016	223	21	67.36	GRMZM5G875918_T01_intron
1	23764543	23764748	206	18	53.61	GRMZM2G347252_T01_promoter
1	23796572	23800689	4118	1765	1050.89	GRMZM2G347268_T01_TTR
1	23796572	23800689	4118	1765	1050.89	GRMZM2G046620_T01_promoter
1	23800721	23801997	1277	562	380.27	AC205905.3_FGT002_TTR
1	24199547	24199799	253	30	97.39	GRMZM2G440527_T01_promoter
1	24199547	24199799	253	30	97.39	GRMZM2G566694_T01_TTR
1	24199547	24199799	253	30	97.39	GRMZM2G566686_T01_promoter
1	24201779	24202291	513	80	289.24	GRMZM2G566694_T01_promoter
1	24201779	24202291	513	80	289.24	GRMZM2G440527_T01_TTR
1	24227257	24227506	250	34	161.73	GRMZM2G139852_T02_promoter
1	24227257	24227506	250	34	161.73	GRMZM2G139852_T01_intron
1	24301138	24301452	315	33	124.3	GRMZM5G865980_T01_promoter
1	24621712	24621969	258	35	92.79	GRMZM2G549454_T01_promoter
1	24700374	24700495	122	14	50.76	GRMZM2G304559_T01_exon
1	24700374	24700495	122	14	50.76	GRMZM2G304559_T01_CDS
1	24700374	24700495	122	14	50.76	GRMZM2G304559_T01_intron
1	24702366	24702644	279	31	89.97	GRMZM2G475551_T01_TTR
1	24702366	24702644	279	31	89.97	GRMZM2G304559_T01_TTR
1	24703023	24703184	162	17	54.71	GRMZM2G475551_T01_CDS
1	24703023	24703184	162	17	54.71	GRMZM2G475551_T01_intron
1	24703023	24703184	162	17	54.71	GRMZM2G475551_T01_exon
1	24771119	24771252	134	17	58.13	AC195387.3_FGT011_promoter
1	24793685	24794299	615	350	2282.72	GRMZM5G812168_T01_CDS
1	24793685	24794299	615	350	2282.72	GRMZM5G812298_T01_promoter
1	24793685	24794299	615	350	2282.72	GRMZM2G562741_T01_threeUTR
1	24793685	24794299	615	350	2282.72	GRMZM5G812298_T01_exon
1	24793685	24794299	615	350	2282.72	GRMZM2G385390_T01_fiveUTR
1	24793685	24794299	615	350	2282.72	GRMZM5G812298_T01_TTR
1	24934248	24934557	310	30	107.24	GRMZM2G032423_T02_intron
1	24934248	24934557	310	30	107.24	GRMZM2G032423_T01_TTR
1	24934248	24934557	310	30	107.24	GRMZM2G032423_T03_intron
1	24934248	24934557	310	30	107.24	GRMZM2G032423_T04_intron
1	25097491	25097674	184	15	51.46	GRMZM2G023407_T01_CDS
1	25097491	25097674	184	15	51.46	GRMZM2G498678_T01_TTR
1	25097491	25097674	184	15	51.46	GRMZM2G023407_T01_exon
1	25097491	25097674	184	15	51.46	GRMZM2G023407_T01_TTR
1	25103925	25104075	151	15	55.4	GRMZM2G023364_T01_TTR
1	25103925	25104075	151	15	55.4	GRMZM2G326869_T01_TTR
1	25182256	25182532	277	24	70.26	GRMZM2G077055_T01_exon
1	25182256	25182532	277	24	70.26	GRMZM2G077055_T01_intron
1	25182256	25182532	277	24	70.26	GRMZM2G077055_T01_CDS
1	25182256	25182532	277	24	70.26	GRMZM2G072280_T01_threeUTR
1	25190658	25190824	167	14	50.28	GRMZM2G376131_T01_exon
1	25190658	25190824	167	14	50.28	GRMZM2G133806_T03_fiveUTR
1	25388828	25389034	207	21	83.03	GRMZM2G069765_T05_promoter
1	25388828	25389034	207	21	83.03	GRMZM2G069765_T04_promoter
1	25388828	25389034	207	21	83.03	GRMZM2G069765_T01_promoter
1	25388828	25389034	207	21	83.03	GRMZM2G523621_T01_TTR
1	25388828	25389034	207	21	83.03	GRMZM2G069765_T02_promoter
1	25388828	25389034	207	21	83.03	GRMZM2G107727_T01_promoter
1	25388828	25389034	207	21	83.03	GRMZM2G069765_T03_promoter
1	25444649	25444834	186	19	62.64	GRMZM5G890241_T01_intron
1	25559880	25560065	186	20	74.95	GRMZM2G381889_T01_promoter
1	25562058	25562228	171	18	55.33	GRMZM2G381889_T01_intron
1	25562058	25562228	171	18	55.33	GRMZM2G381889_T01_exon
1	25562058	25562228	171	18	55.33	GRMZM2G381889_T01_CDS
1	25616502	25616707	206	20	76.57	GRMZM2G160224_T01_exon
1	25616502	25616707	206	20	76.57	GRMZM2G099382_T02_fiveUTR
1	25636252	25636431	180	17	65.49	GRMZM2G091543_T01_promoter
1	25636252	25636431	180	17	65.49	GRMZM2G091511_T02_TTR
1	25636252	25636431	180	17	65.49	GRMZM2G091543_T02_promoter
1	25636252	25636431	180	17	65.49	GRMZM2G091511_T03_TTR
1	25636252	25636431	180	17	65.49	GRMZM2G091511_T01_TTR
1	25636252	25636431	180	17	65.49	GRMZM2G537103_T01_promoter
1	25636252	25636431	180	17	65.49	GRMZM2G391403_T01_promoter
1	25691202	25691640	439	45	51.56	GRMZM2G015741_T02_intron
1	25691202	25691640	439	45	51.56	AC197705.4_FGT007_fiveUTR
1	25691202	25691640	439	45	51.56	GRMZM2G015741_T02_promoter
1	25691202	25691640	439	45	51.56	GRMZM5G870116_T01_TTR
1	25691202	25691640	439	45	51.56	GRMZM2G015741_T02_CDS
1	25691202	25691640	439	45	51.56	GRMZM2G015741_T01_exon
1	25691202	25691640	439	45	51.56	GRMZM2G015741_T02_exon
1	25692856	25693653	798	115	162	GRMZM2G015795_T01_promoter
1	25692856	25693653	798	115	162	GRMZM2G015741_T01_TTR
1	25692856	25693653	798	115	162	GRMZM5G870116_T01_promoter
1	25692856	25693653	798	115	162	GRMZM2G493481_T01_promoter
1	25692856	25693653	798	115	162	GRMZM2G015741_T02_TTR
1	25696503	25697036	534	65	84.52	GRMZM2G015795_T01_TTR
1	25696503	25697036	534	65	84.52	GRMZM2G493481_T01_TTR
1	25890518	25890685	168	19	84.17	GRMZM2G094444_T01_promoter
1	25890518	25890685	168	19	84.17	GRMZM2G094502_T01_exon
1	25890518	25890685	168	19	84.17	GRMZM2G094444_T02_promoter
1	25890518	25890685	168	19	84.17	GRMZM2G088719_T01_threeUTR
1	25966793	25966995	203	19	56.96	AC177820.3_FGT005_promoter
1	26151877	26152041	165	15	57.31	GRMZM2G009638_T01_TTR
1	26429730	26430084	355	34	118.31	GRMZM2G472693_T01_CDS
1	26429730	26430084	355	34	118.31	GRMZM2G472693_T02_exon
1	26429730	26430084	355	34	118.31	GRMZM2G472693_T02_CDS
1	26429730	26430084	355	34	118.31	GRMZM2G472693_T01_exon
1	26468768	26469122	355	37	87.98	AC207065.4_FGT001_promoter
1	26468768	26469122	355	37	87.98	GRMZM2G590842_T01_TTR
1	26514067	26514223	157	15	56.55	AC204547.3_FGT001_TTR
1	26514067	26514223	157	15	56.55	GRMZM2G078898_T01_TTR
1	26618063	26618196	134	13	54.6	GRMZM2G100519_T01_intron
1	26624996	26625282	287	27	50.68	GRMZM2G181445_T01_TTR
1	27076075	27076196	122	14	66.68	GRMZM2G580436_T01_promoter
1	27078224	27078358	135	13	54.24	GRMZM2G462777_T01_promoter
1	27092443	27092653	211	19	65.46	GRMZM2G163129_T01_promoter
1	27099889	27100024	136	13	53.88	GRMZM2G462885_T01_exon
1	27099889	27100024	136	13	53.88	GRMZM2G163154_T01_exon
1	27099889	27100024	136	13	53.88	GRMZM2G163154_T03_intron
1	27099889	27100024	136	13	53.88	GRMZM2G163129_T01_TTR
1	27099889	27100024	136	13	53.88	GRMZM2G163154_T01_intron
1	27099889	27100024	136	13	53.88	GRMZM2G163154_T01_CDS
1	27099889	27100024	136	13	53.88	GRMZM2G153792_T02_threeUTR
1	27099889	27100024	136	13	53.88	GRMZM2G163154_T02_CDS
1	27099889	27100024	136	13	53.88	GRMZM2G163154_T04_intron
1	27099889	27100024	136	13	53.88	GRMZM2G163154_T02_exon
1	27099889	27100024	136	13	53.88	GRMZM2G152396_T01_fiveUTR
1	27099889	27100024	136	13	53.88	GRMZM2G163154_T04_exon
1	27099889	27100024	136	13	53.88	GRMZM2G163154_T02_intron
1	27099889	27100024	136	13	53.88	GRMZM2G163154_T04_CDS
1	27099889	27100024	136	13	53.88	GRMZM2G163154_T05_exon
1	27099889	27100024	136	13	53.88	GRMZM2G163154_T03_CDS
1	27099889	27100024	136	13	53.88	GRMZM2G163154_T03_exon
1	27109451	27109707	257	28	112.99	GRMZM2G580499_T01_TTR
1	27307152	27307319	168	15	56.33	GRMZM2G134251_T01_promoter
1	27387270	27387535	266	30	123.73	GRMZM2G106397_T01_CDS
1	27387270	27387535	266	30	123.73	GRMZM2G106397_T01_exon
1	27387270	27387535	266	30	123.73	GRMZM2G407287_T01_TTR
1	27421260	27421480	221	20	67.94	AC197545.3_FGT003_promoter
1	27524494	27524648	155	15	60.75	AC197545.3_FGT006_TTR
1	27772046	27772205	160	16	53.43	GRMZM2G039968_T01_intron
1	27772046	27772205	160	16	53.43	GRMZM2G039968_T01_exon
1	27772046	27772205	160	16	53.43	GRMZM2G039968_T02_TTR
1	27772046	27772205	160	16	53.43	GRMZM2G039968_T01_CDS
1	27773384	27773577	194	17	53.51	AC216229.3_FGT002_fiveUTR
1	27773384	27773577	194	17	53.51	GRMZM2G039968_T02_promoter
1	27863837	27863992	156	14	53.73	GRMZM2G508060_T01_TTR
1	27863837	27863992	156	14	53.73	GRMZM2G040304_T01_TTR
1	27863837	27863992	156	14	53.73	GRMZM2G482541_T01_threeUTR
1	27863837	27863992	156	14	53.73	GRMZM2G342685_T02_TTR
1	27863837	27863992	156	14	53.73	GRMZM2G508060_T01_exon
1	27863837	27863992	156	14	53.73	GRMZM2G508060_T01_CDS
1	27863837	27863992	156	14	53.73	GRMZM2G342685_T01_intron
1	27887111	27887311	201	19	71.62	GRMZM2G040549_T01_TTR
1	27983856	27984136	281	31	124.84	GRMZM2G513722_T01_promoter
1	28067883	28068033	151	14	55.4	GRMZM2G128613_T01_TTR
1	28079767	28079908	142	13	51.79	GRMZM2G128613_T01_promoter
1	28367151	28367299	149	19	73.34	GRMZM2G440164_T01_TTR
1	28367151	28367299	149	19	73.34	GRMZM2G402645_T02_threeUTR
1	28367151	28367299	149	19	73.34	GRMZM2G440164_T01_exon
1	28369368	28369617	250	26	77.68	GRMZM2G440164_T01_CDS
1	28369368	28369617	250	26	77.68	GRMZM2G440164_T01_intron
1	28369368	28369617	250	26	77.68	GRMZM2G140957_T01_promoter
1	28379651	28380019	369	35	120.16	GRMZM2G140549_T01_promoter
1	28379651	28380019	369	35	120.16	GRMZM2G140991_T01_TTR
1	28496195	28496428	234	22	68.93	GRMZM2G021957_T02_TTR
1	28496195	28496428	234	22	68.93	GRMZM2G021957_T01_TTR
1	28521496	28521947	452	62	274.61	GRMZM2G118485_T02_promoter
1	28521496	28521947	452	62	274.61	GRMZM2G118485_T01_promoter
1	28531220	28531381	162	17	72.09	GRMZM2G118501_T01_TTR
1	28531220	28531381	162	17	72.09	GRMZM2G118529_T01_promoter
1	28531220	28531381	162	17	72.09	GRMZM2G118485_T01_TTR
1	28531220	28531381	162	17	72.09	GRMZM2G118485_T02_TTR
1	28531220	28531381	162	17	72.09	GRMZM2G118485_T03_TTR
1	28546764	28546996	233	22	80.61	GRMZM2G417913_T01_TTR
1	28546764	28546996	233	22	80.61	GRMZM2G417917_T01_promoter
1	28607521	28607771	251	31	137.71	GRMZM2G344388_T02_TTR
1	28607521	28607771	251	31	137.71	GRMZM2G025123_T03_TTR
1	28607521	28607771	251	31	137.71	GRMZM2G025123_T02_TTR
1	28607521	28607771	251	31	137.71	GRMZM2G025123_T01_TTR
1	28607521	28607771	251	31	137.71	GRMZM2G344388_T01_TTR
1	28630608	28630860	253	26	100.5	GRMZM2G344411_T01_promoter
1	28630608	28630860	253	26	100.5	GRMZM2G344416_T01_TTR
1	28639233	28639523	291	28	77.34	GRMZM2G344416_T01_CDS
1	28639233	28639523	291	28	77.34	GRMZM2G509046_T01_TTR
1	28639233	28639523	291	28	77.34	GRMZM2G344416_T01_exon
1	28639233	28639523	291	28	77.34	GRMZM2G344416_T01_intron
1	28639233	28639523	291	28	77.34	GRMZM2G344416_T01_promoter
1	28644038	28644322	285	30	114.43	GRMZM2G040828_T01_promoter
1	28678590	28678797	208	19	69.29	GRMZM2G173735_T01_intron
1	28678590	28678797	208	19	69.29	GRMZM2G586989_T01_promoter
1	28678590	28678797	208	19	69.29	GRMZM2G110738_T01_fiveUTR
1	28678590	28678797	208	19	69.29	GRMZM2G173735_T01_exon
1	28678590	28678797	208	19	69.29	GRMZM2G173735_T01_CDS
1	28689325	28689506	182	15	50.69	GRMZM2G586993_T01_TTR
1	28860621	28860775	155	14	54.06	GRMZM2G433579_T01_promoter
1	28865742	28865864	123	13	58.83	GRMZM2G433579_T01_intron
1	28928212	28928386	175	16	53.03	GRMZM2G002178_T02_TTR
1	28928212	28928386	175	16	53.03	GRMZM2G002178_T01_TTR
1	28928212	28928386	175	16	53.03	GRMZM5G849028_T01_promoter
1	29193967	29194136	170	15	55.69	GRMZM2G588698_T01_promoter
1	29199674	29199943	270	24	81.54	GRMZM2G476914_T01_TTR
1	29252993	29253165	173	15	54.75	GRMZM2G180458_T01_promoter
1	29267616	29267782	167	16	50.07	AC191623.3_FGT001_exon
1	29267616	29267782	167	16	50.07	AC191566.3_FGT001_threeUTR
1	29267616	29267782	167	16	50.07	AC191623.3_FGT001_TTR
1	29267616	29267782	167	16	50.07	AC191623.3_FGT001_CDS
1	29510237	29510502	266	28	92.25	GRMZM2G153536_T01_TTR
1	29510237	29510502	266	28	92.25	GRMZM2G153536_T02_TTR
1	29510237	29510502	266	28	92.25	GRMZM2G153536_T03_TTR
1	29510237	29510502	266	28	92.25	GRMZM2G153536_T04_TTR
1	29518059	29518269	211	19	68.32	GRMZM2G573565_T01_promoter
1	29544049	29544336	288	29	103.43	GRMZM5G814607_T01_TTR
1	29544049	29544336	288	29	103.43	GRMZM2G126808_T02_promoter
1	29544049	29544336	288	29	103.43	GRMZM2G126808_T01_promoter
1	29544049	29544336	288	29	103.43	GRMZM2G126808_T03_promoter
1	29544049	29544336	288	29	103.43	GRMZM2G126808_T04_promoter
1	29544049	29544336	288	29	103.43	GRMZM2G126824_T01_TTR
1	29545299	29545475	177	17	66.53	GRMZM2G126824_T01_exon
1	29545299	29545475	177	17	66.53	GRMZM2G126824_T01_CDS
1	29576752	29577009	258	34	121.65	GRMZM2G126826_T01_TTR
1	29578321	29578602	282	27	72.5	GRMZM2G070815_T01_fiveUTR
1	29578321	29578602	282	27	72.5	GRMZM2G126826_T01_exon
1	29578321	29578602	282	27	72.5	GRMZM2G119471_T02_threeUTR
1	29578321	29578602	282	27	72.5	GRMZM2G126826_T01_CDS
1	29647097	29647370	274	30	104.26	GRMZM2G422353_T01_TTR
1	29647914	29648138	225	22	76.44	GRMZM2G422353_T01_exon
1	29647914	29648138	225	22	76.44	GRMZM2G422353_T01_intron
1	29647914	29648138	225	22	76.44	GRMZM2G422353_T01_CDS
1	29650306	29650579	274	27	91.71	GRMZM2G422353_T01_promoter
1	29682510	29682655	146	13	50.46	GRMZM2G122543_T01_TTR
1	29759655	29759953	299	34	67.99	GRMZM2G088907_T01_TTR
1	29930367	29930563	197	22	94.04	GRMZM2G543021_T01_TTR
1	29930367	29930563	197	22	94.04	GRMZM2G543025_T01_promoter
1	29932810	29933103	294	28	99.5	GRMZM2G543021_T01_promoter
1	29958291	29958526	236	31	134.15	GRMZM2G587218_T01_TTR
1	29972205	29972373	169	17	64.68	GRMZM2G317317_T01_TTR
1	30260652	30260815	164	16	64.36	GRMZM2G043584_T01_TTR
1	30260652	30260815	164	16	64.36	GRMZM2G509496_T01_promoter
1	30277723	30277911	189	15	50.04	AC204831.3_FGT004_promoter
1	30277723	30277911	189	15	50.04	GRMZM2G043569_T01_TTR
1	30291096	30291521	426	47	181.03	GRMZM2G043542_T01_TTR
1	30291096	30291521	426	47	181.03	GRMZM2G344996_T01_promoter
1	30296877	30297089	213	22	87.72	AC204831.3_FGT002_CDS
1	30296877	30297089	213	22	87.72	AC204472.3_FGT002_threeUTR
1	30296877	30297089	213	22	87.72	AC204831.3_FGT002_exon
1	30296877	30297089	213	22	87.72	AC204831.3_FGT002_intron
1	30296877	30297089	213	22	87.72	AC204831.3_FGT002_TTR
1	30296877	30297089	213	22	87.72	GRMZM2G043470_T02_promoter
1	30296877	30297089	213	22	87.72	GRMZM2G043470_T01_promoter
1	30386250	30386439	190	20	82.47	GRMZM2G163711_T01_TTR
1	30386250	30386439	190	20	82.47	GRMZM2G580748_T01_TTR
1	30387571	30387715	145	13	50.79	GRMZM2G580748_T01_promoter
1	30387571	30387715	145	13	50.79	GRMZM2G129112_T01_TTR
1	30626476	30627277	802	115	384.59	GRMZM5G895456_T01_promoter
1	30677307	30677536	230	25	54.41	AC211945.4_FGT002_CDS
1	30677307	30677536	230	25	54.41	AC211945.4_FGT002_exon
1	30677307	30677536	230	25	54.41	AC211945.4_FGT002_intron
1	30677969	30678284	316	35	75.91	AC211377.3_FGT001_threeUTR
1	30677969	30678284	316	35	75.91	AC211945.4_FGT002_TTR
1	30699203	30699376	174	16	60.9	GRMZM2G591247_T01_promoter
1	30781702	30782023	322	37	72.49	GRMZM2G372272_T01_TTR
1	30787760	30788049	290	49	108.42	GRMZM5G844007_T01_CDS
1	30787760	30788049	290	49	108.42	GRMZM5G844419_T01_exon
1	30788981	30789333	353	43	59.98	GRMZM5G844419_T01_intron
1	30890843	30891028	186	16	57.06	GRMZM2G072041_T01_TTR
1	30890843	30891028	186	16	57.06	GRMZM2G372828_T01_intron
1	30907643	30907815	173	16	61.23	GRMZM2G072088_T01_intron
1	30907643	30907815	173	16	61.23	GRMZM5G873630_T01_intron
1	31049829	31049991	163	16	50.44	AC196789.3_FGT001_CDS
1	31049829	31049991	163	16	50.44	AC196789.3_FGT001_exon
1	31062845	31063120	276	31	126.86	GRMZM2G118495_T01_TTR
1	31065556	31065713	158	14	53.08	GRMZM2G118495_T01_intron
1	31065556	31065713	158	14	53.08	GRMZM2G118495_T01_exon
1	31065556	31065713	158	14	53.08	GRMZM2G118495_T01_CDS
1	31072230	31072394	165	19	85.46	GRMZM2G116292_T03_intron
1	31072230	31072394	165	19	85.46	GRMZM2G116292_T04_intron
1	31072230	31072394	165	19	85.46	GRMZM2G116292_T02_intron
1	31072230	31072394	165	19	85.46	GRMZM2G116292_T05_intron
1	31284987	31285288	302	35	63.72	GRMZM5G819313_T01_promoter
1	31304353	31304657	305	30	51.87	GRMZM2G509796_T01_TTR
1	31304353	31304657	305	30	51.87	GRMZM2G509797_T01_promoter
1	31306418	31306746	329	38	90.46	GRMZM2G509797_T01_exon
1	31306418	31306746	329	38	90.46	GRMZM2G169198_T01_fiveUTR
1	31306418	31306746	329	38	90.46	GRMZM2G509797_T01_CDS
1	31306418	31306746	329	38	90.46	GRMZM2G483895_T01_threeUTR
1	31306418	31306746	329	38	90.46	GRMZM2G509796_T01_promoter
1	31346124	31347177	1054	136	216.65	GRMZM2G402069_T01_exon
1	31346124	31347177	1054	136	216.65	GRMZM2G101841_T01_TTR
1	31346124	31347177	1054	136	216.65	GRMZM2G402069_T01_intron
1	31346124	31347177	1054	136	216.65	GRMZM2G402069_T01_CDS
1	31347447	31347885	439	76	199.99	GRMZM2G402069_T01_TTR
1	31347447	31347885	439	76	199.99	GRMZM2G365778_T01_threeUTR
1	31373260	31373622	363	40	156.31	GRMZM2G096877_T01_promoter
1	31373260	31373622	363	40	156.31	GRMZM2G096862_T01_promoter
1	31373260	31373622	363	40	156.31	GRMZM2G096877_T02_promoter
1	31489387	31489549	163	15	54.75	GRMZM2G167138_T01_intron
1	31489387	31489549	163	15	54.75	GRMZM2G167138_T01_CDS
1	31489387	31489549	163	15	54.75	GRMZM2G167138_T01_exon
1	31583118	31583238	121	12	52.45	GRMZM2G147603_T01_intron
1	31583118	31583238	121	12	52.45	GRMZM2G147603_T02_intron
1	31914351	31914494	144	13	51.12	GRMZM2G145104_T01_threeUTR
1	31914351	31914494	144	13	51.12	GRMZM2G153549_T01_CDS
1	31914351	31914494	144	13	51.12	GRMZM2G153549_T01_TTR
1	31914351	31914494	144	13	51.12	GRMZM2G153549_T01_exon
1	32012051	32012195	145	15	57.57	AC177901.3_FGT004_intron
1	32167938	32168068	131	17	85.86	GRMZM2G157177_T02_promoter
1	32167938	32168068	131	17	85.86	GRMZM2G157177_T01_promoter
1	32226462	32226586	125	12	50.97	GRMZM2G055052_T01_TTR
1	32307299	32307616	318	32	117.8	GRMZM2G099528_T01_TTR
1	32307299	32307616	318	32	117.8	GRMZM2G057515_T01_promoter
1	32312549	32312659	111	13	52.11	GRMZM2G099528_T01_intron
1	32355288	32355436	149	14	56.09	GRMZM2G108369_T01_TTR
1	32379902	32380027	126	13	57.63	GRMZM2G535068_T01_intron
1	32489212	32489352	141	13	52.13	GRMZM2G530124_T01_intron
1	32531924	32532070	147	16	70.89	GRMZM5G868062_T01_intron
1	32531924	32532070	147	16	70.89	GRMZM5G868062_T03_intron
1	32531924	32532070	147	16	70.89	GRMZM5G868062_T04_exon
1	32531924	32532070	147	16	70.89	GRMZM5G867198_T01_CDS
1	32531924	32532070	147	16	70.89	GRMZM2G589571_T01_threeUTR
1	32538994	32539179	186	18	70.12	GRMZM5G817335_T01_TTR
1	32538994	32539179	186	18	70.12	GRMZM5G849530_T02_promoter
1	32538994	32539179	186	18	70.12	GRMZM5G849530_T01_promoter
1	32577059	32577196	138	14	60.1	GRMZM5G818431_T01_TTR
1	32577059	32577196	138	14	60.1	GRMZM5G818431_T02_TTR
1	32577059	32577196	138	14	60.1	GRMZM5G818431_T03_TTR
1	32656456	32656599	144	13	51.12	GRMZM2G133539_T01_promoter
1	32666190	32666383	194	17	60.91	AC155390.2_FGT002_TTR
1	32666190	32666383	194	17	60.91	AC231441.1_FGT004_TTR
1	32748105	32748502	398	51	133.33	GRMZM2G059188_T01_TTR
1	32748105	32748502	398	51	133.33	GRMZM2G059185_T01_exon
1	32748105	32748502	398	51	133.33	GRMZM2G059185_T01_intron
1	32748105	32748502	398	51	133.33	GRMZM2G059185_T01_CDS
1	32748105	32748502	398	51	133.33	GRMZM2G011896_T03_fiveUTR
1	32755133	32755340	208	19	69.29	GRMZM2G059188_T01_promoter
1	32755133	32755340	208	19	69.29	GRMZM2G360234_T01_TTR
1	32896756	32896902	147	15	54.93	GRMZM2G312541_T01_promoter
1	32896756	32896902	147	15	54.93	GRMZM2G010240_T01_promoter
1	32896756	32896902	147	15	54.93	GRMZM2G489872_T01_TTR
1	32901315	32901484	170	19	74.57	GRMZM2G489872_T01_intron
1	33000103	33000284	182	17	64.81	GRMZM2G165926_T02_promoter
1	33000103	33000284	182	17	64.81	GRMZM2G165926_T01_promoter
1	33119843	33119988	146	15	64.1	GRMZM2G546268_T01_TTR
1	33119843	33119988	146	15	64.1	GRMZM2G108032_T01_promoter
1	33119843	33119988	146	15	64.1	GRMZM2G108032_T03_promoter
1	33119843	33119988	146	15	64.1	GRMZM2G108138_T01_TTR
1	33119843	33119988	146	15	64.1	GRMZM2G108138_T02_TTR
1	33119843	33119988	146	15	64.1	GRMZM2G108032_T02_promoter
1	33119843	33119988	146	15	64.1	GRMZM2G108138_T03_TTR
1	33276377	33276635	259	30	92.99	GRMZM2G578578_T01_TTR
1	33276377	33276635	259	30	92.99	AC194004.3_FGT001_TTR
1	33333535	33333713	179	21	84.31	GRMZM2G149614_T01_intron
1	33333535	33333713	179	21	84.31	GRMZM2G571509_T01_TTR
1	33456439	33456853	415	45	171.24	GRMZM2G149644_T01_promoter
1	33456439	33456853	415	45	171.24	GRMZM2G140909_T01_threeUTR
1	33456439	33456853	415	45	171.24	GRMZM2G149646_T01_exon
1	33456439	33456853	415	45	171.24	GRMZM2G149646_T01_TTR
1	33547897	33548231	335	40	151.66	GRMZM2G011396_T01_TTR
1	33628085	33628247	163	15	57.98	GRMZM2G519444_T01_TTR
1	33629004	33629188	185	16	57.37	GRMZM2G519444_T01_promoter
1	33629004	33629188	185	16	57.37	GRMZM2G173805_T01_fiveUTR
1	33629004	33629188	185	16	57.37	GRMZM2G519444_T01_exon
1	33699331	33699584	254	29	121.43	GRMZM2G327926_T01_CDS
1	33699331	33699584	254	29	121.43	GRMZM2G327926_T01_exon
1	33700128	33700344	217	25	107.67	GRMZM2G327926_T01_intron
1	33709897	33710169	273	25	58.88	GRMZM2G466426_T01_exon
1	33709897	33710169	273	25	58.88	GRMZM2G466426_T01_CDS
1	33709897	33710169	273	25	58.88	GRMZM2G166015_T01_TTR
1	33709897	33710169	273	25	58.88	GRMZM2G466426_T01_intron
1	33711980	33712265	286	40	132.54	GRMZM2G166015_T01_exon
1	33711980	33712265	286	40	132.54	GRMZM2G166015_T01_CDS
1	33711980	33712265	286	40	132.54	GRMZM2G166012_T01_promoter
1	33711980	33712265	286	40	132.54	GRMZM2G466426_T01_TTR
1	33714058	33714218	161	18	55.73	GRMZM2G166015_T01_promoter
1	33714058	33714218	161	18	55.73	GRMZM2G156516_T01_threeUTR
1	33714058	33714218	161	18	55.73	GRMZM2G166012_T01_TTR
1	33714058	33714218	161	18	55.73	GRMZM2G166012_T01_exon
1	33726447	33726572	126	13	57.63	GRMZM2G165944_T02_TTR
1	33726447	33726572	126	13	57.63	GRMZM2G165944_T01_TTR
1	34103282	34103450	169	16	61.37	AC212209.2_FGT009_TTR
1	34107847	34108134	288	32	129.19	GRMZM2G703543_T01_TTR
1	34171057	34171240	184	15	51.46	GRMZM2G067207_T01_TTR
1	34171057	34171240	184	15	51.46	AC212209.2_FGT001_TTR
1	34183836	34184146	311	32	66.71	GRMZM2G411033_T01_TTR
1	34270435	34270617	183	19	53.41	GRMZM2G471870_T01_promoter
1	34275335	34275625	291	30	57.33	GRMZM2G170377_T01_promoter
1	34278758	34278986	229	21	50.82	GRMZM2G170375_T01_TTR
1	34354680	34357200	2521	642	315.12	GRMZM2G162879_T01_TTR
1	34364665	34365618	954	345	898.58	GRMZM2G358882_T01_TTR
1	34404525	34404740	216	21	79.79	GRMZM2G102347_T01_TTR
1	34404525	34404740	216	21	79.79	GRMZM2G102347_T07_TTR
1	34404525	34404740	216	21	79.79	GRMZM2G102347_T03_TTR
1	34404525	34404740	216	21	79.79	GRMZM2G102347_T05_TTR
1	34404525	34404740	216	21	79.79	GRMZM2G544471_T01_promoter
1	34404525	34404740	216	21	79.79	GRMZM2G102347_T04_TTR
1	34514760	34514975	216	21	79.79	AC214841.3_FGT009_TTR
1	34514760	34514975	216	21	79.79	GRMZM2G573108_T01_TTR
1	34514760	34514975	216	21	79.79	GRMZM2G151524_T01_promoter
1	34536919	34537325	407	49	140.74	GRMZM2G443387_T01_exon
1	34536919	34537325	407	49	140.74	GRMZM2G443387_T01_CDS
1	34536919	34537325	407	49	140.74	GRMZM2G363492_T01_TTR
1	34591412	34591620	209	18	52.28	GRMZM2G068507_T01_intron
1	34592673	34593071	399	60	277.54	GRMZM2G068507_T01_exon
1	34592673	34593071	399	60	277.54	GRMZM2G089812_T02_TTR
1	34592673	34593071	399	60	277.54	GRMZM2G089812_T01_TTR
1	34592673	34593071	399	60	277.54	GRMZM2G068507_T01_CDS
1	34592673	34593071	399	60	277.54	GRMZM5G825312_T01_promoter
1	34593332	34593491	160	20	88.37	GRMZM2G068507_T01_TTR
1	34598525	34598740	216	20	69.55	GRMZM2G089812_T01_promoter
1	34598525	34598740	216	20	69.55	GRMZM2G089812_T02_promoter
1	34598525	34598740	216	20	69.55	GRMZM5G825312_T01_TTR
1	34882507	34882694	188	16	56.45	GRMZM2G097785_T01_promoter
1	34938943	34939105	163	15	57.98	GRMZM2G019260_T02_intron
1	34938943	34939105	163	15	57.98	GRMZM2G019260_T01_intron
1	35151257	35151447	191	18	68.39	GRMZM2G332705_T01_TTR
1	35209018	35209215	198	21	61.8	GRMZM2G502190_T01_TTR
1	35221371	35221508	138	13	53.17	AC205100.3_FGT004_promoter
1	35332282	35332441	160	16	64.58	GRMZM2G025726_T01_promoter
1	35372121	35372286	166	16	50.99	GRMZM2G502104_T01_promoter
1	35391942	35392174	233	24	56.8	AC204994.5_FGT001_TTR
1	35391942	35392174	233	24	56.8	GRMZM5G840211_T01_TTR
1	35394842	35395089	248	27	54.18	GRMZM5G840211_T01_promoter
1	35394842	35395089	248	27	54.18	AC204994.5_FGT001_promoter
1	35466373	35466563	191	18	62.44	GRMZM2G164562_T01_promoter
1	35490388	35490841	454	63	187.14	GRMZM5G897981_T01_CDS
1	35490388	35490841	454	63	187.14	GRMZM5G813363_T02_threeUTR
1	35490388	35490841	454	63	187.14	GRMZM2G127360_T01_promoter
1	35490388	35490841	454	63	187.14	GRMZM5G899202_T01_intron
1	35490388	35490841	454	63	187.14	GRMZM5G899202_T01_exon
1	35490388	35490841	454	63	187.14	GRMZM2G392196_T01_promoter
1	35490388	35490841	454	63	187.14	GRMZM5G899202_T01_TTR
1	35491607	35491960	354	54	179.42	GRMZM2G356639_T02_threeUTR
1	35491607	35491960	354	54	179.42	GRMZM2G392196_T01_TTR
1	35491607	35491960	354	54	179.42	GRMZM2G392196_T01_intron
1	35491607	35491960	354	54	179.42	GRMZM2G392196_T01_exon
1	35491607	35491960	354	54	179.42	GRMZM2G392196_T01_CDS
1	35574057	35574772	716	89	365.54	GRMZM2G426938_T01_exon
1	35574057	35574772	716	89	365.54	GRMZM2G426938_T01_intron
1	35574057	35574772	716	89	365.54	GRMZM2G389903_T01_threeUTR
1	35574057	35574772	716	89	365.54	GRMZM2G127213_T01_TTR
1	35812010	35812172	163	14	51.5	GRMZM5G815823_T01_intron
1	35812010	35812172	163	14	51.5	AC177941.3_FGT008_promoter
1	35933128	35933273	146	15	64.1	GRMZM2G174589_T02_intron
1	35933128	35933273	146	15	64.1	GRMZM2G174589_T01_intron
1	35936155	35936295	141	14	58.96	GRMZM2G174589_T01_exon
1	35936155	35936295	141	14	58.96	GRMZM2G474289_T01_TTR
1	35936155	35936295	141	14	58.96	GRMZM2G174589_T02_CDS
1	35936155	35936295	141	14	58.96	GRMZM2G174589_T01_CDS
1	35936155	35936295	141	14	58.96	GRMZM2G174589_T02_exon
1	35936155	35936295	141	14	58.96	GRMZM2G474289_T02_TTR
1	35944814	35944957	144	13	51.12	GRMZM2G474289_T02_intron
1	35944814	35944957	144	13	51.12	GRMZM2G474289_T01_intron
1	35948993	35949181	189	16	56.15	GRMZM2G474289_T02_promoter
1	35987022	35987243	222	20	71.22	GRMZM5G872118_T04_TTR
1	35987022	35987243	222	20	71.22	GRMZM5G872118_T01_TTR
1	35987022	35987243	222	20	71.22	GRMZM5G872118_T02_TTR
1	35987022	35987243	222	20	71.22	GRMZM5G872118_T03_TTR
1	35987022	35987243	222	20	71.22	GRMZM5G843765_T01_promoter
1	36165950	36166115	166	16	63.64	GRMZM2G569248_T01_promoter
1	36212346	36212675	330	31	100.7	GRMZM2G518714_T01_TTR
1	36212346	36212675	330	31	100.7	GRMZM2G360429_T01_promoter
1	36559277	36559981	705	105	322.84	AC231547.1_FGT002_promoter
1	36839213	36839549	337	36	138.26	AC217351.3_FGT010_promoter
1	36846493	36846746	254	26	97.76	GRMZM2G372537_T01_TTR
1	36855184	36855386	203	20	50.4	GRMZM2G072456_T01_TTR
1	36855184	36855386	203	20	50.4	GRMZM2G372521_T01_TTR
1	36920199	36920629	431	70	204.78	GRMZM2G176665_T01_fiveUTR
1	36920199	36920629	431	70	204.78	GRMZM2G072342_T01_TTR
1	36920199	36920629	431	70	204.78	GRMZM2G525686_T01_CDS
1	36920199	36920629	431	70	204.78	GRMZM2G525683_T01_TTR
1	36920199	36920629	431	70	204.78	GRMZM2G525686_T01_exon
1	36920199	36920629	431	70	204.78	GRMZM2G497109_T01_threeUTR
1	36920199	36920629	431	70	204.78	GRMZM2G525686_T01_promoter
1	36921487	36922087	601	81	154.38	GRMZM2G525683_T01_exon
1	36921487	36922087	601	81	154.38	GRMZM2G525683_T01_CDS
1	36921487	36922087	601	81	154.38	GRMZM2G525683_T01_promoter
1	36921487	36922087	601	81	154.38	GRMZM2G525686_T01_TTR
1	36921487	36922087	601	81	154.38	GRMZM2G497107_T01_threeUTR
1	36921487	36922087	601	81	154.38	GRMZM2G176662_T01_fiveUTR
1	37539163	37539314	152	14	55.06	GRMZM2G048703_T01_TTR
1	37676152	37676378	227	19	63.43	GRMZM2G014323_T01_intron
1	37688946	37689150	205	19	70.27	GRMZM2G318908_T01_TTR
1	37688946	37689150	205	19	70.27	AC208428.3_FGT002_promoter
1	37718302	37718484	183	16	57.99	GRMZM2G015281_T01_TTR
1	37734664	37735043	380	49	151.95	GRMZM2G312657_T01_CDS
1	37734664	37735043	380	49	151.95	GRMZM2G312657_T01_exon
1	37734664	37735043	380	49	151.95	GRMZM5G876260_T01_promoter
1	37742943	37743155	213	21	52.76	GRMZM5G811811_T01_CDS
1	37742943	37743155	213	21	52.76	GRMZM5G812021_T01_exon
1	37742943	37743155	213	21	52.76	GRMZM5G812021_T01_intron
1	37844202	37844429	228	20	69.34	GRMZM2G118208_T01_intron
1	37924062	37924509	448	53	186.71	GRMZM2G151598_T01_promoter
1	37950391	37950582	192	18	59.85	GRMZM2G575009_T01_TTR
1	38119152	38119306	155	15	60.75	GRMZM2G161452_T01_promoter
1	38119152	38119306	155	15	60.75	GRMZM2G161452_T02_promoter
1	38167805	38167969	165	14	50.88	GRMZM2G517934_T01_promoter
1	38190760	38190986	227	19	63.43	GRMZM2G093217_T03_TTR
1	38190760	38190986	227	19	63.43	GRMZM2G093217_T05_TTR
1	38190760	38190986	227	19	63.43	GRMZM2G093305_T01_promoter
1	38190760	38190986	227	19	63.43	GRMZM2G093217_T01_TTR
1	38190760	38190986	227	19	63.43	GRMZM2G093217_T02_TTR
1	38190760	38190986	227	19	63.43	GRMZM2G093305_T02_promoter
1	38200319	38200465	147	14	56.79	GRMZM2G093217_T02_intron
1	38200319	38200465	147	14	56.79	GRMZM2G093217_T03_intron
1	38200319	38200465	147	14	56.79	GRMZM2G093217_T01_intron
1	38200319	38200465	147	14	56.79	GRMZM2G093217_T04_TTR
1	38205961	38206167	207	21	79.79	GRMZM2G093214_T01_exon
1	38205961	38206167	207	21	79.79	GRMZM2G093217_T02_promoter
1	38205961	38206167	207	21	79.79	GRMZM2G041989_T03_fiveUTR
1	38205961	38206167	207	21	79.79	GRMZM2G008114_T01_TTR
1	38205961	38206167	207	21	79.79	GRMZM2G093214_T01_CDS
1	38205961	38206167	207	21	79.79	GRMZM2G093217_T01_promoter
1	38214588	38214743	156	14	53.73	GRMZM2G487654_T01_promoter
1	38447836	38447993	158	20	96.35	GRMZM2G079112_T01_TTR
1	38447836	38447993	158	20	96.35	GRMZM2G079112_T02_TTR
1	38732347	38732531	185	16	57.37	GRMZM2G046274_T01_intron
1	38741396	38741634	239	25	98.81	GRMZM2G046274_T02_TTR
1	38741396	38741634	239	25	98.81	GRMZM2G046274_T01_TTR
1	39016989	39017169	181	17	53.14	AC191592.3_FGT001_exon
1	39016989	39017169	181	17	53.14	AC191592.3_FGT001_CDS
1	39018642	39018885	244	27	86.43	AC191592.3_FGT001_TTR
1	39034324	39034664	341	32	109.95	GRMZM2G160198_T02_TTR
1	39034324	39034664	341	32	109.95	GRMZM2G160198_T01_TTR
1	39081624	39081846	223	29	127.68	GRMZM2G160500_T01_intron
1	39081624	39081846	223	29	127.68	GRMZM2G160500_T01_CDS
1	39081624	39081846	223	29	127.68	GRMZM2G160500_T01_exon
1	39136543	39136723	181	17	65.15	AC191592.3_FGT009_TTR
1	39220799	39220943	145	15	53.08	GRMZM2G141799_T01_promoter
1	39220799	39220943	145	15	53.08	GRMZM2G153867_T01_promoter
1	39230233	39230473	241	25	62.36	AC208040.3_FGT002_exon
1	39230233	39230473	241	25	62.36	AC208040.3_FGT002_intron
1	39230233	39230473	241	25	62.36	GRMZM2G113880_T01_TTR
1	39230233	39230473	241	25	62.36	AC208040.3_FGT002_CDS
1	39232429	39232663	235	26	59.32	AC208040.3_FGT002_promoter
1	39252006	39252196	191	21	89.24	GRMZM2G061085_T01_TTR
1	39453498	39453660	163	16	55.08	GRMZM2G441574_T01_intron
1	39575372	39575555	184	17	54.35	AC203927.3_FGT002_promoter
1	39575372	39575555	184	17	54.35	GRMZM2G563821_T01_promoter
1	39578905	39579089	185	18	64.47	GRMZM2G565458_T01_TTR
1	39578905	39579089	185	18	64.47	AC203927.3_FGT003_CDS
1	39578905	39579089	185	18	64.47	AC203927.3_FGT003_exon
1	39578905	39579089	185	18	64.47	AC203927.3_FGT003_promoter
1	39653357	39653830	474	52	146.28	GRMZM2G090772_T01_exon
1	39653357	39653830	474	52	146.28	GRMZM2G090772_T01_TTR
1	39653357	39653830	474	52	146.28	GRMZM2G090772_T01_CDS
1	39653357	39653830	474	52	146.28	GRMZM2G391915_T01_TTR
1	39654565	39654727	163	22	80.74	GRMZM2G090772_T01_promoter
1	39679601	39679751	151	14	55.4	GRMZM2G100053_T01_TTR
1	39679601	39679751	151	14	55.4	GRMZM2G100086_T01_TTR
1	39853865	39854020	156	14	53.73	GRMZM2G109885_T01_intron
1	39888852	39889015	164	20	82.98	GRMZM2G110403_T01_promoter
1	39888852	39889015	164	20	82.98	GRMZM2G110413_T01_promoter
1	39888852	39889015	164	20	82.98	GRMZM2G110366_T01_promoter
1	39907038	39907264	227	24	96.39	GRMZM2G078164_T01_promoter
1	39915521	39915807	287	37	102.03	GRMZM2G526399_T01_TTR
1	40016277	40016888	612	73	250.13	GRMZM2G557434_T01_CDS
1	40016277	40016888	612	73	250.13	GRMZM2G557434_T01_exon
1	40016277	40016888	612	73	250.13	GRMZM2G557434_T01_TTR
1	40016277	40016888	612	73	250.13	GRMZM2G523613_T01_threeUTR
1	40016277	40016888	612	73	250.13	GRMZM2G557434_T01_intron
1	40184695	40185026	332	40	106.85	AC205541.3_FGT002_TTR
1	40198866	40199137	272	33	134.64	GRMZM5G869124_T01_intron
1	40198866	40199137	272	33	134.64	GRMZM5G869124_T01_exon
1	40198866	40199137	272	33	134.64	GRMZM5G868273_T02_CDS
1	40509906	40510064	159	15	59.35	GRMZM2G112925_T02_promoter
1	40509906	40510064	159	15	59.35	AC202895.3_FGT004_intron
1	40509906	40510064	159	15	59.35	GRMZM2G112925_T01_promoter
1	40515597	40515798	202	20	77.99	GRMZM2G112925_T01_TTR
1	40515597	40515798	202	20	77.99	GRMZM2G112925_T02_TTR
1	40626863	40627039	177	15	53.52	GRMZM2G506836_T01_TTR
1	40626863	40627039	177	15	53.52	GRMZM2G506839_T01_promoter
1	40802512	40802620	109	12	57.28	GRMZM5G801409_T01_TTR
1	40802512	40802620	109	12	57.28	GRMZM5G801409_T04_TTR
1	40802512	40802620	109	12	57.28	GRMZM5G801409_T02_TTR
1	40802512	40802620	109	12	57.28	GRMZM5G801409_T03_TTR
1	40903948	40904191	244	27	80.64	AC233935.1_FGT004_exon
1	40903948	40904191	244	27	80.64	AC233935.1_FGT004_CDS
1	40905009	40905222	214	22	55.34	AC233935.1_FGT004_intron
1	41026323	41026666	344	50	167.41	GRMZM5G801754_T01_TTR
1	41026323	41026666	344	50	167.41	GRMZM2G112134_T01_promoter
1	41114938	41115096	159	15	59.35	AC213668.4_FGT005_TTR
1	41125965	41126110	146	15	64.1	GRMZM2G095992_T01_TTR
1	41136055	41136238	184	20	78.94	GRMZM5G815877_T01_TTR
1	41253543	41253687	145	16	60.7	GRMZM2G029995_T01_TTR
1	41255430	41255558	129	16	65.42	GRMZM2G029995_T01_CDS
1	41255430	41255558	129	16	65.42	GRMZM2G029995_T01_exon
1	41278206	41278353	148	14	56.44	GRMZM2G048599_T01_exon
1	41278206	41278353	148	14	56.44	GRMZM2G045067_T01_threeUTR
1	41278206	41278353	148	14	56.44	GRMZM2G048482_T02_exon
1	41278206	41278353	148	14	56.44	GRMZM2G048482_T01_exon
1	41278206	41278353	148	14	56.44	GRMZM2G045070_T01_threeUTR
1	41278206	41278353	148	14	56.44	GRMZM2G003165_T02_fiveUTR
1	41278206	41278353	148	14	56.44	GRMZM2G048482_T03_intron
1	41294839	41295121	283	30	65.04	GRMZM2G441827_T01_intron
1	41320717	41321009	293	34	141.65	GRMZM2G441827_T01_CDS
1	41320717	41321009	293	34	141.65	GRMZM2G441827_T01_exon
1	41467055	41467210	156	14	53.73	GRMZM2G044027_T01_promoter
1	41467055	41467210	156	14	53.73	GRMZM2G044027_T02_promoter
1	41467055	41467210	156	14	53.73	AC208471.4_FGT004_intron
1	41468063	41468261	199	27	131.62	AC208471.4_FGT004_TTR
1	41772418	41772562	145	14	57.5	GRMZM2G119960_T01_TTR
1	41772418	41772562	145	14	57.5	GRMZM2G542739_T01_TTR
1	41850180	41850354	175	17	67.24	GRMZM2G077797_T03_promoter
1	41850180	41850354	175	17	67.24	GRMZM2G077797_T01_promoter
1	41850180	41850354	175	17	67.24	GRMZM2G077797_T02_promoter
1	42022666	42022946	281	24	65.41	GRMZM2G150697_T01_promoter
1	42022666	42022946	281	24	65.41	GRMZM2G573515_T01_promoter
1	42094841	42095063	223	22	84.06	GRMZM2G581231_T01_TTR
1	42094841	42095063	223	22	84.06	GRMZM2G581229_T01_TTR
1	42110395	42110581	187	22	87.54	GRMZM2G048099_T01_promoter
1	42110395	42110581	187	22	87.54	GRMZM2G048099_T01_CDS
1	42110395	42110581	187	22	87.54	GRMZM2G464126_T01_TTR
1	42110395	42110581	187	22	87.54	GRMZM2G048099_T01_exon
1	42194028	42194202	175	17	59.85	GRMZM2G401769_T01_promoter
1	42257835	42257962	128	15	67.94	GRMZM2G506185_T01_TTR
1	42257835	42257962	128	15	67.94	GRMZM2G339441_T01_TTR
1	42288289	42288432	144	13	51.12	GRMZM2G096414_T01_TTR
1	42288289	42288432	144	13	51.12	GRMZM2G096414_T01_CDS
1	42288289	42288432	144	13	51.12	GRMZM2G096414_T01_exon
1	42288289	42288432	144	13	51.12	GRMZM2G096401_T01_TTR
1	42288289	42288432	144	13	51.12	GRMZM2G096424_T01_TTR
1	42293985	42294165	181	18	54.91	GRMZM2G096424_T01_intron
1	42310932	42311119	188	23	81.83	GRMZM2G045640_T01_promoter
1	42310932	42311119	188	23	81.83	GRMZM2G345278_T01_TTR
1	42314217	42314396	180	20	52.07	GRMZM2G345278_T01_promoter
1	42487203	42487361	159	18	80.59	GRMZM2G026654_T02_promoter
1	42487203	42487361	159	18	80.59	GRMZM2G026654_T01_promoter
1	42487203	42487361	159	18	80.59	GRMZM2G026654_T03_promoter
1	42487203	42487361	159	18	80.59	GRMZM2G026654_T04_promoter
1	42488437	42488604	168	18	76.87	GRMZM2G026654_T01_intron
1	42488437	42488604	168	18	76.87	GRMZM2G026654_T03_intron
1	42488437	42488604	168	18	76.87	GRMZM2G026654_T04_intron
1	42488437	42488604	168	18	76.87	GRMZM2G026654_T02_intron
1	42496568	42496746	179	17	65.84	GRMZM2G324522_T02_promoter
1	42496568	42496746	179	17	65.84	GRMZM2G497172_T01_TTR
1	42496568	42496746	179	17	65.84	GRMZM2G324522_T01_promoter
1	42511748	42511913	166	18	77.68	GRMZM2G324522_T02_intron
1	43088126	43088367	242	26	104.69	GRMZM2G041989_T03_intron
1	43088126	43088367	242	26	104.69	GRMZM2G041989_T01_intron
1	43088126	43088367	242	26	104.69	GRMZM2G041989_T02_intron
1	43124485	43124664	180	15	52.62	GRMZM2G042543_T01_TTR
1	43315846	43316004	159	18	52.68	GRMZM2G518430_T01_promoter
1	43315846	43316004	159	18	52.68	GRMZM2G060422_T01_exon
1	43315846	43316004	159	18	52.68	GRMZM2G060422_T01_CDS
1	43315846	43316004	159	18	52.68	GRMZM2G319533_T01_TTR
1	43322178	43322347	170	19	55.21	GRMZM2G319533_T01_exon
1	43322178	43322347	170	19	55.21	GRMZM2G319533_T01_intron
1	43322178	43322347	170	19	55.21	GRMZM2G319533_T01_CDS
1	43491388	43491656	269	39	192.44	GRMZM2G052479_T01_promoter
1	43491388	43491656	269	39	192.44	GRMZM2G052479_T02_promoter
1	43500023	43500171	149	15	56.09	GRMZM2G052479_T02_intron
1	43500023	43500171	149	15	56.09	GRMZM2G052479_T01_intron
1	43676664	43676812	149	15	56.09	GRMZM2G137839_T01_promoter
1	43676664	43676812	149	15	56.09	GRMZM2G137839_T02_promoter
1	43716830	43717055	226	22	51.77	GRMZM2G332373_T01_promoter
1	43978491	43978801	311	35	96.21	AC186651.3_FGT003_promoter
1	44184838	44185000	163	14	51.5	GRMZM2G443655_T01_promoter
1	44184838	44185000	163	14	51.5	GRMZM2G568648_T01_TTR
1	44338088	44338204	117	12	53.99	GRMZM2G158261_T03_exon
1	44338088	44338204	117	12	53.99	GRMZM2G149586_T01_threeUTR
1	44338088	44338204	117	12	53.99	GRMZM2G158261_T02_exon
1	44338088	44338204	117	12	53.99	GRMZM2G158261_T01_exon
1	44338088	44338204	117	12	53.99	GRMZM2G065552_T01_promoter
1	44338088	44338204	117	12	53.99	GRMZM2G158261_T03_intron
1	44338088	44338204	117	12	53.99	GRMZM2G149587_T01_threeUTR
1	44338088	44338204	117	12	53.99	GRMZM2G158261_T01_intron
1	44338088	44338204	117	12	53.99	GRMZM2G158261_T02_intron
1	44338088	44338204	117	12	53.99	GRMZM2G158261_T01_CDS
1	44341222	44341395	174	15	54.44	GRMZM2G158261_T01_TTR
1	44341222	44341395	174	15	54.44	GRMZM2G158261_T03_TTR
1	44341222	44341395	174	15	54.44	GRMZM2G158261_T02_TTR
1	44341222	44341395	174	15	54.44	GRMZM2G065552_T01_TTR
1	44431574	44431791	218	28	108.98	GRMZM2G355103_T01_exon
1	44431574	44431791	218	28	108.98	GRMZM2G355103_T01_CDS
1	44473437	44473729	293	33	89.31	AC197071.3_FGT003_TTR
1	44529426	44529738	313	33	126.49	GRMZM2G173251_T01_exon
1	44529426	44529738	313	33	126.49	GRMZM2G498190_T01_TTR
1	44529426	44529738	313	33	126.49	GRMZM2G024159_T02_promoter
1	44529426	44529738	313	33	126.49	GRMZM2G163157_T01_threeUTR
1	44529426	44529738	313	33	126.49	GRMZM2G024159_T01_promoter
1	44530243	44530382	140	15	66.47	GRMZM2G173251_T01_TTR
1	44531019	44531271	253	28	112	GRMZM2G498190_T01_CDS
1	44531019	44531271	253	28	112	GRMZM2G498190_T01_promoter
1	44531019	44531271	253	28	112	GRMZM2G498190_T01_exon
1	44531019	44531271	253	28	112	GRMZM2G498190_T01_intron
1	44531019	44531271	253	28	112	GRMZM2G163811_T01_fiveUTR
1	44650511	44650699	189	16	53.75	GRMZM2G099115_T01_promoter
1	44650511	44650699	189	16	53.75	GRMZM5G876389_T01_TTR
1	44653891	44654135	245	28	114.4	GRMZM5G876389_T01_promoter
1	44653891	44654135	245	28	114.4	GRMZM2G099131_T01_exon
1	44653891	44654135	245	28	114.4	GRMZM2G099115_T01_TTR
1	44653891	44654135	245	28	114.4	GRMZM2G092781_T01_threeUTR
1	44653891	44654135	245	28	114.4	GRMZM2G099131_T01_TTR
1	44956777	44957136	360	41	164.69	AC212219.3_FGT005_intron
1	45058632	45058791	160	15	59	GRMZM2G056917_T01_promoter
1	45427638	45427757	120	12	52.83	GRMZM2G459831_T01_promoter
1	45427638	45427757	120	12	52.83	GRMZM2G459824_T01_TTR
1	45649690	45649877	188	17	55.12	GRMZM5G824405_T02_intron
1	45649690	45649877	188	17	55.12	GRMZM5G824405_T01_intron
1	45701180	45701328	149	16	70.08	GRMZM2G016326_T01_exon
1	45701180	45701328	149	16	70.08	GRMZM2G490348_T01_TTR
1	45701180	45701328	149	16	70.08	GRMZM2G014295_T06_threeUTR
1	45701180	45701328	149	16	70.08	GRMZM2G016326_T01_CDS
1	45701180	45701328	149	16	70.08	GRMZM2G313272_T01_TTR
1	45701180	45701328	149	16	70.08	GRMZM2G016326_T01_TTR
1	45750835	45751028	194	25	110.38	AC196161.3_FGT004_promoter
1	45925594	45925751	158	16	66.56	GRMZM2G006370_T02_promoter
1	45925594	45925751	158	16	66.56	GRMZM2G006370_T01_promoter
1	45933059	45933261	203	19	70.94	GRMZM2G307992_T01_promoter
1	45933059	45933261	203	19	70.94	GRMZM2G307992_T03_promoter
1	45933059	45933261	203	19	70.94	GRMZM2G307992_T02_intron
1	45944162	45944317	156	16	67.32	GRMZM2G006981_T01_TTR
1	45944162	45944317	156	16	67.32	GRMZM2G007080_T01_intron
1	45944162	45944317	156	16	67.32	GRMZM5G882160_T01_intron
1	45948092	45948280	189	15	50.04	GRMZM5G882160_T01_TTR
1	45948092	45948280	189	15	50.04	GRMZM2G007206_T02_TTR
1	45948092	45948280	189	15	50.04	GRMZM2G007206_T01_TTR
1	45948092	45948280	189	15	50.04	GRMZM2G007080_T01_promoter
1	45948092	45948280	189	15	50.04	GRMZM2G007206_T03_TTR
1	46001696	46001860	165	15	53.2	AC193961.3_FGT009_promoter
1	46003374	46003531	158	15	55.08	GRMZM2G571637_T01_promoter
1	46003374	46003531	158	15	55.08	AC193961.3_FGT009_CDS
1	46003374	46003531	158	15	55.08	AC193961.3_FGT009_intron
1	46003374	46003531	158	15	55.08	AC193961.3_FGT009_TTR
1	46003374	46003531	158	15	55.08	AC193961.3_FGT009_exon
1	46003374	46003531	158	15	55.08	AC193645.3_FGT007_threeUTR
1	46010451	46010662	212	21	64.84	GRMZM2G355529_T01_exon
1	46010451	46010662	212	21	64.84	GRMZM2G355529_T01_CDS
1	46010451	46010662	212	21	64.84	GRMZM2G355529_T01_intron
1	46081164	46081281	118	12	53.6	GRMZM2G110000_T01_TTR
1	46081164	46081281	118	12	53.6	GRMZM2G110000_T04_TTR
1	46081164	46081281	118	12	53.6	GRMZM2G110000_T03_TTR
1	46081164	46081281	118	12	53.6	GRMZM2G110000_T02_TTR
1	46130372	46130548	177	16	59.91	GRMZM2G030016_T02_TTR
1	46130372	46130548	177	16	59.91	GRMZM2G030016_T01_TTR
1	46210415	46210634	220	21	52.44	GRMZM2G072918_T01_promoter
1	46210415	46210634	220	21	52.44	GRMZM5G836320_T01_TTR
1	46210415	46210634	220	21	52.44	GRMZM2G468757_T01_promoter
1	46210415	46210634	220	21	52.44	GRMZM2G373621_T01_TTR
1	46210415	46210634	220	21	52.44	GRMZM2G526330_T01_TTR
1	46216195	46216491	297	31	51.05	GRMZM2G373621_T01_intron
1	46297796	46297976	181	19	66.14	GRMZM2G379821_T01_exon
1	46297796	46297976	181	19	66.14	GRMZM2G379821_T01_intron
1	46297796	46297976	181	19	66.14	GRMZM2G379821_T01_CDS
1	46382433	46382568	136	21	71.51	GRMZM5G824952_T01_TTR
1	46384498	46385109	612	67	120.21	GRMZM5G824952_T01_promoter
1	46583412	46583588	177	17	66.53	GRMZM2G104534_T01_promoter
1	46688426	46688548	123	12	51.7	GRMZM2G455825_T01_TTR
1	46688426	46688548	123	12	51.7	GRMZM2G576271_T01_promoter
1	46688426	46688548	123	12	51.7	GRMZM2G455828_T03_exon
1	46688426	46688548	123	12	51.7	GRMZM2G455828_T01_intron
1	46688426	46688548	123	12	51.7	GRMZM2G455828_T04_intron
1	46688426	46688548	123	12	51.7	GRMZM2G455828_T02_intron
1	46688426	46688548	123	12	51.7	GRMZM2G150873_T01_fiveUTR
1	46740568	46740810	243	24	90.48	GRMZM2G010897_T01_TTR
1	46740568	46740810	243	24	90.48	GRMZM2G010902_T01_TTR
1	46759121	46759275	155	15	60.75	AC206208.3_FGT006_promoter
1	46759121	46759275	155	15	60.75	GRMZM2G490705_T01_promoter
1	46811597	46811749	153	15	61.48	GRMZM2G010840_T01_TTR
1	46844706	46844887	182	17	64.81	GRMZM2G010545_T01_promoter
1	46844706	46844887	182	17	64.81	GRMZM2G010545_T02_promoter
1	47059536	47059667	132	14	52.03	GRMZM2G492734_T01_promoter
1	47125474	47125615	142	13	51.79	GRMZM2G395780_T01_TTR
1	47150970	47151129	160	15	59	GRMZM5G855710_T01_promoter
1	47150970	47151129	160	15	59	GRMZM2G112538_T01_TTR
1	47230295	47230440	146	15	64.1	GRMZM2G179596_T01_CDS
1	47230295	47230440	146	15	64.1	GRMZM2G179596_T01_exon
1	47230295	47230440	146	15	64.1	GRMZM2G179596_T01_intron
1	47234032	47234246	215	20	73.5	GRMZM2G179596_T01_TTR
1	47333243	47333400	158	16	66.56	GRMZM2G017044_T01_promoter
1	47458073	47458236	164	16	64.36	GRMZM2G300692_T01_TTR
1	47458073	47458236	164	16	64.36	GRMZM2G300692_T02_TTR
1	47908711	47908920	210	20	75.18	GRMZM2G093760_T01_TTR
1	47908711	47908920	210	20	75.18	GRMZM5G819965_T01_TTR
1	47908711	47908920	210	20	75.18	GRMZM2G393404_T01_promoter
1	48001688	48001832	145	13	50.79	GRMZM2G482859_T01_promoter
1	48239856	48240040	185	18	70.47	GRMZM2G066352_T01_promoter
1	48239856	48240040	185	18	70.47	GRMZM2G563206_T01_TTR
1	48239856	48240040	185	18	70.47	GRMZM2G066352_T02_promoter
1	48351730	48351973	244	26	90.18	GRMZM2G096593_T01_fiveUTR
1	48351730	48351973	244	26	90.18	GRMZM2G156982_T01_promoter
1	48351730	48351973	244	26	90.18	GRMZM2G156982_T01_CDS
1	48351730	48351973	244	26	90.18	GRMZM2G156982_T01_exon
1	48643332	48643515	184	18	58.25	GRMZM2G014622_T01_CDS
1	48643332	48643515	184	18	58.25	GRMZM2G014622_T01_intron
1	48643332	48643515	184	18	58.25	GRMZM2G014622_T01_exon
1	48683756	48684015	260	24	84.71	GRMZM2G013952_T01_intron
1	48683756	48684015	260	24	84.71	GRMZM2G013952_T01_exon
1	48683756	48684015	260	24	84.71	GRMZM2G013783_T01_TTR
1	48683756	48684015	260	24	84.71	GRMZM2G013783_T02_TTR
1	48683756	48684015	260	24	84.71	GRMZM2G013952_T01_CDS
1	48684109	48684406	298	32	125.24	GRMZM2G012119_T05_threeUTR
1	48689063	48689214	152	14	55.06	AC214130.3_FGT001_promoter
1	48689063	48689214	152	14	55.06	GRMZM2G013783_T01_intron
1	48692995	48693098	104	12	59.48	AC214130.3_FGT001_TTR
1	48875472	48875655	184	19	54.63	GRMZM2G383767_T01_exon
1	48875472	48875655	184	19	54.63	GRMZM2G383767_T01_CDS
1	48875472	48875655	184	19	54.63	GRMZM2G084376_T01_promoter
1	48875472	48875655	184	19	54.63	GRMZM2G383767_T01_TTR
1	48875472	48875655	184	19	54.63	GRMZM2G084389_T01_promoter
1	48875472	48875655	184	19	54.63	GRMZM2G349565_T01_threeUTR
1	48875472	48875655	184	19	54.63	GRMZM2G084376_T01_exon
1	48875472	48875655	184	19	54.63	GRMZM2G034120_T02_fiveUTR
1	48971885	48972020	136	13	53.88	GRMZM2G003984_T01_intron
1	49064362	49064555	194	20	78.14	GRMZM2G439819_T01_promoter
1	49064362	49064555	194	20	78.14	GRMZM2G138921_T01_CDS
1	49064362	49064555	194	20	78.14	GRMZM2G138916_T01_promoter
1	49064362	49064555	194	20	78.14	GRMZM2G138921_T01_exon
1	49064362	49064555	194	20	78.14	GRMZM2G439819_T02_promoter
1	49186966	49187175	210	27	53.09	GRMZM2G479395_T01_TTR
1	49206090	49206232	143	13	51.46	GRMZM2G140432_T01_promoter
1	49225244	49225413	170	17	58.81	GRMZM2G440330_T01_TTR
1	49225244	49225413	170	17	58.81	GRMZM2G440330_T02_TTR
1	49225244	49225413	170	17	58.81	GRMZM2G566571_T01_promoter
1	49290655	49290800	146	15	64.1	GRMZM2G030036_T01_TTR
1	49320073	49320223	151	14	55.4	GRMZM2G124785_T01_TTR
1	49368699	49368884	186	20	84.05	GRMZM2G040429_T01_exon
1	49368699	49368884	186	20	84.05	GRMZM2G040429_T01_promoter
1	49368699	49368884	186	20	84.05	AC217051.3_FGT005_fiveUTR
1	49395662	49395818	157	15	60.04	GRMZM2G092442_T01_TTR
1	49403958	49404195	238	29	123.38	GRMZM2G043439_T01_promoter
1	49405034	49405204	171	16	53.89	GRMZM2G043484_T02_TTR
1	49405034	49405204	171	16	53.89	GRMZM2G043484_T01_TTR
1	49416634	49416782	149	15	56.09	GRMZM2G509376_T01_TTR
1	49416634	49416782	149	15	56.09	GRMZM2G043484_T02_promoter
1	49416634	49416782	149	15	56.09	GRMZM2G043484_T01_promoter
1	49581280	49581518	239	25	57.07	GRMZM5G873277_T01_CDS
1	49581280	49581518	239	25	57.07	GRMZM5G874120_T01_intron
1	49581280	49581518	239	25	57.07	GRMZM5G874120_T01_exon
1	49583905	49584269	365	38	60.19	GRMZM2G304255_T01_TTR
1	49593719	49593967	249	32	76.23	GRMZM2G304255_T01_intron
1	49613283	49613507	225	20	70.27	GRMZM2G304255_T01_exon
1	49613283	49613507	225	20	70.27	GRMZM2G304255_T01_CDS
1	49613283	49613507	225	20	70.27	GRMZM5G824629_T01_promoter
1	49613283	49613507	225	20	70.27	GRMZM5G824629_T02_promoter
1	49769258	49769475	218	21	68.72	AC225345.3_FGT007_TTR
1	49799550	49799767	218	20	70.71	AC225345.3_FGT009_TTR
1	49952803	49952974	172	19	57.53	GRMZM2G385587_T01_intron
1	49956026	49956308	283	31	80.75	GRMZM2G385587_T01_CDS
1	49956026	49956308	283	31	80.75	GRMZM2G385587_T01_exon
1	50089433	50089682	250	30	97.94	GRMZM2G394203_T01_TTR
1	50089433	50089682	250	30	97.94	GRMZM2G394188_T01_promoter
1	50089433	50089682	250	30	97.94	GRMZM2G394198_T01_promoter
1	50089728	50089926	199	19	52.14	GRMZM2G538691_T01_promoter
1	50092395	50092585	191	23	84.48	GRMZM2G538691_T01_TTR
1	50364805	50365110	306	27	78.26	GRMZM2G389502_T01_TTR
1	50661622	50661760	139	13	50.37	GRMZM2G703565_T01_promoter
1	50671737	50672021	285	28	102.58	AC208571.4_FGT003_TTR
1	50671737	50672021	285	28	102.58	GRMZM5G830473_T01_intron
1	50671737	50672021	285	28	102.58	GRMZM2G703565_T01_TTR
1	50732797	50732995	199	21	57.36	GRMZM2G008389_T01_promoter
1	51092991	51093134	144	15	64.87	GRMZM5G889924_T01_TTR
1	51093539	51093738	200	21	85.67	GRMZM5G889924_T01_promoter
1	51168356	51168570	215	19	67.05	GRMZM2G030794_T01_TTR
1	51285174	51285409	236	20	66.93	GRMZM2G385931_T03_promoter
1	51285174	51285409	236	20	66.93	GRMZM2G385931_T02_promoter
1	51285174	51285409	236	20	66.93	GRMZM2G385931_T01_promoter
1	51824086	51824260	175	18	74.14	GRMZM5G808791_T01_promoter
1	51841793	51842026	234	24	88.97	AC214109.2_FGT003_promoter
1	51999018	51999274	257	29	117.04	GRMZM2G327206_T01_TTR
1	52003454	52003686	233	23	56.06	GRMZM2G327199_T01_TTR
1	52006997	52007228	232	28	114.81	GRMZM2G327199_T01_promoter
1	52071020	52071203	184	15	51.46	GRMZM2G510880_T01_promoter
1	52076993	52077217	225	26	100.55	GRMZM2G138821_T01_TTR
1	52076993	52077217	225	26	100.55	GRMZM2G138814_T01_intron
1	52076993	52077217	225	26	100.55	GRMZM2G566352_T01_TTR
1	52088126	52088364	239	28	120.45	GRMZM2G460516_T01_exon
1	52088126	52088364	239	28	120.45	GRMZM2G460516_T01_CDS
1	52326206	52326419	214	18	61.1	GRMZM2G068154_T01_TTR
1	52359568	52360042	475	56	74.96	GRMZM2G487897_T01_promoter
1	52481437	52481589	153	16	56.36	GRMZM2G009756_T01_promoter
1	52531609	52531786	178	20	79.87	GRMZM2G033519_T01_intron
1	52537879	52538025	147	14	56.79	GRMZM2G700886_T01_threeUTR
1	52537879	52538025	147	14	56.79	GRMZM5G874654_T01_exon
1	52805166	52805419	254	32	144	GRMZM2G018678_T01_intron
1	52918270	52918437	168	18	76.87	GRMZM2G030272_T01_TTR
1	52926417	52926550	134	19	100.68	AC191585.3_FGT002_promoter
1	53037814	53038058	245	25	94.68	GRMZM2G122734_T01_promoter
1	53100085	53100506	422	47	130.91	GRMZM2G546936_T01_promoter
1	53102860	53103156	297	35	114.49	AC186680.3_FGT006_TTR
1	53102860	53103156	297	35	114.49	GRMZM2G546936_T01_TTR
1	53166330	53166482	153	15	61.48	GRMZM2G107481_T01_promoter
1	53166330	53166482	153	15	61.48	GRMZM2G546914_T01_TTR
1	53257188	53257373	186	22	98.76	GRMZM2G544606_T01_TTR
1	53257188	53257373	186	22	98.76	GRMZM2G544602_T01_TTR
1	53264186	53264393	208	20	50.4	GRMZM2G544598_T01_TTR
1	53274119	53274567	449	53	214.88	GRMZM2G102365_T01_promoter
1	53274119	53274567	449	53	214.88	GRMZM2G102365_T02_promoter
1	53685178	53685320	143	14	58.23	GRMZM2G503639_T01_TTR
1	53712035	53712210	176	18	73.76	GRMZM5G880803_T01_promoter
1	53712035	53712210	176	18	73.76	GRMZM2G010149_T02_promoter
1	53712035	53712210	176	18	73.76	GRMZM2G010068_T01_TTR
1	53712035	53712210	176	18	73.76	GRMZM2G010149_T01_promoter
1	53772465	53772738	274	31	82.21	GRMZM2G469764_T01_promoter
1	53772465	53772738	274	31	82.21	GRMZM2G469764_T01_exon
1	53772465	53772738	274	31	82.21	GRMZM2G153614_T01_fiveUTR
1	53772465	53772738	274	31	82.21	GRMZM2G469764_T01_CDS
1	53772465	53772738	274	31	82.21	GRMZM2G469764_T01_intron
1	53852311	53852535	225	21	76.72	GRMZM2G110406_T01_TTR
1	53852311	53852535	225	21	76.72	GRMZM2G110349_T01_TTR
1	53852795	53852937	143	13	51.46	GRMZM2G110349_T01_promoter
1	53852795	53852937	143	13	51.46	GRMZM2G110349_T01_exon
1	53852795	53852937	143	13	51.46	GRMZM2G110349_T01_CDS
1	53900156	53900352	197	19	53.8	GRMZM5G848462_T01_TTR
1	53900156	53900352	197	19	53.8	GRMZM2G473036_T01_promoter
1	53904831	53904960	130	18	61.47	GRMZM2G171553_T01_promoter
1	54001872	54002062	191	19	75.13	GRMZM2G124209_T02_intron
1	54001872	54002062	191	19	75.13	GRMZM2G124209_T03_intron
1	54001872	54002062	191	19	75.13	AC204689.3_FGT003_TTR
1	54272517	54272690	174	17	67.6	GRMZM2G023884_T01_TTR
1	54457244	54457374	131	13	55.71	AC204931.3_FGT002_TTR
1	54457244	54457374	131	13	55.71	GRMZM2G117139_T01_promoter
1	54525603	54525726	124	12	51.34	GRMZM2G050049_T01_intron
1	54625824	54625962	139	18	60.42	GRMZM2G576742_T01_promoter
1	54627192	54627572	381	51	184.13	GRMZM2G156913_T01_TTR
1	54634232	54634610	379	44	178.59	GRMZM2G576730_T01_TTR
1	55148680	55148865	186	15	50.88	GRMZM5G813451_T01_TTR
1	55148680	55148865	186	15	50.88	GRMZM2G019991_T02_intron
1	55148680	55148865	186	15	50.88	GRMZM2G019991_T01_intron
1	55160727	55160925	199	23	93.39	GRMZM2G067382_T01_promoter
1	55160727	55160925	199	23	93.39	GRMZM2G067386_T01_promoter
1	55268649	55268845	197	19	60.55	GRMZM2G519381_T01_promoter
1	55393178	55393310	133	13	54.97	GRMZM2G100288_T01_TTR
1	55539585	55540291	707	92	199.03	GRMZM2G528567_T01_CDS
1	55539585	55540291	707	92	199.03	GRMZM2G178053_T01_fiveUTR
1	55539585	55540291	707	92	199.03	GRMZM2G528567_T01_promoter
1	55539585	55540291	707	92	199.03	GRMZM2G075753_T01_TTR
1	55539585	55540291	707	92	199.03	GRMZM2G528567_T01_exon
1	55815158	55815531	374	51	185.57	GRMZM2G703575_T01_promoter
1	56022579	56022712	134	20	58.04	GRMZM2G049211_T03_TTR
1	56022579	56022712	134	20	58.04	GRMZM2G351344_T01_promoter
1	56022579	56022712	134	20	58.04	GRMZM2G049211_T01_intron
1	56022579	56022712	134	20	58.04	GRMZM2G351346_T01_TTR
1	56022579	56022712	134	20	58.04	GRMZM2G049211_T02_intron
1	56024577	56024866	290	36	74.92	GRMZM2G128554_T01_fiveUTR
1	56024577	56024866	290	36	74.92	GRMZM2G351346_T01_promoter
1	56024577	56024866	290	36	74.92	GRMZM2G351346_T01_exon
1	56121953	56122108	156	15	60.4	GRMZM2G530099_T01_TTR
1	56191722	56191892	171	21	97.96	GRMZM2G396902_T01_TTR
1	56191722	56191892	171	21	97.96	GRMZM2G452062_T01_intron
1	56191722	56191892	171	21	97.96	GRMZM2G452062_T01_CDS
1	56191722	56191892	171	21	97.96	GRMZM2G452062_T01_exon
1	56290436	56290573	138	13	53.17	GRMZM2G063657_T02_TTR
1	56290436	56290573	138	13	53.17	GRMZM2G063657_T03_TTR
1	56319972	56320150	179	16	59.26	GRMZM2G315274_T01_intron
1	56319972	56320150	179	16	59.26	GRMZM2G315274_T01_promoter
1	56319972	56320150	179	16	59.26	GRMZM2G315274_T01_CDS
1	56319972	56320150	179	16	59.26	GRMZM2G315274_T01_exon
1	56578895	56579110	216	22	86.6	GRMZM2G508716_T01_TTR
1	56578895	56579110	216	22	86.6	GRMZM2G043493_T02_promoter
1	56578895	56579110	216	22	86.6	GRMZM2G043493_T04_promoter
1	56578895	56579110	216	22	86.6	GRMZM2G043493_T01_promoter
1	56578895	56579110	216	22	86.6	GRMZM2G043493_T03_promoter
1	56718714	56719012	299	34	122.05	AC204306.3_FGT002_TTR
1	56723554	56723897	344	41	151.92	GRMZM2G476903_T01_exon
1	56723554	56723897	344	41	151.92	GRMZM2G476903_T01_CDS
1	56723554	56723897	344	41	151.92	GRMZM2G476903_T01_TTR
1	56723554	56723897	344	41	151.92	GRMZM2G476911_T01_promoter
1	56723554	56723897	344	41	151.92	GRMZM2G438178_T02_threeUTR
1	56723554	56723897	344	41	151.92	GRMZM2G476903_T01_intron
1	56945231	56945396	166	16	63.64	GRMZM2G353147_T02_exon
1	56945231	56945396	166	16	63.64	GRMZM2G129056_T01_fiveUTR
1	56945231	56945396	166	16	63.64	GRMZM2G129034_T02_fiveUTR
1	56945231	56945396	166	16	63.64	GRMZM2G353147_T01_exon
1	56952545	56952896	352	38	146.5	GRMZM2G353147_T01_intron
1	57095401	57095559	159	17	73.28	GRMZM2G433295_T01_promoter
1	57095401	57095559	159	17	73.28	GRMZM2G013588_T02_TTR
1	57095401	57095559	159	17	73.28	GRMZM2G013588_T01_TTR
1	57154913	57155081	169	20	86.12	AC200216.2_FGT005_promoter
1	57192902	57193065	164	15	57.65	GRMZM2G479127_T01_exon
1	57192902	57193065	164	15	57.65	GRMZM2G479127_T01_CDS
1	57192902	57193065	164	15	57.65	GRMZM2G479127_T01_intron
1	57208277	57208616	340	37	129.35	GRMZM2G331443_T01_TTR
1	57208277	57208616	340	37	129.35	GRMZM2G036068_T01_TTR
1	57231721	57231901	181	19	73.02	GRMZM2G107541_T01_promoter
1	57242829	57242971	143	13	51.46	GRMZM2G107577_T01_promoter
1	57242829	57242971	143	13	51.46	GRMZM2G107550_T01_promoter
1	57242829	57242971	143	13	51.46	GRMZM2G107550_T02_promoter
1	57251217	57251355	139	13	52.82	GRMZM2G107597_T01_TTR
1	57428314	57428560	247	24	74.8	GRMZM5G817988_T01_promoter
1	57456523	57456669	147	13	50.14	GRMZM2G158684_T01_TTR
1	57456523	57456669	147	13	50.14	GRMZM2G158676_T01_promoter
1	57552792	57553021	230	23	88.35	GRMZM2G018229_T04_promoter
1	57552792	57553021	230	23	88.35	GRMZM2G018229_T01_promoter
1	57552792	57553021	230	23	88.35	GRMZM2G018229_T03_promoter
1	57552792	57553021	230	23	88.35	GRMZM2G018229_T02_promoter
1	57560291	57560487	197	17	59.98	GRMZM2G322917_T01_promoter
1	57560291	57560487	197	17	59.98	GRMZM2G018229_T04_TTR
1	57560291	57560487	197	17	59.98	GRMZM2G018229_T05_TTR
1	57560291	57560487	197	17	59.98	GRMZM2G018229_T02_TTR
1	57560291	57560487	197	17	59.98	GRMZM2G018229_T03_TTR
1	57560291	57560487	197	17	59.98	GRMZM2G018229_T01_TTR
1	57566064	57566290	227	28	125.81	GRMZM2G019027_T01_promoter
1	57566064	57566290	227	28	125.81	GRMZM2G496300_T01_promoter
1	57602999	57604901	1903	561	676.23	GRMZM5G838390_T01_TTR
1	57637747	57637970	224	22	83.71	AC214145.2_FGT002_intron
1	58034021	58034171	151	14	55.4	AC193419.3_FGT001_intron
1	58301611	58301734	124	12	51.34	GRMZM2G030072_T02_intron
1	58301611	58301734	124	12	51.34	GRMZM2G030072_T01_intron
1	58370220	58370388	169	15	56.01	GRMZM2G133986_T03_promoter
1	58370220	58370388	169	15	56.01	GRMZM2G134109_T01_intron
1	58370220	58370388	169	15	56.01	GRMZM2G134109_T01_CDS
1	58370220	58370388	169	15	56.01	GRMZM5G835835_T01_promoter
1	58370220	58370388	169	15	56.01	GRMZM2G133986_T01_promoter
1	58370220	58370388	169	15	56.01	GRMZM2G133986_T02_promoter
1	58370220	58370388	169	15	56.01	GRMZM2G126122_T01_threeUTR
1	58370220	58370388	169	15	56.01	GRMZM2G134109_T01_exon
1	58370220	58370388	169	15	56.01	GRMZM2G134109_T02_exon
1	58370220	58370388	169	15	56.01	GRMZM2G134109_T02_CDS
1	58562398	58562580	183	20	85.25	GRMZM2G554478_T01_TTR
1	58704507	58704674	168	17	69.79	GRMZM2G177585_T01_TTR
1	58704507	58704674	168	17	69.79	GRMZM2G177532_T04_promoter
1	58704507	58704674	168	17	69.79	GRMZM2G177532_T02_promoter
1	58704507	58704674	168	17	69.79	GRMZM2G177532_T01_promoter
1	58704507	58704674	168	17	69.79	GRMZM2G177532_T05_promoter
1	59053132	59053310	179	19	71.02	GRMZM5G883055_T01_TTR
1	59060973	59061128	156	17	74.49	GRMZM2G083689_T01_promoter
1	59060973	59061128	156	17	74.49	GRMZM2G083689_T02_promoter
1	59067710	59067877	168	15	56.33	GRMZM2G083689_T01_intron
1	59067710	59067877	168	15	56.33	GRMZM2G083689_T02_intron
1	59141413	59141724	312	34	68.35	AC205888.4_FGT004_TTR
1	59305512	59305781	270	33	114.53	GRMZM2G400352_T02_CDS
1	59305512	59305781	270	33	114.53	GRMZM2G400352_T02_exon
1	59350943	59351077	135	14	61.26	GRMZM2G400352_T02_intron
1	59461183	59461369	187	18	69.77	GRMZM5G896731_T01_promoter
1	59461183	59461369	187	18	69.77	GRMZM5G896731_T03_promoter
1	59461183	59461369	187	18	69.77	GRMZM5G896731_T02_promoter
1	59598870	59599024	155	15	60.75	GRMZM2G052206_T03_promoter
1	59598870	59599024	155	15	60.75	GRMZM2G052206_T02_promoter
1	59684754	59684966	213	21	80.85	GRMZM2G425079_T01_intron
1	59724966	59725150	185	20	60.11	GRMZM2G425079_T01_TTR
1	59727659	59727858	200	20	63.77	GRMZM2G428432_T01_fiveUTR
1	59727659	59727858	200	20	63.77	GRMZM5G885144_T01_promoter
1	59727659	59727858	200	20	63.77	GRMZM5G885144_T01_exon
1	59727659	59727858	200	20	63.77	GRMZM5G883993_T01_CDS
1	59727659	59727858	200	20	63.77	GRMZM2G356155_T01_TTR
1	59957924	59958102	179	26	134.17	GRMZM2G038598_T03_intron
1	59957924	59958102	179	26	134.17	GRMZM2G038598_T05_intron
1	59957924	59958102	179	26	134.17	GRMZM2G038598_T06_exon
1	59957924	59958102	179	26	134.17	GRMZM2G035285_T01_threeUTR
1	59957924	59958102	179	26	134.17	GRMZM2G038598_T02_intron
1	59957924	59958102	179	26	134.17	GRMZM2G038598_T01_intron
1	59957924	59958102	179	26	134.17	GRMZM2G038598_T04_promoter
1	60079460	60079741	282	26	85.48	GRMZM2G478460_T01_CDS
1	60079460	60079741	282	26	85.48	GRMZM2G478460_T01_TTR
1	60079460	60079741	282	26	85.48	GRMZM2G177557_T01_TTR
1	60079460	60079741	282	26	85.48	GRMZM2G378931_T01_TTR
1	60079460	60079741	282	26	85.48	GRMZM2G177572_T01_TTR
1	60079460	60079741	282	26	85.48	GRMZM2G155593_T01_fiveUTR
1	60079460	60079741	282	26	85.48	GRMZM2G478460_T01_promoter
1	60079460	60079741	282	26	85.48	GRMZM2G478460_T01_exon
1	60155057	60155201	145	13	50.79	GRMZM2G467072_T01_TTR
1	60155057	60155201	145	13	50.79	GRMZM2G582993_T01_promoter
1	60522079	60522276	198	25	101.78	AC195378.3_FGT001_promoter
1	60685880	60686084	205	22	54.96	GRMZM2G308741_T01_TTR
1	60686561	60686822	262	33	94.78	GRMZM2G308741_T01_exon
1	60686561	60686822	262	33	94.78	GRMZM2G308741_T01_CDS
1	60687833	60688122	290	25	52.77	GRMZM2G308741_T01_promoter
1	60701874	60702160	287	44	224.21	GRMZM2G308666_T01_TTR
1	60701874	60702160	287	44	224.21	GRMZM2G308666_T01_exon
1	60701874	60702160	287	44	224.21	GRMZM2G174581_T01_threeUTR
1	60710892	60711030	139	15	66.88	GRMZM2G322073_T01_CDS
1	60710892	60711030	139	15	66.88	GRMZM2G322073_T01_exon
1	60710892	60711030	139	15	66.88	GRMZM2G322073_T01_intron
1	60742822	60742980	159	16	66.19	GRMZM2G091601_T01_TTR
1	60797654	60798268	615	101	238.64	AC214532.4_FGT004_TTR
1	61031255	61031435	181	24	102.3	GRMZM5G842103_T01_exon
1	61031255	61031435	181	24	102.3	GRMZM5G841727_T01_CDS
1	61142239	61142418	180	15	52.62	GRMZM2G102548_T01_TTR
1	61295248	61295393	146	13	50.46	GRMZM2G086788_T03_promoter
1	61295248	61295393	146	13	50.46	GRMZM2G086788_T02_promoter
1	61295248	61295393	146	13	50.46	GRMZM2G086788_T01_promoter
1	61611001	61611155	155	15	60.75	AC204530.4_FGT002_promoter
1	61625219	61625343	125	14	65.37	GRMZM5G898740_T01_intron
1	61625219	61625343	125	14	65.37	GRMZM5G898740_T02_intron
1	61625219	61625343	125	14	65.37	GRMZM5G898740_T03_intron
1	61672983	61673137	155	14	53.66	GRMZM2G116020_T01_promoter
1	61672983	61673137	155	14	53.66	GRMZM2G417074_T01_promoter
1	61941816	61942195	380	50	223.58	GRMZM2G082346_T01_TTR
1	61941816	61942195	380	50	223.58	GRMZM2G081322_T01_TTR
1	61943578	61943833	256	27	106.31	GRMZM2G077197_T02_threeUTR
1	61943578	61943833	256	27	106.31	GRMZM2G082346_T01_exon
1	61952252	61952409	158	14	53.08	GRMZM2G567379_T01_promoter
1	62240570	62240732	163	17	71.7	GRMZM2G156827_T01_intron
1	62240570	62240732	163	17	71.7	AC204659.3_FGT005_intron
1	62245933	62246084	152	14	55.06	AC204659.3_FGT003_TTR
1	62245933	62246084	152	14	55.06	GRMZM2G156801_T01_promoter
1	62345271	62345587	317	34	131.94	GRMZM2G357731_T02_CDS
1	62345271	62345587	317	34	131.94	GRMZM2G357731_T02_exon
1	62345271	62345587	317	34	131.94	GRMZM2G357731_T01_exon
1	62345271	62345587	317	34	131.94	GRMZM2G357731_T02_intron
1	62345271	62345587	317	34	131.94	GRMZM2G357731_T01_intron
1	62345271	62345587	317	34	131.94	GRMZM2G357731_T01_CDS
1	62345271	62345587	317	34	131.94	GRMZM2G057674_T02_promoter
1	62345271	62345587	317	34	131.94	GRMZM2G057674_T01_promoter
1	62429029	62429275	247	25	56.87	GRMZM5G843861_T01_TTR
1	62431832	62431986	155	19	69.95	GRMZM2G054969_T04_fiveUTR
1	62431832	62431986	155	19	69.95	GRMZM2G101938_T01_threeUTR
1	62431832	62431986	155	19	69.95	GRMZM2G108416_T01_exon
1	62431832	62431986	155	19	69.95	GRMZM2G108435_T01_exon
1	62431832	62431986	155	19	69.95	GRMZM2G108416_T02_exon
1	62431832	62431986	155	19	69.95	GRMZM2G101938_T02_threeUTR
1	62447080	62447222	143	13	51.46	GRMZM2G108416_T01_intron
1	62450073	62450274	202	23	99.28	GRMZM2G108416_T01_CDS
1	62467077	62467240	164	17	57.88	GRMZM2G108493_T03_promoter
1	62467077	62467240	164	17	57.88	GRMZM2G108493_T04_promoter
1	62467077	62467240	164	17	57.88	GRMZM2G108493_T02_promoter
1	62467077	62467240	164	17	57.88	GRMZM2G108493_T01_promoter
1	62468099	62468336	238	27	93.03	GRMZM2G055037_T01_fiveUTR
1	62468099	62468336	238	27	93.03	GRMZM2G055052_T01_fiveUTR
1	62468099	62468336	238	27	93.03	GRMZM2G108493_T04_exon
1	62468099	62468336	238	27	93.03	GRMZM2G108493_T01_exon
1	62468099	62468336	238	27	93.03	GRMZM2G108493_T02_exon
1	62468099	62468336	238	27	93.03	GRMZM2G108493_T03_exon
1	62468099	62468336	238	27	93.03	GRMZM2G055028_T01_fiveUTR
1	62468099	62468336	238	27	93.03	GRMZM2G055040_T01_fiveUTR
1	62527035	62527212	178	21	62.23	GRMZM5G871471_T02_exon
1	62527035	62527212	178	21	62.23	GRMZM5G871471_T01_exon
1	62527035	62527212	178	21	62.23	GRMZM5G871471_T01_intron
[truncated: 59,447 more rows]
