# Supplementary material for: Genome-wide high-resolution mapping of DNA methylation identifies epigenetic variation across embryo and endosperm in Maize (Zea may)
Source: BMC Genomics. 2015 Jan 23;16(1):21. doi: 10.1186/s12864-014-1204-7 (PMC4316406; doi:10.1186/s12864-014-1204-7)
Supplement: Additional file 6: Table S2. — Methylated transposable elements in maize embryo and endosperm. The first row is the gene ID contains TE, in the second row “ + ” represents that TE is methylated in the embryo, “-” represents that TE is not methylated in the embryo, in the third row “ + ” represents that TE is methylated in the endosperm, and “ - ” represents that the TE is not methylated in the endosperm. [file 12864_2014_1204_MOESM6_ESM.xls]

## Sheet: Sheet1
Gene that contained TE	Methylation status in emb	Methylation status in end	TE Type
GRMZM2G355572	+	-	CACTA, En/Spm sub-class transposon
GRMZM2G053177	+	+	CACTA, En/Spm sub-class transposon
GRMZM2G074015	+	+	CACTA, En/Spm sub-class transposon
GRMZM2G102711	+	+	CACTA, En/Spm sub-class transposon
GRMZM2G106338	+	+	CACTA, En/Spm sub-class transposon
GRMZM2G166671	+	-	copia-like retrotransposon
GRMZM2G050583	+	+	gypsy-type retrotransposon
GRMZM2G351786	+	+	gypsy-type retrotransposon
GRMZM2G386155	+	-	gypsy-type retrotransposon
GRMZM2G701004	+	+	gypsy-type retrotransposon
GRMZM2G026900	+	+	gypsy-type retrotransposon
GRMZM2G042627	+	+	gypsy-type retrotransposon
GRMZM2G061700	+	+	gypsy-type retrotransposon
GRMZM2G092429	+	-	gypsy-type retrotransposon
GRMZM2G315767	+	+	gypsy-type retrotransposon
GRMZM2G394684	+	+	gypsy-type retrotransposon
GRMZM5G887345	+	+	gypsy-type retrotransposon
GRMZM2G125310	+	+	LINE subclass retrotransposon
GRMZM2G008663	+	+	LINE subclass retrotransposon
GRMZM2G024247	+	-	LINE subclass retrotransposon
GRMZM2G071768	+	-	LINE subclass retrotransposon
GRMZM2G304638	+	-	LINE subclass retrotransposon
GRMZM2G559436	+	-	LINE subclass retrotransposon
GRMZM2G056606	+	+	Mutator sub-class transposon (MuDR)
GRMZM2G042548	+	-	Pong sub-class Transposon
GRMZM2G444845	+	-	Pong sub-class Transposon
GRMZM2G168959	+	+	Ty1-copia subclass retrotransposon
GRMZM2G012690	+	-	Ty1-copia subclass retrotransposon
GRMZM2G025488	+	+	Ty1-copia subclass retrotransposon
GRMZM2G152853	+	+	Ty1-copia subclass retrotransposon
GRMZM2G376731	+	+	Ty1-copia subclass retrotransposon
GRMZM5G814164	+	+	Ty1-copia subclass retrotransposon
GRMZM2G017853	+	-	Ty1-copia subclass retrotransposon
GRMZM2G034120	+	+	Ty1-copia subclass retrotransposon
GRMZM2G049211	+	+	Ty1-copia subclass retrotransposon
GRMZM2G060949	+	+	Ty1-copia subclass retrotransposon
GRMZM2G077757	+	+	Ty1-copia subclass retrotransposon
GRMZM2G082207	+	+	Ty1-copia subclass retrotransposon
GRMZM2G097593	+	+	Ty1-copia subclass retrotransposon
GRMZM2G100246	+	+	Ty1-copia subclass retrotransposon
GRMZM2G119546	+	+	Ty1-copia subclass retrotransposon
GRMZM2G133048	+	-	Ty1-copia subclass retrotransposon
GRMZM2G136146	+	-	Ty1-copia subclass retrotransposon
GRMZM2G158452	+	-	Ty1-copia subclass retrotransposon
GRMZM2G159330	+	-	Ty1-copia subclass retrotransposon
GRMZM2G459391	+	-	Ty1-copia subclass retrotransposon
GRMZM5G838910	+	+	Ty1-copia subclass retrotransposon
GRMZM5G876621	+	-	Ty1-copia subclass retrotransposon
GRMZM5G882351	+	-	Ty1-copia subclass retrotransposon
GRMZM2G403915	+	+	Ty1-copia subclass retrotransposon
GRMZM2G000710	+	+	Ty1-copia subclass retrotransposon
GRMZM2G092652	+	+	Ty1-copia subclass retrotransposon
GRMZM2G101250	+	+	Ty1-copia subclass retrotransposon
GRMZM2G107987	+	+	Ty1-copia subclass retrotransposon
GRMZM2G129444	+	+	Ty1-copia subclass retrotransposon
GRMZM2G093855	+	+	Ty1-copia subclass retrotransposon
GRMZM2G340325	+	-	Ty1-copia subclass retrotransposon
AC234164.1_FG003	+	-	Ty1-copia subclass retrotransposon
GRMZM2G031352	+	+	Ty1-copia subclass retrotransposon
GRMZM2G087924	+	-	Ty1-copia subclass retrotransposon
GRMZM2G093325	+	+	Ty1-copia subclass retrotransposon
GRMZM2G100060	+	+	Ty1-copia subclass retrotransposon
GRMZM2G113844	+	-	Ty1-copia subclass retrotransposon
GRMZM2G145300	+	+	Ty1-copia subclass retrotransposon
GRMZM2G350326	+	+	Ty1-copia subclass retrotransposon
GRMZM2G074436	+	+	Ty1-copia subclass retrotransposon
GRMZM2G150169	+	-	Ty3/gypsy retrotransposon
GRMZM5G809078	+	+	unclassified retrotransposon
GRMZM2G077863	+	-	unclassified retrotransposon
GRMZM2G135691	+	-	unclassified retrotransposon
GRMZM2G025236	+	+	unclassified retrotransposon
GRMZM2G057237	+	+	unclassified retrotransposon
GRMZM2G059102	+	+	unclassified retrotransposon
GRMZM2G452529	+	-	unclassified retrotransposon
GRMZM5G848692	+	+	unclassified retrotransposon
GRMZM5G862488	+	+	unclassified retrotransposon
GRMZM2G320802	+	+	unclassified retrotransposon
GRMZM2G085577	+	-	unclassified retrotransposon
GRMZM2G005848	+	-	unclassified retrotransposon
GRMZM2G046355	+	-	unclassified retrotransposon
GRMZM2G051793	+	+	unclassified retrotransposon
GRMZM2G145968	+	-	unclassified retrotransposon
GRMZM2G116538	+	-	unclassified retrotransposon
GRMZM2G110993	+	-	unclassified retrotransposon
GRMZM2G051613	+	+	unclassified retrotransposon
GRMZM2G121427	+	+	unclassified retrotransposon
GRMZM2G000665	+	+	unclassified retrotransposon
GRMZM2G181148	+	-	unclassified retrotransposon
GRMZM2G364068	+	+	unclassified retrotransposon
GRMZM2G386463	+	-	unclassified retrotransposon
GRMZM2G160801	+	+	unclassified retrotransposon
GRMZM2G080724	+	-	unclassified retrotransposon
GRMZM2G008497	+	-	unclassified retrotransposon
GRMZM2G043498	+	-	unclassified retrotransposon
GRMZM2G128865	+	-	unclassified retrotransposon
GRMZM2G396231	+	+	unclassified retrotransposon
GRMZM2G007721	+	-	unclassified retrotransposon
GRMZM2G008638	+	+	unclassified retrotransposon
GRMZM2G009849	+	+	unclassified retrotransposon
GRMZM2G010357	+	-	unclassified retrotransposon
GRMZM2G043749	+	+	unclassified retrotransposon
GRMZM2G057853	+	-	unclassified retrotransposon
GRMZM2G061186	+	+	unclassified retrotransposon
GRMZM2G077535	+	-	unclassified retrotransposon
GRMZM2G119357	+	-	unclassified retrotransposon
GRMZM2G124209	+	+	unclassified retrotransposon
GRMZM2G131699	+	+	unclassified retrotransposon
GRMZM2G161507	+	+	unclassified retrotransposon
GRMZM2G165418	+	+	unclassified retrotransposon
GRMZM2G421655	+	-	unclassified retrotransposon
GRMZM2G477236	+	-	unclassified retrotransposon
GRMZM2G488458	+	+	unclassified retrotransposon
GRMZM2G511913	+	+	unclassified retrotransposon
GRMZM2G045970	+	+	unclassified retrotransposon
GRMZM2G002894	+	-	unclassified retrotransposon
GRMZM2G092533	+	+	unclassified retrotransposon
GRMZM2G408376	+	-	unclassified retrotransposon
GRMZM2G460406	+	+	unclassified retrotransposon
GRMZM2G010338	+	+	unclassified retrotransposon
GRMZM2G034511	+	-	unclassified retrotransposon
GRMZM2G044908	+	+	unclassified retrotransposon
GRMZM2G063868	+	+	unclassified retrotransposon
GRMZM2G084606	+	+	unclassified retrotransposon
GRMZM2G133718	+	-	unclassified retrotransposon
GRMZM2G152194	+	-	unclassified retrotransposon
GRMZM2G153017	+	-	unclassified retrotransposon
GRMZM2G165681	+	+	unclassified retrotransposon
GRMZM2G177263	+	-	unclassified retrotransposon
GRMZM2G007190	+	+	unclassified retrotransposon
GRMZM2G015033	+	+	unclassified retrotransposon
GRMZM2G071441	+	-	unclassified retrotransposon
GRMZM2G086887	+	+	unclassified retrotransposon
GRMZM2G098227	+	+	unclassified retrotransposon
GRMZM2G166855	+	+	unclassified retrotransposon
GRMZM2G354539	+	+	unclassified retrotransposon
GRMZM2G390374	+	-	unclassified retrotransposon
GRMZM2G473385	+	+	unclassified retrotransposon
GRMZM5G850607	+	+	unclassified retrotransposon
GRMZM5G878139	+	+	unclassified retrotransposon
AC233878.1_FG004	+	+	unclassified retrotransposon
GRMZM2G000623	+	+	unclassified retrotransposon
GRMZM2G003734	+	+	unclassified retrotransposon
GRMZM2G006672	+	+	unclassified retrotransposon
GRMZM2G011473	+	+	unclassified retrotransposon
GRMZM2G014788	+	-	unclassified retrotransposon
GRMZM2G016671	+	+	unclassified retrotransposon
GRMZM2G017257	+	+	unclassified retrotransposon
GRMZM2G018068	+	-	unclassified retrotransposon
GRMZM2G018508	+	+	unclassified retrotransposon
GRMZM2G023906	+	+	unclassified retrotransposon
GRMZM2G031824	+	+	unclassified retrotransposon
GRMZM2G033138	+	+	unclassified retrotransposon
GRMZM2G057402	+	+	unclassified retrotransposon
GRMZM2G059039	+	+	unclassified retrotransposon
GRMZM2G090217	+	-	unclassified retrotransposon
GRMZM2G090542	+	+	unclassified retrotransposon
GRMZM2G095657	+	+	unclassified retrotransposon
GRMZM2G096424	+	+	unclassified retrotransposon
GRMZM2G104397	+	+	unclassified retrotransposon
GRMZM2G105652	+	+	unclassified retrotransposon
GRMZM2G126468	+	+	unclassified retrotransposon
GRMZM2G133854	+	+	unclassified retrotransposon
GRMZM2G137236	+	+	unclassified retrotransposon
GRMZM2G137984	+	+	unclassified retrotransposon
GRMZM2G138583	+	+	unclassified retrotransposon
GRMZM2G145063	+	+	unclassified retrotransposon
GRMZM2G156608	+	+	unclassified retrotransposon
GRMZM2G178571	+	+	unclassified retrotransposon
GRMZM2G313553	+	+	unclassified retrotransposon
GRMZM2G319760	+	-	unclassified retrotransposon
GRMZM2G321153	+	+	unclassified retrotransposon
GRMZM2G349554	+	+	unclassified retrotransposon
GRMZM2G360873	+	+	unclassified retrotransposon
GRMZM2G367023	+	+	unclassified retrotransposon
GRMZM2G368678	+	+	unclassified retrotransposon
GRMZM2G377609	+	+	unclassified retrotransposon
GRMZM2G409934	+	-	unclassified retrotransposon
GRMZM2G418037	+	-	unclassified retrotransposon
GRMZM2G424783	+	+	unclassified retrotransposon
GRMZM5G858310	+	+	unclassified retrotransposon
GRMZM2G415470	+	+	unclassified retrotransposon
GRMZM2G156251	+	-	unclassified transposon
GRMZM2G003607	+	-	unclassified transposon
GRMZM2G161222	+	-	unclassified transposon
