# Supplementary material for: Genome-wide high-resolution mapping of DNA methylation identifies epigenetic variation across embryo and endosperm in Maize (Zea may)
Source: BMC Genomics. 2015 Jan 23;16(1):21. doi: 10.1186/s12864-014-1204-7 (PMC4316406; doi:10.1186/s12864-014-1204-7)
Supplement: Additional file 7: Table S3. — DMRs in maize endosperm and embryo. The first three rows of the table represent the position of DMR, the fourth row is the length of the DMR, the fifth and sixth rows represent the number of read of each DMR in the embryo and endosperm, the seventh row represents the log2 of DMR, The eighth row is normalized log2, the ninth row is exact test p-value. [file 12864_2014_1204_MOESM7_ESM.zip]

Archive with 1 entries (1 files):
- 1282770260149226_add4.gz
