# Supplementary material for: Genome-wide high-resolution mapping of DNA methylation identifies epigenetic variation across embryo and endosperm in Maize (Zea may)
Source: BMC Genomics. 2015 Jan 23;16(1):21. doi: 10.1186/s12864-014-1204-7 (PMC4316406; doi:10.1186/s12864-014-1204-7)
Supplement: Additional file 8: Table S4. — Nr annotation of methylated genes in maize embryo and endosperm. [file 12864_2014_1204_MOESM8_ESM.xls]

## Sheet: Sheet1
Gene	Nr-ID	Nr-Score	Nr-Evalue	Nr-annotation
GRMZM2G097283	gi|414865251|tpg|DAA43808.1|	75.1	8e-12	1,4-dihydroxy-2-naphthoate octaprenyltransferase [Zea mays]
GRMZM2G129266	gi|414870838|tpg|DAA49395.1|	295.4	2e-78	10-deacetylbaccatin III 10-O-acetyltransferase [Zea mays]
GRMZM2G005046	gi|413921840|gb|AFW61772.1|	896	0	10-deacetylbaccatin III 10-O-acetyltransferase [Zea mays]
GRMZM2G087192	gi|414587079|tpg|DAA37650.1|	60.5	2e-07	12-oxo-phytodienoic acid reductase [Zea mays]
GRMZM2G162525	gi|162462789|ref|NP_001105831.1|	785	0	12-oxo-phytodienoic acid reductase [Zea mays] 12-oxo-phytodienoic acid reductase [Zea mays]
GRMZM2G082087	gi|162462945|ref|NP_001105833.1|	97.4	2e-18	12-oxo-phytodienoic acid reductase8 [Zea mays] 12-oxo-phytodienoic acid reductase [Zea mays] 12-oxo-phytodienoic acid reductase [Zea mays]
GRMZM2G145213	gi|212722298|ref|NP_001131998.1|	98.6	1e-18	14-3-3-like protein [Zea mays] 14-3-3-like protein [Zea mays]
GRMZM2G358667	gi|212722298|ref|NP_001131998.1|	183.7	1e-44	14-3-3-like protein [Zea mays] 14-3-3-like protein [Zea mays]
GRMZM2G422240	gi|195605652|gb|ACG24656.1|	125.2	1e-75	16.9 kDa class I heat shock protein 1 [Zea mays]
AC231180.2_FG001	gi|19908843|gb|AAM03015.1|AF466931_2	24.3	0	163k15.5 [Zea mays]
GRMZM2G056975	gi|414876694|tpg|DAA53825.1|	58.5	1e-06	1-deoxy-D-xylulose 5-phosphate reductoisomerase1-deoxy-D-xylulose 5-phosphate reductoisomerase [Zea mays]
GRMZM2G173641	gi|307000604|gb|ADN22972.1|	101.3	1e-19	1-deoxy-D-xylulose 5-phosphate synthase [Zea mays]
GRMZM5G833389	gi|162461400|ref|NP_001105584.1|	96.3	5e-18	2,3-bisphosphoglycerate-independent phosphoglycerate mutase [Zea mays] PMGI_MAIZE RecName: Full=2,3-bisphosphoglycerate-independent phosphoglycerate mutase; Short=BPG-independent PGAM; Short=Phosphoglyceromutase; AltName: Full=PGAM-I 2,3-bisphosphoglycerate-independent phosphoglycerate mutase [Zea mays]
GRMZM2G045387	gi|22220|emb|CAA39255.1|	491.1	1e-137	22 kD zein [Zea mays]
GRMZM2G044625	gi|162458625|ref|NP_001105058.1|	502.7	4e-141	22kD alpha zein3 precursor [Zea mays] 22-kDa alpha zein 4 [Zea mays] 22kD alpha zein 3 [Zea mays] zein-alpha PZ22.3 Precursor [Zea mays]
GRMZM2G346897	gi|162459594|ref|NP_001105747.1|	506.5	3e-142	22kD alpha zein4 precursor [Zea mays] 22kD alpha zein 4 [Zea mays] zein [Zea mays]
GRMZM2G088273	gi|162458708|ref|NP_001105059.1|	441.8	9e-123	22kD alpha zein5 precursor [Zea mays] azs22-12 [Zea mays] 22kD alpha zein 5 [Zea mays] alpha zein 5Azs22-12 [Zea mays]
GRMZM2G088365	gi|162458708|ref|NP_001105059.1|	498.8	6e-140	22kD alpha zein5 precursor [Zea mays] azs22-12 [Zea mays] 22kD alpha zein 5 [Zea mays] alpha zein 5Azs22-12 [Zea mays]
GRMZM2G467059	gi|219362683|ref|NP_001137003.1|	70.9	1e-10	26S proteasome non-ATPase regulatory subunit 14 [Zea mays] 26S proteasome non-ATPase regulatory subunit 14 [Zea mays] 26S proteasome non-ATPase regulatory subunit 14 [Zea mays] 26S proteasome non-ATPase regulatory subunit 14 [Zea mays] 26S proteasome non-ATPase regulatory subunit 14 isoform 1 [Zea mays] 26S proteasome non-ATPase regulatory subunit 14 isoform 2 [Zea mays]
GRMZM2G033626	gi|219362683|ref|NP_001137003.1|	69.7	3e-10	26S proteasome non-ATPase regulatory subunit 14 [Zea mays] 26S proteasome non-ATPase regulatory subunit 14 [Zea mays] 26S proteasome non-ATPase regulatory subunit 14 [Zea mays] 26S proteasome non-ATPase regulatory subunit 14 [Zea mays] 26S proteasome non-ATPase regulatory subunit 14 isoform 1 [Zea mays] 26S proteasome non-ATPase regulatory subunit 14 isoform 2 [Zea mays]
GRMZM2G139680	gi|413922607|gb|AFW62539.1|	87.8	1e-15	2-cys peroxiredoxin BAS1 [Zea mays]
GRMZM2G153984	gi|413922719|gb|AFW62651.1|	69.7	7e-10	2-hydroxy-3-oxopropionate reductase [Zea mays]
GRMZM2G073912	gi|414872499|tpg|DAA51056.1|	58.2	3e-06	3,4-dihydroxy-2-butanone kinase [Zea mays]
GRMZM2G152599	gi|226500660|ref|NP_001141389.1|	97.8	2e-18	30S ribosomal protein S16 [Zea mays] 30S ribosomal protein S16 [Zea mays] 30S ribosomal protein S16 [Zea mays] 30S ribosomal protein S16 [Zea mays]
AC234157.1_FG002	gi|195639682|gb|ACG39309.1|	195.3	2e-48	30S ribosomal protein S9 [Zea mays]
GRMZM2G152774	gi|414881130|tpg|DAA58261.1|	402.9	5e-111	3-5 exonuclease/ nucleic acid binding protein [Zea mays]
GRMZM2G372102	gi|226530203|ref|NP_001151115.1|	285.8	4e-76	36.4 kDa proline-rich protein precursor [Zea mays] 36.4 kDa proline-rich protein [Zea mays] proline-rich protein [Zea mays]
GRMZM2G101042	gi|226492621|ref|NP_001152464.1|	364.4	1e-98	39S ribosomal protein L12 [Zea mays] 39S ribosomal protein L12 [Zea mays] 39S ribosomal protein L12 [Zea mays]
GRMZM2G573867	gi|226502522|ref|NP_001140902.1|	88.2	1e-15	3-dehydroquinate synthase isoform 1 [Zea mays] 3-dehydroquinate synthase isoform 1 [Zea mays] 3-dehydroquinate synthase isoform 2 [Zea mays]
GRMZM2G370852	gi|226493349|ref|NP_001151269.1|	55.8	7e-06	3-isopropylmalate dehydratase large subunit 2 [Zea mays] 3-isopropylmalate dehydratase large subunit 2 [Zea mays]
GRMZM2G173251	gi|413946894|gb|AFW79543.1|	209.1	0	3-isopropylmalate dehydrogenase [Zea mays]
GRMZM2G409312	gi|414881971|tpg|DAA59102.1|	969.1	0	3-ketoacyl-CoA synthase [Zea mays]
GRMZM2G314898	gi|414875966|tpg|DAA53097.1|	295	6e-78	3-N-debenzoyl-2-deoxytaxol N-benzoyltransferase [Zea mays]
GRMZM2G022563	gi|226498710|ref|NP_001147180.1|	88.2	2e-15	3-oxoacyl-synthase III [Zea mays] 3-oxoacyl-synthase III [Zea mays]
GRMZM2G050925	gi|414587206|tpg|DAA37777.1|	56.2	5e-06	40S ribosomal protein S10 [Zea mays]
GRMZM2G086486	gi|414586503|tpg|DAA37074.1|	62	1e-07	40S ribosomal protein S11 [Zea mays]
GRMZM2G019325	gi|414586503|tpg|DAA37074.1|	80.1	2e-13	40S ribosomal protein S11 [Zea mays]
GRMZM2G377797	gi|226493157|ref|NP_001149616.1|	295.4	7e-79	40S ribosomal protein S16 [Zea mays] 40S ribosomal protein S16 [Zea mays] 40S ribosomal protein S16 [Zea mays] 40S ribosomal protein S16 [Zea mays]
GRMZM2G163561	gi|212722730|ref|NP_001131287.1|	89	8e-65	40S ribosomal protein S23 [Zea mays] 40S ribosomal protein S23 [Zea mays] 40S ribosomal protein S23 [Zea mays] 40S ribosomal protein S23 [Zea mays] 40S ribosomal protein S23 [Zea mays] 40S ribosomal protein S23 [Zea mays] 40S ribosomal protein S23 [Zea mays] 40S ribosomal protein S23 [Zea mays] 40S ribosomal protein S23 [Zea mays] 40S ribosomal protein S23 [Zea mays] 40S ribosomal protein S23 [Ze…
AC225147.4_FG002	gi|212722730|ref|NP_001131287.1|	111.7	7e-65	40S ribosomal protein S23 [Zea mays] 40S ribosomal protein S23 [Zea mays] 40S ribosomal protein S23 [Zea mays] 40S ribosomal protein S23 [Zea mays] 40S ribosomal protein S23 [Zea mays] 40S ribosomal protein S23 [Zea mays] 40S ribosomal protein S23 [Zea mays] 40S ribosomal protein S23 [Zea mays] 40S ribosomal protein S23 [Zea mays] 40S ribosomal protein S23 [Zea mays] 40S ribosomal protein S23 [Ze…
GRMZM2G129015	gi|414873598|tpg|DAA52155.1|	63.9	2e-08	40S ribosomal protein S26 [Zea mays]
GRMZM2G006293	gi|226495107|ref|NP_001150700.1|	317.4	3e-85	40S ribosomal protein S27a [Zea mays] 40S ribosomal protein S27a [Zea mays] polyubiquitin-like protein [Zea mays]
GRMZM2G703354	gi|413956686|gb|AFW89335.1|	90.5	1e-16	40S ribosomal protein S3a [Zea mays]
GRMZM2G092719	gi|414864648|tpg|DAA43205.1|	99.8	2e-19	40S ribosomal protein SA [Zea mays]
GRMZM2G145179	gi|414587260|tpg|DAA37831.1|	148.7	0	4-coumarate--CoA ligase 2 [Zea mays] 4-coumarate--CoA ligase 2 [Zea mays]
GRMZM5G864166	gi|226529597|ref|NP_001151130.1|	69.3	7e-10	4Fe-4S ferredoxin, iron-sulfur binding protein [Zea mays] 4Fe-4S ferredoxin, iron-sulfur binding protein [Zea mays]
GRMZM2G042061	gi|226493229|ref|NP_001149595.1|	121.7	2e-26	50S ribosomal protein L28 [Zea mays] 50S ribosomal protein L28 [Zea mays]
GRMZM2G042492	gi|226532888|ref|NP_001149346.1|	153.3	1e-35	50S ribosomal protein L34 [Zea mays] 50S ribosomal protein L34 [Zea mays] 50S ribosomal protein L34 [Zea mays]
GRMZM2G176662	gi|414873447|tpg|DAA52004.1|	76.6	6e-12	50S ribosomal protein L4 [Zea mays]
GRMZM2G001816	gi|4512679|gb|AAD21733.1|	128.3	1e-27	60S ribosomal protein L11B [Arabidopsis thaliana]
GRMZM2G121075	gi|226504938|ref|NP_001148350.1|	324.3	3e-87	60S ribosomal protein L12 [Zea mays] 60S ribosomal protein L12 [Zea mays] 60S ribosomal protein L12 [Zea mays]
GRMZM2G149649	gi|226494734|ref|NP_001150452.1|	323.6	1e-86	60S ribosomal protein L12 [Zea mays] 60S ribosomal protein L12 [Zea mays] 60S ribosomal protein L12 [Zea mays] 60S ribosomal protein L12 [Zea mays]
GRMZM2G024354	gi|226528613|ref|NP_001148602.1|	120.2	1e-25	60S ribosomal protein L15 [Zea mays] 60S ribosomal protein L15 [Zea mays] 60S ribosomal protein L15 [Zea mays] ribosomal protein L15 [Zea mays]
GRMZM2G366077	gi|413934417|gb|AFW68968.1|	533.1	4e-150	60S ribosomal protein L27 [Zea mays]
GRMZM2G016250	gi|413934417|gb|AFW68968.1|	307	6e-82	60S ribosomal protein L27 [Zea mays]
GRMZM2G096123	gi|195605996|gb|ACG24828.1|	303.5	1e-80	60S ribosomal protein L27a-2 [Zea mays] 60S ribosomal protein L27a-2 [Zea mays]
GRMZM2G147791	gi|414877218|tpg|DAA54349.1|	56.2	2e-06	60S ribosomal protein L29, partial [Zea mays]
GRMZM5G890561	gi|226497940|ref|NP_001148927.1|	49.7	1e-49	60S ribosomal protein L33-B [Zea mays] 60S ribosomal protein L33-B [Zea mays] 60S ribosomal protein L33-B isoform 1 [Zea mays] 60S ribosomal protein L33-B isoform 2 [Zea mays] 60S ribosomal protein L33-B isoform 3 [Zea mays]
GRMZM5G820996	gi|226504774|ref|NP_001152634.1|	95.9	3e-18	60S ribosomal protein L34 [Zea mays] 60S ribosomal protein L34 [Zea mays]
GRMZM2G142834	gi|195625790|gb|ACG34725.1|	82.8	3e-37	60S ribosomal protein L35 [Zea mays]
GRMZM2G468932	gi|226498576|ref|NP_001149524.1|	379	6e-104	60S ribosome subunit biogenesis protein NIP7 [Zea mays] 60S ribosome subunit biogenesis protein NIP7 [Zea mays] 60S ribosome subunit biogenesis protein NIP7 [Zea mays]
GRMZM2G163157	gi|413950888|gb|AFW83537.1|	637.1	0	6b-interacting protein 1 [Zea mays]
GRMZM2G080375	gi|413947616|gb|AFW80265.1|	128.3	1e-27	6-phosphofructokinase 2 [Zea mays]
GRMZM2G155491	gi|414586801|tpg|DAA37372.1|	72.4	5e-11	AAP7 [Zea mays]
GRMZM2G175321	gi|226495591|ref|NP_001149518.1|	65.1	6e-09	AATL2 [Zea mays] AATL2 [Zea mays] AATL2 [Zea mays]
GRMZM2G177812	gi|414586161|tpg|DAA36732.1|	87.4	8e-79	ABC transporter C05D10.3 in III [Zea mays]
GRMZM2G040511	gi|413937421|gb|AFW71972.1|	42	1e-18	ABC1 protein [Zea mays]
GRMZM5G889520	gi|226491404|ref|NP_001151720.1|	426	8e-118	ABC-type Co2+ transport system, permease component [Zea mays] ABC-type Co2+ transport system, permease component [Zea mays] ABC-type Co2+ transport system, permease component [Zea mays]
GRMZM2G156630	gi|414878527|tpg|DAA55658.1|	76.6	4e-12	ABC-type transport system [Zea mays]
GRMZM2G138995	gi|413951184|gb|AFW83833.1|	76.3	5e-12	ABC-type transport system isoform 1 [Zea mays] ABC-type transport system isoform 2 [Zea mays] ABC-type transport system isoform 3 [Zea mays]
GRMZM2G035688	gi|414586308|tpg|DAA36879.1|	82.8	6e-14	aberrant phyllotaxy1 [Zea mays]
GRMZM2G070054	gi|226506506|ref|NP_001151902.1|	112.8	1e-22	ABI3-interacting protein 2 [Zea mays] ABI3-interacting protein 2 [Zea mays] ABI3-interacting protein 2 isoform 1 [Zea mays] ABI3-interacting protein 2 isoform 2 [Zea mays] ABI3-interacting protein 2 isoform 3 [Zea mays]
GRMZM2G138340	gi|56418453|gb|AAV91024.1|	141.7	9e-32	ABRE-binding factor Embp-2 [Zea mays]
GRMZM2G164405	gi|38607357|gb|AAR25558.1|	205.3	6e-51	acc synthase [Zea mays] acc synthase [Zea mays]
GRMZM2G085474	gi|30695409|ref|NP_851154.1|	60.1	5e-07	acetyl-CoA acetyltransferase, cytosolic 1 [Arabidopsis thaliana] acetyl-CoA acetyltransferase, cytosolic 1 [Arabidopsis thaliana]
GRMZM5G858094	gi|414587764|tpg|DAA38335.1|	71.6	4e-10	acetyl-coenzyme A carboxylase1 [Zea mays]
GRMZM2G177617	gi|413948330|gb|AFW80979.1|	100.5	1e-19	acid phosphatase/vanadium-dependent haloperoxidase protein [Zea mays]
GRMZM2G702229	gi|413918721|gb|AFW58653.1|	68.2	1e-09	acid phosphatase/vanadium-dependent haloperoxidase protein [Zea mays]
GRMZM2G111697	gi|414587548|tpg|DAA38119.1|	55.5	4e-06	ACR4 [Zea mays]
GRMZM2G148751	gi|414587848|tpg|DAA38419.1|	77	4e-110	actin associated protein [Zea mays]
GRMZM2G151700	gi|226503857|ref|NP_001147614.1|	78.2	1e-12	actin associated protein [Zea mays] actin associated protein [Zea mays] actin associated protein [Zea mays]
GRMZM2G071253	gi|195638752|gb|ACG38844.1|	75.1	1e-11	actin depolymerizing factor [Zea mays]
GRMZM2G108976	gi|413925616|gb|AFW65548.1|	95.5	5e-18	actin protein 2/3 complex subunit 5 [Zea mays]
GRMZM2G097122	gi|162462304|ref|NP_001105590.1|	99.4	3e-69	actin-depolymerizing factor 2 [Zea mays] ADF2_MAIZE RecName: Full=Actin-depolymerizing factor 2; Short=ADF-2; Short=ZmADF2; AltName: Full=ZmABP2 actin depolymerizing factor [Zea mays] actin-depolymerizing factor 2 [Zea mays]
GRMZM2G002825	gi|226500484|ref|NP_001146959.1|	95.5	3e-67	actin-depolymerizing factor 3 [Zea mays] actin-depolymerizing factor 3 [Zea mays] actin-depolymerizing factor 3 [Zea mays] actin-depolymerizing factor 3 [Zea mays] actin-depolymerizing factor 3 [Zea mays]
GRMZM2G131467	gi|212723292|ref|NP_001131329.1|	93.2	4e-17	activator of basal transcription 1 isoform 1 [Zea mays] activator of basal transcription 1 [Zea mays] activator of basal transcription 1 [Zea mays] activator of basal transcription 1 isoform 1 [Zea mays] activator of basal transcription 1 isoform 2 [Zea mays]
GRMZM2G038108	gi|413921986|gb|AFW61918.1|	61.6	8e-22	activator of heat shock protein ATPase [Zea mays]
AC211261.3_FG017	gi|1091678|prf||2021344A	29.3	0	activator-like transposable element
GRMZM2G126917	gi|1091678|prf||2021344A	308.9	1e-82	activator-like transposable element
GRMZM2G027673	gi|226506508|ref|NP_001140670.1|	72.4	0	acyl-[acyl-carrier-protein] desaturase [Zea mays] acyl-[acyl-carrier-protein] desaturase [Zea mays]
GRMZM2G092813	gi|226508754|ref|NP_001147787.1|	1163.7	0	acyl-activating enzyme 11 [Zea mays] acyl-activating enzyme 11 [Zea mays]
GRMZM2G143625	gi|414868007|tpg|DAA46564.1|	798.5	0	acyl-desaturase [Zea mays]
GRMZM2G135186	gi|413923765|gb|AFW63697.1|	146.7	2e-33	adenine nucleotide translocator2 [Zea mays]
GRMZM2G131907	gi|414877870|tpg|DAA55001.1|	78.6	7e-13	adenine phosphoribosyltransferase 1 [Zea mays]
GRMZM2G170101	gi|414586482|tpg|DAA37053.1|	70.5	6e-10	adenine phosphoribosyltransferase 2 [Zea mays]
GRMZM2G159535	gi|162464407|ref|NP_001105802.1|	129.4	3e-28	adenosine 5&apos;-phosphosulfate reductase-like4 precursor [Zea mays] adenosine 5&apos;-phosphosulfate reductase 4 [Zea mays] adenosine 5&apos;-phosphosulfate reductase 4 [Zea mays]
GRMZM2G155073	gi|162458285|ref|NP_001105806.1|	132.1	5e-29	adenosine 5&apos;-phosphosulfate reductase-like7 precursor [Zea mays] adenosine 5&apos;-phosphosulfate reductase 7 [Zea mays]
GRMZM2G540538	gi|195624976|gb|ACG34318.1|	57.8	2e-06	adenosine kinase 2 [Zea mays] adenosine kinase [Zea mays]
GRMZM2G050628	gi|413925795|gb|AFW65727.1|	28.5	2e-06	adhesin FhaB [Zea mays]
GRMZM2G163437	gi|312305610|gb|ADQ38091.2|	78.2	6e-32	ADP-glucose pyrophosphorylase leaves small subunit [Zea mays subsp. parviglumis] ADP-glucose pyrophosphorylase leaves small subunit [Zea mays subsp. parviglumis] ADP-glucose pyrophosphorylase leaves small subunit [Zea mays subsp. parviglumis]
GRMZM2G013530	gi|414886490|tpg|DAA62504.1|	922.9	0	agmatine coumaroyltransferase [Zea mays]
GRMZM2G066202	gi|414886205|tpg|DAA62219.1|	530.8	1e-149	AIR12 [Zea mays]
GRMZM2G060800	gi|62734229|gb|AAX96338.1|	81.3	2e-13	aldehyde dehydrogenase, [Oryza sativa Japonica Group]
GRMZM2G380438	gi|162463930|ref|NP_001105047.1|	55.8	7e-06	aldehyde dehydrogenase5 [Zea mays] AF348415_1 cytosolic aldehyde dehydrogenase RF2D [Zea mays] cytosolic aldehyde dehydrogenase RF2D [Zea mays]
GRMZM2G141535	gi|414873270|tpg|DAA51827.1|	76.3	1e-11	aldehyde oxidase [Zea mays]
GRMZM2G077214	gi|195655463|gb|ACG47199.1|	91.7	2e-16	aldo/keto reductase [Zea mays]
GRMZM2G085153	gi|195648508|gb|ACG43722.1|	54.3	2e-19	aldo-keto reductase/ oxidoreductase [Zea mays] aldo-keto reductase/ oxidoreductase [Zea mays]
GRMZM2G479423	gi|315493388|gb|ADU32866.1|	178.3	4e-95	aldose reductase [Zea mays]
GRMZM2G126062	gi|315493394|gb|ADU32869.1|	157.1	1e-36	aldose reductase [Zea mays]
GRMZM2G087206	gi|195629766|gb|ACG36524.1|	62.8	1e-07	aldose reductase [Zea mays]
GRMZM2G168855	gi|413933968|gb|AFW68519.1|	87.8	2e-15	ALG2-interacting protein X [Zea mays]
GRMZM2G077316	gi|162460746|ref|NP_001105245.1|	461.5	1e-128	allene oxide cyclase1 [Zea mays] allene oxide cyclase [Zea mays] allene oxide cyclase 4 [Zea mays]
GRMZM2G313101	gi|226505104|ref|NP_001152707.1|	208.8	7e-53	allyl alcohol dehydrogenase-like protein [Zea mays] allyl alcohol dehydrogenase-like protein [Zea mays] allyl alcohol dehydrogenase-like protein [Zea mays] allyl alcohol dehydrogenase-like protein [Zea mays]
GRMZM2G339122	gi|414879922|tpg|DAA57053.1|	310.8	6e-83	alpha expansin1 [Zea mays]
GRMZM2G073725	gi|414871693|tpg|DAA50250.1|	238	7e-61	alpha-1,4-glucan-protein synthase [UDP-forming] [Zea mays]
GRMZM2G312543	gi|414584987|tpg|DAA35558.1|	195.7	2e-49	alpha-1,4-glucan-protein synthase isoform 1 [Zea mays] alpha-1,4-glucan-protein synthase isoform 2 [Zea mays] alpha-1,4-glucan-protein synthase isoform 3 [Zea mays]
GRMZM2G453424	gi|162460300|ref|NP_001105164.1|	929.9	0	alpha-6-galactosyltransferase [Zea mays] alpha-6-galactosyltransferase [Zea mays]
GRMZM2G030531	gi|414870027|tpg|DAA48584.1|	593.6	3e-168	alpha-expansin 3 [Zea mays]
GRMZM2G013255	gi|414886331|tpg|DAA62345.1|	379	0	alpha-L-fucosidase 1 [Zea mays]
GRMZM2G164945	gi|414886331|tpg|DAA62345.1|	154.8	0	alpha-L-fucosidase 1 [Zea mays]
GRMZM5G835276	gi|413942927|gb|AFW75576.1|	718.4	0	alpha-L-fucosidase 2 [Zea mays]
GRMZM2G117754	gi|413950592|gb|AFW83241.1|	152.1	1e-34	alpha-L-fucosidase 2 [Zea mays]
GRMZM5G873767	gi|212722466|ref|NP_001132224.1|	175.6	2e-42	alpha-L-fucosidase 2 precursor [Zea mays] alpha-L-fucosidase 2 [Zea mays]
GRMZM2G099167	gi|37936210|emb|CAD24765.1|	76.6	3e-12	alpha-tubulin [Miscanthus sinensis]
GRMZM2G083243	gi|37936210|emb|CAD24765.1|	80.1	3e-13	alpha-tubulin [Miscanthus sinensis]
GRMZM2G153292	gi|3163946|emb|CAA06619.1|	72	2e-10	alpha-tubulin 1 [Eleusine indica]
AF546188.1_FG001	gi|226501278|ref|NP_001142537.1|	457.2	1e-127	alpha-zein protein precursor [Zea mays]
AF546188.1_FG002	gi|226501278|ref|NP_001142537.1|	444.9	5e-124	alpha-zein protein precursor [Zea mays]
AF546188.1_FG003	gi|226501278|ref|NP_001142537.1|	98.2	8e-107	alpha-zein protein precursor [Zea mays]
GRMZM2G102349	gi|226509212|ref|NP_001141555.1|	87	2e-15	alternative oxidase [Zea mays] alternative oxidase [Zea mays]
GRMZM2G125669	gi|162462512|ref|NP_001105180.1|	100.1	2e-19	alternative oxidase1 [Zea mays] alternative oxidase AOX2 precursor [Zea mays] alternative oxidase 1a [Zea mays] alternative oxidase [Zea mays]
GRMZM2G164064	gi|414588366|tpg|DAA38937.1|	401	1e-110	aluminum-induced protein [Zea mays]
GRMZM2G339699	gi|414879473|tpg|DAA56604.1|	1080.5	0	amidophosphoribosyltransferase [Zea mays]
GRMZM2G164814	gi|413949236|gb|AFW81885.1|	63.5	2e-08	amino acid carrier [Zea mays]
GRMZM2G074053	gi|226507410|ref|NP_001149493.1|	852	0	amino acid transport protein [Zea mays] amino acid transport protein [Zea mays] amino acid transport protein [Zea mays]
GRMZM2G036448	gi|413952073|gb|AFW84722.1|	66.2	7e-09	amino acid-polyamine transporter [Zea mays]
GRMZM2G088627	gi|414869442|tpg|DAA47999.1|	96.3	5e-18	aminoacylase-1 [Zea mays]
GRMZM2G013783	gi|195613958|gb|ACG28809.1|	154.8	1e-35	AMP-binding protein [Zea mays]
GRMZM2G059381	gi|226505204|ref|NP_001147937.1|	82	2e-13	AMP-binding protein [Zea mays] AMP-binding protein [Zea mays] AMP-binding protein [Zea mays]
GRMZM2G071042	gi|163838748|ref|NP_001106259.1|	322	6e-87	AN12 [Zea mays] AN12 [Zea mays] zinc finger A20 and AN1 domains-containing protein [Zea mays] AN12Zinc finger A20 and AN1 domain-containing protein [Zea mays]
GRMZM2G081782	gi|195623158|gb|ACG33409.1|	85.1	7e-15	AN1-type zinc finger protein 2B [Zea mays] AN1-type zinc finger protein 2B [Zea mays]
GRMZM2G058518	gi|226528930|ref|NP_001148826.1|	120.9	2e-25	ANAC010 [Zea mays] ANAC010 [Zea mays] NAC82 NAC type transcription factor, partial [Zea mays subsp. mays]
GRMZM2G104078	gi|226505602|ref|NP_001149204.1|	224.6	1e-56	ANAC044 [Zea mays] ANAC044 [Zea mays]
GRMZM2G407347	gi|226498936|ref|NP_001143696.1|	26.6	1e-10	anamorsin homolog [Zea mays] DRE2_MAIZE RecName: Full=Anamorsin homolog; AltName: Full=Fe-S cluster assembly protein DRE2 homolog anamorsin-like protein isoform 1 [Zea mays] anamorsin-like protein isoform 2 [Zea mays]
GRMZM2G476107	gi|226499186|ref|NP_001151564.1|	67.8	3e-09	angustifolia [Zea mays] angustifolia [Zea mays] angustifolia [Zea mays]
GRMZM5G841360	gi|226499186|ref|NP_001151564.1|	67.8	2e-09	angustifolia [Zea mays] angustifolia [Zea mays] angustifolia [Zea mays]
GRMZM2G144155	gi|414868000|tpg|DAA46557.1|	61.6	9e-46	ankyrin protein kinase-like protein isoform 1 [Zea mays] ankyrin protein kinase-like protein isoform 2 [Zea mays] ankyrin protein kinase-like protein isoform 3 [Zea mays]
GRMZM2G098212	gi|413950288|gb|AFW82937.1|	60.5	4e-07	ankyrin-1 [Zea mays]
GRMZM2G179728	gi|413949635|gb|AFW82284.1|	134.4	0	anther-specific proline-rich protein APG [Zea mays]
GRMZM2G105189	gi|226507408|ref|NP_001147457.1|	89.4	6e-16	anther-specific proline-rich protein APG [Zea mays] anther-specific proline-rich protein APG precursor [Zea mays] anther-specific proline-rich protein APG [Zea mays]
GRMZM2G070178	gi|226510379|ref|NP_001148291.1|	320.5	0	anther-specific proline-rich protein APG precursor [Zea mays] anther-specific proline-rich protein APG [Zea mays] anther-specific proline-rich protein APG [Zea mays]
GRMZM2G135722	gi|414879558|tpg|DAA56689.1|	961.4	0	anthocyanidin 3-O-glucosyltransferase [Zea mays]
GRMZM2G155911	gi|414886816|tpg|DAA62830.1|	963	0	anthocyanidin 3-O-glucosyltransferase [Zea mays]
GRMZM2G174192	gi|414888074|tpg|DAA64088.1|	953.4	0	anthocyanidin 3-O-glucosyltransferase [Zea mays]
GRMZM2G113794	gi|414590354|tpg|DAA40925.1|	123.2	3e-26	anthocyanidin 3-O-glucosyltransferase [Zea mays]
GRMZM2G455075	gi|195611832|gb|ACG27746.1|	977.6	0	anthocyanidin 5,3-O-glucosyltransferase [Zea mays] anthocyanidin 5,3-O-glucosyltransferase [Zea mays]
GRMZM2G075513	gi|413924036|gb|AFW63968.1|	931	0	anthocyanin 5-aromatic acyltransferase [Zea mays]
GRMZM2G341253	gi|413941980|gb|AFW74629.1|	917.9	0	anthocyanin 5-aromatic acyltransferase [Zea mays] anthocyanin 5-aromatic acyltransferase [Zea mays]
GRMZM2G436404	gi|413941980|gb|AFW74629.1|	917.9	0	anthocyanin 5-aromatic acyltransferase [Zea mays] anthocyanin 5-aromatic acyltransferase [Zea mays]
GRMZM2G089698	gi|413922402|gb|AFW62334.1|	958.4	0	anthranilate N-benzoyltransferase protein 1 [Zea mays]
GRMZM2G107211	gi|414876466|tpg|DAA53597.1|	281.6	1e-73	anthranilate N-benzoyltransferase protein 1 [Zea mays]
GRMZM2G131165	gi|226494127|ref|NP_001147464.1|	296.6	3e-78	anthranilate N-benzoyltransferase protein 1 [Zea mays] anthranilate N-benzoyltransferase protein 1 [Zea mays] anthranilate N-benzoyltransferase protein 1 [Zea mays]
GRMZM2G161337	gi|195626900|gb|ACG35280.1|	58.2	2e-06	anthranilate synthase component I-1 [Zea mays] anthranilate synthase alpha subunit [Zea mays]
GRMZM2G061206	gi|414878559|tpg|DAA55690.1|	93.2	3e-17	antiporter/ drug transporter/ transporter [Zea mays]
GRMZM2G002642	gi|226497374|ref|NP_001147555.1|	92.4	1e-16	antiporter/ drug transporter/ transporter [Zea mays] antiporter/ drug transporter/ transporter [Zea mays]
GRMZM2G361220	gi|414873202|tpg|DAA51759.1|	63.5	3e-08	AP-1 complex subunit sigma-2 [Zea mays]
GRMZM2G368838	gi|226507202|ref|NP_001147542.1|	435.3	1e-120	ap2/EREBP transcription factor [Zea mays] ap2/EREBP transcription factor [Zea mays]
GRMZM2G169382	gi|408690236|gb|AFU81578.1|	92.8	1e-17	AP2-EREBP-type transcription factor, partial [Zea mays subsp. mays]
GRMZM2G457562	gi|408690304|gb|AFU81612.1|	478	2e-133	AP2-EREBP-type transcription factor, partial [Zea mays subsp. mays]
GRMZM2G384386	gi|408690312|gb|AFU81616.1|	613.6	2e-174	AP2-EREBP-type transcription factor, partial [Zea mays subsp. mays]
GRMZM2G327680	gi|413926806|gb|AFW66738.1|	168.7	7e-40	AP-3 complex subunit mu-2 [Zea mays]
GRMZM2G314427	gi|89280714|ref|YP_514668.1|	816.2	0	apocytochrome b [Oryza sativa Indica Group] apocytochrome b [Oryza rufipogon] apocytochrome b [Oryza sativa Japonica Group] apocytochrome b (mitochondrion) [Oryza sativa Indica Group] apocytochrome b (mitochondrion) [Oryza sativa Japonica Group] apocytochrome b (mitochondrion) [Oryza sativa Japonica Group] apocytochrome b [Oryza rufipogon] apocytochrome b [Oryza sativa Indica Group] apocytochrome…
GRMZM2G112030	gi|89280714|ref|YP_514668.1|	816.2	0	apocytochrome b [Oryza sativa Indica Group] apocytochrome b [Oryza rufipogon] apocytochrome b [Oryza sativa Japonica Group] apocytochrome b (mitochondrion) [Oryza sativa Indica Group] apocytochrome b (mitochondrion) [Oryza sativa Japonica Group] apocytochrome b (mitochondrion) [Oryza sativa Japonica Group] apocytochrome b [Oryza rufipogon] apocytochrome b [Oryza sativa Indica Group] apocytochrome…
GRMZM2G054687	gi|118428512|gb|ABK91466.1|	204.5	0	apocytochrome b [Pharus latifolius]
GRMZM2G100707	gi|226502957|ref|NP_001152046.1|	79	1e-12	appr-1-p processing enzyme family protein [Zea mays] appr-1-p processing enzyme family protein [Zea mays] appr-1-p processing enzyme family protein [Zea mays]
GRMZM2G140667	gi|414591286|tpg|DAA41857.1|	44.3	4e-27	APx2-Cytosolic Ascorbate Peroxidase [Zea mays]
GRMZM2G081239	gi|162460002|ref|NP_001105517.1|	143.7	2e-32	aquaporin NIP2-3 [Zea mays] NIP23_MAIZE RecName: Full=Aquaporin NIP2-3; AltName: Full=NOD26-like intrinsic protein 2-3; AltName: Full=ZmNIP2-3; AltName: Full=ZmNIP2;3 NOD26-like membrane integral protein ZmNIP2-3 [Zea mays] aquaporin NIP2-3 [Zea mays]
GRMZM2G081843	gi|162462965|ref|NP_001105131.1|	566.2	5e-160	aquaporin PIP1-5 [Zea mays] PIP15_MAIZE RecName: Full=Aquaporin PIP1-5; AltName: Full=Plasma membrane intrinsic protein 1-5; AltName: Full=ZmPIP1-5; AltName: Full=ZmPIP1-5b; AltName: Full=ZmPIP1;5 plasma membrane intrinsic protein [Zea mays] plasma membrane integral protein ZmPIP1-5 [Zea mays] plasma membrane intrinsic protein1 [Zea mays]
GRMZM2G103983	gi|414870950|tpg|DAA49507.1|	101.7	1e-145	aquaporin TIP3-2 [Zea mays]
GRMZM2G093090	gi|414875619|tpg|DAA52750.1|	162.2	8e-157	aquaporin TIP4-4 [Zea mays]
GRMZM5G876773	gi|414886232|tpg|DAA62246.1|	79.7	3e-13	arabinogalactan protein [Zea mays]
GRMZM2G066820	gi|226506500|ref|NP_001149076.1|	132.9	4e-29	arabinose-proton symporter [Zea mays] arabinose-proton symporter [Zea mays] arabinose-proton symporter [Zea mays]
GRMZM2G129354	gi|195635007|gb|ACG36972.1|	70.5	3e-10	ARF GAP-like zinc finger-containing protein ZIGA3 [Zea mays] ARF GAP-like zinc finger-containing protein ZIGA3 [Zea mays]
GRMZM2G374302	gi|413923160|gb|AFW63092.1|	1295.8	0	arginine decarboxylase isoform 1 [Zea mays] arginine decarboxylase isoform 2 [Zea mays]
GRMZM2G019738	gi|195641588|gb|ACG40262.1|	72.4	6e-11	arginine/serine-rich coiled coil protein 1 [Zea mays] arginine/serine-rich coiled coil protein 1 [Zea mays]
GRMZM2G021223	gi|47680305|gb|AAT37136.1|	78.6	7e-13	arginine/serine-rich splicing factor 2 [Zea mays] arginine/serine-rich splicing factor 2 [Zea mays]
GRMZM2G065066	gi|448878226|gb|AGE46076.1|	87.4	2e-15	arginine/serine-rich splicing factor SCL30 transcript II [Zea mays]
GRMZM2G133926	gi|448878262|gb|AGE46094.1|	68.6	2e-09	arginine/serine-rich splicing factor SR45_2 transcript I [Zea mays] arginine/serine-rich splicing factor SR45_2 transcript II [Zea mays]
GRMZM2G459811	gi|414873671|tpg|DAA52228.1|	69.3	8e-10	armadillo/beta-catenin-like repeat family protein isoform 1 [Zea mays] armadillo/beta-catenin-like repeat family protein isoform 2 [Zea mays]
GRMZM2G060485	gi|323388735|gb|ADX60172.1|	107.8	1e-21	ARR-B transcription factor [Zea mays]
GRMZM2G065480	gi|195625344|gb|ACG34502.1|	72	1e-10	arsenical pump-driving ATPase [Zea mays] arsenical pump-driving ATPase [Zea mays]
GRMZM2G060357	gi|226529905|ref|NP_001140931.1|	101.7	7e-20	ascorbate-specific transmembrane electron transporter 1 [Zea mays] ACET1_MAIZE RecName: Full=Ascorbate-specific transmembrane electron transporter 1; AltName: Full=Cytochrome b561-1; Short=Zmb561 cytochrome b561 [Zea mays] cytochrome b561 [Zea mays] cytochrome b561 [Zea mays]
GRMZM2G080380	gi|226503229|ref|NP_001148863.1|	72.4	1e-10	aspartate carbamoyltransferase 1 [Zea mays] aspartate carbamoyltransferase 1 [Zea mays] aspartate carbamoyltransferase 1 [Zea mays]
GRMZM2G024099	gi|414865218|tpg|DAA43775.1|	867.1	0	aspartic proteinase nepenthesin-1 [Zea mays]
GRMZM2G475265	gi|414590468|tpg|DAA41039.1|	943.3	0	aspartic proteinase nepenthesin-1 [Zea mays]
GRMZM2G124684	gi|413923784|gb|AFW63716.1|	237.7	0	aspartic proteinase nepenthesin-2 [Zea mays]
GRMZM5G848822	gi|413938607|gb|AFW73158.1|	110.9	9e-23	aspartic proteinase nepenthesin-2 [Zea mays]
GRMZM2G133029	gi|413952263|gb|AFW84912.1|	60.1	4e-07	aspartic proteinase nepenthesin-2 [Zea mays]
GRMZM2G444623	gi|226500708|ref|NP_001149229.1|	85.1	0	aspartic proteinase nepenthesin-2 [Zea mays] aspartic proteinase nepenthesin-2 precursor [Zea mays]
GRMZM2G001713	gi|413946556|gb|AFW79205.1|	166	3e-39	aspartic proteinase oryzasin-1 isoform 1 [Zea mays] aspartic proteinase oryzasin-1 isoform 2 [Zea mays]
GRMZM2G168115	gi|413934980|gb|AFW69531.1|	147.1	1e-33	aspartic-type endopeptidase/ pepsin A [Zea mays]
GRMZM2G024686	gi|414873947|tpg|DAA52504.1|	77.8	2e-12	aspartokinase [Zea mays]
GRMZM2G052935	gi|414588837|tpg|DAA39408.1|	74.3	2e-11	aspartokinase [Zea mays]
GRMZM2G019121	gi|413935473|gb|AFW70024.1|	62	1e-07	aspartyl-tRNA synthetase [Zea mays]
GRMZM2G127034	gi|363543507|ref|NP_001241764.1|	559.3	2e-157	AT hook motif family protein [Zea mays] AT hook motif family protein [Zea mays] AT hook motif family protein [Zea mays]
GRMZM2G371721	gi|212723874|ref|NP_001132145.1|	902.5	0	AT hook-containing MAR binding 1-like protein [Zea mays] AT hook-containing MAR binding 1-like protein [Zea mays] AT hook-containing MAR binding 1-like protein [Zea mays]
GRMZM2G052688	gi|226491448|ref|NP_001148056.1|	55.8	7e-06	ATBRCA1 [Zea mays] ATBRCA1 [Zea mays]
GRMZM2G155281	gi|414587573|tpg|DAA38144.1|	187.2	1e-45	ATFP3 [Zea mays]
GRMZM2G022637	gi|414586817|tpg|DAA37388.1|	277.3	2e-73	ATFP4 [Zea mays]
GRMZM2G119975	gi|414586813|tpg|DAA37384.1|	56.6	5e-65	ATFP4 [Zea mays]
GRMZM2G124638	gi|414869457|tpg|DAA48014.1|	90.9	1e-16	AT-hook protein 1 [Zea mays]
GRMZM2G072117	gi|226502488|ref|NP_001148458.1|	89.7	5e-16	AT-hook protein 1 [Zea mays] AT-hook protein 1 [Zea mays] AT-hook protein 1 isoform 1 [Zea mays] AT-hook protein 1 isoform 2 [Zea mays] AT-hook protein 1 isoform 3 [Zea mays]
GRMZM2G073199	gi|195646832|gb|ACG42884.1|	91.3	1e-16	AT-hook protein 1 [Zea mays] AT-hook protein 1 isoform 1 [Zea mays] AT-hook protein 1 isoform 2 [Zea mays] AT-hook protein 1 isoform 3 [Zea mays] AT-hook protein 1 isoform 4 [Zea mays]
GRMZM2G099767	gi|414865535|tpg|DAA44092.1|	60.1	4e-07	ATMAP70-2 [Zea mays]
GRMZM2G157616	gi|414881753|tpg|DAA58884.1|	65.5	1e-08	ATP binding protein [Zea mays]
GRMZM2G147213	gi|413949206|gb|AFW81855.1|	146.4	6e-33	ATP binding protein [Zea mays]
GRMZM2G033930	gi|414868064|tpg|DAA46621.1|	89	3e-16	ATP binding protein [Zea mays]
GRMZM5G803556	gi|414871539|tpg|DAA50096.1|	1390.2	0	ATP binding protein [Zea mays]
GRMZM2G078756	gi|414880621|tpg|DAA57752.1|	37	1e-18	ATP binding protein [Zea mays]
GRMZM2G088299	gi|195627022|gb|ACG35341.1|	90.9	2e-16	ATP binding protein [Zea mays]
GRMZM2G415538	gi|226509832|ref|NP_001147746.1|	61.6	9e-08	ATP binding protein [Zea mays] ATP binding protein [Zea mays]
GRMZM2G448633	gi|226506060|ref|NP_001148168.1|	81.3	2e-13	ATP binding protein [Zea mays] ATP binding protein [Zea mays]
GRMZM2G506660	gi|226531406|ref|NP_001151901.1|	54.7	3e-80	ATP binding protein [Zea mays] ATP binding protein [Zea mays] ATP binding protein [Zea mays]
GRMZM2G131324	gi|212276092|ref|NP_001130263.1|	66.2	5e-09	ATP binding protein isoform 1 [Zea mays] ATP binding protein [Zea mays] ATP binding protein isoform 1 [Zea mays] ATP binding protein isoform 2 [Zea mays]
GRMZM2G157018	gi|226507194|ref|NP_001150316.1|	67.4	1e-09	ATP synthase D chain, mitochondrial [Zea mays] ATP synthase D chain, mitochondrial [Zea mays] ATP synthase D chain, mitochondrial [Zea mays] ATP synthase D chain, mitochondrial [Zea mays] ATP synthase D chain, mitochondrial [Zea mays] ATP synthase D chain, mitochondrial [Zea mays] ATP synthase D chain, mitochondrial [Zea mays] ATP synthase D chain, mitochondrial [Zea mays]
GRMZM2G100391	gi|226510278|ref|NP_001148211.1|	414.8	4e-114	ATP synthase F1, delta subunit family protein precursor [Zea mays] ATP synthase F1, delta subunit family protein [Zea mays]
GRMZM2G448142	gi|357502813|ref|XP_003621695.1|	147.1	0	ATP synthase subunit beta [Medicago truncatula] ATP synthase subunit beta [Medicago truncatula]
GRMZM2G448389	gi|357502813|ref|XP_003621695.1|	186	0	ATP synthase subunit beta [Medicago truncatula] ATP synthase subunit beta [Medicago truncatula]
GRMZM2G448344	gi|357502813|ref|XP_003621695.1|	186	0	ATP synthase subunit beta [Medicago truncatula] ATP synthase subunit beta [Medicago truncatula]
GRMZM5G808402	gi|357502813|ref|XP_003621695.1|	186	0	ATP synthase subunit beta [Medicago truncatula] ATP synthase subunit beta [Medicago truncatula]
GRMZM2G429727	gi|226533016|ref|NP_001150872.1|	35.8	4e-39	ATP synthase subunit gamma, chloroplastic precursor [Zea mays] ATPG_MAIZE RecName: Full=ATP synthase subunit gamma, chloroplastic; AltName: Full=F-ATPase gamma subunit; Contains: RecName: Full=Inceptin; Flags: Precursor ATP synthase gamma chain [Zea mays]
GRMZM2G336839	gi|414886883|tpg|DAA62897.1|	428.7	7e-119	ATP synthase subunit gamma, Precursor [Zea mays]
GRMZM2G329636	gi|225025|prf||1206347A	839	0	ATPase 6
GRMZM5G874756	gi|413952658|gb|AFW85307.1|	1204.5	0	ATPase, coupled to transmembrane movement of substance [Zea mays]
GRMZM2G361066	gi|413950605|gb|AFW83254.1|	158.7	5e-37	ATPase, coupled to transmembrane movement of substance [Zea mays]
GRMZM2G036940	gi|413945186|gb|AFW77835.1|	1349.3	0	ATPase, coupled to transmembrane movement of substance [Zea mays]
GRMZM2G110023	gi|226507418|ref|NP_001148254.1|	93.6	4e-17	ATP-dependent Clp protease ATP-binding subunit clpA [Zea mays] ATP-dependent Clp protease ATP-binding subunit clpA [Zea mays] ATP-dependent Clp protease ATP-binding subunit clpA [Zea mays]
GRMZM2G474883	gi|414586294|tpg|DAA36865.1|	512.7	5e-144	ATP-dependent Clp protease proteolytic subunit [Zea mays]
GRMZM2G433216	gi|414882116|tpg|DAA59247.1|	350.1	3e-94	ATP-dependent RNA helicase [Zea mays]
GRMZM2G132655	gi|414882116|tpg|DAA59247.1|	147.5	3e-33	ATP-dependent RNA helicase [Zea mays]
GRMZM2G057394	gi|226490952|ref|NP_001152536.1|	1511.1	0	ATP-dependent RNA helicase DDX23 [Zea mays] ATP-dependent RNA helicase DDX23 [Zea mays]
GRMZM2G060257	gi|414867431|tpg|DAA45988.1|	88.2	7e-16	ATPP2-A13 [Zea mays]
GRMZM2G169695	gi|413952063|gb|AFW84712.1|	174.1	2e-41	AT-rich element binding factor 3 [Zea mays]
GRMZM2G114234	gi|414865341|tpg|DAA43898.1|	58.5	7e-07	augmenter of liver regeneration [Zea mays]
GRMZM2G104325	gi|224136478|ref|XP_002326870.1|	41.6	1e-17	autoinhibited H+ ATPase [Populus trichocarpa] autoinhibited H+ ATPase [Populus trichocarpa]
GRMZM2G064212	gi|221137004|ref|NP_001137488.1|	99.8	4e-19	autophagy-related 4 [Zea mays] cysteine protease ATG4B [Zea mays] autophagy-related 4 variant 1 [Zea mays] autophagy 4a variant 2 isoform 1 [Zea mays] autophagy 4a variant 2 isoform 2 [Zea mays]
GRMZM2G129413	gi|414868163|tpg|DAA46720.1|	285	7e-75	AUX1 protein [Zea mays]
GRMZM2G378580	gi|413920954|gb|AFW60886.1|	133.3	5e-29	auxin response factor [Zea mays]
GRMZM5G874163	gi|295844326|gb|ADG43160.1|	125.9	9e-27	auxin response factor 26 [Zea mays]
GRMZM2G123896	gi|195640078|gb|ACG39507.1|	202.6	1e-50	auxin-repressed 12.5 kDa protein [Zea mays] auxin-repressed protein [Zea mays]
GRMZM2G104622	gi|414886408|tpg|DAA62422.1|	403.7	2e-111	BAP2 [Zea mays]
GRMZM2G040441	gi|162460843|ref|NP_001105168.1|	73.2	6e-11	barley mlo defense gene homolog2 [Zea mays] seven transmembrane protein Mlo2 [Zea mays] Seven transmembrane protein Mlo2 [Zea mays]
GRMZM2G325653	gi|162461110|ref|NP_001105170.1|	33.9	4e-38	barley mlo defense gene homolog6 [Zea mays] seven transmembrane protein Mlo6 [Zea mays] Seven transmembrane protein Mlo6 [Zea mays]
GRMZM2G171822	gi|414868954|tpg|DAA47511.1|	412.1	0	barren inflorescence2 [Zea mays]
GRMZM2G397518	gi|162459126|ref|NP_001105271.1|	452.2	5e-126	barren stalk1 [Zea mays] barren stalk1 [Zea mays] barren stalk1 [Zea mays] barren stalk1 [Zea mays]
GRMZM2G082799	gi|162457861|ref|NP_001105501.1|	166	2e-40	basal endosperm transfer layer1c [Zea mays] BET1 [Zea mays] BET1 protein Precursor [Zea mays] BET1 protein Precursor [Zea mays]
GRMZM2G082785	gi|162457861|ref|NP_001105501.1|	62	1e-08	basal endosperm transfer layer1c [Zea mays] BET1 [Zea mays] BET1 protein Precursor [Zea mays] BET1 protein Precursor [Zea mays]
GRMZM2G175976	gi|414878178|tpg|DAA55309.1|	63.2	1e-40	basal endosperm transfer layer3 [Zea mays]
GRMZM2G152655	gi|212721822|ref|NP_001131993.1|	65.5	4e-45	basal layer antifungal protein2 precursor [Zea mays] basal layer antifungal protein2 [Zea mays]
GRMZM2G064360	gi|413935024|gb|AFW69575.1|	603.6	2e-171	basic endochitinase 1 [Zea mays]
GRMZM2G167549	gi|413920266|gb|AFW60198.1|	344.7	0	benzoxazinone synthesis3 [Zea mays]
GRMZM2G132866	gi|413926496|gb|AFW66428.1|	72.8	5e-11	beta-1,3-galactosyltransferase sqv-2 [Zea mays]
GRMZM2G116971	gi|226508638|ref|NP_001149441.1|	64.7	3e-08	beta-1,3-galactosyltransferase sqv-2 [Zea mays] beta-1,3-galactosyltransferase sqv-2 [Zea mays]
GRMZM2G045979	gi|413956820|gb|AFW89469.1|	56.6	4e-06	beta-1,4-mannosyltransferase [Zea mays]
GRMZM2G007369	gi|413956820|gb|AFW89469.1|	105.9	2e-20	beta-1,4-mannosyltransferase [Zea mays]
GRMZM2G301877	gi|413956820|gb|AFW89469.1|	91.7	1e-16	beta-1,4-mannosyltransferase [Zea mays]
GRMZM2G049484	gi|413956820|gb|AFW89469.1|	70.1	3e-10	beta-1,4-mannosyltransferase [Zea mays]
GRMZM2G381483	gi|413956820|gb|AFW89469.1|	105.5	1e-20	beta-1,4-mannosyltransferase [Zea mays]
GRMZM2G347708	gi|414866822|tpg|DAA45379.1|	24.6	1e-117	beta-amylase [Zea mays]
GRMZM2G082034	gi|414866822|tpg|DAA45379.1|	1067.8	0	beta-amylase [Zea mays]
GRMZM2G104013	gi|226493239|ref|NP_001152169.1|	139.4	5e-31	beta-expansin 1a precursor [Zea mays] beta-expansin 1a precursor [Zea mays] beta-expansin 1a isoform 1 [Zea mays] beta-expansin 1a isoform 2 [Zea mays] beta-expansin 1a isoform 3 [Zea mays]
GRMZM2G474194	gi|414864247|tpg|DAA42804.1|	677.9	0	beta-expansin 3 [Zea mays]
GRMZM2G103672	gi|414871763|tpg|DAA50320.1|	290.8	1e-164	beta-expansin 4 [Zea mays]
GRMZM2G342246	gi|414867715|tpg|DAA46272.1|	228.4	3e-58	beta-expansin 7 Precursor [Zea mays]
GRMZM2G089836	gi|195617424|gb|ACG30542.1|	287	1e-75	beta-fructofuranosidase 1 precursor [Zea mays] invertase [Zea mays] invertase2 [Zea mays]
GRMZM2G417455	gi|414864994|tpg|DAA43551.1|	63.9	4e-08	beta-galactosidase [Zea mays]
GRMZM2G175779	gi|414870186|tpg|DAA48743.1|	109	7e-22	beta-galactosidase [Zea mays]
GRMZM2G162175	gi|293332691|ref|NP_001168270.1|	216.9	6e-54	beta-galactosidase precursor [Zea mays] beta-galactosidase [Zea mays]
GRMZM2G015804	gi|357475017|ref|XP_003607794.1|	61.6	2e-07	Beta-glucosidase [Medicago truncatula] Beta-glucosidase [Medicago truncatula]
GRMZM5G810727	gi|413918904|gb|AFW58836.1|	58.2	1e-06	beta-glucosidase [Zea mays]
GRMZM2G172204	gi|414884166|tpg|DAA60180.1|	138.7	2e-75	beta-glucosidase aggregating factor 1 [Zea mays]
GRMZM2G016189	gi|162459159|ref|NP_001105781.1|	61.6	1e-07	betaine aldehyde dehydrogenase [Zea mays] betaine aldehyde dehydrogenase [Zea mays]
GRMZM2G077673	gi|414886703|tpg|DAA62717.1|	286.6	0	beta-ureidopropionase [Zea mays]
GRMZM2G178182	gi|226496555|ref|NP_001150926.1|	100.9	1e-19	bHLH transcription factor GBOF-1 [Zea mays] bHLH transcription factor GBOF-1 [Zea mays]
GRMZM2G149952	gi|414872725|tpg|DAA51282.1|	64.3	4e-32	bifunctional 3-phosphoadenosine 5-phosphosulfate synthetase [Zea mays]
GRMZM2G389303	gi|162460920|ref|NP_001105325.1|	69.3	5e-44	bifunctional aspartokinase/homoserine dehydrogenase 1, chloroplastic precursor [Zea mays] AKH1_MAIZE RecName: Full=Bifunctional aspartokinase/homoserine dehydrogenase 1, chloroplastic; Short=AK-HD 1; Short=AK-HSDH 1; Includes: RecName: Full=Aspartokinase; Includes: RecName: Full=Homoserine dehydrogenase; Flags: Precursor aspartate kinase-homoserine dehydrogenase [Zea mays]
GRMZM2G063949	gi|195639652|gb|ACG39294.1|	84	2e-14	bifunctional polymyxin resistance arnA protein [Zea mays] DTDP-glucose 4,6-dehydratase [Zea mays]
GRMZM2G415007	gi|62433284|dbj|BAD95470.1|	165.6	5e-117	BiP [Glycine max]
GRMZM5G881965	gi|414586029|tpg|DAA36600.1|	154.1	5e-36	blue copper protein [Zea mays]
GRMZM2G146015	gi|414872929|tpg|DAA51486.1|	122.9	4e-88	blue copper protein [Zea mays]
GRMZM2G053779	gi|414885861|tpg|DAA61875.1|	114	5e-79	blue copper protein isoform 1 [Zea mays] blue copper protein isoform 2 [Zea mays]
GRMZM2G067485	gi|226530083|ref|NP_001146871.1|	46.6	3e-65	Bowman-Birk type trypsin inhibitor precursor [Zea mays] Bowman-Birk type trypsin inhibitor [Zea mays] bowman-Birk type trypsin inhibitor [Zea mays]
GRMZM2G476933	gi|195640554|gb|ACG39745.1|	57	4e-06	brain acid soluble protein 1 [Zea mays]
GRMZM2G062289	gi|195618710|gb|ACG31185.1|	72.8	2e-11	brain protein 44-like protein [Zea mays]
GRMZM5G815009	gi|413952158|gb|AFW84807.1|	57	4e-06	BRASSINOSTEROID INSENSITIVE 1-associated receptor kinase 1 [Zea mays]
GRMZM2G145440	gi|413920919|gb|AFW60851.1|	58.5	3e-32	BRASSINOSTEROID INSENSITIVE 1-associated receptor kinase 1 [Zea mays]
GRMZM2G121820	gi|413952158|gb|AFW84807.1|	98.2	1e-18	BRASSINOSTEROID INSENSITIVE 1-associated receptor kinase 1 [Zea mays]
GRMZM5G835629	gi|195621986|gb|ACG32823.1|	90.1	2e-16	BRASSINOSTEROID INSENSITIVE 1-associated receptor kinase 1 precursor [Zea mays]
GRMZM2G133566	gi|195621004|gb|ACG32332.1|	99.4	4e-19	BRASSINOSTEROID INSENSITIVE 1-associated receptor kinase 1 precursor [Zea mays]
GRMZM2G089819	gi|226490985|ref|NP_001147803.1|	441	7e-122	brassinosteroid LRR receptor kinase precursor [Zea mays] brassinosteroid LRR receptor kinase precursor [Zea mays]
GRMZM2G056627	gi|162460168|ref|NP_001105996.1|	402.5	0	brittle stalk-2-like protein 5 precursor [Zea mays] brittle stalk-2-like protein 5 [Zea mays] brittle stalk-2-like protein 5 [Zea mays]
GRMZM2G040079	gi|162459424|ref|NP_001105102.1|	73.2	9e-11	bromodomain protein 103 [Zea mays] bromodomain protein 103 [Zea mays] bromodomain protein 103 [Zea mays]
GRMZM5G844562	gi|413935979|gb|AFW70530.1|	142.5	6e-32	brown midrib1 [Zea mays]
GRMZM2G056099	gi|17025918|dbj|BAB72061.1|	69.7	8e-10	bZIP transcription factor [Oryza sativa]
GRMZM2G112483	gi|323388629|gb|ADX60119.1|	66.2	6e-09	bZIP transcription factor [Zea mays]
GRMZM2G002075	gi|195622914|gb|ACG33287.1|	57.4	1e-06	bZIP transcription factor [Zea mays]
GRMZM2G027976	gi|226510295|ref|NP_001140593.1|	60.8	1e-07	bZIP transcription factor [Zea mays] bZIP transcription factor [Zea mays]
GRMZM2G157177	gi|408690254|gb|AFU81587.1|	89	1e-15	bZIP-type transcription factor, partial [Zea mays subsp. mays]
GRMZM2G361847	gi|408690280|gb|AFU81600.1|	41.2	9e-13	bZIP-type transcription factor, partial [Zea mays subsp. mays]
GRMZM2G332294	gi|408690262|gb|AFU81591.1|	86.7	2e-15	bZIP-type transcription factor, partial [Zea mays subsp. mays]
GRMZM2G055413	gi|408690326|gb|AFU81623.1|	550.8	5e-155	bZIP-type transcription factor, partial [Zea mays subsp. mays]
GRMZM2G000531	gi|413920127|gb|AFW60059.1|	94.4	1e-17	c-4 methylsterol oxidase [Zea mays]
GRMZM2G057768	gi|195615896|gb|ACG29778.1|	141	1e-31	Ca2+/calmodulin-dependent protein kinase phosphatase [Zea mays]
GRMZM2G040017	gi|414585054|tpg|DAA35625.1|	75.1	1e-11	ca2+/H+ antiporter isoform 1 [Zea mays] ca2+/H+ antiporter isoform 2 [Zea mays]
GRMZM2G066107	gi|414884488|tpg|DAA60502.1|	152.1	2e-35	CAAX amino terminal protease family protein [Zea mays]
GRMZM2G052884	gi|99866741|gb|ABF67953.1|	391.7	7e-107	CACTA TnpD transposase [Zea mays]
GRMZM2G039930	gi|99866741|gb|ABF67953.1|	26.6	6e-40	CACTA TnpD transposase [Zea mays]
GRMZM2G412694	gi|99866741|gb|ABF67953.1|	28.9	1e-41	CACTA TnpD transposase [Zea mays]
GRMZM2G386163	gi|99866741|gb|ABF67953.1|	194.9	1e-116	CACTA TnpD transposase [Zea mays]
GRMZM2G021610	gi|99866741|gb|ABF67953.1|	192.6	1e-46	CACTA TnpD transposase [Zea mays]
GRMZM2G056826	gi|99866741|gb|ABF67953.1|	62.4	1e-52	CACTA TnpD transposase [Zea mays]
GRMZM2G010953	gi|99866741|gb|ABF67953.1|	40.4	0	CACTA TnpD transposase [Zea mays]
GRMZM2G039419	gi|99866741|gb|ABF67953.1|	205.7	3e-50	CACTA TnpD transposase [Zea mays]
GRMZM2G500685	gi|99866741|gb|ABF67953.1|	248.1	8e-64	CACTA TnpD transposase [Zea mays]
GRMZM2G082222	gi|413923999|gb|AFW63931.1|	229.6	2e-58	caffeic acid 3-O-methyltransferase [Zea mays]
GRMZM2G082007	gi|413923999|gb|AFW63931.1|	241.5	9e-62	caffeic acid 3-O-methyltransferase [Zea mays]
GRMZM2G033952	gi|226495421|ref|NP_001152511.1|	469.9	3e-131	caffeoyl-CoA O-methyltransferase 1 [Zea mays] caffeoyl-CoA O-methyltransferase 1 [Zea mays] caffeoyl-CoA O-methyltransferase 1 [Zea mays]
GRMZM2G137751	gi|215398113|gb|ACJ65321.1|	111.7	9e-80	calcineurin B-like protein [Zea mays]
GRMZM2G110080	gi|215398113|gb|ACJ65321.1|	62.4	6e-92	calcineurin B-like protein [Zea mays]
GRMZM2G062772	gi|195614894|gb|ACG29277.1|	47.4	1e-128	calcium and calcium/calmodulin-dependent serine/threonine-proteinkinase [Zea mays]
GRMZM2G138566	gi|226499000|ref|NP_001147122.1|	62	1e-07	calcium binding atopy-related autoantigen 1 [Zea mays] calcium binding atopy-related autoantigen 1 [Zea mays] calcium binding atopy autoantigen 1 isoform 1 [Zea mays] calcium binding atopy autoantigen 1 isoform 2 [Zea mays]
GRMZM2G075456	gi|226533572|ref|NP_001151675.1|	61.2	8e-08	calcium binding EF-hand protein precursor [Zea mays] calcium binding EF-hand protein [Zea mays] calcium binding EF-hand protein [Zea mays]
GRMZM2G056014	gi|413950164|gb|AFW82813.1|	76.6	2e-60	calcium pump1 [Zea mays]
GRMZM2G122715	gi|413923847|gb|AFW63779.1|	138.3	1e-68	calcium sensing receptor [Zea mays]
GRMZM2G015703	gi|357518601|ref|XP_003629589.1|	74.7	2e-11	Calcium/calmodulin-dependent protein kinase CaMK3 [Medicago truncatula] Calcium/calmodulin-dependent protein kinase CaMK3 [Medicago truncatula]
GRMZM2G022363	gi|414865077|tpg|DAA43634.1|	59.7	1e-22	calcium-binding protein 39 [Zea mays]
GRMZM2G349655	gi|414888133|tpg|DAA64147.1|	397.5	3e-109	calcium-binding protein CAST [Zea mays]
GRMZM2G047486	gi|162460670|ref|NP_001105752.1|	80.9	2e-13	calcium-dependent protein kinase ZmCPK11 [Zea mays] calcium-dependent protein kinase ZmCPK11 [Zea mays]
GRMZM2G178756	gi|195645322|gb|ACG42129.1|	203.4	2e-50	calcium-dependent protein kinase, isoform AK1 [Zea mays]
GRMZM2G430600	gi|414888198|tpg|DAA64212.1|	56.2	6e-06	calmodulin [Zea mays]
GRMZM2G152432	gi|226510081|ref|NP_001152651.1|	409.5	4e-113	calmodulin [Zea mays] calmodulin [Zea mays] calmodulin [Zea mays]
GRMZM2G149923	gi|195629374|gb|ACG36328.1|	54.7	9e-06	calmodulin [Zea mays] calmodulin [Zea mays]
GRMZM2G121851	gi|413932566|gb|AFW67117.1|	52	1e-31	calmodulin binding protein [Zea mays]
GRMZM2G100229	gi|413950329|gb|AFW82978.1|	128.6	1e-27	calmodulin binding protein [Zea mays]
GRMZM2G061723	gi|195609752|gb|ACG26706.1|	339.7	0	calmodulin binding protein [Zea mays]
GRMZM5G892879	gi|413946280|gb|AFW78929.1|	83.2	2e-14	calmodulin binding protein [Zea mays]
GRMZM2G146720	gi|413924773|gb|AFW64705.1|	61.2	7e-08	calmodulin protein [Zea mays]
GRMZM2G048883	gi|414868470|tpg|DAA47027.1|	108.2	1e-21	calmodulin-binding protein MPCBP [Zea mays]
GRMZM2G467184	gi|414878696|tpg|DAA55827.1|	373.6	4e-102	calmodulin-like protein 1 [Zea mays]
GRMZM2G033846	gi|226528699|ref|NP_001147406.1|	344.7	1e-93	caltractin [Zea mays] caltractin [Zea mays] caltractin [Zea mays]
GRMZM2G026117	gi|413935720|gb|AFW70271.1|	112.8	4e-23	camouflage1 [Zea mays]
GRMZM2G063824	gi|414868287|tpg|DAA46844.1|	978.4	0	carbohydrate transporter/ sugar porter [Zea mays]
GRMZM2G019974	gi|414887112|tpg|DAA63126.1|	1063.9	0	carbohydrate transporter/ sugar porter [Zea mays]
GRMZM2G149553	gi|414870546|tpg|DAA49103.1|	199.1	2e-49	carbohydrate transporter/ sugar porter/ transporter [Zea mays]
GRMZM2G344573	gi|226492779|ref|NP_001151945.1|	90.5	1e-116	carbohydrate transporter/ sugar porter/ transporter [Zea mays] carbohydrate transporter/ sugar porter/ transporter [Zea mays] carbohydrate transporter/ sugar porter/ transporter [Zea mays]
GRMZM2G113191	gi|414869868|tpg|DAA48425.1|	82	4e-14	carbonic anhydrase [Zea mays]
GRMZM2G145101	gi|414885812|tpg|DAA61826.1|	144.1	2e-32	carbonic anhydrase [Zea mays]
GRMZM2G094165	gi|226495621|ref|NP_001147846.1|	83.6	1e-65	carbonic anhydrase [Zea mays] carbonic anhydrase [Zea mays]
GRMZM5G807267	gi|195613566|gb|ACG28613.1|	103.6	1e-158	carbonic anhydrase precursor [Zea mays] carbonic anhydrase [Zea mays]
GRMZM2G168976	gi|413919026|gb|AFW58958.1|	201.4	4e-50	carbonyl reductase 3 [Zea mays]
GRMZM2G053977	gi|195640684|gb|ACG39810.1|	54.7	3e-47	carbonyl reductase 3 [Zea mays] carbonyl reductase 3 [Zea mays]
GRMZM2G336879	gi|414876583|tpg|DAA53714.1|	64.7	2e-08	carboxylic ester hydrolase [Zea mays]
GRMZM2G150962	gi|414876130|tpg|DAA53261.1|	75.1	1e-11	carboxyl-terminal proteinase [Zea mays]
GRMZM2G016210	gi|414869966|tpg|DAA48523.1|	127.9	1e-27	carboxyl-terminal proteinase [Zea mays]
GRMZM2G094444	gi|414865510|tpg|DAA44067.1|	70.1	4e-10	carrier YMR166C [Zea mays]
GRMZM2G047855	gi|195628646|gb|ACG36153.1|	92	1e-16	casein kinase II subunit alpha-2 [Zea mays] CK2 protein kinase alpha 2 [Zea mays]
GRMZM5G857992	gi|195624186|gb|ACG33923.1|	95.5	1e-17	casein kinase II subunit beta-4 [Zea mays] casein kinase II subunit beta-4 [Zea mays]
GRMZM2G139714	gi|308081966|ref|NP_001183730.1|	109.8	3e-22	CASP-like protein 14 [Zea mays] CSPLE_MAIZE RecName: Full=CASP-like protein 14 membrane protein 15 [Zea mays]
GRMZM2G088212	gi|363543189|ref|NP_001241808.1|	69.7	5e-10	catalase isozyme B [Zea mays] catalase isozyme B [Zea mays] catalase1 [Zea mays]
GRMZM2G090568	gi|414864620|tpg|DAA43177.1|	45.4	0	catalase2 [Zea mays]
GRMZM2G143703	gi|414867417|tpg|DAA45974.1|	256.9	1e-66	catalytic/ hydrolase [Zea mays]
GRMZM2G074238	gi|414587358|tpg|DAA37929.1|	178.3	0	catalytic/ hydrolase [Zea mays]
GRMZM2G046600	gi|414885301|tpg|DAA61315.1|	62.4	1e-07	catalytic/ hydrolase [Zea mays]
GRMZM2G037322	gi|226510018|ref|NP_001149890.1|	52.4	1e-27	catalytic/ hydrolase [Zea mays] catalytic/ hydrolase [Zea mays] catalytic/ hydrolase [Zea mays]
GRMZM2G177599	gi|226504872|ref|NP_001147354.1|	171.8	6e-42	catalytic/ oxidoreductase, acting on NADH or NADPH [Zea mays] catalytic/ oxidoreductase, acting on NADH or NADPH [Zea mays] catalytic/ oxidoreductase, acting on NADH or NADPH [Zea mays] catalytic/ oxidoreductase, acting on NADH or NADPH [Zea mays] catalytic/ oxidoreductase, acting on NADH or NADPH [Zea mays]
GRMZM2G360429	gi|226509032|ref|NP_001150714.1|	172.2	4e-42	catalytic/ oxidoreductase, acting on NADH or NADPH [Zea mays] catalytic/ oxidoreductase, acting on NADH or NADPH [Zea mays] catalytic/ oxidoreductase, acting on NADH or NADPH [Zea mays]
AC196475.3_FG004	gi|162462061|ref|NP_001106047.1|	278.1	3e-73	catechol O-methyltransferase [Zea mays] O-methyltransferase [Zea mays] O-methyltransferase [Zea mays] flavonoid O-methyltransferase [Zea mays] brown midrib3 [Zea mays]
GRMZM2G046244	gi|226500846|ref|NP_001148426.1|	56.6	3e-06	cation cation antiporter [Zea mays] cation cation antiporter [Zea mays] cation cation antiporter [Zea mays]
GRMZM2G301271	gi|226496449|ref|NP_001151329.1|	376.7	1e-102	cationic amino acid transporter [Zea mays] cationic amino acid transporter [Zea mays] cationic amino acid transporter [Zea mays]
GRMZM2G127150	gi|226533068|ref|NP_001152250.1|	385.2	2e-105	cationic amino acid transporter [Zea mays] cationic amino acid transporter [Zea mays] cationic amino acid transporter [Zea mays]
GRMZM2G146553	gi|229609779|gb|ACQ83505.1|	99.4	8e-19	CBL-interacting protein kinase 26 [Sorghum bicolor]
GRMZM2G316136	gi|226499662|ref|NP_001148053.1|	930.2	0	CBL-interacting serine/threonine-protein kinase 15 [Zea mays] CBL-interacting serine/threonine-protein kinase 15 [Zea mays]
GRMZM2G429940	gi|226503605|ref|NP_001151111.1|	896	0	CBL-interacting serine/threonine-protein kinase 15 [Zea mays] CBL-interacting serine/threonine-protein kinase 15 [Zea mays]
GRMZM2G126656	gi|226501428|ref|NP_001148069.1|	87.8	2e-15	CBS domain containing protein [Zea mays] CBS domain containing protein [Zea mays] CBS domain containing protein [Zea mays]
GRMZM2G124051	gi|226508522|ref|NP_001147019.1|	97.4	3e-18	CCR4-NOT transcription complex subunit 6 [Zea mays] CCR4-NOT transcription complex subunit 6 [Zea mays] CCR4-NOT transcription complex subunit 6 [Zea mays]
GRMZM2G179633	gi|413939316|gb|AFW73867.1|	584.7	1e-165	CCR4-NOT transcription complex subunit 7 [Zea mays]
GRMZM2G114137	gi|226491666|ref|NP_001149548.1|	841.3	0	CCT motif family protein [Zea mays] CCT motif family protein [Zea mays] CCT motif family protein [Zea mays]
GRMZM2G109967	gi|414866223|tpg|DAA44780.1|	78.6	1e-30	CDP-diacylglycerol--glycerol-3-phosphate 3-phosphatidyltransferase [Zea mays]
GRMZM2G003988	gi|413926410|gb|AFW66342.1|	60.8	2e-07	cell division control protein 50 [Zea mays]
GRMZM2G063192	gi|226504840|ref|NP_001151581.1|	103.6	0	cell division cycle protein 20 [Zea mays] cell division cycle protein 20 [Zea mays]
GRMZM2G310947	gi|414869161|tpg|DAA47718.1|	1065.5	0	cell Division Protein AAA ATPase family protein [Zea mays]
GRMZM2G099529	gi|413946720|gb|AFW79369.1|	92.8	3e-161	cell envelope integrity inner membrane protein TolA [Zea mays]
GRMZM2G099626	gi|413946720|gb|AFW79369.1|	92.8	6e-162	cell envelope integrity inner membrane protein TolA [Zea mays]
GRMZM2G015941	gi|226528687|ref|NP_001151323.1|	140.2	6e-32	cell number regulator 1 [Zea mays] CNR1_MAIZE RecName: Full=Cell number regulator 1; AltName: Full=ZmCNR01 ORFX protein [Zea mays] cell number regulator 1 [Zea mays]
GRMZM2G325477	gi|226508610|ref|NP_001151128.1|	95.1	2e-85	cell number regulator 10 [Zea mays] PGPS/D12 [Zea mays]
GRMZM2G151230	gi|226498022|ref|NP_001144684.1|	135.6	2e-99	cell number regulator 2 [Zea mays] CNR2_MAIZE RecName: Full=Cell number regulator 2; AltName: Full=ZmCNR02 cell number regulator 2 [Zea mays] cell number regulator 2, mRNA [Zea mays]
GRMZM2G143213	gi|158519658|gb|AAV28534.2|	86.3	4e-15	cell-division-cycle-2 kinase [Saccharum hybrid cultivar ROC16]
GRMZM2G012280	gi|195619936|gb|ACG31798.1|	77.8	1e-12	cellular nucleic acid-binding protein [Zea mays] cellular nucleic acid-binding protein [Zea mays]
GRMZM2G141911	gi|452891051|gb|AGG19099.1|	493.4	0	cellulase [Zea mays]
GRMZM2G125991	gi|452891061|gb|AGG19104.1|	183	0	cellulase [Zea mays]
GRMZM2G125436	gi|452891049|gb|AGG19098.1|	485.7	0	cellulase [Zea mays]
GRMZM2G009025	gi|452891057|gb|AGG19102.1|	144.4	7e-33	cellulase [Zea mays]
GRMZM2G424832	gi|162461169|ref|NP_001105621.1|	151.4	1e-34	cellulose synthase-4 [Zea mays] AF200528_1 cellulose synthase-4 [Zea mays]
GRMZM2G111642	gi|414873522|tpg|DAA52079.1|	151.8	1e-34	cellulose synthase5 [Zea mays]
GRMZM2G025231	gi|162460818|ref|NP_001104957.1|	155.2	1e-35	cellulose synthase7 [Zea mays] AF200531_1 cellulose synthase-7 [Zea mays] cellulose synthase7 [Zea mays]
GRMZM2G134183	gi|413950627|gb|AFW83276.1|	61.6	5e-07	CENPCB protein [Zea mays]
GRMZM2G157564	gi|413949439|gb|AFW82088.1|	56.6	7e-06	CER5 [Zea mays]
GRMZM2G477314	gi|212275486|ref|NP_001130242.1|	728	0	CF9 [Zea mays] CF9 [Zea mays] CF9 [Zea mays]
GRMZM2G036567	gi|226503323|ref|NP_001152487.1|	691.8	0	CF9 [Zea mays] CF9 [Zea mays]
GRMZM2G057416	gi|392311590|pdb|3SV0|A	30.8	1e-09	Chain A, Crystal Structure Of Casein Kinase-1 Like Protein In Plant
GRMZM2G060011	gi|414590591|tpg|DAA41162.1|	65.1	9e-09	chalcone isomerase [Zea mays]
GRMZM2G155329	gi|350935444|emb|CBX44253.1|	57	1e-06	chalcone isomerase II [Deschampsia antarctica]
GRMZM2G119186	gi|350935444|emb|CBX44253.1|	55.5	3e-06	chalcone isomerase II [Deschampsia antarctica]
GRMZM2G125617	gi|414870811|tpg|DAA49368.1|	60.5	7e-07	chaperone protein dnaJ 13 [Zea mays]
GRMZM2G129987	gi|226528254|ref|NP_001150767.1|	66.6	4e-09	chaperone protein dnaJ 6 [Zea mays] chaperone protein dnaJ 6 [Zea mays]
GRMZM2G078895	gi|414877056|tpg|DAA54187.1|	291.2	2e-76	chaperone protein dnaJ 72 [Zea mays]
GRMZM2G072300	gi|413938985|gb|AFW73536.1|	55.1	9e-06	chaperone protein dnaJ isoform 1 [Zea mays] chaperone protein dnaJ isoform 2 [Zea mays]
GRMZM2G458208	gi|309557|gb|AAA33450.1|	89	7e-16	chaperonin 60 [Zea mays]
GRMZM2G111477	gi|309557|gb|AAA33450.1|	62.4	2e-08	chaperonin 60 [Zea mays]
GRMZM2G416120	gi|162460375|ref|NP_001105690.1|	68.6	1e-09	chaperonin CPN60-2, mitochondrial precursor [Zea mays] CH62_MAIZE RecName: Full=Chaperonin CPN60-2, mitochondrial; AltName: Full=HSP60-2; Flags: Precursor chaperonin 60 [Zea mays] mitochondrial chaperonin 60 [Zea mays]
GRMZM2G069005	gi|195620320|gb|ACG31990.1|	70.1	2e-10	charged multivesicular body protein 2a [Zea mays] charged multivesicular body protein 2a [Zea mays]
GRMZM2G004106	gi|414872399|tpg|DAA50956.1|	246.1	6e-64	chemocyanin [Zea mays]
GRMZM2G004160	gi|195642648|gb|ACG40792.1|	245	1e-63	chemocyanin precursor [Zea mays] chemocyanin [Zea mays]
GRMZM2G039996	gi|413919930|gb|AFW59862.1|	109	5e-129	chlorophyll a/b-binding apoprotein CP24 Precursor [Zea mays]
GRMZM2G092427	gi|413919930|gb|AFW59862.1|	130.2	3e-137	chlorophyll a/b-binding apoprotein CP24 Precursor [Zea mays]
GRMZM2G018627	gi|226492741|ref|NP_001148271.1|	92.4	6e-147	chlorophyll a-b binding protein [Zea mays] chlorophyll a-b binding protein [Zea mays] type II light-harvesting chlorophyll a /b-binding protein isoform 1 [Zea mays] type II light-harvesting chlorophyll a /b-binding protein isoform 2 [Zea mays] light harvesting chlorophyll binding protein9 isoform 1 [Zea mays] light harvesting chlorophyll binding protein9 isoform 2 [Zea mays]
GRMZM2G072280	gi|226499760|ref|NP_001148893.1|	490.7	6e-137	chlorophyll a-b binding protein [Zea mays] chlorophyll a-b binding protein [Zea mays] chlorophyll a-b binding protein isoform 1 [Zea mays] chlorophyll a-b binding protein isoform 2 [Zea mays] chlorophyll a-b binding protein isoform 3 [Zea mays]
GRMZM2G104549	gi|414881721|tpg|DAA58852.1|	38.5	3e-162	chlorophyll a-b binding protein 2, mRNA [Zea mays]
GRMZM2G120619	gi|414881721|tpg|DAA58852.1|	216.9	7e-173	chlorophyll a-b binding protein 2, mRNA [Zea mays]
GRMZM2G036880	gi|226530077|ref|NP_001149586.1|	497.3	2e-139	chlorophyll a-b binding protein 6A [Zea mays] chlorophyll a-b binding protein 6A [Zea mays] chlorophyll a-b binding protein 6A [Zea mays]
GRMZM2G480171	gi|413919674|gb|AFW59606.1|	112.1	1e-22	chloroplast DNA polymerase [Zea mays]
GRMZM2G156565	gi|414873768|tpg|DAA52325.1|	67.4	5e-09	chloroplast protein synthesis1 [Zea mays]
GRMZM2G078412	gi|414870652|tpg|DAA49209.1|	90.9	6e-16	chloroplast RNA splicing1 [Zea mays]
GRMZM5G803365	gi|226504048|ref|NP_001150256.1|	167.2	3e-110	chloroplast small heat shock protein [Zea mays] chloroplast small heat shock protein [Zea mays] chloroplast small heat shock protein [Zea mays]
GRMZM2G048821	gi|414867387|tpg|DAA45944.1|	92	1e-16	chloroplast thymidine kinase [Zea mays]
GRMZM2G087146	gi|413947636|gb|AFW80285.1|	76.3	4e-12	choline/ethanolamine kinase [Zea mays]
GRMZM2G425249	gi|195646466|gb|ACG42701.1|	90.5	2e-16	choline/ethanolamine kinase [Zea mays] choline/ethanolamine kinase [Zea mays]
GRMZM2G132898	gi|226503283|ref|NP_001150315.1|	61.6	1e-07	choline-phosphate cytidylyltransferase B [Zea mays] choline-phosphate cytidylyltransferase B [Zea mays] choline-phosphate cytidylyltransferase B [Zea mays]
GRMZM2G130739	gi|414871221|tpg|DAA49778.1|	207.6	1e-51	chromatin complex subunit A [Zea mays]
GRMZM2G058402	gi|33113968|gb|AAP94590.1|	425.2	1e-116	Cinful1 polyprotein [Zea mays]
GRMZM2G568484	gi|33113968|gb|AAP94590.1|	333.2	0	Cinful1 polyprotein [Zea mays]
GRMZM2G024622	gi|33113968|gb|AAP94590.1|	426	1e-116	Cinful1 polyprotein [Zea mays]
GRMZM2G173424	gi|33113968|gb|AAP94590.1|	1738.4	0	Cinful1 polyprotein [Zea mays]
GRMZM2G403719	gi|33113968|gb|AAP94590.1|	421.8	1e-115	Cinful1 polyprotein [Zea mays]
GRMZM2G035826	gi|33113968|gb|AAP94590.1|	397.5	2e-108	Cinful1 polyprotein [Zea mays]
AC206227.4_FG001	gi|33113968|gb|AAP94590.1|	471.9	4e-131	Cinful1 polyprotein [Zea mays]
GRMZM2G124460	gi|33113968|gb|AAP94590.1|	431.4	3e-118	Cinful1 polyprotein [Zea mays]
GRMZM2G335589	gi|33113968|gb|AAP94590.1|	429.1	1e-117	Cinful1 polyprotein [Zea mays]
GRMZM5G859148	gi|33113968|gb|AAP94590.1|	114.4	4e-23	Cinful1 polyprotein [Zea mays]
AC207225.3_FG001	gi|33113968|gb|AAP94590.1|	27.7	6e-63	Cinful1 polyprotein [Zea mays]
GRMZM2G145930	gi|33113968|gb|AAP94590.1|	1313.9	0	Cinful1 polyprotein [Zea mays]
GRMZM2G108833	gi|33113968|gb|AAP94590.1|	149.4	0	Cinful1 polyprotein [Zea mays]
GRMZM2G135322	gi|33113968|gb|AAP94590.1|	642.1	0	Cinful1 polyprotein [Zea mays]
GRMZM2G439389	gi|33113968|gb|AAP94590.1|	63.2	2e-07	Cinful1 polyprotein [Zea mays]
GRMZM5G833032	gi|33113968|gb|AAP94590.1|	350.1	0	Cinful1 polyprotein [Zea mays]
GRMZM2G139846	gi|33113968|gb|AAP94590.1|	57.8	7e-97	Cinful1 polyprotein [Zea mays]
GRMZM2G088258	gi|33113968|gb|AAP94590.1|	1381.7	0	Cinful1 polyprotein [Zea mays]
GRMZM2G003507	gi|33113968|gb|AAP94590.1|	49.3	6e-75	Cinful1 polyprotein [Zea mays]
GRMZM2G172442	gi|33113968|gb|AAP94590.1|	1504.2	0	Cinful1 polyprotein [Zea mays]
GRMZM2G113495	gi|33113968|gb|AAP94590.1|	89	5e-15	Cinful1 polyprotein [Zea mays]
GRMZM2G059620	gi|33113968|gb|AAP94590.1|	195.3	2e-47	Cinful1 polyprotein [Zea mays]
GRMZM2G493155	gi|33113968|gb|AAP94590.1|	362.8	7e-98	Cinful1 polyprotein [Zea mays]
GRMZM2G380784	gi|33113968|gb|AAP94590.1|	68.9	0	Cinful1 polyprotein [Zea mays]
GRMZM2G382413	gi|33113968|gb|AAP94590.1|	118.6	2e-178	Cinful1 polyprotein [Zea mays]
GRMZM5G859444	gi|33113968|gb|AAP94590.1|	25	6e-54	Cinful1 polyprotein [Zea mays]
GRMZM2G044246	gi|33113968|gb|AAP94590.1|	147.1	7e-33	Cinful1 polyprotein [Zea mays]
GRMZM2G146778	gi|33113968|gb|AAP94590.1|	1510.7	0	Cinful1 polyprotein [Zea mays]
GRMZM2G095348	gi|33113968|gb|AAP94590.1|	1811.2	0	Cinful1 polyprotein [Zea mays]
GRMZM2G090849	gi|33113968|gb|AAP94590.1|	68.6	9e-32	Cinful1 polyprotein [Zea mays]
GRMZM2G094828	gi|33113968|gb|AAP94590.1|	62.4	3e-147	Cinful1 polyprotein [Zea mays]
GRMZM2G479746	gi|33113968|gb|AAP94590.1|	295.8	0	Cinful1 polyprotein [Zea mays]
GRMZM2G066791	gi|33113968|gb|AAP94590.1|	50.1	7e-118	Cinful1 polyprotein [Zea mays]
GRMZM2G071264	gi|33113968|gb|AAP94590.1|	1525	0	Cinful1 polyprotein [Zea mays]
GRMZM2G501086	gi|33113968|gb|AAP94590.1|	152.1	2e-34	Cinful1 polyprotein [Zea mays]
GRMZM2G071226	gi|33113968|gb|AAP94590.1|	247.3	6e-177	Cinful1 polyprotein [Zea mays]
GRMZM2G412937	gi|33113968|gb|AAP94590.1|	60.5	4e-06	Cinful1 polyprotein [Zea mays]
GRMZM2G488168	gi|33113968|gb|AAP94590.1|	1389.8	0	Cinful1 polyprotein [Zea mays]
GRMZM2G424727	gi|33113968|gb|AAP94590.1|	31.6	2e-59	Cinful1 polyprotein [Zea mays]
GRMZM2G444383	gi|33113968|gb|AAP94590.1|	287.3	0	Cinful1 polyprotein [Zea mays]
GRMZM2G131205	gi|414870344|tpg|DAA48901.1|	157.9	2e-36	cinnamoyl CoA reductase [Zea mays]
GRMZM2G143373	gi|239047279|ref|NP_001141666.2|	65.5	1e-08	cis-2,3-dihydrobiphenyl-2,3-diol dehydrogenase [Zea mays] cis-2,3-dihydrobiphenyl-2,3-diol dehydrogenase [Zea mays]
GRMZM2G120016	gi|414585929|tpg|DAA36500.1|	969.1	0	cis-zeatin O-glucosyltransferase [Zea mays]
GRMZM2G168474	gi|414585921|tpg|DAA36492.1|	948	0	cis-zeatin O-glucosyltransferase 1, partial [Zea mays]
GRMZM2G375517	gi|414591317|tpg|DAA41888.1|	417.2	1e-115	class IV heat shock protein [Zea mays]
GRMZM2G331701	gi|414587049|tpg|DAA37620.1|	416.8	2e-115	class IV heat shock protein [Zea mays]
GRMZM5G804382	gi|462355076|gb|AGH24537.1|	119	0	clathrin heavy chain 2 [Zea mays]
GRMZM2G156162	gi|413943240|gb|AFW75889.1|	100.9	2e-19	CMO protein [Zea mays]
GRMZM2G078022	gi|226531456|ref|NP_001150702.1|	60.1	4e-07	co-chaperone protein SBA1 [Zea mays] co-chaperone protein SBA1 [Zea mays] co-chaperone protein SBA1 [Zea mays]
GRMZM5G836429	gi|414586173|tpg|DAA36744.1|	67.8	6e-11	COG1872 containing protein, Uncharacterized ACR, YggU family, partial [Zea mays]
GRMZM2G052423	gi|226504238|ref|NP_001148605.1|	72.8	4e-11	cold acclimation protein COR413-PM1 [Zea mays] cold acclimation protein COR413-PM1 [Zea mays]
GRMZM2G150674	gi|414886481|tpg|DAA62495.1|	929.5	0	collagen, type IV, alpha 5 [Zea mays]
GRMZM2G177400	gi|226504692|ref|NP_001147276.1|	171.8	4e-41	complex 1 protein containing protein [Zea mays] complex 1 protein containing protein [Zea mays] complex 1 protein containing protein [Zea mays] complex 1 protein containing protein [Zea mays] complex 1 protein containing protein isoform 1 [Zea mays] complex 1 protein containing protein isoform 2 [Zea mays]
GRMZM2G008273	gi|413921412|gb|AFW61344.1|	62.8	9e-08	COP9 signalosome complex subunit 3 isoform 1 [Zea mays] COP9 signalosome complex subunit 3 isoform 2 [Zea mays]
GRMZM2G080652	gi|226490811|ref|NP_001151056.1|	58.9	8e-07	COP9 signalosome complex subunit 6a [Zea mays] COP9 signalosome complex subunit 6a [Zea mays] COP9 signalosome complex subunit 6a [Zea mays]
GRMZM2G044481	gi|414867399|tpg|DAA45956.1|	88.6	1e-59	copalyl diphosphate synthase2 [Zea mays]
GRMZM2G313009	gi|4416302|gb|AAD20307.1|	301.6	3e-79	copia-type pol polyprotein [Zea mays]
GRMZM2G134550	gi|4416302|gb|AAD20307.1|	1906.7	0	copia-type pol polyprotein [Zea mays]
AC198418.3_FG005	gi|4416302|gb|AAD20307.1|	424.9	1e-115	copia-type pol polyprotein [Zea mays]
GRMZM2G529003	gi|4416302|gb|AAD20307.1|	1968	0	copia-type pol polyprotein [Zea mays]
GRMZM2G352379	gi|4416302|gb|AAD20307.1|	136.3	3e-29	copia-type pol polyprotein [Zea mays]
GRMZM2G373828	gi|4416302|gb|AAD20307.1|	2171	0	copia-type pol polyprotein [Zea mays]
GRMZM2G011784	gi|4416302|gb|AAD20307.1|	60.5	2e-06	copia-type pol polyprotein [Zea mays]
GRMZM2G021587	gi|4416302|gb|AAD20307.1|	2098.9	0	copia-type pol polyprotein [Zea mays]
GRMZM2G030971	gi|4416302|gb|AAD20307.1|	442.6	9e-122	copia-type pol polyprotein [Zea mays]
GRMZM2G478501	gi|4416302|gb|AAD20307.1|	77.8	8e-12	copia-type pol polyprotein [Zea mays]
GRMZM2G400452	gi|4416302|gb|AAD20307.1|	168.7	1e-140	copia-type pol polyprotein [Zea mays]
GRMZM2G026182	gi|4416302|gb|AAD20307.1|	2082.4	0	copia-type pol polyprotein [Zea mays]
GRMZM2G395549	gi|4416302|gb|AAD20307.1|	31.2	5e-169	copia-type pol polyprotein [Zea mays]
GRMZM5G867133	gi|4416302|gb|AAD20307.1|	81.6	7e-13	copia-type pol polyprotein [Zea mays]
GRMZM5G874545	gi|4416302|gb|AAD20307.1|	82.4	4e-13	copia-type pol polyprotein [Zea mays]
GRMZM5G851815	gi|4416302|gb|AAD20307.1|	94.4	2e-16	copia-type pol polyprotein [Zea mays]
GRMZM2G025867	gi|4416302|gb|AAD20307.1|	2115.9	0	copia-type pol polyprotein [Zea mays]
GRMZM5G854210	gi|4416302|gb|AAD20307.1|	2093.9	0	copia-type pol polyprotein [Zea mays]
GRMZM2G165817	gi|4416302|gb|AAD20307.1|	1116.7	0	copia-type pol polyprotein [Zea mays]
GRMZM2G034877	gi|4416302|gb|AAD20307.1|	227.3	1e-56	copia-type pol polyprotein [Zea mays]
GRMZM2G338327	gi|4416302|gb|AAD20307.1|	36.6	8e-152	copia-type pol polyprotein [Zea mays]
GRMZM2G569390	gi|4416302|gb|AAD20307.1|	126.3	9e-26	copia-type pol polyprotein [Zea mays]
GRMZM2G329791	gi|4416302|gb|AAD20307.1|	2122.1	0	copia-type pol polyprotein [Zea mays]
GRMZM2G436649	gi|4416302|gb|AAD20307.1|	1998	0	copia-type pol polyprotein [Zea mays]
GRMZM2G138976	gi|4416302|gb|AAD20307.1|	476.9	1e-131	copia-type pol polyprotein [Zea mays]
GRMZM2G020357	gi|4416302|gb|AAD20307.1|	147.9	7e-33	copia-type pol polyprotein [Zea mays]
GRMZM2G019084	gi|4416302|gb|AAD20307.1|	97.4	3e-17	copia-type pol polyprotein [Zea mays]
GRMZM2G085038	gi|4416302|gb|AAD20307.1|	70.9	5e-09	copia-type pol polyprotein [Zea mays]
GRMZM2G142964	gi|4416302|gb|AAD20307.1|	60.1	7e-06	copia-type pol polyprotein [Zea mays]
GRMZM2G022632	gi|4416302|gb|AAD20307.1|	28.1	5e-10	copia-type pol polyprotein [Zea mays]
GRMZM5G805134	gi|4416302|gb|AAD20307.1|	83.6	3e-13	copia-type pol polyprotein [Zea mays]
GRMZM2G078468	gi|4416302|gb|AAD20307.1|	97.1	1e-98	copia-type pol polyprotein [Zea mays]
GRMZM2G175349	gi|4416302|gb|AAD20307.1|	2079.7	0	copia-type pol polyprotein [Zea mays]
GRMZM2G158758	gi|4416302|gb|AAD20307.1|	77.8	2e-11	copia-type pol polyprotein [Zea mays]
GRMZM2G029292	gi|4416302|gb|AAD20307.1|	57.8	1e-32	copia-type pol polyprotein [Zea mays]
GRMZM5G871861	gi|4416302|gb|AAD20307.1|	211.8	5e-52	copia-type pol polyprotein [Zea mays]
GRMZM2G435248	gi|4416302|gb|AAD20307.1|	466.5	1e-128	copia-type pol polyprotein [Zea mays]
GRMZM2G026641	gi|4416302|gb|AAD20307.1|	59.7	3e-06	copia-type pol polyprotein [Zea mays]
GRMZM2G167886	gi|4416302|gb|AAD20307.1|	491.5	4e-136	copia-type pol polyprotein [Zea mays]
GRMZM2G363377	gi|4416302|gb|AAD20307.1|	437.2	8e-120	copia-type pol polyprotein [Zea mays]
GRMZM2G530860	gi|4416302|gb|AAD20307.1|	647.1	0	copia-type pol polyprotein [Zea mays]
GRMZM2G028910	gi|4416302|gb|AAD20307.1|	137.9	1e-29	copia-type pol polyprotein [Zea mays]
GRMZM2G087095	gi|4416302|gb|AAD20307.1|	469.2	2e-129	copia-type pol polyprotein [Zea mays]
GRMZM2G009588	gi|4416302|gb|AAD20307.1|	2105.9	0	copia-type pol polyprotein [Zea mays]
AF466202.2_FG010	gi|4416302|gb|AAD20307.1|	2099.7	0	copia-type pol polyprotein [Zea mays]
GRMZM2G008259	gi|4416302|gb|AAD20307.1|	2112.8	0	copia-type pol polyprotein [Zea mays]
AC191412.3_FG005	gi|4416302|gb|AAD20307.1|	179.1	5e-42	copia-type pol polyprotein [Zea mays]
GRMZM5G890936	gi|4416302|gb|AAD20307.1|	2159.8	0	copia-type pol polyprotein [Zea mays]
GRMZM2G346449	gi|4416302|gb|AAD20307.1|	495.7	1e-137	copia-type pol polyprotein [Zea mays]
GRMZM2G479930	gi|4416302|gb|AAD20307.1|	2129	0	copia-type pol polyprotein [Zea mays]
GRMZM5G829516	gi|4416302|gb|AAD20307.1|	1580.1	0	copia-type pol polyprotein [Zea mays]
GRMZM2G038820	gi|4416302|gb|AAD20307.1|	62	6e-07	copia-type pol polyprotein [Zea mays]
AC217966.3_FG007	gi|4416302|gb|AAD20307.1|	594	4e-167	copia-type pol polyprotein [Zea mays]
GRMZM2G504293	gi|4416302|gb|AAD20307.1|	2141.3	0	copia-type pol polyprotein [Zea mays]
GRMZM2G372928	gi|4416302|gb|AAD20307.1|	114.4	1e-22	copia-type pol polyprotein [Zea mays]
AC199335.3_FG002	gi|4416302|gb|AAD20307.1|	75.1	7e-11	copia-type pol polyprotein [Zea mays]
GRMZM5G895349	gi|4416302|gb|AAD20307.1|	2105.9	0	copia-type pol polyprotein [Zea mays]
GRMZM2G070378	gi|4416302|gb|AAD20307.1|	190.3	5e-167	copia-type pol polyprotein [Zea mays]
GRMZM2G591728	gi|4416302|gb|AAD20307.1|	2110.1	0	copia-type pol polyprotein [Zea mays]
GRMZM2G020091	gi|4416302|gb|AAD20307.1|	48.1	1e-143	copia-type pol polyprotein [Zea mays]
GRMZM2G032315	gi|4416302|gb|AAD20307.1|	2118.6	0	copia-type pol polyprotein [Zea mays]
GRMZM2G126496	gi|4416302|gb|AAD20307.1|	2090.1	0	copia-type pol polyprotein [Zea mays]
GRMZM5G856434	gi|4416302|gb|AAD20307.1|	964.5	0	copia-type pol polyprotein [Zea mays]
GRMZM2G055606	gi|4416302|gb|AAD20307.1|	2120.9	0	copia-type pol polyprotein [Zea mays]
GRMZM2G162672	gi|4416302|gb|AAD20307.1|	72	4e-33	copia-type pol polyprotein [Zea mays]
GRMZM5G806294	gi|4416302|gb|AAD20307.1|	233	2e-58	copia-type pol polyprotein [Zea mays]
GRMZM2G175728	gi|414585820|tpg|DAA36391.1|	123.6	3e-26	copper chaperone [Zea mays]
GRMZM2G174048	gi|413952660|gb|AFW85309.1|	133.3	1e-78	copper ion binding protein [Zea mays]
GRMZM2G036368	gi|413938916|gb|AFW73467.1|	125.2	2e-27	copper ion binding protein [Zea mays]
GRMZM2G055279	gi|414587312|tpg|DAA37883.1|	344	1e-93	copper transporter 1 [Zea mays]
GRMZM2G042412	gi|414880313|tpg|DAA57444.1|	321.6	8e-87	copper transporter 1 [Zea mays]
GRMZM2G103939	gi|162459769|ref|NP_001105927.1|	76.6	8e-12	core alpha 1,3-fucosyltransferase [Zea mays] core alpha 1,3-fucosyltransferase [Zea mays] core alpha 1,3-fucosyltransferase [Zea mays]
GRMZM2G151536	gi|413949076|gb|AFW81725.1|	163.7	2e-38	coronatine-insensitive protein 1, mRNA [Zea mays]
GRMZM2G410338	gi|413938130|gb|AFW72681.1|	261.9	7e-69	cortical cell-delineating protein [Zea mays]
GRMZM2G037255	gi|414867661|tpg|DAA46218.1|	279.6	4e-74	cortical cell-delineating protein [Zea mays]
GRMZM2G059964	gi|414872496|tpg|DAA51053.1|	244.6	9e-64	cortical cell-delineating protein [Zea mays]
GRMZM2G477697	gi|413915839|gb|AFW21603.1|	267.7	2e-70	cortical cell-delineating protein [Zea mays]
GRMZM2G351505	gi|226507302|ref|NP_001147365.1|	293.5	2e-78	cortical cell-delineating protein precursor [Zea mays] cortical cell-delineating protein precursor [Zea mays] cortical cell-delineating protein [Zea mays]
GRMZM2G155086	gi|226496651|ref|NP_001148446.1|	57.4	1e-06	cp protein [Zea mays] cp protein [Zea mays] cp protein [Zea mays]
GRMZM2G158700	gi|226492886|ref|NP_001152038.1|	641	0	cpm7 [Zea mays] cpm7 [Zea mays]
GRMZM2G083950	gi|414887034|tpg|DAA63048.1|	58.5	1e-06	crs2 associated factor1 [Zea mays]
GRMZM2G171736	gi|413937401|gb|AFW71952.1|	64.7	9e-104	cryptochrome 1 [Zea mays]
GRMZM2G014558	gi|414885929|tpg|DAA61943.1|	187.2	2e-45	CSLE6-cellulose synthase-like family E [Zea mays]
GRMZM2G339645	gi|226507394|ref|NP_001147926.1|	171	1e-40	CSLF3 - cellulose synthase-like family F; beta1,3;1,4 glucan synthase [Zea mays] CSLF3 - cellulose synthase-like family F; beta1,3;1,4 glucan synthase [Zea mays]
GRMZM2G038677	gi|414872086|tpg|DAA50643.1|	130.6	1e-28	cupin, RmlC-type [Zea mays]
GRMZM2G149295	gi|226503629|ref|NP_001149919.1|	79.3	6e-117	cupin, RmlC-type [Zea mays] cupin, RmlC-type [Zea mays]
GRMZM2G073059	gi|413926329|gb|AFW66261.1|	86.3	4e-15	cyclase [Zea mays]
GRMZM2G148118	gi|413925957|gb|AFW65889.1|	142.9	1e-31	cyclic nucleotide-gated ion channel 1 isoform 1 [Zea mays] cyclic nucleotide-gated ion channel 1 isoform 2 [Zea mays]
GRMZM2G007130	gi|414865359|tpg|DAA43916.1|	223	2e-56	cyclin delta-3 isoform 1 [Zea mays] cyclin delta-3 isoform 2 [Zea mays]
GRMZM2G344416	gi|414865613|tpg|DAA44170.1|	52	5e-23	cyclin superfamily protein, [Zea mays]
GRMZM2G180728	gi|414877561|tpg|DAA54692.1|	28.5	0	cyclin superfamily protein, [Zea mays]
GRMZM2G178215	gi|413956627|gb|AFW89276.1|	56.6	3e-06	cyclin superfamily protein, [Zea mays]
AC212449.4_FG004	gi|413937339|gb|AFW71890.1|	570.9	9e-162	cyclin superfamily protein, [Zea mays]
GRMZM2G141814	gi|414865613|tpg|DAA44170.1|	114.8	1e-23	cyclin superfamily protein, [Zea mays]
AC212449.4_FG006	gi|413937333|gb|AFW71884.1|	697.2	0	cyclin superfamily protein, [Zea mays]
GRMZM2G001164	gi|413937695|gb|AFW72246.1|	792.3	0	cyclin superfamily protein, [Zea mays]
GRMZM2G363437	gi|413933683|gb|AFW68234.1|	94.7	4e-175	cyclin superfamily protein, [Zea mays]
GRMZM2G062453	gi|414884330|tpg|DAA60344.1|	87.4	2e-15	cyclin superfamily protein, [Zea mays]
GRMZM5G881638	gi|413937336|gb|AFW71887.1|	585.1	5e-166	cyclin superfamily protein, [Zea mays]
GRMZM2G034647	gi|413949722|gb|AFW82371.1|	241.9	4e-62	cyclin1 [Zea mays]
GRMZM2G116885	gi|414871113|tpg|DAA49670.1|	54.7	2e-41	cyclin-dependent kinase inhibitor 1 [Zea mays]
GRMZM2G430606	gi|226506878|ref|NP_001147261.1|	127.1	1e-27	cyclin-dependent kinases regulatory subunit [Zea mays] cyclin-dependent kinases regulatory subunit [Zea mays] cyclin-dependent kinases regulatory subunit [Zea mays] cyclin-dependent kinases regulatory subunit [Zea mays] cyclin-dependent kinases regulatory subunit [Zea mays] cyclin-dependent kinases regulatory subunit [Zea mays] cyclin-dependent kinases regulatory subunit [Zea mays] cyclin-depende…
AC210013.4_FG003	gi|226495721|ref|NP_001152740.1|	58.9	1e-06	cycloartenol-C-24-methyltransferase 1 [Zea mays] cycloartenol-C-24-methyltransferase 1 [Zea mays]
GRMZM2G315079	gi|413923353|gb|AFW63285.1|	1021.9	0	cys2/His2 zinc-finger transcription factor [Zea mays]
GRMZM2G114660	gi|413923354|gb|AFW63286.1|	685.3	0	cys2/His2 zinc-finger transcription factor [Zea mays]
GRMZM2G098102	gi|212275830|ref|NP_001130503.1|	711.4	0	cysteine protease 1 [Zea mays] cysteine protease 1 [Zea mays]
GRMZM2G150256	gi|413943289|gb|AFW75938.1|	72.4	9e-11	cysteine proteinase Mir2 [Zea mays]
GRMZM2G166281	gi|414585111|tpg|DAA35682.1|	93.2	9e-62	cysteine proteinase Mir3 [Zea mays]
GRMZM2G045185	gi|195615944|gb|ACG29802.1|	60.1	5e-07	cysteine-type peptidase [Zea mays] cysteine-type peptidase isoform 1 [Zea mays] cysteine-type peptidase isoform 2 [Zea mays]
GRMZM5G877110	gi|357470609|ref|XP_003605589.1|	165.6	2e-40	Cytochrome b559 subunit alpha [Medicago truncatula] Cytochrome b559 subunit alpha [Medicago truncatula]
GRMZM2G062044	gi|357470609|ref|XP_003605589.1|	37.4	8e-60	Cytochrome b559 subunit alpha [Medicago truncatula] Cytochrome b559 subunit alpha [Medicago truncatula]
GRMZM2G125575	gi|357470609|ref|XP_003605589.1|	32	8e-71	Cytochrome b559 subunit alpha [Medicago truncatula] Cytochrome b559 subunit alpha [Medicago truncatula]
GRMZM2G117572	gi|357470609|ref|XP_003605589.1|	37.4	7e-74	Cytochrome b559 subunit alpha [Medicago truncatula] Cytochrome b559 subunit alpha [Medicago truncatula]
GRMZM2G108467	gi|357470609|ref|XP_003605589.1|	37.4	6e-74	Cytochrome b559 subunit alpha [Medicago truncatula] Cytochrome b559 subunit alpha [Medicago truncatula]
GRMZM2G149315	gi|414872471|tpg|DAA51028.1|	38.5	2e-30	cytochrome b561 [Zea mays]
GRMZM2G587606	gi|11467181|ref|NP_043014.1|	60.5	9e-09	cytochrome b6/f complex subunit VIII [Zea mays] cytochrome b6-f complex subunit VIII [Phoenix dactylifera] cytochrome b6/f complex subunit VIII (chloroplast) [Elaeis guineensis] cytochrome b6/f complex subunit VIII [Pseudophoenix vinifera] cytochrome b6/f complex subunit VIII [Bismarckia nobilis] cytochrome b6/f complex subunit VIII [Calamus caryotoides] PETN_MAIZE RecName: Full=Cytochrome b6-f c…
GRMZM2G103103	gi|413939034|gb|AFW73585.1|	37	3e-72	cytochrome b6-f complex subunit 4 [Zea mays]
GRMZM2G152925	gi|195608798|gb|ACG26229.1|	114.8	4e-70	cytochrome c oxidase subunit [Zea mays] cytochrome c oxidase subunit [Zea mays] cytochrome c oxidase subunit [Zea mays]
GRMZM2G107597	gi|414866731|tpg|DAA45288.1|	104.8	1e-20	cytochrome c oxidoreductase [Zea mays]
GRMZM2G106462	gi|414877261|tpg|DAA54392.1|	110.5	5e-22	cytochrome c oxidoreductase [Zea mays]
GRMZM2G063756	gi|121309515|dbj|BAF44081.1|	223.8	0	cytochrome P450 [Triticum monococcum subsp. aegilopoides] cytochrome P450 [Triticum monococcum subsp. aegilopoides]
GRMZM2G171118	gi|195616662|gb|ACG30161.1|	434.5	0	cytochrome P450 CYP71W7 [Zea mays]
GRMZM2G072653	gi|195641566|gb|ACG40251.1|	1031.2	0	cytochrome P450 CYP74A18 [Zea mays]
GRMZM2G090432	gi|195612396|gb|ACG28028.1|	421	5e-116	cytochrome P450 CYP81A9 [Zea mays]
GRMZM2G132450	gi|195616548|gb|ACG30104.1|	1013.1	0	cytochrome P450 CYP81N5 [Zea mays]
GRMZM2G103773	gi|195655041|gb|ACG46988.1|	96.3	5e-18	cytochrome P450 CYP85A1 [Zea mays]
GRMZM2G023952	gi|237908823|gb|ACR33787.1|	166.8	1e-39	cytochrome P450 monooxygenase [Zea mays]
GRMZM2G348452	gi|226509092|ref|NP_001146838.1|	188	1e-45	cytokinin dehydrogenase 10 [Zea mays] cytokinin dehydrogenase 10 [Zea mays] cytokinin dehydrogenase 10 isoform 1 [Zea mays] cytokinin dehydrogenase 10 isoform 2 [Zea mays]
GRMZM2G008792	gi|312261199|ref|NP_001185961.1|	94.4	2e-17	cytokinin dehydrogenase 12 [Zea mays] cytokinin dehydrogenase 12 [Zea mays]
GRMZM2G117878	gi|256017240|ref|NP_001146547.2|	335.1	0	cytokinin-N-glucosyltransferase 1 [Zea mays] cytokinin-N-glucosyltransferase 1 [Zea mays]
GRMZM2G007012	gi|413920936|gb|AFW60868.1|	1029.2	0	cytokinin-O-glucosyltransferase 1 [Zea mays]
GRMZM2G042865	gi|413949764|gb|AFW82413.1|	954.9	0	cytokinin-O-glucosyltransferase 1 [Zea mays]
GRMZM2G083130	gi|414878291|tpg|DAA55422.1|	996.5	0	cytokinin-O-glucosyltransferase 2 [Zea mays]
GRMZM2G157310	gi|413933585|gb|AFW68136.1|	40	4e-08	cytosolic 5-nucleotidase III [Zea mays]
GRMZM2G071021	gi|19850241|gb|AAL99608.1|AF348412_1	74.7	1e-11	cytosolic aldehyde dehydrogenase RF2C [Zea mays] cytosolic aldehyde dehydrogenase RF2C [Zea mays]
GRMZM2G122139	gi|226532413|ref|NP_001151027.1|	57.8	8e-06	cytosolic purine 5-nucleotidase [Zea mays] cytosolic purine 5-nucleotidase [Zea mays] cytosolic purine 5-nucleotidase [Zea mays]
GRMZM2G169384	gi|413956851|gb|AFW89500.1|	53.9	7e-20	DAG protein [Zea mays]
GRMZM2G054537	gi|413919528|gb|AFW59460.1|	55.8	5e-21	DAG protein [Zea mays]
GRMZM2G099907	gi|226528437|ref|NP_001148429.1|	120.6	3e-25	DCL protein [Zea mays] DCL protein [Zea mays] DCL protein [Zea mays]
GRMZM2G321753	gi|414866383|tpg|DAA44940.1|	99.8	3e-18	defective kernel1 [Zea mays]
GRMZM2G075974	gi|414872164|tpg|DAA50721.1|	261.5	7e-68	defense protein [Zea mays]
GRMZM2G172936	gi|226500936|ref|NP_001149992.1|	445.7	4e-124	dehydration-responsive element-binding protein 1C [Zea mays] dehydration-responsive element-binding protein 1C [Zea mays]
GRMZM2G373522	gi|413923404|gb|AFW63336.1|	188.3	1e-163	dehydrin [Zea mays]
GRMZM2G169372	gi|414872075|tpg|DAA50632.1|	418.3	1e-115	dehydrin 13 isoform 1 [Zea mays] dehydrin 13 isoform 2 [Zea mays] dehydrin 13 isoform 3 [Zea mays] dehydrin 13 isoform 4 [Zea mays]
GRMZM2G028535	gi|413951940|gb|AFW84589.1|	72	2e-10	delta 1-pyrroline-5-carboxylate synthetase isoform 1 [Zea mays] delta 1-pyrroline-5-carboxylate synthetase isoform 2 [Zea mays]
GRMZM2G369260	gi|226510119|ref|NP_001146925.1|	256.9	3e-67	delta DNA polymerase [Zea mays] delta DNA polymerase [Zea mays] delta DNA polymerase [Zea mays]
GRMZM2G058261	gi|414873203|tpg|DAA51760.1|	72	7e-11	deoxyribodipyrimidine photolyase [Zea mays]
GRMZM2G076946	gi|197209814|ref|NP_001127755.1|	61.6	1e-07	dhurrinase-like B-glucosidase [Zea mays] dhurrinase-like B-glucosidase [Zea mays] dhurrinase-like B-glucosidase [Zea mays]
GRMZM2G042356	gi|413923677|gb|AFW63609.1|	76.6	3e-12	diacylglycerol O-acyltransferase 1 [Zea mays]
GRMZM2G161335	gi|226505740|ref|NP_001142152.1|	320.5	0	DIMBOA UDP-glucosyltransferase BX9 [Zea mays] BX9_MAIZE RecName: Full=DIMBOA UDP-glucosyltransferase BX9; AltName: Full=2,4-dihydroxy-7-methoxy-2H-1,4-benzoxazin-3(4H)-one 2-D-glucosyltransferase BX9; AltName: Full=Protein BENZOXAZINLESS 9 benzoxazinone synthesis9 [Zea mays]
GRMZM2G102548	gi|414866864|tpg|DAA45421.1|	68.2	1e-09	diphthine synthase [Zea mays]
GRMZM2G322748	gi|414869785|tpg|DAA48342.1|	2401.7	0	disease resistance analog PIC15 [Zea mays]
GRMZM2G032602	gi|414586384|tpg|DAA36955.1|	426	2e-117	disease resistance analog PIC17 [Zea mays]
GRMZM2G173647	gi|414880177|tpg|DAA57308.1|	1829.7	0	disease resistance analog PIC21 [Zea mays]
GRMZM2G099628	gi|227438239|gb|ACP30609.1|	37.7	0	disease resistance protein [Brassica rapa subsp. pekinensis]
GRMZM2G334041	gi|15236318|ref|NP_193097.1|	280	3e-73	DNA (cytosine-5-)-methyltransferase [Arabidopsis thaliana] DNA (cytosine-5-)-methyltransferase-like protein [Arabidopsis thaliana] DNA (cytosine-5-)-methyltransferase-like protein [Arabidopsis thaliana] DNA (cytosine-5-)-methyltransferase [Arabidopsis thaliana]
GRMZM2G160041	gi|413920840|gb|AFW60772.1|	87	4e-15	DNA binding protein [Zea mays]
AC234185.1_FG006	gi|195625884|gb|ACG34772.1|	485.3	4e-136	DNA binding protein [Zea mays]
GRMZM2G024851	gi|226503575|ref|NP_001147456.1|	50.8	1e-24	DNA binding protein [Zea mays] DNA binding protein [Zea mays]
GRMZM2G124540	gi|226509318|ref|NP_001149103.1|	94	1e-17	DNA binding protein [Zea mays] DNA binding protein [Zea mays]
GRMZM2G308034	gi|226503251|ref|NP_001150470.1|	98.6	3e-44	DNA binding protein [Zea mays] DNA binding protein [Zea mays]
GRMZM2G451464	gi|226502550|ref|NP_001150963.1|	406.8	2e-112	DNA binding protein [Zea mays] DNA binding protein [Zea mays] DNA binding protein [Zea mays]
GRMZM2G015666	gi|226532476|ref|NP_001151793.1|	70.9	1e-10	DNA binding protein [Zea mays] DNA binding protein [Zea mays]
GRMZM2G019971	gi|226510590|ref|NP_001152027.1|	52.4	2e-16	DNA binding protein [Zea mays] DNA binding protein [Zea mays]
GRMZM2G095255	gi|226510590|ref|NP_001152027.1|	25	1e-10	DNA binding protein [Zea mays] DNA binding protein [Zea mays]
GRMZM2G009598	gi|226493768|ref|NP_001148576.1|	484.2	2e-135	DNA binding protein [Zea mays] WRKY-type transcription factor, partial [Zea mays subsp. mays]
GRMZM2G006246	gi|111414330|gb|ABH09757.1|	65.9	7e-09	DNA damage signaling and repair protein [Zea mays] DNA damage signaling and repair protein [Zea mays]
GRMZM2G369243	gi|102139878|gb|ABF70031.1|	458.4	1e-126	DNA helicase homolog, [Musa acuminata]
GRMZM2G142672	gi|102139878|gb|ABF70031.1|	58.5	2e-06	DNA helicase homolog, [Musa acuminata]
GRMZM2G077696	gi|102139878|gb|ABF70031.1|	455.3	8e-126	DNA helicase homolog, [Musa acuminata]
GRMZM2G354525	gi|102139878|gb|ABF70031.1|	59.7	1e-06	DNA helicase homolog, [Musa acuminata]
GRMZM2G021270	gi|413938393|gb|AFW72944.1|	349	7e-94	DNA topoisomerase 2 [Zea mays]
GRMZM2G110109	gi|413923681|gb|AFW63613.1|	70.1	4e-10	DNA-binding protein [Zea mays]
GRMZM2G155699	gi|413939532|gb|AFW74083.1|	498.8	1e-139	DNA-binding protein [Zea mays]
GRMZM2G008456	gi|413944041|gb|AFW76690.1|	1126.7	0	DNA-binding protein [Zea mays]
GRMZM2G314520	gi|414880499|tpg|DAA57630.1|	504.6	1e-141	DNA-binding WRKY [Zea mays]
GRMZM2G180668	gi|413949842|gb|AFW82491.1|	445.7	5e-124	DNA-binding WRKY [Zea mays]
GRMZM2G174558	gi|413946204|gb|AFW78853.1|	446.4	5e-124	DNA-binding WRKY [Zea mays]
GRMZM2G013600	gi|414871592|tpg|DAA50149.1|	82	9e-14	DNA-directed RNA polymerase I, II, and III polypeptide isoform 1 [Zea mays] DNA-directed RNA polymerase I, II, and III polypeptide isoform 2 [Zea mays]
GRMZM5G803992	gi|226528766|ref|NP_001148175.1|	68.6	1e-09	DNA-directed RNA polymerase II 8.2 kDa polypeptide [Zea mays] DNA-directed RNA polymerase II polypeptide [Zea mays]
GRMZM5G834335	gi|226528766|ref|NP_001148175.1|	68.6	1e-09	DNA-directed RNA polymerase II 8.2 kDa polypeptide [Zea mays] DNA-directed RNA polymerase II polypeptide [Zea mays]
GRMZM2G086904	gi|226498696|ref|NP_001148912.1|	47.8	1e-13	DNA-directed RNA polymerases I, II, and III 14.4 kDa polypeptide [Zea mays] DNA-directed RNA polymerases I, II, and III 14.4 kDa polypeptide [Zea mays]
GRMZM2G034326	gi|195611242|gb|ACG27451.1|	70.5	1e-10	DNA-directed RNA polymerases I, II, and III 17.1 kDa polypeptide [Zea mays]
GRMZM2G179800	gi|226528667|ref|NP_001149281.1|	50.1	2e-19	dnaJ domain containing protein [Zea mays] dnaJ domain containing protein [Zea mays] dnaJ domain containing protein [Zea mays]
GRMZM2G029079	gi|77999267|gb|ABB16980.1|	171	1e-40	DnaJ-like protein [Solanum tuberosum]
GRMZM2G045678	gi|414871873|tpg|DAA50430.1|	655.6	0	dof domain, zinc finger family protein [Zea mays]
GRMZM2G162749	gi|407232636|gb|AFT82660.1|	64.7	1e-08	DOF21 C2C2-DOF type transcription factor, partial [Zea mays subsp. mays]
AC233935.1_FG005	gi|407232576|gb|AFT82630.1|	54.7	4e-06	DOF30 transcription factor, partial [Zea mays subsp. mays]
GRMZM2G051367	gi|195625556|gb|ACG34608.1|	66.2	6e-09	dolichyl-diphosphooligosaccharide--protein glycosyltransferase 48 kDasubunit precursor [Zea mays]
GRMZM2G112530	gi|414586575|tpg|DAA37146.1|	163.7	1e-38	dopamine beta-monooxygenase [Zea mays]
GRMZM2G001869	gi|414872702|tpg|DAA51259.1|	83.6	4e-14	double strand break repair protein [Zea mays]
GRMZM2G090642	gi|413933768|gb|AFW68319.1|	1014.2	0	DTW domain containing protein [Zea mays]
GRMZM2G314647	gi|413948397|gb|AFW81046.1|	67	7e-09	dynamin protein 1A [Zea mays]
GRMZM2G382774	gi|226498282|ref|NP_001148036.1|	247.7	1e-64	EARLY flowering 4 protein [Zea mays] EARLY flowering 4 protein [Zea mays] EARLY flowering 4 protein [Zea mays]
GRMZM2G085750	gi|195604338|gb|ACG23999.1|	64.3	2e-08	early nodulin 93 [Zea mays] early nodulin 93 [Zea mays]
GRMZM2G402564	gi|162464357|ref|NP_001105499.1|	185.3	8e-46	EC protein homolog [Zea mays] EC_MAIZE RecName: Full=EC protein homolog; AltName: Full=Zinc metallothionein class II Ec metallothionein class II protein [Zea mays] class II metallothionein with homology to wheat Ec [Zea mays] EC protein-like protein [Zea mays] 2118343A metallothionein
GRMZM2G128658	gi|413950611|gb|AFW83260.1|	146.7	3e-33	electron transporter [Zea mays]
GRMZM2G032763	gi|414879879|tpg|DAA57010.1|	578.2	1e-163	electron transporter [Zea mays]
GRMZM2G311162	gi|414887977|tpg|DAA63991.1|	152.5	3e-35	electron transporter [Zea mays]
GRMZM2G135367	gi|413952058|gb|AFW84707.1|	517.3	1e-145	electron transporter [Zea mays]
GRMZM2G318681	gi|413917833|gb|AFW57765.1|	114.8	1e-23	ELMO domain-containing protein 2, mRNA [Zea mays]
GRMZM2G320497	gi|413926103|gb|AFW66035.1|	272.7	3e-71	elongation factor 1-gamma 2 [Zea mays] elongation factor 1-gamma 2 [Zea mays]
AC233866.1_FG006	gi|413944974|gb|AFW77623.1|	316.6	9e-85	elongation factor alpha1 [Zea mays]
GRMZM2G122871	gi|413943829|gb|AFW76478.1|	274.2	1e-71	elongation factor gamma1 [Zea mays]
GRMZM2G386856	gi|99866717|gb|ABF67931.1|	357.8	0	Elote1 polyprotein [Zea mays]
GRMZM2G148904	gi|413947942|gb|AFW80591.1|	524.6	1e-147	embryonic abundant protein-like protein [Zea mays]
GRMZM2G371375	gi|226530413|ref|NP_001146861.1|	580.1	2e-164	embryonic protein DC-8 precursor [Zea mays] embryonic protein DC-8 [Zea mays] embryonic protein DC-8 [Zea mays]
GRMZM2G092198	gi|414872586|tpg|DAA51143.1|	1186.4	0	empty pericarp4 [Zea mays]
GRMZM2G073079	gi|162464170|ref|NP_001104915.1|	65.9	3e-09	endo-1,3;1,4-beta-D-glucanase precursor [Zea mays] E134_MAIZE RecName: Full=Endo-1,3;1,4-beta-D-glucanase; Flags: Precursor endo-1,3-1,4-beta-D-glucanase [Zea mays]
GRMZM2G052175	gi|414586585|tpg|DAA37156.1|	77.4	1e-12	endochitinase A [Zea mays]
GRMZM2G020073	gi|226502706|ref|NP_001151475.1|	107.1	1e-50	endoplasmin precursor [Zea mays] endoplasmin precursor [Zea mays]
GRMZM5G800112	gi|226529343|ref|NP_001148025.1|	70.5	2e-10	endothelial differentiation-related factor 1 [Zea mays] endothelial differentiation-related factor 1 [Zea mays]
GRMZM2G048371	gi|162460735|ref|NP_001105371.1|	57	5e-06	enolase 2 [Zea mays] ENO2_MAIZE RecName: Full=Enolase 2; AltName: Full=2-phospho-D-glycerate hydro-lyase 2; AltName: Full=2-phosphoglycerate dehydratase 2 enolase [Zea mays] pollen 2-phosphoglycerate dehydrogenase 2 precursor [Cynodon dactylon]
GRMZM2G070422	gi|195628018|gb|ACG35839.1|	57	7e-24	enoyl-[acyl-carrier-protein] reductase [NADH] [Zea mays]
GRMZM2G049155	gi|195629872|gb|ACG36577.1|	73.9	5e-11	ENT domain containing protein [Zea mays]
GRMZM2G070284	gi|414588795|tpg|DAA39366.1|	73.2	8e-11	ENT domain containing protein [Zea mays]
GRMZM2G041633	gi|414589832|tpg|DAA40403.1|	65.1	2e-55	ENT domain containing protein [Zea mays]
GRMZM2G159700	gi|413923095|gb|AFW63027.1|	219.6	7e-56	enzyme of the cupin family protein [Zea mays]
GRMZM2G315601	gi|414865019|tpg|DAA43576.1|	276.2	3e-73	ESR2c1 proteinSR2g2 protein [Zea mays]
GRMZM2G060760	gi|226508846|ref|NP_001151405.1|	97.8	1e-147	esterase PIR7B [Zea mays] esterase PIR7B [Zea mays] esterase PIR7B [Zea mays]
GRMZM2G087827	gi|226495901|ref|NP_001147763.1|	369	0	esterase precursor [Zea mays] esterase precursor [Zea mays] esterase [Zea mays]
GRMZM2G002286	gi|413925198|gb|AFW65130.1|	224.2	1e-56	esterase/lipase/thioesterase [Zea mays]
GRMZM2G133057	gi|86438623|emb|CAJ26380.1|	199.1	1e-126	ETEA-like (expressed in T-cells and eosinophils in atopic dermatitis) protein [Brachypodium sylvaticum]
GRMZM2G089010	gi|38607380|gb|AAR25569.1|	338.2	8e-91	ethylene receptor [Zea mays] ethylene receptor [Zea mays]
GRMZM2G010555	gi|226532470|ref|NP_001148189.1|	332	1e-88	ethylene-responsive transcription factor 3 [Zea mays] ethylene-responsive transcription factor 3 [Zea mays]
GRMZM2G090010	gi|195645606|gb|ACG42271.1|	392.9	2e-107	ethylene-responsive transcription factor 4 [Zea mays]
GRMZM2G089995	gi|195645606|gb|ACG42271.1|	392.9	4e-108	ethylene-responsive transcription factor 4 [Zea mays]
GRMZM2G080048	gi|308081273|ref|NP_001183769.1|	65.9	6e-09	eukaryotic translation initiation factor 2 beta subunit isoform 1 [Zea mays] eukaryotic translation initiation factor 2 beta subunit [Zea mays] eukaryotic translation initiation factor 2 beta subunit isoform 1 [Zea mays] eukaryotic translation initiation factor 2 beta subunit isoform 2 [Zea mays]
GRMZM2G144282	gi|226531574|ref|NP_001149775.1|	91.7	8e-17	eukaryotic translation initiation factor 3 subunit 1 alpha, 35kDa [Zea mays] eukaryotic translation initiation factor 3 subunit 1 alpha, 35kDa [Zea mays]
GRMZM2G060567	gi|195653097|gb|ACG46016.1|	90.9	1e-16	eukaryotic translation initiation factor 3 subunit 1 alpha, 35kDa [Zea mays] eukaryotic translation initiation factor 3 subunit 1 alpha, 35kDa [Zea mays]
GRMZM2G703651	gi|413937593|gb|AFW72144.1|	55.1	2e-06	eukaryotic translation initiation factor 4B [Zea mays]
GRMZM2G474973	gi|413937593|gb|AFW72144.1|	55.8	2e-06	eukaryotic translation initiation factor 4B [Zea mays]
GRMZM2G139614	gi|413937593|gb|AFW72144.1|	256.5	2e-66	eukaryotic translation initiation factor 4B [Zea mays]
GRMZM2G165917	gi|195622350|gb|ACG33005.1|	892.9	0	eukaryotic translation initiation factor 5 [Zea mays] eucaryotic translation initiation factor5 isoform 1 [Zea mays] eucaryotic translation initiation factor5 isoform 2 [Zea mays]
GRMZM2G113696	gi|162458009|ref|NP_001105606.1|	70.5	2e-10	eukaryotic translation initiation factor 5A [Zea mays] eukaryotic translation initiation factor 5A [Zea mays] IF5A_MAIZE RecName: Full=Eukaryotic translation initiation factor 5A; Short=eIF-5A; AltName: Full=eIF-4D translation initiation factor 5A [Zea mays] translation initiation factor 5A [Zea mays] eukaryotic translation initiation factor 5A [Zea mays] eukaryotic translation initiation factor …
GRMZM2G144030	gi|162458009|ref|NP_001105606.1|	73.2	3e-11	eukaryotic translation initiation factor 5A [Zea mays] eukaryotic translation initiation factor 5A [Zea mays] IF5A_MAIZE RecName: Full=Eukaryotic translation initiation factor 5A; Short=eIF-5A; AltName: Full=eIF-4D translation initiation factor 5A [Zea mays] translation initiation factor 5A [Zea mays] eukaryotic translation initiation factor 5A [Zea mays] eukaryotic translation initiation factor …
GRMZM5G885285	gi|414877406|tpg|DAA54537.1|	1564.7	0	exocyst complex subunit Sec15-like family protein [Zea mays]
GRMZM2G112579	gi|226503988|ref|NP_001141594.1|	826.6	0	exopolygalacturonase precursor [Zea mays] exopolygalacturonase [Zea mays]
GRMZM2G158496	gi|226508962|ref|NP_001152546.1|	65.5	8e-09	exostosin-like [Zea mays] exostosin-like [Zea mays] exostosin-like protein [Zea mays]
GRMZM2G026147	gi|226491414|ref|NP_001147432.1|	82	5e-123	expansin-like 3 precursor [Zea mays] expansin-like 3 precursor [Zea mays] expansin-like 3 precursor [Zea mays] expansin-like 3 isoform 1 [Zea mays] expansin-like 3 isoform 2 [Zea mays]
GRMZM2G023392	gi|226532560|ref|NP_001148709.1|	211.8	5e-53	expp1 protein precursor [Zea mays] expp1 protein precursor [Zea mays]
GRMZM2G034503	gi|50399936|gb|AAT76324.1|	87.4	1e-15	expressed protein [Oryza sativa Japonica Group] Possible lysine decarboxylase family protein, expressed [Oryza sativa Japonica Group]
GRMZM2G478929	gi|25056007|gb|AAD55980.2|AF159297_1	431.4	5e-120	extensin-like protein [Zea mays]
GRMZM2G062554	gi|6630462|gb|AAF19550.1|AC007190_18	59.7	6e-07	F23N19.7 [Arabidopsis thaliana]
GRMZM5G806358	gi|162458032|ref|NP_001105557.1|	2092.8	0	FACT complex subunit SPT16 [Zea mays] SPT16_MAIZE RecName: Full=FACT complex subunit SPT16; AltName: Full=Facilitates chromatin transcription complex subunit SPT16; AltName: Full=Global transcription factor group C protein 102 global transcription factor group C 102 [Zea mays] FACT complex subunit SPT16 isoform 1 [Zea mays] FACT complex subunit SPT16 isoform 2 [Zea mays]
GRMZM2G463730	gi|414873150|tpg|DAA51707.1|	83.2	7e-14	FAR1-domain family sequence [Zea mays]
GRMZM2G155980	gi|414873881|tpg|DAA52438.1|	57.4	1e-24	FAR1-domain family sequence [Zea mays]
GRMZM2G034868	gi|414878482|tpg|DAA55613.1|	60.8	6e-07	FAR1-domain family sequence [Zea mays]
GRMZM2G302323	gi|413921193|gb|AFW61125.1|	1720.3	0	FAR1-domain family sequence [Zea mays]
GRMZM2G043250	gi|413937201|gb|AFW71752.1|	1415.6	0	FAR1-domain family sequence [Zea mays]
GRMZM2G117108	gi|413937697|gb|AFW72248.1|	60.5	4e-07	FAR1-domain family sequence [Zea mays]
GRMZM2G114461	gi|414887587|tpg|DAA63601.1|	1269.6	0	FAR1-domain family sequence [Zea mays]
GRMZM2G148940	gi|413954456|gb|AFW87105.1|	1369.4	0	FAR1-domain family sequence [Zea mays]
GRMZM2G129311	gi|293333263|ref|NP_001168050.1|	162.9	5e-38	FAR1-domain family sequence [Zea mays] FAR1-domain family sequence [Zea mays]
GRMZM2G168681	gi|413948310|gb|AFW80959.1|	66.6	4e-09	farnesyl pyrophosphate synthase1 [Zea mays]
GRMZM2G147721	gi|413951034|gb|AFW83683.1|	86.7	3e-15	farnesyl pyrophosphate synthetase [Zea mays]
GRMZM2G104041	gi|195617686|gb|ACG30673.1|	61.6	8e-78	farnesylated protein 2 [Zea mays] farnesylated protein 2 isoform 1 [Zea mays] farnesylated protein 2 isoform 2 [Zea mays]
GRMZM2G003752	gi|414585817|tpg|DAA36388.1|	823.9	0	fasciclin-like arabinogalactan protein 10 [Zea mays]
GRMZM2G177242	gi|414876249|tpg|DAA53380.1|	526.6	4e-148	fasciclin-like arabinogalactan protein 7 [Zea mays]
AC234156.1_FG005	gi|226508776|ref|NP_001147865.1|	529.6	2e-149	fasciclin-like arabinogalactan protein 7 precursor [Zea mays] fasciclin-like arabinogalactan protein 7 precursor [Zea mays] fasciclin-like arabinogalactan protein 7 precursor [Zea mays]
GRMZM2G045690	gi|226490932|ref|NP_001149672.1|	387.5	1e-105	fb27 [Zea mays] fb27 [Zea mays] fb27 [Zea mays] fb27 isoform 1 [Zea mays] fb27 isoform 2 [Zea mays]
GRMZM2G116603	gi|414887043|tpg|DAA63057.1|	825.9	0	F-box domain containing protein [Zea mays]
GRMZM2G005486	gi|414589611|tpg|DAA40182.1|	157.5	0	F-box domain containing protein [Zea mays]
GRMZM2G047777	gi|414589775|tpg|DAA40346.1|	897.5	0	F-box domain containing protein [Zea mays]
GRMZM2G111261	gi|413921068|gb|AFW61000.1|	918.7	0	F-box domain containing protein [Zea mays]
GRMZM2G021998	gi|413936796|gb|AFW71347.1|	909.1	0	F-box domain containing protein [Zea mays]
GRMZM2G435096	gi|414885446|tpg|DAA61460.1|	444.1	3e-123	F-box domain containing protein [Zea mays]
GRMZM2G157631	gi|413949780|gb|AFW82429.1|	822	0	F-box domain containing protein [Zea mays]
AC207342.3_FG007	gi|195626670|gb|ACG35165.1|	148.3	8e-34	F-box domain containing protein [Zea mays]
GRMZM2G077143	gi|414879076|tpg|DAA56207.1|	108.6	1e-92	F-box domain containing protein [Zea mays]
GRMZM5G816545	gi|414880314|tpg|DAA57445.1|	791.6	0	F-box domain containing protein [Zea mays]
GRMZM5G827365	gi|414881216|tpg|DAA58347.1|	376.7	8e-103	F-box domain containing protein [Zea mays]
GRMZM2G015349	gi|414885446|tpg|DAA61460.1|	450.3	0	F-box domain containing protein [Zea mays]
GRMZM2G125954	gi|414885446|tpg|DAA61460.1|	941.4	0	F-box domain containing protein [Zea mays]
GRMZM2G348866	gi|414588570|tpg|DAA39141.1|	632.1	3e-179	F-box domain containing protein [Zea mays]
GRMZM2G083000	gi|414591942|tpg|DAA42513.1|	90.5	0	F-box domain containing protein [Zea mays]
GRMZM2G348855	gi|414588570|tpg|DAA39141.1|	632.1	9e-180	F-box domain containing protein [Zea mays]
GRMZM2G017044	gi|226496447|ref|NP_001149539.1|	853.2	0	F-box domain containing protein [Zea mays] F-box domain containing protein [Zea mays] F-box domain containing protein [Zea mays]
GRMZM2G111511	gi|226532908|ref|NP_001151107.1|	792	0	F-box domain containing protein [Zea mays] F-box domain containing protein [Zea mays]
GRMZM2G132913	gi|259490402|ref|NP_001159080.1|	117.5	0	F-box domain containing protein [Zea mays] F-box domain containing protein [Zea mays]
GRMZM2G052268	gi|226495563|ref|NP_001152221.1|	855.1	0	F-box domain containing protein [Zea mays] F-box domain containing protein [Zea mays] F-box domain containing protein [Zea mays]
GRMZM2G171022	gi|414867272|tpg|DAA45829.1|	521.9	2e-146	F-box domain containing protein isoform 1 [Zea mays] F-box domain containing protein isoform 2 [Zea mays]
GRMZM2G069649	gi|413936142|gb|AFW70693.1|	1246.1	0	F-box family member [Zea mays]
GRMZM2G095397	gi|226530566|ref|NP_001149408.1|	29.6	2e-107	F-box protein GID2 [Zea mays] F-box protein GID2 [Zea mays]
GRMZM2G074844	gi|226533387|ref|NP_001150772.1|	716.8	0	F-box protein interaction domain containing protein [Zea mays] F-box protein interaction domain containing protein [Zea mays] F-box protein interaction domain containing protein [Zea mays] F-box protein interaction domain containing protein isoform 1 [Zea mays] F-box protein interaction domain containing protein isoform 2 [Zea mays]
GRMZM2G128215	gi|226533387|ref|NP_001150772.1|	716.8	0	F-box protein interaction domain containing protein [Zea mays] F-box protein interaction domain containing protein [Zea mays] F-box protein interaction domain containing protein [Zea mays] F-box protein interaction domain containing protein isoform 1 [Zea mays] F-box protein interaction domain containing protein isoform 2 [Zea mays]
GRMZM2G359127	gi|226507120|ref|NP_001151112.1|	297.7	1e-79	ferredoxin [Zea mays] ferredoxin [Zea mays] ferredoxin [Zea mays]
GRMZM2G106190	gi|413945475|gb|AFW78124.1|	312.4	1e-83	ferredoxin-6, Precursor [Zea mays]
GRMZM2G036609	gi|414887960|tpg|DAA63974.1|	61.2	8e-07	ferredoxin-dependent glutamate synthase1 isoform 1 [Zea mays] ferredoxin-dependent glutamate synthase1 isoform 2 [Zea mays]
GRMZM2G058760	gi|414873211|tpg|DAA51768.1|	160.6	1e-37	ferredoxin-NADP reductase Precursor [Zea mays]
GRMZM2G157458	gi|413923213|gb|AFW63145.1|	313.5	2e-84	ferredoxin-thioredoxin reductase, variable chain [Zea mays]
GRMZM2G068557	gi|414587056|tpg|DAA37627.1|	129	8e-28	ferric reductase-like transmembrane component [Zea mays]
GRMZM2G325575	gi|413924631|gb|AFW64563.1|	34.7	1e-25	ferritin1 [Zea mays]
GRMZM2G147266	gi|413915863|gb|AFW55795.1|	113.6	0	ferritin-like protein isoform 1 [Zea mays] ferritin-like protein isoform 2 [Zea mays] ferritin-like protein isoform 3 [Zea mays] ferritin-like protein isoform 4 [Zea mays]
GRMZM2G084327	gi|414584773|tpg|DAA35344.1|	75.9	2e-12	fiber protein Fb34 [Zea mays]
GRMZM2G029184	gi|226506444|ref|NP_001148657.1|	77	2e-47	fiber protein Fb34 precursor [Zea mays] fiber protein Fb34 [Zea mays] fiber protein Fb34 [Zea mays]
GRMZM2G029518	gi|226494015|ref|NP_001152444.1|	58.9	1e-07	fibroin heavy chain precursor [Zea mays] fibroin heavy chain precursor [Zea mays] fibroin heavy chain [Zea mays]
GRMZM2G100456	gi|413933140|gb|AFW67691.1|	139.8	1e-31	FIP1 [Zea mays]
GRMZM2G046782	gi|413918979|gb|AFW58911.1|	52.4	3e-138	FIP1 [Zea mays]
GRMZM2G089528	gi|195613962|gb|ACG28811.1|	435.6	0	flavonoid 3-monooxygenase [Zea mays]
GRMZM2G152179	gi|226493285|ref|NP_001146492.1|	713	0	flavonol 4-sulfotransferase [Zea mays] flavonol 4-sulfotransferase [Zea mays] flavonol 4-sulfotransferase [Zea mays]
GRMZM2G341959	gi|226496149|ref|NP_001150618.1|	695.3	0	flavonol 4-sulfotransferase [Zea mays] flavonol 4-sulfotransferase [Zea mays] flavonol 4-sulfotransferase isoform 1 [Zea mays] flavonol 4-sulfotransferase isoform 2 [Zea mays]
GRMZM2G175343	gi|414584910|tpg|DAA35481.1|	318.9	0	flavonol synthase/flavanone 3-hydroxylase [Zea mays]
GRMZM2G067424	gi|413919804|gb|AFW59736.1|	962.6	0	flavonol-3-O-glycoside-7-O-glucosyltransferase 1 [Zea mays]
GRMZM2G165133	gi|226501178|ref|NP_001146036.1|	407.1	3e-112	flavoprotein wrbA [Zea mays] flavoprotein wrbA [Zea mays] flavoprotein wrbA [Zea mays]
GRMZM5G869779	gi|414870839|tpg|DAA49396.1|	61.2	3e-07	folylpolyglutamate synthase [Zea mays]
GRMZM2G083711	gi|413953461|gb|AFW86110.1|	258.8	2e-67	formiminotransferase-like protein [Zea mays]
GRMZM2G371670	gi|14719283|gb|AAK73108.1|AF391808_10	2442.9	0	Fourf gag/pol protein [Zea mays] Fourf gag/pol protein [Zea mays]
AC202989.3_FG007	gi|14719283|gb|AAK73108.1|AF391808_10	2567	0	Fourf gag/pol protein [Zea mays] Fourf gag/pol protein [Zea mays]
GRMZM2G072121	gi|14719283|gb|AAK73108.1|AF391808_10	1043.5	0	Fourf gag/pol protein [Zea mays] Fourf gag/pol protein [Zea mays]
GRMZM2G089365	gi|195656403|gb|ACG47669.1|	95.9	5e-18	fructose-bisphosphate aldolase [Zea mays]
GRMZM2G066024	gi|226492743|ref|NP_001150049.1|	692.2	0	fructose-bisphosphate aldolase cytoplasmic isozyme [Zea mays] fructose-bisphosphate aldolase cytoplasmic isozyme [Zea mays] fructose-bisphosphate aldolase [Zea mays]
GRMZM2G048836	gi|212274447|ref|NP_001130462.1|	1331.2	0	ftsH6-Zea mays FtsH protease [Zea mays] ftsH6-Zea mays FtsH protease [Zea mays]
GRMZM2G156516	gi|414873771|tpg|DAA52328.1|	41.2	2e-37	fumarylacetoacetate hydrolase domain-containing protein 1 isoform 1 [Zea mays] fumarylacetoacetate hydrolase domain-containing protein 1 isoform 2 [Zea mays]
GRMZM2G703013	gi|413918562|gb|AFW58494.1|	55.8	1e-06	FUSICOCCIN receptor protein s [Zea mays]
GRMZM2G102499	gi|413918562|gb|AFW58494.1|	80.9	2e-13	FUSICOCCIN receptor protein s [Zea mays]
GRMZM2G078641	gi|413918562|gb|AFW58494.1|	79.7	1e-12	FUSICOCCIN receptor protein s [Zea mays]
GRMZM2G010920	gi|408690362|gb|AFU81641.1|	139.4	3e-31	G2-like transcription factor, partial [Zea mays subsp. mays]
GRMZM2G125704	gi|408690364|gb|AFU81642.1|	90.1	2e-16	G2-like transcription factor, partial [Zea mays subsp. mays]
GRMZM2G018678	gi|20502803|gb|AAM22635.1|AF434192_2	2563.5	0	Gag and Pol [Zea mays]
GRMZM2G081953	gi|20502803|gb|AAM22635.1|AF434192_2	2565	0	Gag and Pol [Zea mays]
GRMZM5G860469	gi|20502803|gb|AAM22635.1|AF434192_2	2559.6	0	Gag and Pol [Zea mays]
GRMZM5G882852	gi|20502803|gb|AAM22635.1|AF434192_2	995.7	0	Gag and Pol [Zea mays]
GRMZM2G029356	gi|20502803|gb|AAM22635.1|AF434192_2	2559.6	0	Gag and Pol [Zea mays]
GRMZM5G819807	gi|20502803|gb|AAM22635.1|AF434192_2	2561.2	0	Gag and Pol [Zea mays]
GRMZM2G019907	gi|20502803|gb|AAM22635.1|AF434192_2	82	1e-12	Gag and Pol [Zea mays]
GRMZM2G005082	gi|20502803|gb|AAM22635.1|AF434192_2	48.5	0	Gag and Pol [Zea mays]
GRMZM2G309316	gi|20502803|gb|AAM22635.1|AF434192_2	278.5	0	Gag and Pol [Zea mays]
GRMZM2G133988	gi|20502803|gb|AAM22635.1|AF434192_2	2558.1	0	Gag and Pol [Zea mays]
GRMZM2G110881	gi|20502803|gb|AAM22635.1|AF434192_2	895.6	0	Gag and Pol [Zea mays]
GRMZM2G363982	gi|20502803|gb|AAM22635.1|AF434192_2	993.8	0	Gag and Pol [Zea mays]
GRMZM2G434715	gi|20502803|gb|AAM22635.1|AF434192_2	2558.9	0	Gag and Pol [Zea mays]
GRMZM2G156238	gi|20502803|gb|AAM22635.1|AF434192_2	2558.5	0	Gag and Pol [Zea mays]
GRMZM2G058162	gi|20502803|gb|AAM22635.1|AF434192_2	147.9	5e-33	Gag and Pol [Zea mays]
GRMZM2G044442	gi|20502803|gb|AAM22635.1|AF434192_2	870.9	0	Gag and Pol [Zea mays]
GRMZM2G103070	gi|7444442|pir||T02087	1429.5	0	gag/pol polyprotein - maize retrotransposon Hopscotch copia-like retrotransposon Hopscotch polyprotein [Zea mays]
GRMZM2G179366	gi|414869601|tpg|DAA48158.1|	79.3	4e-38	GAGA-binding protein [Zea mays]
GRMZM2G389416	gi|18092337|gb|AAL59229.1|AF448416_9	593.6	0	gag-pol [Zea mays]
GRMZM5G877259	gi|18092337|gb|AAL59229.1|AF448416_9	24.3	0	gag-pol [Zea mays]
GRMZM2G019090	gi|18092337|gb|AAL59229.1|AF448416_9	414.8	9e-113	gag-pol [Zea mays]
GRMZM2G126128	gi|18092337|gb|AAL59229.1|AF448416_9	95.1	1e-16	gag-pol [Zea mays]
GRMZM2G060727	gi|18092337|gb|AAL59229.1|AF448416_9	65.5	1e-07	gag-pol [Zea mays]
GRMZM2G179521	gi|18092337|gb|AAL59229.1|AF448416_9	279.6	1e-72	gag-pol [Zea mays]
GRMZM2G018447	gi|18092337|gb|AAL59229.1|AF448416_9	741.5	0	gag-pol [Zea mays]
GRMZM2G178192	gi|18092337|gb|AAL59229.1|AF448416_9	23.5	5e-94	gag-pol [Zea mays]
GRMZM2G445999	gi|18092337|gb|AAL59229.1|AF448416_9	54.7	2e-69	gag-pol [Zea mays]
GRMZM2G114653	gi|18092337|gb|AAL59229.1|AF448416_9	940.6	0	gag-pol [Zea mays]
GRMZM2G110158	gi|18092337|gb|AAL59229.1|AF448416_9	28.5	9e-126	gag-pol [Zea mays]
GRMZM2G364060	gi|18092337|gb|AAL59229.1|AF448416_9	102.1	2e-19	gag-pol [Zea mays]
GRMZM2G337389	gi|18092337|gb|AAL59229.1|AF448416_9	242.7	0	gag-pol [Zea mays]
GRMZM2G034848	gi|22296822|gb|AAM94350.1|	100.5	9e-19	gag-pol polyprotein [Zea mays]
GRMZM2G098438	gi|4234852|gb|AAD12997.1|	184.9	3e-44	gag-pol polyprotein [Zea mays]
GRMZM2G032505	gi|22296822|gb|AAM94350.1|	29.6	2e-15	gag-pol polyprotein [Zea mays]
GRMZM2G369242	gi|4234846|gb|AAD12994.1|	1159	0	gag-pol polyprotein [Zea mays]
GRMZM2G165919	gi|195625444|gb|ACG34552.1|	259.6	0	galactinol synthase 3 [Zea mays] galactinol synthase 1 [Zea mays]
GRMZM2G458549	gi|414873763|tpg|DAA52320.1|	87	5e-15	galactokinase [Zea mays]
GRMZM2G149935	gi|414591889|tpg|DAA42460.1|	80.9	2e-13	galactosyltransferase/ transferase [Zea mays]
GRMZM2G065073	gi|226499210|ref|NP_001147571.1|	156	9e-36	gamma-glutamyltranspeptidase 1 precursor [Zea mays] gamma-glutamyltranspeptidase 1 precursor [Zea mays] gamma-glutamyltranspeptidase 1 [Zea mays]
GRMZM2G322892	gi|413943594|gb|AFW76243.1|	65.1	6e-09	gastric triacylglycerol lipase [Zea mays]
GRMZM2G039586	gi|413954362|gb|AFW87011.1|	312.8	0	GATA transcription factor 20 [Zea mays]
GRMZM2G104390	gi|195649957|gb|ACG44446.1|	74.3	8e-12	GATA transcription factor 22 [Zea mays] C2C2-GATA transcription factor [Zea mays]
GRMZM2G138967	gi|226496751|ref|NP_001150557.1|	106.3	1e-21	GATA zinc finger family protein [Zea mays] GATA zinc finger family protein [Zea mays] GATA zinc finger family protein [Zea mays]
GRMZM2G160136	gi|162459829|ref|NP_001105364.1|	130.2	2e-28	G-box binding factor 1 [Zea mays] G-box binding factor 1 [Zea mays]
GRMZM2G011923	gi|414873981|tpg|DAA52538.1|	125.2	8e-27	gda-1 isoform 1 [Zea mays] gda-1 isoform 2 [Zea mays]
GRMZM2G138907	gi|413920559|gb|AFW60491.1|	70.1	1e-56	GDP-mannose 3,5-epimerase 2 isoform 1 [Zea mays] GDP-mannose 3,5-epimerase 2 isoform 2 [Zea mays]
GRMZM2G363004	gi|226508968|ref|NP_001148746.1|	399.8	1e-109	germin-like protein 1 precursor [Zea mays] germin-like protein 1 precursor [Zea mays]
GRMZM2G127232	gi|414870466|tpg|DAA49023.1|	166.4	8e-161	gibberellin 20 oxidase 2 [Zea mays]
GRMZM2G002704	gi|226533520|ref|NP_001149522.1|	186.8	1e-45	gibberellin 20 oxidase 2 [Zea mays] gibberellin 20 oxidase 2 [Zea mays] gibberellin 20 oxidase 2 [Zea mays]
GRMZM2G031432	gi|414875760|tpg|DAA52891.1|	259.2	1e-67	gibberellin 2-beta-dioxygenase [Zea mays]
GRMZM2G427618	gi|413946057|gb|AFW78706.1|	164.1	7e-39	gibberellin 2-beta-dioxygenase [Zea mays]
GRMZM2G051619	gi|413944765|gb|AFW77414.1|	177.2	2e-42	gibberellin 2-beta-dioxygenase [Zea mays]
GRMZM2G006964	gi|414586325|tpg|DAA36896.1|	186	3e-45	gibberellin 2-beta-dioxygenase 7 [Zea mays]
GRMZM2G140909	gi|414885785|tpg|DAA61799.1|	677.9	0	gibberellin receptor GID1L2 [Zea mays]
GRMZM2G301932	gi|414887875|tpg|DAA63889.1|	193.4	1e-47	gibberellin receptor GID1L2 [Zea mays]
GRMZM2G062019	gi|414591302|tpg|DAA41873.1|	698.4	0	gibberellin receptor GID1L2 [Zea mays]
GRMZM2G049675	gi|413937369|gb|AFW71920.1|	692.2	0	gibberellin receptor GID1L2 [Zea mays]
GRMZM2G064193	gi|413922433|gb|AFW62365.1|	673.7	0	gibberellin receptor GID1L2 [Zea mays]
GRMZM2G111421	gi|413944094|gb|AFW76743.1|	665.2	0	gibberellin receptor GID1L2 [Zea mays]
GRMZM2G061695	gi|162464224|ref|NP_001105551.1|	100.1	1e-43	gibberellin responsive1 [Zea mays] ZmGR2c [Zea mays] zmGR2c protein [Zea mays]
GRMZM2G164090	gi|226958317|ref|NP_001152944.1|	31.2	6e-37	gibberellin-regulated protein 2 precursor [Zea mays] gibberellin-regulated protein 2 precursor [Zea mays] gibberellin-regulated protein 2 precursor [Zea mays] gibberellin-regulated protein 2 precursor [Zea mays] gibberellin-regulated protein 2 [Zea mays]
GRMZM2G154169	gi|195645654|gb|ACG42295.1|	64.7	1e-08	GIF2 [Zea mays]
GRMZM2G107101	gi|413947633|gb|AFW80282.1|	119	1e-24	gigantea1A [Zea mays]
GRMZM5G844173	gi|414876015|tpg|DAA53146.1|	65.9	1e-08	gigantea1B [Zea mays]
GRMZM2G376432	gi|226532409|ref|NP_001147420.1|	279.6	2e-73	GIR1 precursor [Zea mays] GIR1 [Zea mays]
GRMZM2G067919	gi|414872021|tpg|DAA50578.1|	59.3	0	globulin1 [Zea mays]
GRMZM2G026703	gi|414873301|tpg|DAA51858.1|	333.6	0	globulin2 [Zea mays] 1802402A globulin 2
GRMZM2G114642	gi|414885551|tpg|DAA61565.1|	156.4	5e-142	glossy1 [Zea mays]
GRMZM2G098239	gi|414585504|tpg|DAA36075.1|	322.8	2e-86	glossy2 [Zea mays]
AC205703.4_FG006	gi|162459763|ref|NP_001105406.1|	176.4	2e-42	glossy8 [Zea mays] AF302098_1 beta-ketoacyl reductase [Zea mays] b-keto acyl reductase [Zea mays] steroid dehydrogenase KIK-I [Zea mays] glossy8 [Zea mays]
GRMZM2G123714	gi|414872900|tpg|DAA51457.1|	125.6	5e-27	glucan endo-1,3-beta-glucosidase 3 [Zea mays]
GRMZM2G059212	gi|302753634|ref|XP_002960241.1|	72.4	3e-35	glucan synthase like 3 [Selaginella moellendorffii] glucan synthase like 3 [Selaginella moellendorffii]
GRMZM5G836910	gi|413939324|gb|AFW73875.1|	65.1	1e-08	glutamate-oxaloacetate transaminase2 [Zea mays]
GRMZM2G024104	gi|56681317|gb|AAW21275.1|	76.3	4e-12	glutamine synthetase [Saccharum officinarum]
GRMZM2G032531	gi|53680379|gb|AAU89392.1|	74.3	2e-139	glutamine-dependent asparagine synthetase [Triticum aestivum]
GRMZM2G002959	gi|226492968|ref|NP_001148492.1|	70.9	3e-10	glutaryl-CoA dehydrogenase [Zea mays] glutaryl-CoA dehydrogenase [Zea mays]
GRMZM2G428168	gi|195623874|gb|ACG33767.1|	479.9	4e-134	glutathione S-transferase [Zea mays] glutathione S-transferase GST 21 [Zea mays]
GRMZM2G119499	gi|414864665|tpg|DAA43222.1|	45.1	0	glutathione S-transferase GST 11 [Zea mays]
GRMZM2G175134	gi|414867587|tpg|DAA46144.1|	562.4	6e-159	glutathione S-transferase GST 14 [Zea mays]
GRMZM2G363540	gi|162458733|ref|NP_001104989.1|	482.3	1e-134	glutathione S-transferase GST 26 [Zea mays] AF244691_1 glutathione S-transferase GST 26 [Zea mays] glutathione S-transferase GSTU6 [Zea mays]
GRMZM2G127789	gi|414878687|tpg|DAA55818.1|	218.4	1e-126	glutathione S-transferase GST 29 [Zea mays]
GRMZM2G475059	gi|414864690|tpg|DAA43247.1|	69.7	2e-10	glutathione S-transferase GST 31 [Zea mays]
GRMZM2G066369	gi|414867473|tpg|DAA46030.1|	238.8	5e-154	glutathione S-transferase GSTU6 [Zea mays]
GRMZM2G146913	gi|414880889|tpg|DAA58020.1|	249.6	1e-137	glutathione S-transferase GSTU6 [Zea mays]
GRMZM2G056388	gi|414880891|tpg|DAA58022.1|	223.8	2e-127	glutathione S-transferase GSTU6 [Zea mays]
GRMZM2G156877	gi|195617180|gb|ACG30420.1|	114.8	5e-24	glutathione S-transferase IV [Zea mays] glutathione S-transferase GST 8 [Zea mays]
GRMZM2G146246	gi|414878829|tpg|DAA55960.1|	37	2e-25	glutathione S-transferase4 [Zea mays]
GRMZM2G071630	gi|162462949|ref|NP_001105385.1|	69.7	4e-10	glyceraldehyde-3-phosphate dehydrogenase 3, cytosolic [Zea mays] G3PC3_MAIZE RecName: Full=Glyceraldehyde-3-phosphate dehydrogenase 3, cytosolic cytosolic glyceroldehyde-3-phosphate dehydrogenase GAPC3 [Zea mays] glyceraldehyde-3-phosphate dehydrogenase3 [Zea mays]
GRMZM2G072298	gi|414876825|tpg|DAA53956.1|	486.1	2e-135	glycerol-3-phosphate acyltransferase 1 [Zea mays]
GRMZM2G083195	gi|414879647|tpg|DAA56778.1|	404.1	9e-111	glycerol-3-phosphate acyltransferase 8 [Zea mays]
GRMZM2G090747	gi|195635211|gb|ACG37074.1|	95.9	5e-18	glycerol-3-phosphate dehydrogenase [Zea mays]
GRMZM2G399183	gi|413916427|gb|AFW56359.1|	104.8	3e-21	glycine cleavage H-protein [Zea mays]
GRMZM2G051208	gi|413926443|gb|AFW66375.1|	63.9	1e-08	glycine cleavage system H protein 1 [Zea mays]
GRMZM2G149446	gi|414871246|tpg|DAA49803.1|	435.3	6e-121	glycine-rich cell wall structural protein 2 [Zea mays]
GRMZM2G080603	gi|195612516|gb|ACG28088.1|	84.3	7e-86	glycine-rich RNA-binding protein 2 [Zea mays] glycine-rich protein1 isoform 1 [Zea mays] glycine-rich protein1 isoform 2 [Zea mays]
GRMZM2G082931	gi|226502290|ref|NP_001150604.1|	79.7	4e-13	glycine-rich RNA-binding protein 7 [Zea mays] glycine-rich RNA-binding protein 7 [Zea mays] glycine-rich RNA-binding protein 7 [Zea mays]
GRMZM2G011213	gi|413947390|gb|AFW80039.1|	181	9e-44	glycoprotein [Zea mays]
GRMZM2G365134	gi|414867748|tpg|DAA46305.1|	1016.5	0	glycoprotein [Zea mays]
GRMZM2G091756	gi|414880306|tpg|DAA57437.1|	367.9	3e-100	glycoprotein [Zea mays]
GRMZM2G178025	gi|195616232|gb|ACG29946.1|	462.2	0	glycoside transferase, six-hairpin, subgroup [Zea mays] glycoside transferase, six-hairpin, subgroup [Zea mays] cellulase [Zea mays]
GRMZM2G007347	gi|226529375|ref|NP_001151925.1|	390.2	1e-106	glycosyl hydrolase, family 43 protein [Zea mays] glycosyl hydrolase, family 43 protein [Zea mays]
GRMZM2G160585	gi|414585110|tpg|DAA35681.1|	76.3	5e-12	glycosyltransferase [Zea mays]
GRMZM5G869532	gi|413934620|gb|AFW69171.1|	92.8	4e-17	glycosyltransferase [Zea mays]
GRMZM2G113655	gi|413934620|gb|AFW69171.1|	138.3	1e-30	glycosyltransferase [Zea mays]
GRMZM2G131055	gi|413948188|gb|AFW80837.1|	1073.9	0	glycosyltransferase [Zea mays]
GRMZM2G098793	gi|413934852|gb|AFW69403.1|	907.9	0	glycosyltransferase [Zea mays]
GRMZM2G412986	gi|413953933|gb|AFW86582.1|	65.9	1e-08	glycosyltransferase [Zea mays]
GRMZM2G129302	gi|414866374|tpg|DAA44931.1|	946.4	0	glycosyltransferase 5 [Zea mays]
GRMZM2G108318	gi|226497756|ref|NP_001148827.1|	878.2	0	glycylpeptide N-tetradecanoyltransferase 1 [Zea mays] glycylpeptide N-tetradecanoyltransferase 1 [Zea mays] glycylpeptide N-tetradecanoyltransferase isoform 1 [Zea mays] glycylpeptide N-tetradecanoyltransferase isoform 2 [Zea mays] glycylpeptide N-tetradecanoyltransferase isoform 3 [Zea mays]
GRMZM2G027336	gi|226531544|ref|NP_001150444.1|	1139.8	0	glyoxal oxidase precursor [Zea mays] glyoxal oxidase [Zea mays] glyoxal oxidase [Zea mays]
GRMZM2G136072	gi|413947698|gb|AFW80347.1|	60.1	0	glyoxylate reductase [Zea mays]
GRMZM2G159587	gi|414868354|tpg|DAA46911.1|	302.4	5e-80	glyoxylate reductase [Zea mays]
GRMZM2G039968	gi|413947828|gb|AFW80477.1|	35.4	1e-59	glyoxylate reductase isoform 1 [Zea mays]
GRMZM2G357595	gi|413924832|gb|AFW64764.1|	72.8	4e-11	grancalcin [Zea mays]
GRMZM2G082387	gi|226506408|ref|NP_001147776.1|	891.3	0	GRAS family transcription factor containing protein [Zea mays] GRAS family transcription factor containing protein [Zea mays] transcription factor containing protein, GRAS family [Zea mays]
GRMZM2G145019	gi|226499448|ref|NP_001148862.1|	92	5e-17	Grave disease carrier protein [Zea mays] Grave disease carrier protein [Zea mays]
GRMZM2G166348	gi|226499448|ref|NP_001148862.1|	62	4e-08	Grave disease carrier protein [Zea mays] Grave disease carrier protein [Zea mays]
GRMZM2G033612	gi|323388707|gb|ADX60158.1|	38.9	3e-24	GRF transcription factor [Zea mays]
GRMZM2G132000	gi|77553656|gb|ABA96452.1|	157.1	2e-36	GRF zinc finger family protein [Oryza sativa Japonica Group]
GRMZM2G129147	gi|413919416|gb|AFW59348.1|	69.3	5e-10	growth-regulating factor [Zea mays]
GRMZM2G096709	gi|195621778|gb|ACG32719.1|	150.2	1e-34	growth-regulating factor [Zea mays]
GRMZM2G124566	gi|226529630|ref|NP_001152607.1|	212.6	1e-53	growth-regulating factor [Zea mays] growth-regulating factor [Zea mays] growth-regulating factor [Zea mays]
GRMZM2G178261	gi|414872596|tpg|DAA51153.1|	129.4	5e-28	growth-regulating factor 1 isoform 1 [Zea mays] growth-regulating factor 1 isoform 2 [Zea mays]
GRMZM2G303044	gi|226501896|ref|NP_001152623.1|	238.4	2e-61	Grx_A2 - glutaredoxin subgroup III [Zea mays] Grx_A2 - glutaredoxin subgroup III [Zea mays] grx_A2-glutaredoxin subgroup III [Zea mays]
GRMZM2G023237	gi|414881071|tpg|DAA58202.1|	312.4	8e-84	grx_I1-glutaredoxin subgroup III [Zea mays]
GRMZM2G073770	gi|413923402|gb|AFW63334.1|	181	1e-43	GSDL-motif protein lipase [Zea mays]
GRMZM2G129357	gi|226510462|ref|NP_001146786.1|	225.3	6e-57	GST6 protein [Zea mays] GST6 protein [Zea mays]
GRMZM2G180272	gi|226508584|ref|NP_001148249.1|	84.3	1e-14	GTPase activating protein [Zea mays] GTPase activating protein [Zea mays]
GRMZM2G097728	gi|413938047|gb|AFW72598.1|	56.2	4e-60	GTP-binding protein YPTM2 isoform 1 [Zea mays] GTP-binding protein YPTM2 isoform 2 [Zea mays]
GRMZM2G140602	gi|414871639|tpg|DAA50196.1|	172.9	5e-41	guanine nucleotide-binding protein-like 3 [Zea mays]
GRMZM2G025171	gi|413924538|gb|AFW64470.1|	469.2	1e-130	H(+)-transporting ATP synthase isoform 1 [Zea mays] H(+)-transporting ATP synthase isoform 2 [Zea mays]
GRMZM2G075900	gi|414877937|tpg|DAA55068.1|	66.2	1e-08	h+-translocating pyrophosphatase [Zea mays]
GRMZM2G069410	gi|239985667|ref|NP_001106067.1|	66.2	3e-09	H+-transH+-translocating pyrophosphatase [Zea mays]
GRMZM5G867893	gi|90399051|emb|CAJ86100.1|	285.8	1e-75	H0103C06.4 [Oryza sativa Indica Group] H0403D02.20 [Oryza sativa Indica Group]
GRMZM2G127396	gi|116310038|emb|CAH67061.1|	559.7	5e-157	H0112G12.6 [Oryza sativa Indica Group]
GRMZM2G057910	gi|116310038|emb|CAH67061.1|	63.2	6e-37	H0112G12.6 [Oryza sativa Indica Group]
AC210013.4_FG008	gi|116310038|emb|CAH67061.1|	230.7	3e-58	H0112G12.6 [Oryza sativa Indica Group]
GRMZM2G109221	gi|116317784|emb|CAH65761.1|	1122.1	0	H0215A08.3 [Oryza sativa Indica Group]
GRMZM2G164308	gi|116317784|emb|CAH65761.1|	36.6	1e-127	H0215A08.3 [Oryza sativa Indica Group]
GRMZM2G013283	gi|116317784|emb|CAH65761.1|	79.7	6e-12	H0215A08.3 [Oryza sativa Indica Group]
GRMZM2G069061	gi|116317784|emb|CAH65761.1|	103.2	8e-20	H0215A08.3 [Oryza sativa Indica Group]
GRMZM2G035620	gi|116317784|emb|CAH65761.1|	175.3	4e-41	H0215A08.3 [Oryza sativa Indica Group]
GRMZM2G545326	gi|116317784|emb|CAH65761.1|	62.4	3e-07	H0215A08.3 [Oryza sativa Indica Group]
GRMZM2G020920	gi|116317784|emb|CAH65761.1|	156.4	3e-112	H0215A08.3 [Oryza sativa Indica Group]
GRMZM2G067019	gi|116317784|emb|CAH65761.1|	64.3	1e-07	H0215A08.3 [Oryza sativa Indica Group]
GRMZM2G034122	gi|116317784|emb|CAH65761.1|	65.9	1e-08	H0215A08.3 [Oryza sativa Indica Group]
GRMZM2G067306	gi|116317784|emb|CAH65761.1|	1078.5	0	H0215A08.3 [Oryza sativa Indica Group]
GRMZM2G320949	gi|116317784|emb|CAH65761.1|	1098.2	0	H0215A08.3 [Oryza sativa Indica Group]
GRMZM2G355574	gi|116317784|emb|CAH65761.1|	67.8	8e-09	H0215A08.3 [Oryza sativa Indica Group]
GRMZM2G135256	gi|116317784|emb|CAH65761.1|	71.2	1e-09	H0215A08.3 [Oryza sativa Indica Group]
GRMZM2G075348	gi|116317784|emb|CAH65761.1|	981.1	0	H0215A08.3 [Oryza sativa Indica Group]
GRMZM2G327394	gi|116317784|emb|CAH65761.1|	83.2	4e-13	H0215A08.3 [Oryza sativa Indica Group]
GRMZM2G063144	gi|116317784|emb|CAH65761.1|	1072.4	0	H0215A08.3 [Oryza sativa Indica Group]
GRMZM2G335720	gi|116317784|emb|CAH65761.1|	132.9	2e-28	H0215A08.3 [Oryza sativa Indica Group]
GRMZM2G043183	gi|116317784|emb|CAH65761.1|	27.3	5e-14	H0215A08.3 [Oryza sativa Indica Group]
GRMZM2G011222	gi|116317784|emb|CAH65761.1|	182.2	9e-44	H0215A08.3 [Oryza sativa Indica Group]
GRMZM2G016892	gi|116317784|emb|CAH65761.1|	145.6	1e-110	H0215A08.3 [Oryza sativa Indica Group]
GRMZM5G823484	gi|116317784|emb|CAH65761.1|	1105.9	0	H0215A08.3 [Oryza sativa Indica Group]
GRMZM2G352607	gi|116317784|emb|CAH65761.1|	32.3	3e-149	H0215A08.3 [Oryza sativa Indica Group]
GRMZM2G028139	gi|116317784|emb|CAH65761.1|	150.2	0	H0215A08.3 [Oryza sativa Indica Group]
GRMZM2G156320	gi|116317784|emb|CAH65761.1|	1098.6	0	H0215A08.3 [Oryza sativa Indica Group]
GRMZM2G110976	gi|116317784|emb|CAH65761.1|	158.7	1e-89	H0215A08.3 [Oryza sativa Indica Group]
GRMZM2G009785	gi|116317784|emb|CAH65761.1|	83.6	1e-13	H0215A08.3 [Oryza sativa Indica Group]
GRMZM2G349603	gi|116317784|emb|CAH65761.1|	276.9	0	H0215A08.3 [Oryza sativa Indica Group]
GRMZM2G108125	gi|116317784|emb|CAH65761.1|	1120.5	0	H0215A08.3 [Oryza sativa Indica Group]
GRMZM2G052233	gi|116317784|emb|CAH65761.1|	214.2	0	H0215A08.3 [Oryza sativa Indica Group]
GRMZM2G129065	gi|116317784|emb|CAH65761.1|	81.3	2e-33	H0215A08.3 [Oryza sativa Indica Group]
GRMZM2G117360	gi|116317784|emb|CAH65761.1|	1095.5	0	H0215A08.3 [Oryza sativa Indica Group]
GRMZM2G094951	gi|116317784|emb|CAH65761.1|	128.3	8e-164	H0215A08.3 [Oryza sativa Indica Group]
GRMZM2G023636	gi|116317784|emb|CAH65761.1|	100.5	1e-18	H0215A08.3 [Oryza sativa Indica Group]
GRMZM2G106647	gi|116317784|emb|CAH65761.1|	58.9	2e-06	H0215A08.3 [Oryza sativa Indica Group]
AC233870.1_FG006	gi|116317784|emb|CAH65761.1|	208.8	0	H0215A08.3 [Oryza sativa Indica Group]
GRMZM2G168760	gi|116317784|emb|CAH65761.1|	67	2e-08	H0215A08.3 [Oryza sativa Indica Group]
GRMZM2G042084	gi|116317784|emb|CAH65761.1|	38.1	0	H0215A08.3 [Oryza sativa Indica Group]
GRMZM2G167088	gi|116317784|emb|CAH65761.1|	100.5	0	H0215A08.3 [Oryza sativa Indica Group]
GRMZM2G040320	gi|116317784|emb|CAH65761.1|	1110.1	0	H0215A08.3 [Oryza sativa Indica Group]
GRMZM2G098042	gi|116317784|emb|CAH65761.1|	37.7	0	H0215A08.3 [Oryza sativa Indica Group]
GRMZM2G012220	gi|116317784|emb|CAH65761.1|	149.4	6e-129	H0215A08.3 [Oryza sativa Indica Group]
GRMZM2G025611	gi|116309752|emb|CAH66795.1|	1650.6	0	H0215F08.6 [Oryza sativa Indica Group]
GRMZM5G833760	gi|116309752|emb|CAH66795.1|	145.2	4e-32	H0215F08.6 [Oryza sativa Indica Group]
GRMZM2G004305	gi|116309424|emb|CAH66499.1|	1570.1	0	H0321H01.8 [Oryza sativa Indica Group]
GRMZM2G445059	gi|116309424|emb|CAH66499.1|	145.6	1e-32	H0321H01.8 [Oryza sativa Indica Group]
GRMZM2G337633	gi|116310101|emb|CAH67121.1|	186.8	8e-45	H0502G05.12 [Oryza sativa Indica Group]
GRMZM2G103892	gi|90265100|emb|CAH67713.1|	249.6	0	H0512B01.8 [Oryza sativa Indica Group]
GRMZM2G029055	gi|90265100|emb|CAH67713.1|	145.2	3e-32	H0512B01.8 [Oryza sativa Indica Group]
GRMZM2G504910	gi|90265100|emb|CAH67713.1|	58.2	6e-127	H0512B01.8 [Oryza sativa Indica Group]
GRMZM2G045135	gi|195637784|gb|ACG38360.1|	137.5	2e-30	HAD-superfamily hydrolase, subfamily IIA [Zea mays] HAD-superfamily hydrolase, subfamily IIA [Zea mays]
GRMZM2G304548	gi|162458920|ref|NP_001105061.1|	387.5	3e-106	Hageman factor inhibitor [Zea mays] Hageman factor inhibitor [Zea mays] trypsin/factor XIIA inhibitor Precursor [Zea mays]
GRMZM2G309048	gi|414590458|tpg|DAA41029.1|	381.7	4e-105	harpin-induced protein [Zea mays]
GRMZM2G010924	gi|414590459|tpg|DAA41030.1|	434.5	7e-121	harpin-induced protein [Zea mays]
GRMZM2G093418	gi|413949891|gb|AFW82540.1|	497.7	1e-139	harpin-induced protein [Zea mays]
GRMZM2G011553	gi|414875596|tpg|DAA52727.1|	627.5	1e-178	harpin-induced protein [Zea mays]
GRMZM2G068322	gi|414875858|tpg|DAA52989.1|	572	1e-161	harpin-induced protein [Zea mays]
GRMZM2G175952	gi|414590467|tpg|DAA41038.1|	419.5	3e-116	harpin-induced protein [Zea mays]
GRMZM2G078771	gi|414880620|tpg|DAA57751.1|	502.7	4e-141	harpin-induced protein [Zea mays]
GRMZM2G042488	gi|414869247|tpg|DAA47804.1|	539.6	4e-152	harpin-induced protein [Zea mays]
GRMZM2G458448	gi|413946702|gb|AFW79351.1|	470.3	1e-131	harpin-induced protein [Zea mays]
GRMZM2G099067	gi|413915929|gb|AFW55861.1|	594.3	1e-168	harpin-induced protein [Zea mays]
GRMZM2G344187	gi|226502656|ref|NP_001150798.1|	112.5	1e-58	harpin-induced protein [Zea mays] harpin-induced protein [Zea mays] harpin-induced protein [Zea mays]
GRMZM2G107844	gi|108707190|gb|ABF94985.1|	241.9	0	hAT family dimerisation domain containing protein [Oryza sativa Japonica Group]
GRMZM2G027546	gi|77549563|gb|ABA92360.1|	372.1	0	hAT family dimerisation domain containing protein [Oryza sativa Japonica Group]
GRMZM2G039648	gi|108707190|gb|ABF94985.1|	38.5	3e-14	hAT family dimerisation domain containing protein [Oryza sativa Japonica Group]
GRMZM2G034945	gi|77549563|gb|ABA92360.1|	122.9	3e-99	hAT family dimerisation domain containing protein [Oryza sativa Japonica Group]
GRMZM2G481009	gi|31432341|gb|AAP53984.1|	740	0	hAT family dimerisation domain containing protein [Oryza sativa Japonica Group]
GRMZM2G378340	gi|77556186|gb|ABA98982.1|	1147.1	0	hAT family dimerisation domain containing protein, expressed [Oryza sativa Japonica Group]
GRMZM2G094934	gi|77556186|gb|ABA98982.1|	170.6	1e-40	hAT family dimerisation domain containing protein, expressed [Oryza sativa Japonica Group]
GRMZM2G135447	gi|408690268|gb|AFU81594.1|	78.2	2e-12	HB-type transcription factor, partial [Zea mays subsp. mays]
GRMZM2G088397	gi|414881245|tpg|DAA58376.1|	86.7	4e-15	HD domain containing protein [Zea mays]
GRMZM2G164909	gi|414869815|tpg|DAA48372.1|	265.4	0	heat shock factor protein 7 [Zea mays]
GRMZM2G010871	gi|414871357|tpg|DAA49914.1|	221.5	8e-56	heat shock factor protein HSF30 isoform 1 [Zea mays] heat shock factor protein HSF30 isoform 2 [Zea mays] heat shock factor protein HSF30 isoform 3 [Zea mays]
GRMZM2G118485	gi|414865603|tpg|DAA44160.1|	229.2	9e-58	heat shock factor protein HSF8 [Zea mays]
GRMZM2G056039	gi|414868557|tpg|DAA47114.1|	150.2	2e-34	heat shock protein 70 [Zea mays]
GRMZM2G176499	gi|414864688|tpg|DAA43245.1|	117.1	1e-24	heat shock protein binding protein [Zea mays]
GRMZM2G179802	gi|413936927|gb|AFW71478.1|	266.2	5e-69	heat shock transcription factor like protein [Zea mays]
GRMZM2G002220	gi|556673|emb|CAA82945.1|	85.5	9e-15	heat-shock protein [Secale cereale]
GRMZM2G009117	gi|226495143|ref|NP_001147000.1|	128.6	2e-28	heavy metal-associated domain containing protein [Zea mays] heavy metal-associated domain containing protein [Zea mays] heavy metal-associated domain containing protein [Zea mays]
GRMZM5G881887	gi|414869894|tpg|DAA48451.1|	116.3	1e-24	helminthosporium carbonum susceptibility1 [Zea mays]
GRMZM2G168898	gi|162461616|ref|NP_001105819.1|	159.5	1e-37	hemoglobin 2 [Zea mays] hemoglobin 2 [Zea mays] non-symbiotic hemoglobin 2 [Zea mays] hemoglobin 2Non-symbiotic hemoglobin 2 [Zea mays]
GRMZM2G085924	gi|162460637|ref|NP_001106076.1|	200.3	0	herbicide safener binding protein1 [Zea mays] herbicide safener binding protein [Zea mays] herbicide safener binding protein1 [Zea mays]
GRMZM2G060977	gi|195624050|gb|ACG33855.1|	68.2	2e-09	heterogeneous nuclear ribonucleoprotein 27C [Zea mays] heterogeneous nuclear ribonucleoprotein 27C [Zea mays]
GRMZM2G374812	gi|226503049|ref|NP_001149551.1|	93.2	3e-17	hexose carrier protein HEX6 [Zea mays] hexose carrier protein HEX6 [Zea mays] hexose carrier protein HEX6 isoform 1 [Zea mays] hexose carrier protein HEX6 isoform 2 [Zea mays]
AC198995.3_FG003	gi|51091176|dbj|BAD35870.1|	148.3	1e-34	HGWP repeat containing protein-like [Oryza sativa Japonica Group]
GRMZM2G163494	gi|414586735|tpg|DAA37306.1|	92.8	2e-17	high affinity nitrate transporter [Zea mays]
GRMZM2G106133	gi|162463634|ref|NP_001105009.1|	359.8	7e-98	high mobility group I/Y-2 [Zea mays] AF291748_1 high mobility group I/Y-2 [Zea mays] high mobility group I/Y-2 [Zea mays]
GRMZM2G082214	gi|413946888|gb|AFW79537.1|	125.9	6e-27	histidine biosynthesis protein hisIE [Zea mays]
GRMZM2G046021	gi|162464431|ref|NP_001105145.1|	82.4	1e-13	histone acetyl transferase GNAT/MYST 101 [Zea mays] AF440227_1 histone acetyl transferase [Zea mays] GCN5 protein [Zea mays] histone acetyltransferase [Zea mays] GCN5 proteinHistone acetyl transferaseHistone acetyltransferase [Zea mays]
GRMZM2G044126	gi|357455719|ref|XP_003598140.1|	55.8	8e-06	Histone acetyltransferase [Medicago truncatula] Histone acetyltransferase [Medicago truncatula]
GRMZM2G136067	gi|162459945|ref|NP_001104901.1|	67.4	2e-32	histone deacetylase [Zea mays] histone deacetylase [Zea mays]
GRMZM2G159032	gi|195606718|gb|ACG25189.1|	42.4	2e-133	histone deacetylase 2b [Zea mays] histone deacetylase HDT1(HD2a) [Zea mays]
GRMZM2G100146	gi|413950328|gb|AFW82977.1|	57.8	1e-06	histone deacetylase HDT2 [Zea mays]
GRMZM2G119703	gi|188482311|gb|ACD50313.1|	62.4	2e-07	histone deacetylase RPD3/HDA1 class I isoform 1 [Hordeum vulgare]
GRMZM2G079089	gi|195605228|gb|ACG24444.1|	287.3	4e-76	histone H2B.2 [Zea mays] histone H2B.2 [Zea mays] histone H2B.2 [Zea mays] histone H2B.2 [Zea mays] histone H2B.2 [Zea mays] histone H2B [Zea mays]
GRMZM2G306258	gi|226502676|ref|NP_001141398.1|	266.9	2e-70	histone H2B.4 [Zea mays] H2B4_MAIZE RecName: Full=Histone H2B.4 H2B histone [Zea mays] histone H2B.4 [Zea mays]
GRMZM2G475899	gi|414878180|tpg|DAA55311.1|	504.2	2e-141	histone H3.2 [Zea mays]
GRMZM2G418258	gi|414878180|tpg|DAA55311.1|	275.4	9e-73	histone H3.2 [Zea mays]
GRMZM5G864735	gi|413918289|gb|AFW58221.1|	272.3	4e-72	histone H3.2 [Zea mays]
GRMZM2G447984	gi|414587287|tpg|DAA37858.1|	327.4	1e-88	histone H3.2 [Zea mays]
GRMZM2G355773	gi|414878180|tpg|DAA55311.1|	271.2	6e-71	histone H3.2 [Zea mays]
GRMZM2G078314	gi|414878180|tpg|DAA55311.1|	271.6	1e-71	histone H3.2 [Zea mays]
GRMZM2G387076	gi|414878180|tpg|DAA55311.1|	271.9	8e-71	histone H3.2 [Zea mays]
GRMZM2G130079	gi|414878180|tpg|DAA55311.1|	299.7	5e-80	histone H3.2 [Zea mays]
GRMZM2G376957	gi|413918289|gb|AFW58221.1|	268.1	4e-70	histone H3.2 [Zea mays]
GRMZM2G179005	gi|413918289|gb|AFW58221.1|	335.9	6e-91	histone H3.2 [Zea mays]
GRMZM2G057448	gi|226493613|ref|NP_001150868.1|	58.2	2e-06	histone-arginine methyltransferase CARM1 [Zea mays] histone-arginine methyltransferase CARM1 [Zea mays] histone-arginine methyltransferase CARM1 [Zea mays]
GRMZM2G136369	gi|162460529|ref|NP_001105447.1|	392.5	5e-107	homeobox protein HOX1A [Zea mays] HOX1A_MAIZE RecName: Full=Homeobox protein HOX1A Zmhox1a homeobox protein [Zea mays]
GRMZM2G452178	gi|226508000|ref|NP_001149651.1|	151.4	2e-34	homeobox protein rough sheath 1 [Zea mays] homeobox transcription factor GNARLY1 [Zea mays] homeobox protein rough sheath 1 [Zea mays] gnarley1 [Zea mays]
GRMZM2G130442	gi|255554965|ref|XP_002518520.1|	65.1	1e-08	homeobox protein, [Ricinus communis] homeobox protein, [Ricinus communis]
GRMZM2G131476	gi|195624636|gb|ACG34148.1|	224.9	3e-57	homeobox-leucine zipper protein HAT22 [Zea mays]
GRMZM2G041127	gi|407280647|gb|AFT92045.1|	278.9	3e-73	homeodomain leucine zipper protein 10 [Zea mays]
GRMZM2G164131	gi|413933421|gb|AFW67972.1|	92.8	4e-17	HPP [Zea mays]
GRMZM2G155077	gi|413950457|gb|AFW83106.1|	73.6	8e-12	hsp20/alpha crystallin family protein [Zea mays]
GRMZM2G021410	gi|414876156|tpg|DAA53287.1|	21.2	1e-09	hydrolase [Zea mays]
GRMZM2G080586	gi|414865128|tpg|DAA43685.1|	56.2	4e-06	hydrolase [Zea mays]
GRMZM2G017080	gi|414887651|tpg|DAA63665.1|	66.6	5e-09	hydrolase [Zea mays]
GRMZM2G139041	gi|414873734|tpg|DAA52291.1|	129.4	3e-28	hydrolase, acting on ester bond [Zea mays]
GRMZM2G165633	gi|212274843|ref|NP_001130915.1|	182.2	2e-125	hydrolase, hydrolyzing O-glycosyl compound precursor [Zea mays] hydrolase, hydrolyzing O-glycosyl compounds [Zea mays] hydrolase, hydrolyzing O-glycosyl compound [Zea mays]
GRMZM2G066870	gi|226500572|ref|NP_001151840.1|	62	3e-08	hydrophobic protein LTI6B [Zea mays] hydrophobic protein LTI6B [Zea mays] hydrophobic protein LTI6B [Zea mays] hydrophobic protein LTI6B [Zea mays] hydrophobic protein LTI6B [Zea mays]
GRMZM2G007795	gi|413926019|gb|AFW65951.1|	965.3	0	hydroquinone glucosyltransferase [Zea mays]
GRMZM2G168651	gi|414587294|tpg|DAA37865.1|	124.8	4e-27	hydroxyproline rich glycoprotein1 [Zea mays]
GRMZM2G330095	gi|374277722|gb|AEZ03827.1|	97.8	2e-70	hypothetical protein (mitochondrion) [Oryza sativa Indica Group]
GRMZM5G860828	gi|102579664|gb|ABF70944.1|	277.3	3e-73	hypothetical protein (mitochondrion) [Zea mays subsp. mays]
GRMZM5G851698	gi|315307489|gb|ADU04149.1|	98.6	1e-72	hypothetical protein [Gossypium hirsutum]
GRMZM5G809078	gi|62733481|gb|AAX95598.1|	49.3	2e-94	hypothetical protein [Oryza sativa Japonica Group] retrotransposon protein, putative, unclassified [Oryza sativa Japonica Group]
GRMZM2G027052	gi|49387588|dbj|BAD25763.1|	139.8	5e-145	hypothetical protein [Oryza sativa Japonica Group] hypothetical protein [Oryza sativa Japonica Group]
GRMZM2G165383	gi|4680206|gb|AAD27569.1|AF114171_10	63.5	3e-08	hypothetical protein [Sorghum bicolor]
GRMZM5G870116	gi|93116157|gb|ABE98788.1|	257.7	4e-68	hypothetical protein [Zea mays subsp. mays]
GRMZM5G820788	gi|93116164|gb|ABE98795.1|	184.1	5e-46	hypothetical protein [Zea mays subsp. mays]
GRMZM2G000749	gi|195614772|gb|ACG29216.1|	444.9	1e-122	hypothetical protein [Zea mays]
GRMZM2G077718	gi|195658895|gb|ACG48915.1|	26.9	4e-28	hypothetical protein [Zea mays]
GRMZM2G322641	gi|195610252|gb|ACG26956.1|	72	4e-11	hypothetical protein [Zea mays]
GRMZM2G160458	gi|2832244|gb|AAC01574.1|	463.4	4e-128	hypothetical protein [Zea mays]
GRMZM2G074780	gi|2832244|gb|AAC01574.1|	738.8	0	hypothetical protein [Zea mays]
AC214635.3_FG005	gi|33321046|gb|AAQ06290.1|	91.3	6e-116	hypothetical protein [Zea mays]
GRMZM5G818760	gi|195618674|gb|ACG31167.1|	73.2	2e-11	hypothetical protein [Zea mays]
GRMZM2G075942	gi|2832244|gb|AAC01574.1|	738.4	0	hypothetical protein [Zea mays]
GRMZM2G170446	gi|33321042|gb|AAQ06286.1|	80.1	6e-87	hypothetical protein [Zea mays]
GRMZM2G074124	gi|33321042|gb|AAQ06286.1|	172.9	3e-40	hypothetical protein [Zea mays]
GRMZM2G180612	gi|33321042|gb|AAQ06286.1|	201.4	0	hypothetical protein [Zea mays]
GRMZM2G081504	gi|195616142|gb|ACG29901.1|	68.6	3e-09	hypothetical protein [Zea mays]
GRMZM2G111964	gi|195646630|gb|ACG42783.1|	94.4	3e-110	hypothetical protein [Zea mays]
GRMZM2G492296	gi|195616698|gb|ACG30179.1|	74.7	4e-12	hypothetical protein [Zea mays]
GRMZM2G112079	gi|195617700|gb|ACG30680.1|	77.8	7e-13	hypothetical protein [Zea mays]
GRMZM2G452170	gi|195643118|gb|ACG41027.1|	473.8	1e-132	hypothetical protein [Zea mays]
GRMZM2G157729	gi|33321050|gb|AAQ06294.1|	81.3	1e-13	hypothetical protein [Zea mays]
GRMZM2G146416	gi|195624198|gb|ACG33929.1|	113.2	4e-23	hypothetical protein [Zea mays]
GRMZM2G004696	gi|195616228|gb|ACG29944.1|	74.7	1e-11	hypothetical protein [Zea mays]
GRMZM2G048022	gi|195647984|gb|ACG43460.1|	69.3	1e-10	hypothetical protein [Zea mays]
GRMZM2G024730	gi|195634979|gb|ACG36958.1|	206.8	7e-51	hypothetical protein [Zea mays]
GRMZM2G702059	gi|195642306|gb|ACG40621.1|	138.7	7e-31	hypothetical protein [Zea mays]
GRMZM5G802987	gi|195650127|gb|ACG44531.1|	107.5	6e-23	hypothetical protein [Zea mays]
AC197340.3_FG003	gi|195653259|gb|ACG46097.1|	104	7e-22	hypothetical protein [Zea mays]
GRMZM5G840300	gi|195626364|gb|ACG35012.1|	124.4	5e-28	hypothetical protein [Zea mays]
GRMZM5G813316	gi|195657929|gb|ACG48432.1|	112.8	1e-24	hypothetical protein [Zea mays]
GRMZM2G408768	gi|195655513|gb|ACG47224.1|	318.5	4e-85	hypothetical protein [Zea mays]
GRMZM2G552418	gi|195616698|gb|ACG30179.1|	74.7	9e-13	hypothetical protein [Zea mays]
GRMZM2G318662	gi|195617224|gb|ACG30442.1|	101.7	1e-19	hypothetical protein [Zea mays]
GRMZM2G119407	gi|2832244|gb|AAC01574.1|	672.2	0	hypothetical protein [Zea mays]
GRMZM2G460096	gi|195604392|gb|ACG24026.1|	241.9	1e-130	hypothetical protein [Zea mays]
GRMZM2G398500	gi|195659281|gb|ACG49108.1|	215.7	6e-54	hypothetical protein [Zea mays]
GRMZM2G108087	gi|195631556|gb|ACG36673.1|	140.2	2e-31	hypothetical protein [Zea mays]
GRMZM2G014387	gi|195652001|gb|ACG45468.1|	73.2	2e-11	hypothetical protein [Zea mays]
GRMZM2G136578	gi|195625606|gb|ACG34633.1|	132.5	7e-29	hypothetical protein [Zea mays]
GRMZM2G084429	gi|195636556|gb|ACG37746.1|	42.4	2e-55	hypothetical protein [Zea mays]
GRMZM2G037135	gi|195650363|gb|ACG44649.1|	47	2e-32	hypothetical protein [Zea mays]
GRMZM2G073840	gi|195613064|gb|ACG28362.1|	117.5	2e-71	hypothetical protein [Zea mays]
GRMZM2G100349	gi|195617856|gb|ACG30758.1|	115.2	1e-23	hypothetical protein [Zea mays]
GRMZM2G177726	gi|33321044|gb|AAQ06288.1|	73.9	5e-11	hypothetical protein [Zea mays]
GRMZM2G104074	gi|60098046|emb|CAH56056.1|	123.2	1e-26	hypothetical protein [Zea mays]
GRMZM2G166459	gi|2832244|gb|AAC01574.1|	134	0	hypothetical protein [Zea mays]
GRMZM2G329119	gi|195614600|gb|ACG29130.1|	54.3	9e-06	hypothetical protein [Zea mays]
GRMZM5G800518	gi|195657335|gb|ACG48135.1|	76.3	7e-118	hypothetical protein [Zea mays]
GRMZM2G010649	gi|195647188|gb|ACG43062.1|	60.5	1e-27	hypothetical protein [Zea mays]
GRMZM2G093111	gi|195615336|gb|ACG29498.1|	62.4	2e-08	hypothetical protein [Zea mays]
GRMZM2G173413	gi|195651583|gb|ACG45259.1|	57.8	2e-06	hypothetical protein [Zea mays]
GRMZM2G024221	gi|195615336|gb|ACG29498.1|	62.4	2e-08	hypothetical protein [Zea mays]
GRMZM5G843571	gi|195626364|gb|ACG35012.1|	124.4	5e-28	hypothetical protein [Zea mays]
GRMZM2G142820	gi|315259992|gb|ADT92198.1|	79.7	3e-13	hypothetical protein [Zea mays]
GRMZM2G036547	gi|212275219|ref|NP_001130170.1|	263.8	4e-69	hypothetical protein [Zea mays] unknown [Zea mays] hypothetical protein ZEAMMB73_624933 [Zea mays]
GRMZM2G176274	gi|212275910|ref|NP_001130192.1|	719.5	0	hypothetical protein [Zea mays] unknown [Zea mays] hypothetical protein ZEAMMB73_191133 [Zea mays] hypothetical protein ZEAMMB73_191133 [Zea mays] hypothetical protein ZEAMMB73_191133 [Zea mays]
GRMZM2G004590	gi|212275149|ref|NP_001130232.1|	36.6	1e-07	hypothetical protein [Zea mays] unknown [Zea mays] unknown [Zea mays] hypothetical protein ZEAMMB73_776202 [Zea mays]
GRMZM2G158788	gi|212275189|ref|NP_001130233.1|	508.8	7e-143	hypothetical protein [Zea mays] unknown [Zea mays] hypothetical protein [Zea mays] hypothetical protein ZEAMMB73_440600 [Zea mays]
GRMZM2G017334	gi|212274733|ref|NP_001130408.1|	58.2	1e-06	hypothetical protein [Zea mays] unknown [Zea mays] hypothetical protein ZEAMMB73_980413 [Zea mays]
GRMZM2G333448	gi|212275430|ref|NP_001130492.1|	516.9	1e-145	hypothetical protein [Zea mays] unknown [Zea mays] hypothetical protein ZEAMMB73_434719 [Zea mays]
GRMZM2G421126	gi|226529638|ref|NP_001142135.1|	773.1	0	hypothetical protein [Zea mays] unknown [Zea mays] unknown [Zea mays] hypothetical protein ZEAMMB73_904107 [Zea mays]
GRMZM2G037637	gi|226529638|ref|NP_001142135.1|	40.4	3e-61	hypothetical protein [Zea mays] unknown [Zea mays] unknown [Zea mays] hypothetical protein ZEAMMB73_904107 [Zea mays]
GRMZM2G165007	gi|226509066|ref|NP_001142058.1|	946.8	0	hypothetical protein [Zea mays] unknown [Zea mays] hypothetical protein ZEAMMB73_466670 [Zea mays]
GRMZM2G004521	gi|226509066|ref|NP_001142058.1|	161.8	1e-37	hypothetical protein [Zea mays] unknown [Zea mays] hypothetical protein ZEAMMB73_466670 [Zea mays]
GRMZM2G003409	gi|226529964|ref|NP_001140850.1|	63.2	2e-08	hypothetical protein [Zea mays] unknown [Zea mays] unknown [Zea mays] unknown [Zea mays] unknown [Zea mays] unknown [Zea mays] unknown [Zea mays] hypothetical protein ZEAMMB73_672081 [Zea mays] hypothetical protein ZEAMMB73_672081 [Zea mays]
GRMZM2G172726	gi|212275955|ref|NP_001130696.1|	132.5	6e-29	hypothetical protein [Zea mays] unknown [Zea mays] unknown [Zea mays] unknown [Zea mays] hypothetical protein ZEAMMB73_518373 [Zea mays]
GRMZM2G150160	gi|212276318|ref|NP_001130707.1|	104	2e-20	hypothetical protein [Zea mays] unknown [Zea mays] unknown [Zea mays] unknown [Zea mays] hypothetical protein [Zea mays] unknown [Zea mays] unknown [Zea mays] hypothetical protein ZEAMMB73_501836 [Zea mays]
GRMZM2G021107	gi|212274997|ref|NP_001130729.1|	304.3	1e-80	hypothetical protein [Zea mays] unknown [Zea mays] hypothetical protein [Zea mays] unknown [Zea mays] hypothetical protein ZEAMMB73_365649 [Zea mays] hypothetical protein ZEAMMB73_365649 [Zea mays] hypothetical protein ZEAMMB73_365649 [Zea mays] hypothetical protein ZEAMMB73_365649 [Zea mays] hypothetical protein ZEAMMB73_365649 [Zea mays]
GRMZM2G099052	gi|226508992|ref|NP_001140884.1|	61.2	1e-07	hypothetical protein [Zea mays] unknown [Zea mays] unknown [Zea mays] hypothetical protein ZEAMMB73_290492 [Zea mays]
GRMZM2G160175	gi|212275470|ref|NP_001130743.1|	117.9	1e-24	hypothetical protein [Zea mays] unknown [Zea mays] unknown [Zea mays] hypothetical protein ZEAMMB73_680552 [Zea mays]
GRMZM2G044027	gi|212275951|ref|NP_001130758.1|	66.6	4e-09	hypothetical protein [Zea mays] unknown [Zea mays] unknown [Zea mays] unknown [Zea mays] unknown [Zea mays] hypothetical protein ZEAMMB73_752508 [Zea mays] hypothetical protein ZEAMMB73_752508 [Zea mays]
GRMZM2G175218	gi|212276246|ref|NP_001130896.1|	86.7	8e-54	hypothetical protein [Zea mays] unknown [Zea mays] hypothetical protein ZEAMMB73_078483 [Zea mays]
GRMZM2G172529	gi|212720578|ref|NP_001131234.1|	571.2	1e-161	hypothetical protein [Zea mays] unknown [Zea mays] unknown [Zea mays] unknown [Zea mays] hypothetical protein ZEAMMB73_104693 [Zea mays]
GRMZM2G130232	gi|212723962|ref|NP_001131299.1|	76.3	1e-12	hypothetical protein [Zea mays] unknown [Zea mays] hypothetical protein ZEAMMB73_424878 [Zea mays]
GRMZM2G121525	gi|212721388|ref|NP_001131310.1|	512.7	1e-143	hypothetical protein [Zea mays] unknown [Zea mays] hypothetical protein ZEAMMB73_172594 [Zea mays]
GRMZM2G121468	gi|212721388|ref|NP_001131310.1|	512.7	2e-143	hypothetical protein [Zea mays] unknown [Zea mays] hypothetical protein ZEAMMB73_172594 [Zea mays]
GRMZM2G081263	gi|212722858|ref|NP_001131326.1|	198.7	2e-50	hypothetical protein [Zea mays] unknown [Zea mays] hypothetical protein ZEAMMB73_735809 [Zea mays] hypothetical protein ZEAMMB73_665783 [Zea mays]
GRMZM5G832423	gi|212722858|ref|NP_001131326.1|	198.7	1e-49	hypothetical protein [Zea mays] unknown [Zea mays] hypothetical protein ZEAMMB73_735809 [Zea mays] hypothetical protein ZEAMMB73_665783 [Zea mays]
GRMZM2G165755	gi|212722982|ref|NP_001131748.1|	187.6	2e-45	hypothetical protein [Zea mays] unknown [Zea mays] unknown [Zea mays] unknown [Zea mays] unknown [Zea mays] hypothetical protein ZEAMMB73_490332 [Zea mays] hypothetical protein ZEAMMB73_490332 [Zea mays] hypothetical protein ZEAMMB73_490332 [Zea mays] hypothetical protein ZEAMMB73_490332 [Zea mays] hypothetical protein ZEAMMB73_490332 [Zea mays] hypothetical protein ZEAMMB73_490332 [Zea mays] hyp…
GRMZM2G144362	gi|212723470|ref|NP_001131491.1|	85.5	7e-15	hypothetical protein [Zea mays] unknown [Zea mays] hypothetical protein ZEAMMB73_367483 [Zea mays]
GRMZM2G396674	gi|212720608|ref|NP_001131531.1|	646	0	hypothetical protein [Zea mays] unknown [Zea mays] hypothetical protein ZEAMMB73_479134 [Zea mays]
GRMZM2G367941	gi|212723682|ref|NP_001131754.1|	579.7	5e-164	hypothetical protein [Zea mays] unknown [Zea mays] hypothetical protein ZEAMMB73_171498 [Zea mays]
GRMZM2G154437	gi|212723222|ref|NP_001131785.1|	746.9	0	hypothetical protein [Zea mays] unknown [Zea mays] hypothetical protein ZEAMMB73_314803 [Zea mays]
GRMZM2G054304	gi|212721178|ref|NP_001131989.1|	257.3	4e-67	hypothetical protein [Zea mays] unknown [Zea mays] hypothetical protein ZEAMMB73_021807 [Zea mays]
GRMZM2G515580	gi|212721178|ref|NP_001131989.1|	238	3e-62	hypothetical protein [Zea mays] unknown [Zea mays] hypothetical protein ZEAMMB73_021807 [Zea mays]
GRMZM2G147491	gi|212723566|ref|NP_001132142.1|	208	4e-52	hypothetical protein [Zea mays] unknown [Zea mays] hypothetical protein ZEAMMB73_160398 [Zea mays]
GRMZM2G060762	gi|212724072|ref|NP_001132176.1|	92.8	1e-16	hypothetical protein [Zea mays] unknown [Zea mays] hypothetical protein ZEAMMB73_685269 [Zea mays]
GRMZM2G043575	gi|212723710|ref|NP_001132204.1|	57	2e-06	hypothetical protein [Zea mays] unknown [Zea mays] hypothetical protein ZEAMMB73_821132 [Zea mays] hypothetical protein ZEAMMB73_821132 [Zea mays]
GRMZM2G394410	gi|212722662|ref|NP_001132226.1|	275.8	4e-72	hypothetical protein [Zea mays] unknown [Zea mays] hypothetical protein [Zea mays] hypothetical protein ZEAMMB73_718114 [Zea mays]
GRMZM2G121269	gi|212722462|ref|NP_001132395.1|	77.8	1e-12	hypothetical protein [Zea mays] unknown [Zea mays] hypothetical protein ZEAMMB73_609363 [Zea mays]
GRMZM2G088208	gi|212721218|ref|NP_001132416.1|	74.7	2e-138	hypothetical protein [Zea mays] unknown [Zea mays] hypothetical protein ZEAMMB73_246066 [Zea mays] hypothetical protein ZEAMMB73_246066 [Zea mays]
GRMZM2G387569	gi|212721302|ref|NP_001132417.1|	60.5	4e-07	hypothetical protein [Zea mays] unknown [Zea mays] unknown [Zea mays] hypothetical protein ZEAMMB73_403502 [Zea mays] hypothetical protein ZEAMMB73_403502 [Zea mays]
GRMZM2G468439	gi|212720841|ref|NP_001132443.1|	98.2	5e-141	hypothetical protein [Zea mays] unknown [Zea mays] hypothetical protein ZEAMMB73_554716 [Zea mays]
GRMZM2G166837	gi|212720841|ref|NP_001132443.1|	97.8	8e-43	hypothetical protein [Zea mays] unknown [Zea mays] hypothetical protein ZEAMMB73_554716 [Zea mays]
GRMZM2G003307	gi|212722082|ref|NP_001132587.1|	77.8	1e-12	hypothetical protein [Zea mays] unknown [Zea mays] hypothetical protein ZEAMMB73_628259 [Zea mays] hypothetical protein ZEAMMB73_628259 [Zea mays]
GRMZM5G872502	gi|212723496|ref|NP_001132600.1|	385.6	1e-105	hypothetical protein [Zea mays] unknown [Zea mays] hypothetical protein ZEAMMB73_659630 [Zea mays]
GRMZM2G094955	gi|212723300|ref|NP_001132836.1|	31.2	7e-36	hypothetical protein [Zea mays] unknown [Zea mays] hypothetical protein ZEAMMB73_422539 [Zea mays]
GRMZM2G164454	gi|212721454|ref|NP_001132851.1|	719.5	0	hypothetical protein [Zea mays] unknown [Zea mays] hypothetical protein ZEAMMB73_589142 [Zea mays]
GRMZM2G171556	gi|219363477|ref|NP_001136500.1|	154.5	1e-35	hypothetical protein [Zea mays] unknown [Zea mays] unknown [Zea mays] hypothetical protein ZEAMMB73_972988 [Zea mays] hypothetical protein ZEAMMB73_972988 [Zea mays] hypothetical protein ZEAMMB73_972988 [Zea mays] hypothetical protein ZEAMMB73_972988 [Zea mays]
GRMZM2G148211	gi|219363565|ref|NP_001136505.1|	81.3	1e-13	hypothetical protein [Zea mays] unknown [Zea mays] hypothetical protein [Zea mays] hypothetical protein ZEAMMB73_822759 [Zea mays]
GRMZM2G019386	gi|219362719|ref|NP_001136541.1|	59.3	5e-07	hypothetical protein [Zea mays] unknown [Zea mays] hypothetical protein ZEAMMB73_814484 [Zea mays]
GRMZM2G040613	gi|219362815|ref|NP_001136549.1|	65.1	9e-09	hypothetical protein [Zea mays] unknown [Zea mays] hypothetical protein ZEAMMB73_095421 [Zea mays]
GRMZM2G114930	gi|219362831|ref|NP_001136550.1|	64.7	2e-08	hypothetical protein [Zea mays] unknown [Zea mays] hypothetical protein ZEAMMB73_786454 [Zea mays]
GRMZM2G023401	gi|219362927|ref|NP_001136555.1|	104.4	1e-20	hypothetical protein [Zea mays] unknown [Zea mays] hypothetical protein ZEAMMB73_530565 [Zea mays]
GRMZM2G094168	gi|219363029|ref|NP_001136561.1|	491.9	1e-137	hypothetical protein [Zea mays] unknown [Zea mays] hypothetical protein ZEAMMB73_196863 [Zea mays]
GRMZM2G110858	gi|219363263|ref|NP_001136574.1|	523.5	7e-147	hypothetical protein [Zea mays] unknown [Zea mays] hypothetical protein ZEAMMB73_914627 [Zea mays]
GRMZM2G145562	gi|219363281|ref|NP_001136575.1|	165.6	3e-39	hypothetical protein [Zea mays] unknown [Zea mays] hypothetical protein ZEAMMB73_158124 [Zea mays]
GRMZM2G086925	gi|219363293|ref|NP_001136576.1|	945.3	0	hypothetical protein [Zea mays] unknown [Zea mays] hypothetical protein ZEAMMB73_556274 [Zea mays]
GRMZM2G704021	gi|219363443|ref|NP_001136584.1|	440.3	1e-121	hypothetical protein [Zea mays] unknown [Zea mays] hypothetical protein ZEAMMB73_010184 [Zea mays]
GRMZM2G700192	gi|219362807|ref|NP_001136780.1|	493	4e-138	hypothetical protein [Zea mays] unknown [Zea mays] hypothetical protein [Zea mays] hypothetical protein ZEAMMB73_780824 [Zea mays]
GRMZM2G094867	gi|219363053|ref|NP_001136794.1|	460.7	9e-128	hypothetical protein [Zea mays] unknown [Zea mays] hypothetical protein ZEAMMB73_370127 [Zea mays] hypothetical protein ZEAMMB73_370127 [Zea mays]
GRMZM2G133012	gi|226491452|ref|NP_001144215.1|	54.7	4e-17	hypothetical protein [Zea mays] unknown [Zea mays] hypothetical protein [Zea mays] hypothetical protein ZEAMMB73_910350 [Zea mays]
GRMZM2G038116	gi|219363387|ref|NP_001136961.1|	428.3	2e-118	hypothetical protein [Zea mays] unknown [Zea mays] hypothetical protein ZEAMMB73_804324 [Zea mays]
GRMZM2G165198	gi|219362987|ref|NP_001137022.1|	405.6	1e-111	hypothetical protein [Zea mays] unknown [Zea mays] hypothetical protein [Zea mays] hypothetical protein ZEAMMB73_825568 [Zea mays] hypothetical protein ZEAMMB73_825568 [Zea mays]
GRMZM2G301848	gi|219363305|ref|NP_001137039.1|	245.4	2e-63	hypothetical protein [Zea mays] unknown [Zea mays] hypothetical protein ZEAMMB73_507377 [Zea mays]
GRMZM2G028721	gi|226501806|ref|NP_001140360.1|	912.9	0	hypothetical protein [Zea mays] unknown [Zea mays] hypothetical protein ZEAMMB73_604788 [Zea mays]
GRMZM2G158976	gi|226506818|ref|NP_001140427.1|	664.8	0	hypothetical protein [Zea mays] unknown [Zea mays] unknown [Zea mays] hypothetical protein ZEAMMB73_344436 [Zea mays]
GRMZM2G159399	gi|226528158|ref|NP_001140452.1|	775	0	hypothetical protein [Zea mays] unknown [Zea mays] hypothetical protein ZEAMMB73_208127 [Zea mays]
GRMZM2G097674	gi|226509056|ref|NP_001141077.1|	61.6	2e-07	hypothetical protein [Zea mays] unknown [Zea mays] unknown [Zea mays] hypothetical protein ZEAMMB73_957701 [Zea mays] hypothetical protein ZEAMMB73_957701 [Zea mays]
GRMZM2G143367	gi|226531848|ref|NP_001140862.1|	317	7e-85	hypothetical protein [Zea mays] unknown [Zea mays] hypothetical protein ZEAMMB73_536664 [Zea mays]
GRMZM2G324973	gi|226506584|ref|NP_001140923.1|	445.3	6e-123	hypothetical protein [Zea mays] unknown [Zea mays] hypothetical protein ZEAMMB73_643959 [Zea mays]
GRMZM2G026922	gi|226491390|ref|NP_001140945.1|	661	0	hypothetical protein [Zea mays] unknown [Zea mays] hypothetical protein ZEAMMB73_603143 [Zea mays]
GRMZM2G087600	gi|226500826|ref|NP_001143436.1|	169.5	7e-40	hypothetical protein [Zea mays] unknown [Zea mays] hypothetical protein [Zea mays] hypothetical protein ZEAMMB73_402509 [Zea mays]
GRMZM2G164113	gi|226491910|ref|NP_001141162.1|	547.4	1e-153	hypothetical protein [Zea mays] unknown [Zea mays] unknown [Zea mays] hypothetical protein ZEAMMB73_483753 [Zea mays]
GRMZM5G832672	gi|226502038|ref|NP_001141095.1|	117.1	2e-24	hypothetical protein [Zea mays] unknown [Zea mays] unknown [Zea mays] hypothetical protein ZEAMMB73_480801 [Zea mays]
GRMZM2G052616	gi|226501492|ref|NP_001141100.1|	75.5	5e-12	hypothetical protein [Zea mays] unknown [Zea mays] hypothetical protein ZEAMMB73_556477 [Zea mays]
GRMZM2G053514	gi|226506560|ref|NP_001143950.1|	66.6	1e-08	hypothetical protein [Zea mays] unknown [Zea mays] hypothetical protein ZEAMMB73_322343 [Zea mays]
GRMZM2G107228	gi|226506908|ref|NP_001141196.1|	162.9	2e-38	hypothetical protein [Zea mays] unknown [Zea mays] hypothetical protein ZEAMMB73_527794 [Zea mays]
GRMZM2G098569	gi|226508116|ref|NP_001141329.1|	87.8	1e-15	hypothetical protein [Zea mays] unknown [Zea mays] unknown [Zea mays] hypothetical protein ZEAMMB73_236425 [Zea mays]
GRMZM2G013776	gi|226497742|ref|NP_001141347.1|	830.5	0	hypothetical protein [Zea mays] unknown [Zea mays] hypothetical protein ZEAMMB73_800016 [Zea mays]
GRMZM2G155348	gi|226497828|ref|NP_001141378.1|	86.7	5e-15	hypothetical protein [Zea mays] unknown [Zea mays] unknown [Zea mays] hypothetical protein ZEAMMB73_652067 [Zea mays] hypothetical protein ZEAMMB73_652067 [Zea mays]
GRMZM5G856943	gi|226502805|ref|NP_001141549.1|	91.3	1e-16	hypothetical protein [Zea mays] unknown [Zea mays] hypothetical protein ZEAMMB73_823101 [Zea mays]
GRMZM2G000825	gi|226497904|ref|NP_001141607.1|	128.3	1e-89	hypothetical protein [Zea mays] unknown [Zea mays] hypothetical protein ZEAMMB73_633017 [Zea mays]
GRMZM2G147226	gi|226504396|ref|NP_001141659.1|	64.3	2e-08	hypothetical protein [Zea mays] unknown [Zea mays] hypothetical protein ZEAMMB73_664054 [Zea mays]
GRMZM5G816015	gi|226490922|ref|NP_001141670.1|	186.4	3e-45	hypothetical protein [Zea mays] unknown [Zea mays] hypothetical protein ZEAMMB73_967067 [Zea mays]
GRMZM2G400604	gi|226499810|ref|NP_001143769.1|	66.2	4e-09	hypothetical protein [Zea mays] unknown [Zea mays] hypothetical protein ZEAMMB73_333099 [Zea mays]
GRMZM2G035997	gi|226497220|ref|NP_001141844.1|	69.3	9e-10	hypothetical protein [Zea mays] unknown [Zea mays] hypothetical protein ZEAMMB73_160675 [Zea mays]
GRMZM2G351248	gi|226505240|ref|NP_001141846.1|	116.7	5e-24	hypothetical protein [Zea mays] unknown [Zea mays] hypothetical protein ZEAMMB73_482708 [Zea mays]
GRMZM2G113272	gi|226505240|ref|NP_001141846.1|	172.2	3e-41	hypothetical protein [Zea mays] unknown [Zea mays] hypothetical protein ZEAMMB73_482708 [Zea mays]
GRMZM2G044273	gi|226499436|ref|NP_001141855.1|	78.2	2e-12	hypothetical protein [Zea mays] unknown [Zea mays] hypothetical protein ZEAMMB73_032743 [Zea mays]
GRMZM2G120575	gi|226502190|ref|NP_001146486.1|	70.1	3e-10	hypothetical protein [Zea mays] unknown [Zea mays] hypothetical protein ZEAMMB73_638189 [Zea mays]
GRMZM2G033489	gi|226499604|ref|NP_001141901.1|	273.5	1e-71	hypothetical protein [Zea mays] unknown [Zea mays] unknown [Zea mays] hypothetical protein ZEAMMB73_552440 [Zea mays]
GRMZM5G876379	gi|226492433|ref|NP_001142064.1|	639.8	0	hypothetical protein [Zea mays] unknown [Zea mays] hypothetical protein ZEAMMB73_595894 [Zea mays]
GRMZM2G030080	gi|226509862|ref|NP_001142123.1|	350.9	6e-95	hypothetical protein [Zea mays] unknown [Zea mays] hypothetical protein ZEAMMB73_579464 [Zea mays]
GRMZM2G125216	gi|226496777|ref|NP_001142130.1|	802	0	hypothetical protein [Zea mays] unknown [Zea mays] hypothetical protein ZEAMMB73_260918 [Zea mays]
GRMZM2G027462	gi|226494720|ref|NP_001142144.1|	149.8	5e-34	hypothetical protein [Zea mays] unknown [Zea mays] hypothetical protein ZEAMMB73_748999 [Zea mays]
GRMZM2G044322	gi|226506874|ref|NP_001142285.1|	1105.9	0	hypothetical protein [Zea mays] unknown [Zea mays] hypothetical protein ZEAMMB73_543943 [Zea mays]
GRMZM2G300500	gi|226493082|ref|NP_001142377.1|	134.4	0	hypothetical protein [Zea mays] unknown [Zea mays] hypothetical protein ZEAMMB73_681303 [Zea mays]
GRMZM2G169516	gi|226498458|ref|NP_001142393.1|	58.9	1e-06	hypothetical protein [Zea mays] unknown [Zea mays] hypothetical protein ZEAMMB73_905373 [Zea mays]
GRMZM2G110558	gi|226505638|ref|NP_001142515.1|	890.2	0	hypothetical protein [Zea mays] hypothetical protein [Zea mays] unknown [Zea mays] hypothetical protein ZEAMMB73_770166 [Zea mays]
GRMZM2G037420	gi|226501426|ref|NP_001142519.1|	228	9e-58	hypothetical protein [Zea mays] hypothetical protein [Zea mays] hypothetical protein ZEAMMB73_702328 [Zea mays]
GRMZM2G174427	gi|226507448|ref|NP_001142542.1|	264.2	1e-68	hypothetical protein [Zea mays] hypothetical protein [Zea mays] unknown [Zea mays] hypothetical protein ZEAMMB73_408444 [Zea mays] hypothetical protein ZEAMMB73_408444 [Zea mays] hypothetical protein ZEAMMB73_408444 [Zea mays] hypothetical protein ZEAMMB73_408444 [Zea mays]
GRMZM2G145654	gi|226493159|ref|NP_001142553.1|	383.6	2e-105	hypothetical protein [Zea mays] hypothetical protein [Zea mays] hypothetical protein ZEAMMB73_561904 [Zea mays]
GRMZM2G099987	gi|226529169|ref|NP_001142562.1|	602.4	2e-170	hypothetical protein [Zea mays] hypothetical protein [Zea mays] hypothetical protein ZEAMMB73_221134 [Zea mays]
GRMZM2G119322	gi|226494087|ref|NP_001142723.1|	195.3	1e-48	hypothetical protein [Zea mays] hypothetical protein [Zea mays] hypothetical protein ZEAMMB73_477231 [Zea mays]
GRMZM2G028252	gi|226505336|ref|NP_001142725.1|	52.4	7e-98	hypothetical protein [Zea mays] hypothetical protein [Zea mays] hypothetical protein ZEAMMB73_294294 [Zea mays]
GRMZM2G112795	gi|195608248|gb|ACG25954.1|	56.6	3e-06	hypothetical protein [Zea mays] hypothetical protein [Zea mays] hypothetical protein [Zea mays] hypothetical protein [Zea mays] hypothetical protein [Zea mays] hypothetical protein [Zea mays] hypothetical protein ZEAMMB73_457586 [Zea mays]
GRMZM2G179462	gi|195609860|gb|ACG26760.1|	57.4	7e-19	hypothetical protein [Zea mays] hypothetical protein [Zea mays] hypothetical protein [Zea mays] hypothetical protein [Zea mays] hypothetical protein [Zea mays] hypothetical protein ZEAMMB73_772098 [Zea mays]
GRMZM2G377694	gi|226506324|ref|NP_001142837.1|	189.9	1e-47	hypothetical protein [Zea mays] hypothetical protein [Zea mays] hypothetical protein ZEAMMB73_804017 [Zea mays]
GRMZM2G378215	gi|226504374|ref|NP_001142853.1|	318.2	1e-85	hypothetical protein [Zea mays] hypothetical protein [Zea mays] hypothetical protein ZEAMMB73_684719 [Zea mays]
GRMZM2G120596	gi|226532760|ref|NP_001142887.1|	203.4	4e-50	hypothetical protein [Zea mays] hypothetical protein [Zea mays] hypothetical protein ZEAMMB73_307933 [Zea mays]
GRMZM2G308106	gi|226533310|ref|NP_001143051.1|	466.8	7e-130	hypothetical protein [Zea mays] hypothetical protein [Zea mays] unknown [Zea mays] hypothetical protein ZEAMMB73_079106 [Zea mays]
GRMZM5G886765	gi|226509600|ref|NP_001143214.1|	180.3	0	hypothetical protein [Zea mays] hypothetical protein [Zea mays] unknown [Zea mays] hypothetical protein ZEAMMB73_610553 [Zea mays]
GRMZM2G014409	gi|226497602|ref|NP_001143273.1|	544.3	1e-153	hypothetical protein [Zea mays] hypothetical protein [Zea mays] hypothetical protein [Zea mays] hypothetical protein ZEAMMB73_733279 [Zea mays]
GRMZM2G351832	gi|226494011|ref|NP_001145500.1|	384	2e-105	hypothetical protein [Zea mays] hypothetical protein [Zea mays] hypothetical protein [Zea mays] hypothetical protein ZEAMMB73_030441 [Zea mays]
GRMZM2G373554	gi|226507130|ref|NP_001143283.1|	434.1	1e-120	hypothetical protein [Zea mays] hypothetical protein [Zea mays] unknown [Zea mays] hypothetical protein ZEAMMB73_560363 [Zea mays]
GRMZM2G142712	gi|226504854|ref|NP_001143399.1|	78.6	1e-12	hypothetical protein [Zea mays] hypothetical protein [Zea mays] unknown [Zea mays] hypothetical protein ZEAMMB73_581446 [Zea mays] hypothetical protein ZEAMMB73_581446 [Zea mays] hypothetical protein ZEAMMB73_581446 [Zea mays]
GRMZM2G161902	gi|226529792|ref|NP_001143435.1|	318.2	6e-85	hypothetical protein [Zea mays] hypothetical protein [Zea mays] hypothetical protein ZEAMMB73_390945 [Zea mays]
GRMZM2G339327	gi|195611034|gb|ACG27347.1|	161	1e-38	hypothetical protein [Zea mays] hypothetical protein [Zea mays] hypothetical protein ZEAMMB73_685151 [Zea mays]
GRMZM2G042479	gi|195623964|gb|ACG33812.1|	84	6e-15	hypothetical protein [Zea mays] hypothetical protein [Zea mays] hypothetical protein [Zea mays] hypothetical protein ZEAMMB73_342001 [Zea mays]
GRMZM2G058057	gi|195609852|gb|ACG26756.1|	60.5	2e-07	hypothetical protein [Zea mays] hypothetical protein [Zea mays] hypothetical protein [Zea mays] hypothetical protein ZEAMMB73_053483 [Zea mays]
GRMZM2G125512	gi|226509002|ref|NP_001144012.1|	77.4	2e-12	hypothetical protein [Zea mays] hypothetical protein [Zea mays] unknown [Zea mays] hypothetical protein ZEAMMB73_304784 [Zea mays] hypothetical protein ZEAMMB73_304784 [Zea mays]
GRMZM2G078409	gi|195609786|gb|ACG26723.1|	94.7	1e-18	hypothetical protein [Zea mays] hypothetical protein [Zea mays] hypothetical protein ZEAMMB73_050053 [Zea mays]
GRMZM2G429035	gi|195623116|gb|ACG33388.1|	130.6	3e-29	hypothetical protein [Zea mays] hypothetical protein [Zea mays] hypothetical protein ZEAMMB73_686271 [Zea mays]
GRMZM2G128146	gi|226492367|ref|NP_001144211.1|	154.1	1e-35	hypothetical protein [Zea mays] hypothetical protein [Zea mays] hypothetical protein ZEAMMB73_205528 [Zea mays]
GRMZM2G154328	gi|226504092|ref|NP_001144252.1|	56.2	6e-06	hypothetical protein [Zea mays] hypothetical protein [Zea mays] hypothetical protein ZEAMMB73_538848 [Zea mays]
GRMZM2G076621	gi|226496898|ref|NP_001144353.1|	357.8	9e-98	hypothetical protein [Zea mays] hypothetical protein [Zea mays] hypothetical protein ZEAMMB73_258792 [Zea mays]
GRMZM2G084125	gi|226491986|ref|NP_001144412.1|	127.5	7e-88	hypothetical protein [Zea mays] hypothetical protein [Zea mays] hypothetical protein ZEAMMB73_165054 [Zea mays]
GRMZM2G107774	gi|226531009|ref|NP_001144423.1|	130.2	1e-28	hypothetical protein [Zea mays] hypothetical protein [Zea mays] hypothetical protein ZEAMMB73_289642 [Zea mays]
GRMZM2G076499	gi|226500046|ref|NP_001144552.1|	343.2	4e-93	hypothetical protein [Zea mays] hypothetical protein [Zea mays] hypothetical protein ZEAMMB73_333857 [Zea mays]
GRMZM2G104704	gi|226493840|ref|NP_001144567.1|	70.1	1e-33	hypothetical protein [Zea mays] hypothetical protein [Zea mays] unknown [Zea mays] hypothetical protein ZEAMMB73_551726 [Zea mays]
GRMZM2G036996	gi|226531704|ref|NP_001144577.1|	232.6	5e-60	hypothetical protein [Zea mays] hypothetical protein [Zea mays] hypothetical protein ZEAMMB73_119286 [Zea mays]
GRMZM2G151285	gi|226505098|ref|NP_001144608.1|	128.3	1e-27	hypothetical protein [Zea mays] hypothetical protein [Zea mays] unknown [Zea mays] hypothetical protein ZEAMMB73_711005 [Zea mays] hypothetical protein ZEAMMB73_711005 [Zea mays] hypothetical protein ZEAMMB73_711005 [Zea mays]
GRMZM2G322917	gi|226533226|ref|NP_001144609.1|	257.3	1e-67	hypothetical protein [Zea mays] hypothetical protein [Zea mays] hypothetical protein ZEAMMB73_564439 [Zea mays]
GRMZM2G444138	gi|226510153|ref|NP_001144765.1|	392.9	6e-108	hypothetical protein [Zea mays] hypothetical protein [Zea mays] hypothetical protein ZEAMMB73_426906 [Zea mays]
GRMZM2G103013	gi|226533568|ref|NP_001144783.1|	235.7	7e-61	hypothetical protein [Zea mays] hypothetical protein [Zea mays] hypothetical protein ZEAMMB73_013782 [Zea mays]
GRMZM5G835599	gi|195610714|gb|ACG27187.1|	63.5	2e-23	hypothetical protein [Zea mays] hypothetical protein [Zea mays] hypothetical protein ZEAMMB73_053593 [Zea mays]
AC210003.2_FG015	gi|195619740|gb|ACG31700.1|	67.4	7e-11	hypothetical protein [Zea mays] hypothetical protein [Zea mays] hypothetical protein [Zea mays] hypothetical protein ZEAMMB73_219291 [Zea mays]
GRMZM2G131409	gi|226529300|ref|NP_001144944.1|	375.2	8e-103	hypothetical protein [Zea mays] hypothetical protein [Zea mays] hypothetical protein ZEAMMB73_527975 [Zea mays]
GRMZM2G085926	gi|195615932|gb|ACG29796.1|	161	1e-37	hypothetical protein [Zea mays] hypothetical protein [Zea mays] hypothetical protein ZEAMMB73_517958 [Zea mays]
GRMZM2G324544	gi|195635485|gb|ACG37211.1|	154.1	9e-37	hypothetical protein [Zea mays] hypothetical protein [Zea mays] hypothetical protein ZEAMMB73_778240 [Zea mays]
GRMZM2G003530	gi|226496856|ref|NP_001145331.1|	58.9	9e-07	hypothetical protein [Zea mays] hypothetical protein [Zea mays] hypothetical protein ZEAMMB73_734756 [Zea mays]
GRMZM2G141499	gi|195639412|gb|ACG39174.1|	66.2	5e-09	hypothetical protein [Zea mays] hypothetical protein [Zea mays] hypothetical protein [Zea mays] unknown [Zea mays] hypothetical protein ZEAMMB73_968003 [Zea mays]
GRMZM2G064168	gi|226495773|ref|NP_001145654.1|	73.6	7e-33	hypothetical protein [Zea mays] hypothetical protein [Zea mays] hypothetical protein ZEAMMB73_653479 [Zea mays]
GRMZM2G158636	gi|226529992|ref|NP_001145661.1|	48.1	1e-54	hypothetical protein [Zea mays] hypothetical protein [Zea mays] hypothetical protein ZEAMMB73_174529 [Zea mays]
GRMZM2G389789	gi|226533224|ref|NP_001145876.1|	74.3	2e-11	hypothetical protein [Zea mays] unknown [Zea mays] hypothetical protein ZEAMMB73_957642 [Zea mays]
GRMZM2G007953	gi|226509634|ref|NP_001145901.1|	147.9	9e-34	hypothetical protein [Zea mays] unknown [Zea mays] hypothetical protein ZEAMMB73_110601 [Zea mays]
GRMZM2G045820	gi|226499184|ref|NP_001146025.1|	1072	0	hypothetical protein [Zea mays] unknown [Zea mays] hypothetical protein ZEAMMB73_673862 [Zea mays]
GRMZM2G021607	gi|226528150|ref|NP_001146054.1|	432.6	1e-119	hypothetical protein [Zea mays] unknown [Zea mays] hypothetical protein ZEAMMB73_823151 [Zea mays]
GRMZM5G829285	gi|226497746|ref|NP_001146278.1|	220.7	5e-57	hypothetical protein [Zea mays] unknown [Zea mays] hypothetical protein ZEAMMB73_161669 [Zea mays] hypothetical protein ZEAMMB73_802516 [Zea mays]
GRMZM5G826020	gi|226497746|ref|NP_001146278.1|	220.7	5e-57	hypothetical protein [Zea mays] unknown [Zea mays] hypothetical protein ZEAMMB73_161669 [Zea mays] hypothetical protein ZEAMMB73_802516 [Zea mays]
GRMZM2G154165	gi|226532247|ref|NP_001146306.1|	57.8	4e-06	hypothetical protein [Zea mays] unknown [Zea mays] hypothetical protein ZEAMMB73_748744 [Zea mays]
GRMZM2G131554	gi|226505010|ref|NP_001146310.1|	68.2	7e-10	hypothetical protein [Zea mays] unknown [Zea mays] unknown [Zea mays] hypothetical protein ZEAMMB73_455049 [Zea mays] hypothetical protein ZEAMMB73_455049 [Zea mays]
GRMZM2G171880	gi|226496001|ref|NP_001146339.1|	69.7	2e-31	hypothetical protein [Zea mays] unknown [Zea mays] hypothetical protein ZEAMMB73_041446 [Zea mays]
GRMZM2G065593	gi|226494243|ref|NP_001146347.1|	604.7	9e-171	hypothetical protein [Zea mays] unknown [Zea mays] hypothetical protein ZEAMMB73_642743 [Zea mays]
GRMZM2G175362	gi|226498422|ref|NP_001146485.1|	343.2	2e-92	hypothetical protein [Zea mays] unknown [Zea mays] hypothetical protein ZEAMMB73_394306 [Zea mays]
GRMZM2G052088	gi|226496671|ref|NP_001146493.1|	131	1e-28	hypothetical protein [Zea mays] unknown [Zea mays] hypothetical protein ZEAMMB73_647212 [Zea mays]
GRMZM2G372709	gi|226496671|ref|NP_001146493.1|	93.2	4e-50	hypothetical protein [Zea mays] unknown [Zea mays] hypothetical protein ZEAMMB73_647212 [Zea mays]
GRMZM2G043489	gi|226504392|ref|NP_001146572.1|	78.6	1e-12	hypothetical protein [Zea mays] unknown [Zea mays] hypothetical protein ZEAMMB73_878145 [Zea mays]
GRMZM2G076766	gi|226493934|ref|NP_001146590.1|	268.1	9e-70	hypothetical protein [Zea mays] unknown [Zea mays] hypothetical protein ZEAMMB73_147005 [Zea mays] hypothetical protein ZEAMMB73_488026 [Zea mays] hypothetical protein ZEAMMB73_488026 [Zea mays]
GRMZM2G012756	gi|226493934|ref|NP_001146590.1|	268.1	9e-70	hypothetical protein [Zea mays] unknown [Zea mays] hypothetical protein ZEAMMB73_147005 [Zea mays] hypothetical protein ZEAMMB73_488026 [Zea mays] hypothetical protein ZEAMMB73_488026 [Zea mays]
GRMZM2G314396	gi|259490042|ref|NP_001159140.1|	1779.6	0	hypothetical protein [Zea mays] unknown [Zea mays] hypothetical protein ZEAMMB73_369042 [Zea mays]
GRMZM2G002910	gi|259490162|ref|NP_001159160.1|	434.5	3e-119	hypothetical protein [Zea mays] unknown [Zea mays] hypothetical protein ZEAMMB73_694502 [Zea mays]
GRMZM2G366373	gi|259490232|ref|NP_001159169.1|	313.2	6e-84	hypothetical protein [Zea mays] unknown [Zea mays] hypothetical protein ZEAMMB73_712300 [Zea mays]
GRMZM2G122569	gi|293331397|ref|NP_001168305.1|	63.9	2e-08	hypothetical protein [Zea mays] unknown [Zea mays] hypothetical protein ZEAMMB73_441158 [Zea mays]
GRMZM2G004180	gi|293331755|ref|NP_001167839.1|	584.7	1e-165	hypothetical protein [Zea mays] unknown [Zea mays] hypothetical protein ZEAMMB73_460990 [Zea mays]
GRMZM2G136538	gi|293332934|ref|NP_001167842.1|	62	1e-07	hypothetical protein [Zea mays] unknown [Zea mays] hypothetical protein ZEAMMB73_299317 [Zea mays]
GRMZM2G010474	gi|293337253|ref|NP_001167989.1|	623.6	3e-177	hypothetical protein [Zea mays] unknown [Zea mays] hypothetical protein ZEAMMB73_811625 [Zea mays]
GRMZM2G137566	gi|293333874|ref|NP_001167998.1|	1075.5	0	hypothetical protein [Zea mays] unknown [Zea mays] unknown [Zea mays] hypothetical protein ZEAMMB73_806553 [Zea mays]
GRMZM5G872150	gi|293336693|ref|NP_001168006.1|	293.1	1e-77	hypothetical protein [Zea mays] unknown [Zea mays] hypothetical protein ZEAMMB73_392326 [Zea mays]
GRMZM2G020840	gi|293336143|ref|NP_001168041.1|	340.5	4e-92	hypothetical protein [Zea mays] unknown [Zea mays] hypothetical protein ZEAMMB73_001286 [Zea mays]
GRMZM2G032193	gi|293336596|ref|NP_001168060.1|	355.1	1e-96	hypothetical protein [Zea mays] unknown [Zea mays] hypothetical protein ZEAMMB73_266504 [Zea mays]
GRMZM2G176570	gi|293331155|ref|NP_001168062.1|	109.8	5e-107	hypothetical protein [Zea mays] unknown [Zea mays] hypothetical protein ZEAMMB73_494397 [Zea mays] hypothetical protein ZEAMMB73_512829 [Zea mays]
GRMZM2G013593	gi|293331155|ref|NP_001168062.1|	120.9	8e-129	hypothetical protein [Zea mays] unknown [Zea mays] hypothetical protein ZEAMMB73_494397 [Zea mays] hypothetical protein ZEAMMB73_512829 [Zea mays]
GRMZM2G034300	gi|293331155|ref|NP_001168062.1|	434.9	5e-120	hypothetical protein [Zea mays] unknown [Zea mays] hypothetical protein ZEAMMB73_494397 [Zea mays] hypothetical protein ZEAMMB73_512829 [Zea mays]
GRMZM2G083572	gi|293331155|ref|NP_001168062.1|	434.9	5e-120	hypothetical protein [Zea mays] unknown [Zea mays] hypothetical protein ZEAMMB73_494397 [Zea mays] hypothetical protein ZEAMMB73_512829 [Zea mays]
GRMZM2G059574	gi|293332669|ref|NP_001168066.1|	305.1	1e-81	hypothetical protein [Zea mays] unknown [Zea mays] hypothetical protein ZEAMMB73_707106 [Zea mays]
GRMZM2G030350	gi|293336172|ref|NP_001168261.1|	55.1	6e-06	hypothetical protein [Zea mays] unknown [Zea mays] hypothetical protein ZEAMMB73_857155 [Zea mays]
GRMZM2G105429	gi|293336621|ref|NP_001168282.1|	109.4	1e-22	hypothetical protein [Zea mays] unknown [Zea mays] hypothetical protein ZEAMMB73_521839 [Zea mays]
GRMZM2G549568	gi|293333265|ref|NP_001168292.1|	839.3	0	hypothetical protein [Zea mays] unknown [Zea mays] hypothetical protein ZEAMMB73_387894 [Zea mays]
GRMZM5G874896	gi|293336351|ref|NP_001168300.1|	446.4	5e-124	hypothetical protein [Zea mays] unknown [Zea mays] hypothetical protein ZEAMMB73_000663 [Zea mays]
GRMZM2G014872	gi|293336919|ref|NP_001168302.1|	1210.3	0	hypothetical protein [Zea mays] unknown [Zea mays] unknown [Zea mays] hypothetical protein ZEAMMB73_411617 [Zea mays] hypothetical protein ZEAMMB73_411617 [Zea mays]
GRMZM2G114332	gi|293336919|ref|NP_001168302.1|	731.5	0	hypothetical protein [Zea mays] unknown [Zea mays] unknown [Zea mays] hypothetical protein ZEAMMB73_411617 [Zea mays] hypothetical protein ZEAMMB73_411617 [Zea mays]
GRMZM2G076950	gi|293332912|ref|NP_001168310.1|	275.4	3e-72	hypothetical protein [Zea mays] unknown [Zea mays] hypothetical protein ZEAMMB73_688721 [Zea mays]
GRMZM2G087678	gi|293333678|ref|NP_001168715.1|	53.1	0	hypothetical protein [Zea mays] unknown [Zea mays] hypothetical protein ZEAMMB73_710948 [Zea mays]
GRMZM5G828661	gi|293334425|ref|NP_001168536.1|	147.5	5e-34	hypothetical protein [Zea mays] unknown [Zea mays] hypothetical protein ZEAMMB73_048804 [Zea mays]
GRMZM2G047372	gi|293332936|ref|NP_001168552.1|	382.5	1e-104	hypothetical protein [Zea mays] unknown [Zea mays] hypothetical protein ZEAMMB73_585685 [Zea mays] hypothetical protein ZEAMMB73_585685 [Zea mays]
GRMZM2G025404	gi|293333602|ref|NP_001168676.1|	217.2	5e-55	hypothetical protein [Zea mays] unknown [Zea mays] hypothetical protein ZEAMMB73_115912 [Zea mays]
GRMZM2G060276	gi|293336090|ref|NP_001168702.1|	828.2	0	hypothetical protein [Zea mays] unknown [Zea mays] hypothetical protein ZEAMMB73_264605 [Zea mays] hypothetical protein ZEAMMB73_264605 [Zea mays]
GRMZM2G158188	gi|293332759|ref|NP_001168712.1|	95.1	7e-18	hypothetical protein [Zea mays] unknown [Zea mays] hypothetical protein ZEAMMB73_578546 [Zea mays]
GRMZM2G037644	gi|293331227|ref|NP_001168764.1|	264.6	5e-69	hypothetical protein [Zea mays] unknown [Zea mays] hypothetical protein ZEAMMB73_394867 [Zea mays]
GRMZM2G131012	gi|293333634|ref|NP_001168772.1|	323.6	2e-87	hypothetical protein [Zea mays] unknown [Zea mays] hypothetical protein ZEAMMB73_312515 [Zea mays]
GRMZM2G701746	gi|293335789|ref|NP_001168936.1|	339	1e-91	hypothetical protein [Zea mays] unknown [Zea mays] hypothetical protein ZEAMMB73_032157 [Zea mays]
GRMZM5G863146	gi|293332201|ref|NP_001168944.1|	113.2	3e-131	hypothetical protein [Zea mays] unknown [Zea mays] hypothetical protein ZEAMMB73_525331 [Zea mays]
GRMZM5G842820	gi|293332161|ref|NP_001168991.1|	345.5	6e-94	hypothetical protein [Zea mays] unknown [Zea mays] hypothetical protein ZEAMMB73_923586 [Zea mays]
GRMZM2G007453	gi|293333533|ref|NP_001169188.1|	84.7	2e-14	hypothetical protein [Zea mays] unknown [Zea mays] hypothetical protein ZEAMMB73_436168 [Zea mays] hypothetical protein ZEAMMB73_436168 [Zea mays] hypothetical protein ZEAMMB73_436168 [Zea mays] hypothetical protein ZEAMMB73_436168 [Zea mays]
GRMZM2G134156	gi|293332471|ref|NP_001169204.1|	108.2	1e-21	hypothetical protein [Zea mays] unknown [Zea mays] hypothetical protein ZEAMMB73_758834 [Zea mays]
GRMZM2G116626	gi|293333707|ref|NP_001169208.1|	459.5	0	hypothetical protein [Zea mays] unknown [Zea mays] unknown [Zea mays] hypothetical protein ZEAMMB73_787313 [Zea mays]
GRMZM2G079112	gi|293335847|ref|NP_001169230.1|	343.2	1e-92	hypothetical protein [Zea mays] unknown [Zea mays] hypothetical protein ZEAMMB73_428372 [Zea mays]
GRMZM2G171559	gi|195621648|gb|ACG32654.1|	178.3	1e-43	hypothetical protein [Zea mays] unknown [Zea mays] hypothetical protein ZEAMMB73_201748 [Zea mays]
GRMZM2G081445	gi|293331249|ref|NP_001169438.1|	216.5	2e-54	hypothetical protein [Zea mays] unknown [Zea mays] hypothetical protein ZEAMMB73_622194 [Zea mays]
GRMZM2G089472	gi|293335101|ref|NP_001169490.1|	189.9	1e-47	hypothetical protein [Zea mays] unknown [Zea mays] hypothetical protein ZEAMMB73_506208 [Zea mays]
GRMZM2G001973	gi|293336834|ref|NP_001169618.1|	127.5	1e-27	hypothetical protein [Zea mays] unknown [Zea mays] hypothetical protein ZEAMMB73_402395 [Zea mays]
GRMZM2G162598	gi|293336834|ref|NP_001169618.1|	143.3	4e-32	hypothetical protein [Zea mays] unknown [Zea mays] hypothetical protein ZEAMMB73_402395 [Zea mays]
GRMZM2G010235	gi|293331701|ref|NP_001169643.1|	91.3	5e-40	hypothetical protein [Zea mays] unknown [Zea mays] hypothetical protein ZEAMMB73_441715 [Zea mays]
GRMZM2G009538	gi|293333137|ref|NP_001169648.1|	179.1	7e-43	hypothetical protein [Zea mays] unknown [Zea mays] hypothetical protein ZEAMMB73_588339 [Zea mays] hypothetical protein ZEAMMB73_588339 [Zea mays]
GRMZM2G416677	gi|226508816|ref|NP_001140343.1|	62.8	0	hypothetical protein [Zea mays] unknown [Zea mays] hypothetical protein ZEAMMB73_913145 [Zea mays]
GRMZM2G166024	gi|226508816|ref|NP_001140343.1|	58.5	3e-86	hypothetical protein [Zea mays] unknown [Zea mays] hypothetical protein ZEAMMB73_913145 [Zea mays]
GRMZM2G016754	gi|293334189|ref|NP_001169673.1|	125.2	5e-27	hypothetical protein [Zea mays] unknown [Zea mays] hypothetical protein ZEAMMB73_903430 [Zea mays]
GRMZM2G097043	gi|293335992|ref|NP_001169679.1|	79.3	8e-13	hypothetical protein [Zea mays] unknown [Zea mays] hypothetical protein ZEAMMB73_008761 [Zea mays]
GRMZM5G869550	gi|293332183|ref|NP_001169687.1|	330.9	4e-90	hypothetical protein [Zea mays] unknown [Zea mays] hypothetical protein ZEAMMB73_915744 [Zea mays]
GRMZM2G025536	gi|293336471|ref|NP_001169700.1|	172.2	4e-41	hypothetical protein [Zea mays] unknown [Zea mays] hypothetical protein ZEAMMB73_305107 [Zea mays]
GRMZM2G129304	gi|293332811|ref|NP_001169709.1|	60.8	1e-07	hypothetical protein [Zea mays] unknown [Zea mays] hypothetical protein ZEAMMB73_976911 [Zea mays]
GRMZM2G176173	gi|293332859|ref|NP_001169929.1|	558.5	7e-158	hypothetical protein [Zea mays] unknown [Zea mays] hypothetical protein ZEAMMB73_523515 [Zea mays]
GRMZM2G178321	gi|293333959|ref|NP_001169951.1|	300.8	2e-80	hypothetical protein [Zea mays] unknown [Zea mays] hypothetical protein ZEAMMB73_412116 [Zea mays]
GRMZM2G138516	gi|293333636|ref|NP_001169970.1|	50.1	2e-108	hypothetical protein [Zea mays] unknown [Zea mays] hypothetical protein ZEAMMB73_344011 [Zea mays]
GRMZM2G030347	gi|293335153|ref|NP_001169974.1|	43.1	4e-29	hypothetical protein [Zea mays] unknown [Zea mays] hypothetical protein ZEAMMB73_968567 [Zea mays]
GRMZM2G346982	gi|293335911|ref|NP_001170090.1|	867.1	0	hypothetical protein [Zea mays] unknown [Zea mays] hypothetical protein ZEAMMB73_752037 [Zea mays]
GRMZM2G143242	gi|293331961|ref|NP_001170098.1|	55.8	4e-06	hypothetical protein [Zea mays] unknown [Zea mays] hypothetical protein ZEAMMB73_493217 [Zea mays]
GRMZM2G422877	gi|293333981|ref|NP_001170345.1|	329.7	4e-89	hypothetical protein [Zea mays] unknown [Zea mays] unknown [Zea mays] hypothetical protein ZEAMMB73_660475 [Zea mays]
GRMZM2G703021	gi|293335937|ref|NP_001170300.1|	149.8	1e-34	hypothetical protein [Zea mays] unknown [Zea mays] hypothetical protein ZEAMMB73_939696 [Zea mays]
GRMZM2G082019	gi|308080316|ref|NP_001182823.1|	71.2	1e-10	hypothetical protein [Zea mays] unknown [Zea mays] hypothetical protein ZEAMMB73_278323 [Zea mays]
GRMZM5G848269	gi|293337207|ref|NP_001170531.1|	87	3e-84	hypothetical protein [Zea mays] unknown [Zea mays] hypothetical protein ZEAMMB73_437455 [Zea mays]
GRMZM5G855853	gi|293334833|ref|NP_001170557.1|	533.9	6e-150	hypothetical protein [Zea mays] unknown [Zea mays] hypothetical protein ZEAMMB73_454832 [Zea mays]
GRMZM2G160466	gi|293334867|ref|NP_001170604.1|	649	0	hypothetical protein [Zea mays] unknown [Zea mays] hypothetical protein ZEAMMB73_908552 [Zea mays] hypothetical protein ZEAMMB73_908552 [Zea mays]
GRMZM2G129428	gi|293332541|ref|NP_001170737.1|	1078.2	0	hypothetical protein [Zea mays] unknown [Zea mays] hypothetical protein ZEAMMB73_748295 [Zea mays]
GRMZM2G091634	gi|308044582|ref|NP_001182849.1|	298.5	1e-79	hypothetical protein [Zea mays] unknown [Zea mays] hypothetical protein ZEAMMB73_756570 [Zea mays]
GRMZM5G890796	gi|308044582|ref|NP_001182849.1|	298.5	3e-80	hypothetical protein [Zea mays] unknown [Zea mays] hypothetical protein ZEAMMB73_756570 [Zea mays]
GRMZM2G091616	gi|308044582|ref|NP_001182849.1|	283.1	7e-75	hypothetical protein [Zea mays] unknown [Zea mays] hypothetical protein ZEAMMB73_756570 [Zea mays]
GRMZM5G844309	gi|308080442|ref|NP_001182860.1|	360.1	1e-98	hypothetical protein [Zea mays] unknown [Zea mays] hypothetical protein ZEAMMB73_437468 [Zea mays]
GRMZM2G044822	gi|308080292|ref|NP_001182992.1|	438.7	9e-122	hypothetical protein [Zea mays] unknown [Zea mays] hypothetical protein ZEAMMB73_831731 [Zea mays]
GRMZM2G154442	gi|308044357|ref|NP_001183006.1|	289.7	1e-76	hypothetical protein [Zea mays] unknown [Zea mays] hypothetical protein ZEAMMB73_272086 [Zea mays]
GRMZM5G866099	gi|308044357|ref|NP_001183006.1|	289.7	1e-76	hypothetical protein [Zea mays] unknown [Zea mays] hypothetical protein ZEAMMB73_272086 [Zea mays]
GRMZM2G363893	gi|308081443|ref|NP_001183022.1|	174.1	9e-42	hypothetical protein [Zea mays] unknown [Zea mays] hypothetical protein ZEAMMB73_090135 [Zea mays]
GRMZM5G870067	gi|308081760|ref|NP_001183028.1|	998.8	0	hypothetical protein [Zea mays] unknown [Zea mays] hypothetical protein ZEAMMB73_401644 [Zea mays]
GRMZM2G007146	gi|308081822|ref|NP_001183030.1|	57.4	6e-06	hypothetical protein [Zea mays] unknown [Zea mays] hypothetical protein ZEAMMB73_837360 [Zea mays]
GRMZM5G887396	gi|308081084|ref|NP_001183159.1|	297.4	4e-80	hypothetical protein [Zea mays] unknown [Zea mays] hypothetical protein ZEAMMB73_739269 [Zea mays]
GRMZM2G080439	gi|308044489|ref|NP_001183167.1|	185.3	3e-44	hypothetical protein [Zea mays] unknown [Zea mays] hypothetical protein ZEAMMB73_055204 [Zea mays]
GRMZM2G017110	gi|308080746|ref|NP_001183199.1|	66.6	3e-09	hypothetical protein [Zea mays] unknown [Zea mays] hypothetical protein ZEAMMB73_746720 [Zea mays]
GRMZM2G039993	gi|308044243|ref|NP_001183238.1|	339.7	1e-91	hypothetical protein [Zea mays] unknown [Zea mays] hypothetical protein ZEAMMB73_483386 [Zea mays]
GRMZM5G833153	gi|308081662|ref|NP_001183434.1|	492.7	2e-138	hypothetical protein [Zea mays] unknown [Zea mays] hypothetical protein ZEAMMB73_532048 [Zea mays]
GRMZM2G406026	gi|308080666|ref|NP_001183691.1|	280.8	2e-74	hypothetical protein [Zea mays] unknown [Zea mays] hypothetical protein ZEAMMB73_582160 [Zea mays]
GRMZM5G856928	gi|308080890|ref|NP_001183698.1|	82	7e-15	hypothetical protein [Zea mays] unknown [Zea mays] hypothetical protein ZEAMMB73_198593 [Zea mays]
GRMZM5G859999	gi|308080890|ref|NP_001183698.1|	80.1	2e-14	hypothetical protein [Zea mays] unknown [Zea mays] hypothetical protein ZEAMMB73_198593 [Zea mays]
GRMZM5G885779	gi|308080890|ref|NP_001183698.1|	218	3e-55	hypothetical protein [Zea mays] unknown [Zea mays] hypothetical protein ZEAMMB73_198593 [Zea mays]
GRMZM5G860715	gi|308080890|ref|NP_001183698.1|	442.2	8e-123	hypothetical protein [Zea mays] unknown [Zea mays] hypothetical protein ZEAMMB73_198593 [Zea mays]
GRMZM2G306734	gi|308081216|ref|NP_001183767.1|	134.4	5e-30	hypothetical protein [Zea mays] unknown [Zea mays] hypothetical protein ZEAMMB73_112205 [Zea mays]
GRMZM2G388608	gi|308081943|ref|NP_001183790.1|	391	1e-107	hypothetical protein [Zea mays] unknown [Zea mays] hypothetical protein ZEAMMB73_031325 [Zea mays]
GRMZM2G042407	gi|308080199|ref|NP_001183799.1|	263.5	5e-68	hypothetical protein [Zea mays] unknown [Zea mays] hypothetical protein ZEAMMB73_421914 [Zea mays] hypothetical protein ZEAMMB73_421914 [Zea mays]
GRMZM2G095464	gi|239052651|ref|NP_001141660.2|	597	2e-169	hypothetical protein [Zea mays] unknown [Zea mays] hypothetical protein ZEAMMB73_121675 [Zea mays]
GRMZM5G823824	gi|239051945|ref|NP_001141669.2|	939.9	0	hypothetical protein [Zea mays] unknown [Zea mays] hypothetical protein ZEAMMB73_710601 [Zea mays]
GRMZM2G350693	gi|195609652|gb|ACG26656.1|	160.6	1e-38	hypothetical protein [Zea mays] hypothetical protein ZEAMMB73_139235 [Zea mays]
GRMZM2G049487	gi|195652733|gb|ACG45834.1|	139.4	1e-31	hypothetical protein [Zea mays] hypothetical protein ZEAMMB73_991759 [Zea mays]
GRMZM2G031586	gi|195652733|gb|ACG45834.1|	180.6	1e-43	hypothetical protein [Zea mays] hypothetical protein ZEAMMB73_991759 [Zea mays]
GRMZM2G136970	gi|195643806|gb|ACG41371.1|	132.1	1e-29	hypothetical protein [Zea mays] hypothetical protein ZEAMMB73_345154 [Zea mays]
GRMZM5G843972	gi|195608912|gb|ACG26286.1|	73.2	1e-11	hypothetical protein [Zea mays] hypothetical protein ZEAMMB73_929588 [Zea mays]
GRMZM2G132162	gi|195609408|gb|ACG26534.1|	53.1	4e-06	hypothetical protein [Zea mays] hypothetical protein ZEAMMB73_070849 [Zea mays]
GRMZM2G037496	gi|195639634|gb|ACG39285.1|	110.9	8e-23	hypothetical protein [Zea mays] hypothetical protein ZEAMMB73_236751 [Zea mays]
GRMZM2G419452	gi|195642872|gb|ACG40904.1|	160.6	2e-38	hypothetical protein [Zea mays] hypothetical protein ZEAMMB73_307585 [Zea mays]
GRMZM2G362823	gi|195620908|gb|ACG32284.1|	174.5	1e-42	hypothetical protein [Zea mays] hypothetical protein ZEAMMB73_802689 [Zea mays]
GRMZM2G030402	gi|195642114|gb|ACG40525.1|	101.7	1e-20	hypothetical protein [Zea mays] hypothetical protein ZEAMMB73_191474 [Zea mays]
GRMZM5G844195	gi|195604170|gb|ACG23915.1|	219.9	6e-55	hypothetical protein [Zea mays] hypothetical protein ZEAMMB73_001325 [Zea mays]
GRMZM2G104316	gi|195647230|gb|ACG43083.1|	193	5e-47	hypothetical protein [Zea mays] hypothetical protein ZEAMMB73_894611 [Zea mays]
GRMZM2G497531	gi|195646048|gb|ACG42492.1|	70.5	2e-10	hypothetical protein [Zea mays] hypothetical protein ZEAMMB73_591362 [Zea mays]
GRMZM2G313816	gi|195617166|gb|ACG30413.1|	122.5	3e-27	hypothetical protein [Zea mays] hypothetical protein ZEAMMB73_452709 [Zea mays]
GRMZM2G389903	gi|195654617|gb|ACG46776.1|	110.9	1e-23	hypothetical protein [Zea mays] hypothetical protein ZEAMMB73_418284 [Zea mays]
GRMZM2G071871	gi|195658633|gb|ACG48784.1|	436.4	3e-120	hypothetical protein [Zea mays] hypothetical protein ZEAMMB73_076937 [Zea mays]
GRMZM2G094879	gi|195645102|gb|ACG42019.1|	101.3	5e-20	hypothetical protein [Zea mays] hypothetical protein ZEAMMB73_796827 [Zea mays] hypothetical protein ZEAMMB73_796827 [Zea mays] hypothetical protein ZEAMMB73_796827 [Zea mays]
GRMZM5G863107	gi|195628232|gb|ACG35946.1|	102.8	1e-21	hypothetical protein [Zea mays] hypothetical protein ZEAMMB73_770890 [Zea mays]
GRMZM2G089776	gi|195657499|gb|ACG48217.1|	137.9	1e-31	hypothetical protein [Zea mays] hypothetical protein ZEAMMB73_940097 [Zea mays]
GRMZM2G043027	gi|195611150|gb|ACG27405.1|	121.7	1e-26	hypothetical protein [Zea mays] hypothetical protein ZEAMMB73_279097 [Zea mays]
GRMZM2G031904	gi|195619930|gb|ACG31795.1|	172.6	4e-41	hypothetical protein [Zea mays] hypothetical protein ZEAMMB73_980617 [Zea mays]
GRMZM2G078279	gi|195610734|gb|ACG27197.1|	305.1	6e-81	hypothetical protein [Zea mays] hypothetical protein ZEAMMB73_727770 [Zea mays]
GRMZM2G447691	gi|195654755|gb|ACG46845.1|	454.9	3e-126	hypothetical protein [Zea mays] hypothetical protein ZEAMMB73_817822 [Zea mays] hypothetical protein ZEAMMB73_817822 [Zea mays] hypothetical protein ZEAMMB73_817822 [Zea mays]
GRMZM2G498547	gi|195620550|gb|ACG32105.1|	101.7	1e-20	hypothetical protein [Zea mays] hypothetical protein ZEAMMB73_379901 [Zea mays] hypothetical protein ZEAMMB73_379901 [Zea mays]
GRMZM2G152955	gi|195628566|gb|ACG36113.1|	140.6	1e-31	hypothetical protein [Zea mays] hypothetical protein ZEAMMB73_746475 [Zea mays]
GRMZM2G107931	gi|195604484|gb|ACG24072.1|	181	1e-44	hypothetical protein [Zea mays] hypothetical protein ZEAMMB73_797446 [Zea mays]
GRMZM2G045064	gi|195618478|gb|ACG31069.1|	154.5	6e-37	hypothetical protein [Zea mays] hypothetical protein ZEAMMB73_160345 [Zea mays] hypothetical protein ZEAMMB73_456988 [Zea mays]
GRMZM2G045096	gi|195618478|gb|ACG31069.1|	154.5	6e-37	hypothetical protein [Zea mays] hypothetical protein ZEAMMB73_160345 [Zea mays] hypothetical protein ZEAMMB73_456988 [Zea mays]
GRMZM2G061591	gi|195653519|gb|ACG46227.1|	286.2	8e-76	hypothetical protein [Zea mays] hypothetical protein ZEAMMB73_839872 [Zea mays]
GRMZM2G140674	gi|195608924|gb|ACG26292.1|	189.1	1e-46	hypothetical protein [Zea mays] hypothetical protein ZEAMMB73_498245 [Zea mays]
GRMZM5G849530	gi|195638108|gb|ACG38522.1|	61.2	1e-07	hypothetical protein [Zea mays] hypothetical protein ZEAMMB73_436021 [Zea mays]
GRMZM2G084389	gi|195657391|gb|ACG48163.1|	32.7	1e-13	hypothetical protein [Zea mays] mitochondrial import inner membrane translocase subunit Tim17 family protein [Zea mays]
GRMZM2G038811	gi|195643636|gb|ACG41286.1|	172.9	4e-42	hypothetical protein [Zea mays] hypothetical protein ZEAMMB73_531651 [Zea mays]
GRMZM2G115615	gi|195658601|gb|ACG48768.1|	250.4	3e-64	hypothetical protein [Zea mays] hypothetical protein ZEAMMB73_020404 [Zea mays]
GRMZM5G814154	gi|195644106|gb|ACG41521.1|	149.1	7e-35	hypothetical protein [Zea mays] hypothetical protein ZEAMMB73_434620 [Zea mays]
GRMZM2G481353	gi|195642490|gb|ACG40713.1|	139.4	2e-31	hypothetical protein [Zea mays] hypothetical protein ZEAMMB73_711848 [Zea mays]
GRMZM2G321978	gi|195618968|gb|ACG31314.1|	136.3	1e-31	hypothetical protein [Zea mays] hypothetical protein ZEAMMB73_934568 [Zea mays]
GRMZM2G389567	gi|195640008|gb|ACG39472.1|	155.2	9e-37	hypothetical protein [Zea mays] HLH DNA-binding domain superfamily protein [Zea mays]
GRMZM2G045688	gi|195618874|gb|ACG31267.1|	134.4	1e-29	hypothetical protein [Zea mays] hypothetical protein ZEAMMB73_191777 [Zea mays]
GRMZM2G073192	gi|195621520|gb|ACG32590.1|	170.2	5e-41	hypothetical protein [Zea mays] hypothetical protein ZEAMMB73_429270 [Zea mays] hypothetical protein ZEAMMB73_429270 [Zea mays] hypothetical protein ZEAMMB73_429270 [Zea mays] hypothetical protein ZEAMMB73_429270 [Zea mays] hypothetical protein ZEAMMB73_416431 [Zea mays] hypothetical protein ZEAMMB73_416431 [Zea mays] hypothetical protein ZEAMMB73_416431 [Zea mays]
GRMZM5G879127	gi|195621520|gb|ACG32590.1|	170.2	4e-41	hypothetical protein [Zea mays] hypothetical protein ZEAMMB73_429270 [Zea mays] hypothetical protein ZEAMMB73_429270 [Zea mays] hypothetical protein ZEAMMB73_429270 [Zea mays] hypothetical protein ZEAMMB73_429270 [Zea mays] hypothetical protein ZEAMMB73_416431 [Zea mays] hypothetical protein ZEAMMB73_416431 [Zea mays] hypothetical protein ZEAMMB73_416431 [Zea mays]
GRMZM2G487322	gi|195618972|gb|ACG31316.1|	38.5	2e-29	hypothetical protein [Zea mays] hypothetical protein ZEAMMB73_639043 [Zea mays]
GRMZM2G146965	gi|195658871|gb|ACG48903.1|	86.7	3e-15	hypothetical protein [Zea mays] hypothetical protein ZEAMMB73_368658 [Zea mays]
GRMZM2G061442	gi|195619578|gb|ACG31619.1|	126.7	3e-27	hypothetical protein [Zea mays] hypothetical protein ZEAMMB73_849388 [Zea mays]
GRMZM2G116635	gi|195637174|gb|ACG38055.1|	133.7	4e-30	hypothetical protein [Zea mays] hypothetical protein ZEAMMB73_330084 [Zea mays]
GRMZM2G123732	gi|195608302|gb|ACG25981.1|	57	2e-06	hypothetical protein [Zea mays] hypothetical protein ZEAMMB73_913726 [Zea mays]
GRMZM2G073508	gi|195655059|gb|ACG46997.1|	174.1	7e-43	hypothetical protein [Zea mays] hypothetical protein ZEAMMB73_794600 [Zea mays]
GRMZM2G027100	gi|195617668|gb|ACG30664.1|	121.7	3e-27	hypothetical protein [Zea mays] hypothetical protein ZEAMMB73_309304 [Zea mays]
GRMZM2G165769	gi|195604448|gb|ACG24054.1|	84.7	1e-14	hypothetical protein [Zea mays] hypothetical protein ZEAMMB73_080852 [Zea mays]
GRMZM2G339866	gi|195621646|gb|ACG32653.1|	140.2	3e-32	hypothetical protein [Zea mays] hypothetical protein ZEAMMB73_765265 [Zea mays]
GRMZM2G138097	gi|195657911|gb|ACG48423.1|	125.2	2e-26	hypothetical protein [Zea mays] hypothetical protein ZEAMMB73_165181 [Zea mays]
GRMZM2G135664	gi|195646876|gb|ACG42906.1|	72	2e-11	hypothetical protein [Zea mays] hypothetical protein ZEAMMB73_306397 [Zea mays]
GRMZM2G082608	gi|195617688|gb|ACG30674.1|	161.8	4e-39	hypothetical protein [Zea mays] hypothetical protein ZEAMMB73_233395 [Zea mays]
GRMZM2G436856	gi|195655315|gb|ACG47125.1|	124.4	9e-28	hypothetical protein [Zea mays] hypothetical protein ZEAMMB73_885770 [Zea mays]
GRMZM5G898597	gi|195643672|gb|ACG41304.1|	283.9	1e-74	hypothetical protein [Zea mays] hypothetical protein ZEAMMB73_579766 [Zea mays]
GRMZM2G057955	gi|195651497|gb|ACG45216.1|	102.8	1e-20	hypothetical protein [Zea mays] MYB DNA-binding domain superfamily protein [Zea mays]
GRMZM2G058078	gi|195608160|gb|ACG25910.1|	55.5	8e-06	hypothetical protein [Zea mays] hypothetical protein ZEAMMB73_063892 [Zea mays]
GRMZM2G137961	gi|195609232|gb|ACG26446.1|	133.3	2e-29	hypothetical protein [Zea mays] acyl-CoA N-acyltransferases (NAT) family protein [Zea mays]
GRMZM2G041806	gi|195621062|gb|ACG32361.1|	207.2	4e-52	hypothetical protein [Zea mays] hypothetical protein ZEAMMB73_444889 [Zea mays]
GRMZM2G114639	gi|195637272|gb|ACG38104.1|	161.8	1e-38	hypothetical protein [Zea mays] hypothetical protein ZEAMMB73_259322 [Zea mays]
GRMZM2G138693	gi|195642640|gb|ACG40788.1|	58.9	1e-07	hypothetical protein [Zea mays] hypothetical protein ZEAMMB73_498844 [Zea mays]
GRMZM2G357040	gi|195621926|gb|ACG32793.1|	176.4	8e-43	hypothetical protein [Zea mays] hypothetical protein ZEAMMB73_442529 [Zea mays]
GRMZM2G053126	gi|195608328|gb|ACG25994.1|	132.9	5e-30	hypothetical protein [Zea mays] hypothetical protein ZEAMMB73_001564 [Zea mays]
GRMZM2G115905	gi|479360|pir||S33552	440.7	1e-121	hypothetical protein 232 - maize
GRMZM2G026767	gi|297798402|ref|XP_002867085.1|	59.3	1e-06	hypothetical protein ARALYDRAFT_328224 [Arabidopsis lyrata subsp. lyrata] hypothetical protein ARALYDRAFT_328224 [Arabidopsis lyrata subsp. lyrata]
GRMZM2G386714	gi|297833954|ref|XP_002884859.1|	97.4	6e-18	hypothetical protein ARALYDRAFT_478516 [Arabidopsis lyrata subsp. lyrata] hypothetical protein ARALYDRAFT_478516 [Arabidopsis lyrata subsp. lyrata]
GRMZM2G064605	gi|55741042|gb|AAV64186.1|	609.8	3e-173	hypothetical protein C9002 [Zea mays] unknown [Zea mays] thaumatin domain family protein [Zea mays]
GRMZM2G177461	gi|428185509|gb|EKX54361.1|	60.8	2e-07	hypothetical protein GUITHDRAFT_91609 [Guillardia theta CCMP2712]
GRMZM2G007324	gi|358345506|ref|XP_003636818.1|	62.4	1e-130	hypothetical protein MTR_061s1014 [Medicago truncatula] hypothetical protein MTR_133s1015 [Medicago truncatula] hypothetical protein MTR_061s1014 [Medicago truncatula] hypothetical protein MTR_133s1015 [Medicago truncatula]
GRMZM2G043235	gi|357488217|ref|XP_003614396.1|	76.3	2e-12	hypothetical protein MTR_5g051150 [Medicago truncatula] hypothetical protein MTR_5g051150 [Medicago truncatula]
GRMZM5G820781	gi|218187657|gb|EEC70084.1|	58.2	9e-07	hypothetical protein OsI_00705 [Oryza sativa Indica Group]
GRMZM2G456578	gi|125526631|gb|EAY74745.1|	24.6	2e-27	hypothetical protein OsI_02637 [Oryza sativa Indica Group]
GRMZM5G840887	gi|218188731|gb|EEC71158.1|	27.3	8e-51	hypothetical protein OsI_02999 [Oryza sativa Indica Group]
GRMZM2G377780	gi|218192128|gb|EEC74555.1|	407.5	0	hypothetical protein OsI_10097 [Oryza sativa Indica Group]
GRMZM2G399320	gi|218192763|gb|EEC75190.1|	94	4e-17	hypothetical protein OsI_11428 [Oryza sativa Indica Group]
GRMZM2G172506	gi|125544841|gb|EAY90980.1|	303.9	0	hypothetical protein OsI_12589 [Oryza sativa Indica Group]
GRMZM2G121047	gi|218193364|gb|EEC75791.1|	30	5e-12	hypothetical protein OsI_12720 [Oryza sativa Indica Group]
GRMZM2G521844	gi|218193701|gb|EEC76128.1|	71.6	1e-10	hypothetical protein OsI_13409 [Oryza sativa Indica Group]
GRMZM2G028640	gi|218194930|gb|EEC77357.1|	65.1	1e-47	hypothetical protein OsI_16052 [Oryza sativa Indica Group]
GRMZM2G053839	gi|218195512|gb|EEC77939.1|	68.9	1e-09	hypothetical protein OsI_17280 [Oryza sativa Indica Group]
GRMZM2G177532	gi|218195535|gb|EEC77962.1|	80.5	1e-12	hypothetical protein OsI_17322 [Oryza sativa Indica Group]
GRMZM2G049194	gi|218195535|gb|EEC77962.1|	54.7	0	hypothetical protein OsI_17322 [Oryza sativa Indica Group]
GRMZM2G082330	gi|218195535|gb|EEC77962.1|	113.6	2e-22	hypothetical protein OsI_17322 [Oryza sativa Indica Group]
GRMZM2G168744	gi|218195668|gb|EEC78095.1|	47	4e-97	hypothetical protein OsI_17586 [Oryza sativa Indica Group] hypothetical protein OsJ_16323 [Oryza sativa Japonica Group]
AC207546.3_FG004	gi|125551959|gb|EAY97668.1|	186	1e-131	hypothetical protein OsI_19590 [Oryza sativa Indica Group]
GRMZM2G047431	gi|218199416|gb|EEC81843.1|	60.8	3e-07	hypothetical protein OsI_25604 [Oryza sativa Indica Group]
GRMZM2G058966	gi|218199595|gb|EEC82022.1|	73.2	1e-10	hypothetical protein OsI_25984 [Oryza sativa Indica Group]
GRMZM2G044997	gi|218199595|gb|EEC82022.1|	29.3	1e-12	hypothetical protein OsI_25984 [Oryza sativa Indica Group]
GRMZM2G180558	gi|218199595|gb|EEC82022.1|	65.9	1e-104	hypothetical protein OsI_25984 [Oryza sativa Indica Group]
GRMZM2G173162	gi|218199622|gb|EEC82049.1|	90.9	1e-16	hypothetical protein OsI_26026 [Oryza sativa Indica Group]
GRMZM2G125935	gi|218199717|gb|EEC82144.1|	217.2	1e-54	hypothetical protein OsI_26201 [Oryza sativa Indica Group]
GRMZM2G113414	gi|218199747|gb|EEC82174.1|	40	2e-37	hypothetical protein OsI_26284 [Oryza sativa Indica Group]
GRMZM2G165622	gi|218201037|gb|EEC83464.1|	120.9	7e-68	hypothetical protein OsI_28970 [Oryza sativa Indica Group]
GRMZM2G319649	gi|125561522|gb|EAZ06970.1|	235.7	2e-60	hypothetical protein OsI_29212 [Oryza sativa Indica Group]
GRMZM2G108225	gi|125561522|gb|EAZ06970.1|	249.2	1e-63	hypothetical protein OsI_29212 [Oryza sativa Indica Group]
GRMZM2G154267	gi|218201272|gb|EEC83699.1|	208.4	1e-51	hypothetical protein OsI_29518 [Oryza sativa Indica Group] hypothetical protein OsJ_27612 [Oryza sativa Japonica Group]
GRMZM2G048616	gi|218201338|gb|EEC83765.1|	62.8	3e-08	hypothetical protein OsI_29659 [Oryza sativa Indica Group]
GRMZM2G100315	gi|125562526|gb|EAZ07974.1|	126.3	3e-27	hypothetical protein OsI_30232 [Oryza sativa Indica Group] hypothetical protein OsJ_28255 [Oryza sativa Japonica Group]
GRMZM2G078283	gi|125562605|gb|EAZ08053.1|	169.5	0	hypothetical protein OsI_30318 [Oryza sativa Indica Group]
GRMZM2G031837	gi|218202339|gb|EEC84766.1|	58.5	1e-06	hypothetical protein OsI_31788 [Oryza sativa Indica Group]
GRMZM2G340534	gi|125564239|gb|EAZ09619.1|	77.8	6e-13	hypothetical protein OsI_31903 [Oryza sativa Indica Group]
GRMZM2G166897	gi|125564351|gb|EAZ09731.1|	78.6	1e-12	hypothetical protein OsI_32019 [Oryza sativa Indica Group]
GRMZM5G861659	gi|218184511|gb|EEC66938.1|	104	6e-46	hypothetical protein OsI_33565 [Oryza sativa Indica Group]
GRMZM2G048047	gi|218184511|gb|EEC66938.1|	102.4	2e-45	hypothetical protein OsI_33565 [Oryza sativa Indica Group]
GRMZM2G180879	gi|218184581|gb|EEC67008.1|	205.7	1e-108	hypothetical protein OsI_33720 [Oryza sativa Indica Group]
AC216067.3_FG002	gi|125535913|gb|EAY82401.1|	84.3	8e-15	hypothetical protein OsI_37615 [Oryza sativa Indica Group]
GRMZM5G882980	gi|125536370|gb|EAY82858.1|	151	1e-77	hypothetical protein OsI_38069 [Oryza sativa Indica Group]
GRMZM2G095611	gi|222619567|gb|EEE55699.1|	69.7	6e-10	hypothetical protein OsJ_04128 [Oryza sativa Japonica Group]
GRMZM5G813206	gi|222619683|gb|EEE55815.1|	62	2e-07	hypothetical protein OsJ_04415 [Oryza sativa Japonica Group]
GRMZM2G149708	gi|125582065|gb|EAZ22996.1|	39.7	2e-134	hypothetical protein OsJ_06691 [Oryza sativa Japonica Group]
GRMZM5G868679	gi|125585387|gb|EAZ26051.1|	58.9	6e-07	hypothetical protein OsJ_09905 [Oryza sativa Japonica Group]
GRMZM2G386998	gi|125585387|gb|EAZ26051.1|	64.3	2e-08	hypothetical protein OsJ_09905 [Oryza sativa Japonica Group]
GRMZM2G153536	gi|222624513|gb|EEE58645.1|	85.9	5e-15	hypothetical protein OsJ_10024 [Oryza sativa Japonica Group]
GRMZM2G122965	gi|222624767|gb|EEE58899.1|	66.2	8e-09	hypothetical protein OsJ_10528 [Oryza sativa Japonica Group]
GRMZM2G042313	gi|222625480|gb|EEE59612.1|	105.5	1e-20	hypothetical protein OsJ_11940 [Oryza sativa Japonica Group]
AC155377.1_FG001	gi|222625587|gb|EEE59719.1|	77	1e-11	hypothetical protein OsJ_12150 [Oryza sativa Japonica Group]
GRMZM2G028286	gi|125588059|gb|EAZ28723.1|	359.8	2e-97	hypothetical protein OsJ_12743 [Oryza sativa Japonica Group]
GRMZM2G380777	gi|222628397|gb|EEE60529.1|	100.9	1e-88	hypothetical protein OsJ_13867 [Oryza sativa Japonica Group]
GRMZM2G055782	gi|222628999|gb|EEE61131.1|	121.3	3e-26	hypothetical protein OsJ_15063 [Oryza sativa Japonica Group]
GRMZM2G316366	gi|222628999|gb|EEE61131.1|	125.2	3e-27	hypothetical protein OsJ_15063 [Oryza sativa Japonica Group]
GRMZM2G007981	gi|125590809|gb|EAZ31159.1|	74.7	1e-11	hypothetical protein OsJ_15258 [Oryza sativa Japonica Group]
GRMZM2G037345	gi|222635238|gb|EEE65370.1|	196.8	1e-145	hypothetical protein OsJ_20664 [Oryza sativa Japonica Group]
GRMZM2G417485	gi|222635238|gb|EEE65370.1|	222.6	9e-141	hypothetical protein OsJ_20664 [Oryza sativa Japonica Group]
GRMZM2G016875	gi|222635515|gb|EEE65647.1|	85.5	1e-14	hypothetical protein OsJ_21230 [Oryza sativa Japonica Group]
GRMZM2G064799	gi|222636391|gb|EEE66523.1|	72.4	9e-11	hypothetical protein OsJ_23002 [Oryza sativa Japonica Group]
GRMZM2G417715	gi|222637061|gb|EEE67193.1|	45.8	1e-14	hypothetical protein OsJ_24295 [Oryza sativa Japonica Group]
GRMZM2G053554	gi|125601522|gb|EAZ41098.1|	48.9	1e-19	hypothetical protein OsJ_25590 [Oryza sativa Japonica Group]
GRMZM2G467338	gi|222640045|gb|EEE68177.1|	95.1	2e-17	hypothetical protein OsJ_26310 [Oryza sativa Japonica Group]
GRMZM2G074472	gi|222641966|gb|EEE70098.1|	65.1	8e-09	hypothetical protein OsJ_30102 [Oryza sativa Japonica Group]
GRMZM2G421493	gi|222617018|gb|EEE53150.1|	199.9	4e-109	hypothetical protein OsJ_35972 [Oryza sativa Japonica Group]
GRMZM2G072608	gi|222617018|gb|EEE53150.1|	198.7	3e-107	hypothetical protein OsJ_35972 [Oryza sativa Japonica Group]
GRMZM5G812298	gi|168998458|ref|YP_001688228.1|	137.9	4e-32	hypothetical protein pBMSmt19_00015 [Zea mays]
GRMZM2G070693	gi|212721526|ref|NP_001132648.1|	83.2	3e-14	hypothetical protein precursor [Zea mays] unknown [Zea mays] unknown [Zea mays] unknown [Zea mays] unknown [Zea mays] hypothetical protein ZEAMMB73_376236 [Zea mays] hypothetical protein ZEAMMB73_376236 [Zea mays] hypothetical protein ZEAMMB73_376236 [Zea mays] hypothetical protein ZEAMMB73_376236 [Zea mays] hypothetical protein ZEAMMB73_376236 [Zea mays]
GRMZM2G080222	gi|219363447|ref|NP_001136730.1|	274.6	5e-72	hypothetical protein precursor [Zea mays] unknown [Zea mays] unknown [Zea mays] hypothetical protein [Zea mays] hypothetical protein ZEAMMB73_759916 [Zea mays] hypothetical protein ZEAMMB73_759916 [Zea mays]
GRMZM2G009690	gi|219363227|ref|NP_001136572.1|	376.3	1e-102	hypothetical protein precursor [Zea mays] unknown [Zea mays] hypothetical protein ZEAMMB73_757616 [Zea mays]
GRMZM2G127695	gi|226495223|ref|NP_001140617.1|	508.8	1e-142	hypothetical protein precursor [Zea mays] unknown [Zea mays] hypothetical protein ZEAMMB73_249951 [Zea mays] hypothetical protein ZEAMMB73_249951 [Zea mays]
GRMZM2G175927	gi|226508202|ref|NP_001141111.1|	880.2	0	hypothetical protein precursor [Zea mays] unknown [Zea mays] hypothetical protein ZEAMMB73_571218 [Zea mays]
GRMZM2G162359	gi|226491894|ref|NP_001142312.1|	656.8	0	hypothetical protein precursor [Zea mays] unknown [Zea mays] hypothetical protein ZEAMMB73_881836 [Zea mays]
GRMZM2G084325	gi|226500968|ref|NP_001142522.1|	237.7	3e-61	hypothetical protein precursor [Zea mays] hypothetical protein [Zea mays] hypothetical protein ZEAMMB73_574868 [Zea mays]
GRMZM2G474555	gi|226491304|ref|NP_001142717.1|	238	7e-62	hypothetical protein precursor [Zea mays] hypothetical protein [Zea mays] hypothetical protein ZEAMMB73_087684 [Zea mays]
GRMZM2G014356	gi|226503837|ref|NP_001143063.1|	63.2	1e-08	hypothetical protein precursor [Zea mays] hypothetical protein [Zea mays] hypothetical protein ZEAMMB73_760507 [Zea mays]
GRMZM2G375002	gi|226532670|ref|NP_001143408.1|	46.2	5e-118	hypothetical protein precursor [Zea mays] hypothetical protein [Zea mays] unknown [Zea mays] hypothetical protein ZEAMMB73_452498 [Zea mays]
GRMZM2G073609	gi|226532670|ref|NP_001143408.1|	64.7	1e-124	hypothetical protein precursor [Zea mays] hypothetical protein [Zea mays] unknown [Zea mays] hypothetical protein ZEAMMB73_452498 [Zea mays]
GRMZM2G438243	gi|226499520|ref|NP_001144230.1|	226.1	5e-58	hypothetical protein precursor [Zea mays] hypothetical protein [Zea mays] unknown [Zea mays] hypothetical protein ZEAMMB73_803387 [Zea mays]
GRMZM2G007306	gi|226496840|ref|NP_001145629.1|	316.6	2e-85	hypothetical protein precursor [Zea mays] hypothetical protein [Zea mays] hypothetical protein ZEAMMB73_095399 [Zea mays]
GRMZM2G152141	gi|226492072|ref|NP_001145909.1|	348.2	1e-94	hypothetical protein precursor [Zea mays] unknown [Zea mays] hypothetical protein ZEAMMB73_041447 [Zea mays]
GRMZM2G148867	gi|226532082|ref|NP_001146251.1|	768.8	0	hypothetical protein precursor [Zea mays] unknown [Zea mays] hypothetical protein ZEAMMB73_975942 [Zea mays]
GRMZM2G354253	gi|226495833|ref|NP_001146777.1|	233	1e-59	hypothetical protein precursor [Zea mays] unknown [Zea mays] hypothetical protein ZEAMMB73_867804 [Zea mays]
GRMZM2G091540	gi|259490759|ref|NP_001159338.1|	94	2e-17	hypothetical protein precursor [Zea mays] unknown [Zea mays] hypothetical protein ZEAMMB73_224624 [Zea mays]
GRMZM2G166524	gi|293331221|ref|NP_001168228.1|	176.4	3e-42	hypothetical protein precursor [Zea mays] unknown [Zea mays] hypothetical protein ZEAMMB73_173278 [Zea mays]
GRMZM2G162962	gi|293335151|ref|NP_001168538.1|	434.1	2e-120	hypothetical protein precursor [Zea mays] unknown [Zea mays] hypothetical protein ZEAMMB73_604720 [Zea mays]
GRMZM2G163129	gi|293333682|ref|NP_001169712.1|	110.9	1e-22	hypothetical protein precursor [Zea mays] unknown [Zea mays] hypothetical protein ZEAMMB73_706096 [Zea mays]
GRMZM5G893912	gi|293334219|ref|NP_001169714.1|	1065.1	0	hypothetical protein precursor [Zea mays] unknown [Zea mays] hypothetical protein ZEAMMB73_180572 [Zea mays]
GRMZM5G837448	gi|293330989|ref|NP_001170176.1|	199.9	1e-50	hypothetical protein precursor [Zea mays] unknown [Zea mays] hypothetical protein ZEAMMB73_354056 [Zea mays]
GRMZM2G137399	gi|293335751|ref|NP_001170185.1|	149.4	5e-87	hypothetical protein precursor [Zea mays] unknown [Zea mays] hypothetical protein ZEAMMB73_077526 [Zea mays]
GRMZM2G081719	gi|293335231|ref|NP_001170605.1|	199.5	2e-49	hypothetical protein precursor [Zea mays] unknown [Zea mays] hypothetical protein ZEAMMB73_336227 [Zea mays]
GRMZM2G443291	gi|293335818|ref|NP_001170747.1|	550.1	4e-155	hypothetical protein precursor [Zea mays] unknown [Zea mays] hypothetical protein ZEAMMB73_733907 [Zea mays]
GRMZM2G143426	gi|293335818|ref|NP_001170747.1|	554.3	1e-156	hypothetical protein precursor [Zea mays] unknown [Zea mays] hypothetical protein ZEAMMB73_733907 [Zea mays]
GRMZM2G070323	gi|462404070|gb|EMJ09627.1|	55.5	8e-23	hypothetical protein PRUPE_ppa000783mg [Prunus persica]
GRMZM2G021074	gi|462413167|gb|EMJ18216.1|	182.2	6e-44	hypothetical protein PRUPE_ppa002102mg [Prunus persica]
GRMZM2G023289	gi|462419233|gb|EMJ23496.1|	69.3	1e-09	hypothetical protein PRUPE_ppa003354mg [Prunus persica]
GRMZM2G034083	gi|462419388|gb|EMJ23651.1|	21.6	4e-132	hypothetical protein PRUPE_ppa006187mg [Prunus persica]
GRMZM2G337845	gi|462407652|gb|EMJ12986.1|	74.7	2e-11	hypothetical protein PRUPE_ppa006330mg [Prunus persica]
GRMZM2G169671	gi|462422961|gb|EMJ27224.1|	58.9	8e-07	hypothetical protein PRUPE_ppa010420mg [Prunus persica]
GRMZM2G313305	gi|462406295|gb|EMJ11759.1|	101.3	6e-112	hypothetical protein PRUPE_ppa014600mg [Prunus persica]
GRMZM2G064715	gi|462406295|gb|EMJ11759.1|	59.3	4e-07	hypothetical protein PRUPE_ppa014600mg [Prunus persica]
GRMZM5G888428	gi|344313266|gb|AEN14327.1|	837.4	0	hypothetical protein rf1-C2-g12 [Zea mays] hypothetical protein ZEAMMB73_828318 [Zea mays]
GRMZM2G120475	gi|344313268|gb|AEN14329.1|	100.1	1e-19	hypothetical protein rf1-C2-g14 [Zea mays]
GRMZM2G028945	gi|302796157|ref|XP_002979841.1|	85.1	1e-14	hypothetical protein SELMODRAFT_153526 [Selaginella moellendorffii] hypothetical protein SELMODRAFT_153526 [Selaginella moellendorffii]
GRMZM2G088196	gi|253761732|ref|XP_002489241.1|	904	0	hypothetical protein SORBIDRAFT_0012s009210 [Sorghum bicolor] hypothetical protein SORBIDRAFT_0012s009210 [Sorghum bicolor]
GRMZM2G113174	gi|253761750|ref|XP_002489250.1|	94	0	hypothetical protein SORBIDRAFT_0012s014620 [Sorghum bicolor] hypothetical protein SORBIDRAFT_0012s014620 [Sorghum bicolor]
GRMZM2G056695	gi|253761750|ref|XP_002489250.1|	25	3e-17	hypothetical protein SORBIDRAFT_0012s014620 [Sorghum bicolor] hypothetical protein SORBIDRAFT_0012s014620 [Sorghum bicolor]
GRMZM2G063363	gi|253761750|ref|XP_002489250.1|	57	5e-06	hypothetical protein SORBIDRAFT_0012s014620 [Sorghum bicolor] hypothetical protein SORBIDRAFT_0012s014620 [Sorghum bicolor]
GRMZM2G096107	gi|253761750|ref|XP_002489250.1|	105.1	2e-123	hypothetical protein SORBIDRAFT_0012s014620 [Sorghum bicolor] hypothetical protein SORBIDRAFT_0012s014620 [Sorghum bicolor]
GRMZM2G106331	gi|253761495|ref|XP_002489126.1|	86.3	0	hypothetical protein SORBIDRAFT_0019s003280 [Sorghum bicolor] hypothetical protein SORBIDRAFT_0019s003280 [Sorghum bicolor]
GRMZM2G035996	gi|253761495|ref|XP_002489126.1|	87.8	9e-15	hypothetical protein SORBIDRAFT_0019s003280 [Sorghum bicolor] hypothetical protein SORBIDRAFT_0019s003280 [Sorghum bicolor]
GRMZM2G171373	gi|253761495|ref|XP_002489126.1|	82	2e-13	hypothetical protein SORBIDRAFT_0019s003280 [Sorghum bicolor] hypothetical protein SORBIDRAFT_0019s003280 [Sorghum bicolor]
GRMZM2G126832	gi|253761495|ref|XP_002489126.1|	57.4	9e-06	hypothetical protein SORBIDRAFT_0019s003280 [Sorghum bicolor] hypothetical protein SORBIDRAFT_0019s003280 [Sorghum bicolor]
GRMZM2G047104	gi|253761495|ref|XP_002489126.1|	59.3	3e-62	hypothetical protein SORBIDRAFT_0019s003280 [Sorghum bicolor] hypothetical protein SORBIDRAFT_0019s003280 [Sorghum bicolor]
GRMZM2G703242	gi|253761488|ref|XP_002489123.1|	209.1	6e-53	hypothetical protein SORBIDRAFT_0020s002120 [Sorghum bicolor] hypothetical protein SORBIDRAFT_0020s002120 [Sorghum bicolor]
GRMZM2G109070	gi|253761271|ref|XP_002489074.1|	70.9	0	hypothetical protein SORBIDRAFT_0139s002040 [Sorghum bicolor] hypothetical protein SORBIDRAFT_0139s002040 [Sorghum bicolor]
GRMZM2G030280	gi|253761271|ref|XP_002489074.1|	94.4	4e-17	hypothetical protein SORBIDRAFT_0139s002040 [Sorghum bicolor] hypothetical protein SORBIDRAFT_0139s002040 [Sorghum bicolor]
GRMZM2G055458	gi|253761271|ref|XP_002489074.1|	119.4	1e-110	hypothetical protein SORBIDRAFT_0139s002040 [Sorghum bicolor] hypothetical protein SORBIDRAFT_0139s002040 [Sorghum bicolor]
GRMZM2G091143	gi|253761271|ref|XP_002489074.1|	63.9	1e-07	hypothetical protein SORBIDRAFT_0139s002040 [Sorghum bicolor] hypothetical protein SORBIDRAFT_0139s002040 [Sorghum bicolor]
GRMZM5G865576	gi|253761271|ref|XP_002489074.1|	59.7	6e-06	hypothetical protein SORBIDRAFT_0139s002040 [Sorghum bicolor] hypothetical protein SORBIDRAFT_0139s002040 [Sorghum bicolor]
GRMZM2G156937	gi|253761271|ref|XP_002489074.1|	77	5e-12	hypothetical protein SORBIDRAFT_0139s002040 [Sorghum bicolor] hypothetical protein SORBIDRAFT_0139s002040 [Sorghum bicolor]
GRMZM2G319573	gi|253761271|ref|XP_002489074.1|	45.4	9e-19	hypothetical protein SORBIDRAFT_0139s002040 [Sorghum bicolor] hypothetical protein SORBIDRAFT_0139s002040 [Sorghum bicolor]
GRMZM2G136712	gi|253761271|ref|XP_002489074.1|	60.1	1e-06	hypothetical protein SORBIDRAFT_0139s002040 [Sorghum bicolor] hypothetical protein SORBIDRAFT_0139s002040 [Sorghum bicolor]
GRMZM2G021864	gi|253761271|ref|XP_002489074.1|	519.2	1e-144	hypothetical protein SORBIDRAFT_0139s002040 [Sorghum bicolor] hypothetical protein SORBIDRAFT_0139s002040 [Sorghum bicolor]
GRMZM2G005456	gi|253761271|ref|XP_002489074.1|	124.4	6e-26	hypothetical protein SORBIDRAFT_0139s002040 [Sorghum bicolor] hypothetical protein SORBIDRAFT_0139s002040 [Sorghum bicolor]
GRMZM5G832651	gi|242032207|ref|XP_002463498.1|	84	3e-14	hypothetical protein SORBIDRAFT_01g000820 [Sorghum bicolor] hypothetical protein SORBIDRAFT_01g000820 [Sorghum bicolor]
GRMZM2G118503	gi|242032251|ref|XP_002463520.1|	181.4	7e-44	hypothetical protein SORBIDRAFT_01g001290 [Sorghum bicolor] hypothetical protein SORBIDRAFT_01g001290 [Sorghum bicolor]
AC217358.3_FG005	gi|242032305|ref|XP_002463547.1|	123.6	1e-26	hypothetical protein SORBIDRAFT_01g001770 [Sorghum bicolor] hypothetical protein SORBIDRAFT_01g001770 [Sorghum bicolor]
GRMZM2G343741	gi|242032435|ref|XP_002463612.1|	62	5e-26	hypothetical protein SORBIDRAFT_01g002930 [Sorghum bicolor] hypothetical protein SORBIDRAFT_01g002930 [Sorghum bicolor]
GRMZM2G027723	gi|242032585|ref|XP_002463687.1|	102.8	8e-20	hypothetical protein SORBIDRAFT_01g004210 [Sorghum bicolor] hypothetical protein SORBIDRAFT_01g004210 [Sorghum bicolor]
GRMZM2G078200	gi|242037807|ref|XP_002466298.1|	67.8	1e-09	hypothetical protein SORBIDRAFT_01g005200 [Sorghum bicolor] hypothetical protein SORBIDRAFT_01g005200 [Sorghum bicolor]
GRMZM2G320506	gi|242037871|ref|XP_002466330.1|	77.8	0	hypothetical protein SORBIDRAFT_01g005780 [Sorghum bicolor] hypothetical protein SORBIDRAFT_01g005780 [Sorghum bicolor]
GRMZM5G809445	gi|242032765|ref|XP_002463777.1|	177.2	5e-42	hypothetical protein SORBIDRAFT_01g005980 [Sorghum bicolor] hypothetical protein SORBIDRAFT_01g005980 [Sorghum bicolor]
GRMZM2G456186	gi|242037981|ref|XP_002466385.1|	121.3	1e-25	hypothetical protein SORBIDRAFT_01g006840 [Sorghum bicolor] hypothetical protein SORBIDRAFT_01g006840 [Sorghum bicolor]
GRMZM2G349794	gi|242038005|ref|XP_002466397.1|	55.5	8e-45	hypothetical protein SORBIDRAFT_01g007060 [Sorghum bicolor] hypothetical protein SORBIDRAFT_01g007060 [Sorghum bicolor]
GRMZM2G107645	gi|242038009|ref|XP_002466399.1|	58.5	1e-06	hypothetical protein SORBIDRAFT_01g007100 [Sorghum bicolor] hypothetical protein SORBIDRAFT_01g007100 [Sorghum bicolor]
GRMZM2G151480	gi|242038033|ref|XP_002466411.1|	31.6	7e-76	hypothetical protein SORBIDRAFT_01g007290 [Sorghum bicolor] hypothetical protein SORBIDRAFT_01g007290 [Sorghum bicolor]
GRMZM2G398275	gi|242038061|ref|XP_002466425.1|	57	3e-68	hypothetical protein SORBIDRAFT_01g007600 [Sorghum bicolor] glucosyl transferase [Sorghum bicolor] hypothetical protein SORBIDRAFT_01g007600 [Sorghum bicolor]
GRMZM2G098890	gi|242038061|ref|XP_002466425.1|	277.7	0	hypothetical protein SORBIDRAFT_01g007600 [Sorghum bicolor] glucosyl transferase [Sorghum bicolor] hypothetical protein SORBIDRAFT_01g007600 [Sorghum bicolor]
GRMZM2G072658	gi|242032931|ref|XP_002463860.1|	78.6	9e-13	hypothetical protein SORBIDRAFT_01g007680 [Sorghum bicolor] hypothetical protein SORBIDRAFT_01g007680 [Sorghum bicolor]
GRMZM2G003489	gi|242032993|ref|XP_002463891.1|	202.6	3e-172	hypothetical protein SORBIDRAFT_01g008380 [Sorghum bicolor] hypothetical protein SORBIDRAFT_01g008380 [Sorghum bicolor]
GRMZM2G089102	gi|242038257|ref|XP_002466523.1|	36.2	0	hypothetical protein SORBIDRAFT_01g009300 [Sorghum bicolor] hypothetical protein SORBIDRAFT_01g009300 [Sorghum bicolor]
GRMZM2G700014	gi|242033109|ref|XP_002463949.1|	63.9	7e-121	hypothetical protein SORBIDRAFT_01g009436 [Sorghum bicolor] hypothetical protein SORBIDRAFT_01g009436 [Sorghum bicolor]
GRMZM2G093666	gi|242033109|ref|XP_002463949.1|	2228.4	0	hypothetical protein SORBIDRAFT_01g009436 [Sorghum bicolor] hypothetical protein SORBIDRAFT_01g009436 [Sorghum bicolor]
GRMZM2G462140	gi|242033109|ref|XP_002463949.1|	68.2	2e-09	hypothetical protein SORBIDRAFT_01g009436 [Sorghum bicolor] hypothetical protein SORBIDRAFT_01g009436 [Sorghum bicolor]
GRMZM2G027797	gi|242033289|ref|XP_002464039.1|	43.9	2e-13	hypothetical protein SORBIDRAFT_01g011110 [Sorghum bicolor] hypothetical protein SORBIDRAFT_01g011110 [Sorghum bicolor]
GRMZM2G122185	gi|242038563|ref|XP_002466676.1|	64.3	2e-08	hypothetical protein SORBIDRAFT_01g012080 [Sorghum bicolor] hypothetical protein SORBIDRAFT_01g012080 [Sorghum bicolor]
GRMZM2G165894	gi|242033409|ref|XP_002464099.1|	132.5	0	hypothetical protein SORBIDRAFT_01g012310 [Sorghum bicolor] hypothetical protein SORBIDRAFT_01g012310 [Sorghum bicolor]
GRMZM5G858249	gi|242038595|ref|XP_002466692.1|	673.3	0	hypothetical protein SORBIDRAFT_01g012380 [Sorghum bicolor] hypothetical protein SORBIDRAFT_01g012380 [Sorghum bicolor]
AC191050.3_FG003	gi|242033447|ref|XP_002464118.1|	148.7	0	hypothetical protein SORBIDRAFT_01g012640 [Sorghum bicolor] hypothetical protein SORBIDRAFT_01g012640 [Sorghum bicolor]
GRMZM2G044236	gi|242038735|ref|XP_002466762.1|	259.2	4e-156	hypothetical protein SORBIDRAFT_01g013650 [Sorghum bicolor] hypothetical protein SORBIDRAFT_01g013650 [Sorghum bicolor]
GRMZM2G039187	gi|242038755|ref|XP_002466772.1|	228.4	4e-58	hypothetical protein SORBIDRAFT_01g013960 [Sorghum bicolor] hypothetical protein SORBIDRAFT_01g013960 [Sorghum bicolor]
GRMZM2G398755	gi|242038773|ref|XP_002466781.1|	86.7	7e-15	hypothetical protein SORBIDRAFT_01g014140 [Sorghum bicolor] hypothetical protein SORBIDRAFT_01g014140 [Sorghum bicolor]
GRMZM5G859592	gi|242033745|ref|XP_002464267.1|	71.2	6e-11	hypothetical protein SORBIDRAFT_01g015200 [Sorghum bicolor] hypothetical protein SORBIDRAFT_01g015200 [Sorghum bicolor]
GRMZM2G105971	gi|242038973|ref|XP_002466881.1|	97.4	2e-18	hypothetical protein SORBIDRAFT_01g015800 [Sorghum bicolor] hypothetical protein SORBIDRAFT_01g015800 [Sorghum bicolor]
GRMZM5G880435	gi|242033957|ref|XP_002464373.1|	86.3	1e-15	hypothetical protein SORBIDRAFT_01g017110 [Sorghum bicolor] hypothetical protein SORBIDRAFT_01g017110 [Sorghum bicolor]
GRMZM2G129007	gi|242034037|ref|XP_002464413.1|	157.1	2e-36	hypothetical protein SORBIDRAFT_01g017770 [Sorghum bicolor] hypothetical protein SORBIDRAFT_01g017770 [Sorghum bicolor]
GRMZM5G860498	gi|242039427|ref|XP_002467108.1|	25	9e-23	hypothetical protein SORBIDRAFT_01g019710 [Sorghum bicolor] hypothetical protein SORBIDRAFT_01g019710 [Sorghum bicolor]
GRMZM2G444692	gi|242039789|ref|XP_002467289.1|	71.6	6e-10	hypothetical protein SORBIDRAFT_01g022770 [Sorghum bicolor] hypothetical protein SORBIDRAFT_01g022770 [Sorghum bicolor]
GRMZM2G009655	gi|242034643|ref|XP_002464716.1|	44.7	1e-14	hypothetical protein SORBIDRAFT_01g025350 [Sorghum bicolor] hypothetical protein SORBIDRAFT_01g025350 [Sorghum bicolor]
GRMZM2G702725	gi|242040055|ref|XP_002467422.1|	260.4	8e-67	hypothetical protein SORBIDRAFT_01g027756 [Sorghum bicolor] hypothetical protein SORBIDRAFT_01g027756 [Sorghum bicolor]
GRMZM2G180086	gi|242040067|ref|XP_002467428.1|	169.1	9e-40	hypothetical protein SORBIDRAFT_01g027940 [Sorghum bicolor] hypothetical protein SORBIDRAFT_01g027940 [Sorghum bicolor]
GRMZM2G001895	gi|242034977|ref|XP_002464883.1|	84	1e-13	hypothetical protein SORBIDRAFT_01g028220 [Sorghum bicolor] hypothetical protein SORBIDRAFT_01g028220 [Sorghum bicolor]
GRMZM2G070899	gi|242035019|ref|XP_002464904.1|	35.4	1e-06	hypothetical protein SORBIDRAFT_01g028560 [Sorghum bicolor] hypothetical protein SORBIDRAFT_01g028560 [Sorghum bicolor]
GRMZM2G316827	gi|242040205|ref|XP_002467497.1|	68.2	8e-10	hypothetical protein SORBIDRAFT_01g029180 [Sorghum bicolor] hypothetical protein SORBIDRAFT_01g029180 [Sorghum bicolor]
GRMZM2G101007	gi|242040205|ref|XP_002467497.1|	58.5	2e-07	hypothetical protein SORBIDRAFT_01g029180 [Sorghum bicolor] hypothetical protein SORBIDRAFT_01g029180 [Sorghum bicolor]
AC204311.4_FG004	gi|242040237|ref|XP_002467513.1|	173.7	1e-41	hypothetical protein SORBIDRAFT_01g029380 [Sorghum bicolor] hypothetical protein SORBIDRAFT_01g029380 [Sorghum bicolor]
GRMZM2G462243	gi|242040445|ref|XP_002467617.1|	223	9e-57	hypothetical protein SORBIDRAFT_01g030980 [Sorghum bicolor] hypothetical protein SORBIDRAFT_01g030980 [Sorghum bicolor]
GRMZM2G145069	gi|242035283|ref|XP_002465036.1|	194.1	5e-101	hypothetical protein SORBIDRAFT_01g031030 [Sorghum bicolor] hypothetical protein SORBIDRAFT_01g031030 [Sorghum bicolor]
GRMZM2G149182	gi|242035283|ref|XP_002465036.1|	194.1	3e-101	hypothetical protein SORBIDRAFT_01g031030 [Sorghum bicolor] hypothetical protein SORBIDRAFT_01g031030 [Sorghum bicolor]
GRMZM2G149383	gi|242035497|ref|XP_002465143.1|	57.8	2e-06	hypothetical protein SORBIDRAFT_01g032740 [Sorghum bicolor] hypothetical protein SORBIDRAFT_01g032740 [Sorghum bicolor]
GRMZM2G410479	gi|242040747|ref|XP_002467768.1|	63.2	1e-07	hypothetical protein SORBIDRAFT_01g033760 [Sorghum bicolor] hypothetical protein SORBIDRAFT_01g033760 [Sorghum bicolor]
GRMZM2G043346	gi|242035663|ref|XP_002465226.1|	58.5	1e-06	hypothetical protein SORBIDRAFT_01g034550 [Sorghum bicolor] hypothetical protein SORBIDRAFT_01g034550 [Sorghum bicolor]
GRMZM2G082346	gi|242035707|ref|XP_002465248.1|	198	0	hypothetical protein SORBIDRAFT_01g034940 [Sorghum bicolor] hypothetical protein SORBIDRAFT_01g034940 [Sorghum bicolor]
GRMZM2G086788	gi|242035731|ref|XP_002465260.1|	193.4	2e-47	hypothetical protein SORBIDRAFT_01g035090 [Sorghum bicolor] hypothetical protein SORBIDRAFT_01g035090 [Sorghum bicolor]
GRMZM2G158676	gi|242040971|ref|XP_002467880.1|	85.9	8e-15	hypothetical protein SORBIDRAFT_01g035770 [Sorghum bicolor] hypothetical protein SORBIDRAFT_01g035770 [Sorghum bicolor]
GRMZM2G050077	gi|242041055|ref|XP_002467922.1|	94.4	1e-17	hypothetical protein SORBIDRAFT_01g036420 [Sorghum bicolor] hypothetical protein SORBIDRAFT_01g036420 [Sorghum bicolor]
GRMZM2G162356	gi|242041197|ref|XP_002467993.1|	209.1	7e-53	hypothetical protein SORBIDRAFT_01g037740 [Sorghum bicolor] hypothetical protein SORBIDRAFT_01g037740 [Sorghum bicolor]
GRMZM5G807260	gi|242041199|ref|XP_002467994.1|	241.9	1e-62	hypothetical protein SORBIDRAFT_01g037750 [Sorghum bicolor] hypothetical protein SORBIDRAFT_01g037750 [Sorghum bicolor]
GRMZM2G076537	gi|242041211|ref|XP_002468000.1|	118.6	1e-24	hypothetical protein SORBIDRAFT_01g037840 [Sorghum bicolor] hypothetical protein SORBIDRAFT_01g037840 [Sorghum bicolor]
GRMZM2G056547	gi|242041435|ref|XP_002468112.1|	84.7	2e-48	hypothetical protein SORBIDRAFT_01g039770 [Sorghum bicolor] hypothetical protein SORBIDRAFT_01g039770 [Sorghum bicolor]
GRMZM2G170336	gi|242041557|ref|XP_002468173.1|	944.9	0	hypothetical protein SORBIDRAFT_01g041030 [Sorghum bicolor] hypothetical protein SORBIDRAFT_01g041030 [Sorghum bicolor]
GRMZM2G469304	gi|242036443|ref|XP_002465616.1|	264.2	1e-68	hypothetical protein SORBIDRAFT_01g042250 [Sorghum bicolor] hypothetical protein SORBIDRAFT_01g042250 [Sorghum bicolor]
GRMZM2G163154	gi|242036487|ref|XP_002465638.1|	67.4	1e-26	hypothetical protein SORBIDRAFT_01g042740 [Sorghum bicolor] hypothetical protein SORBIDRAFT_01g042740 [Sorghum bicolor]
GRMZM2G114184	gi|242036563|ref|XP_002465676.1|	592.8	4e-168	hypothetical protein SORBIDRAFT_01g043530 [Sorghum bicolor] hypothetical protein SORBIDRAFT_01g043530 [Sorghum bicolor]
GRMZM2G005435	gi|242041873|ref|XP_002468331.1|	152.5	1e-34	hypothetical protein SORBIDRAFT_01g043920 [Sorghum bicolor] hypothetical protein SORBIDRAFT_01g043920 [Sorghum bicolor]
GRMZM2G042171	gi|242036617|ref|XP_002465703.1|	102.8	7e-20	hypothetical protein SORBIDRAFT_01g044100 [Sorghum bicolor] hypothetical protein SORBIDRAFT_01g044100 [Sorghum bicolor]
GRMZM2G382537	gi|242042409|ref|XP_002468599.1|	80.5	2e-13	hypothetical protein SORBIDRAFT_01g048830 [Sorghum bicolor] hypothetical protein SORBIDRAFT_01g048830 [Sorghum bicolor]
GRMZM2G444715	gi|242042509|ref|XP_002468649.1|	96.7	3e-18	hypothetical protein SORBIDRAFT_01g049610 [Sorghum bicolor] hypothetical protein SORBIDRAFT_01g049610 [Sorghum bicolor]
AC211250.4_FG003	gi|242042509|ref|XP_002468649.1|	189.1	8e-136	hypothetical protein SORBIDRAFT_01g049610 [Sorghum bicolor] hypothetical protein SORBIDRAFT_01g049610 [Sorghum bicolor]
GRMZM2G092232	gi|242042517|ref|XP_002468653.1|	39.7	3e-07	hypothetical protein SORBIDRAFT_01g049720 [Sorghum bicolor] hypothetical protein SORBIDRAFT_01g049720 [Sorghum bicolor]
GRMZM2G337905	gi|242042591|ref|XP_002468690.1|	179.5	0	hypothetical protein SORBIDRAFT_01g050336 [Sorghum bicolor] hypothetical protein SORBIDRAFT_01g050336 [Sorghum bicolor]
GRMZM2G450863	gi|242042591|ref|XP_002468690.1|	936.4	0	hypothetical protein SORBIDRAFT_01g050336 [Sorghum bicolor] hypothetical protein SORBIDRAFT_01g050336 [Sorghum bicolor]
GRMZM2G173721	gi|242042782|ref|XP_002459262.1|	70.5	3e-10	hypothetical protein SORBIDRAFT_02g001490 [Sorghum bicolor] hypothetical protein SORBIDRAFT_02g001490 [Sorghum bicolor]
GRMZM2G022244	gi|242043084|ref|XP_002459413.1|	57	3e-06	hypothetical protein SORBIDRAFT_02g004250 [Sorghum bicolor] hypothetical protein SORBIDRAFT_02g004250 [Sorghum bicolor]
GRMZM2G147891	gi|242047728|ref|XP_002461610.1|	142.1	3e-75	hypothetical protein SORBIDRAFT_02g005340 [Sorghum bicolor] hypothetical protein SORBIDRAFT_02g005340 [Sorghum bicolor]
GRMZM2G444560	gi|242047754|ref|XP_002461623.1|	396.4	0	hypothetical protein SORBIDRAFT_02g005630 [Sorghum bicolor] hypothetical protein SORBIDRAFT_02g005630 [Sorghum bicolor]
GRMZM2G167031	gi|242048278|ref|XP_002461885.1|	58.9	2e-06	hypothetical protein SORBIDRAFT_02g009800 [Sorghum bicolor] hypothetical protein SORBIDRAFT_02g009800 [Sorghum bicolor]
GRMZM2G022258	gi|242048278|ref|XP_002461885.1|	57.8	5e-06	hypothetical protein SORBIDRAFT_02g009800 [Sorghum bicolor] hypothetical protein SORBIDRAFT_02g009800 [Sorghum bicolor]
GRMZM2G471269	gi|242043820|ref|XP_002459781.1|	58.5	1e-06	hypothetical protein SORBIDRAFT_02g010510 [Sorghum bicolor] hypothetical protein SORBIDRAFT_02g010510 [Sorghum bicolor]
GRMZM5G890241	gi|242044650|ref|XP_002460196.1|	89.7	1e-15	hypothetical protein SORBIDRAFT_02g024427 [Sorghum bicolor] hypothetical protein SORBIDRAFT_02g024427 [Sorghum bicolor]
GRMZM2G052479	gi|242044650|ref|XP_002460196.1|	25.4	4e-27	hypothetical protein SORBIDRAFT_02g024427 [Sorghum bicolor] hypothetical protein SORBIDRAFT_02g024427 [Sorghum bicolor]
GRMZM2G059618	gi|242044650|ref|XP_002460196.1|	70.9	4e-10	hypothetical protein SORBIDRAFT_02g024427 [Sorghum bicolor] hypothetical protein SORBIDRAFT_02g024427 [Sorghum bicolor]
GRMZM2G062788	gi|242044650|ref|XP_002460196.1|	253.4	6e-65	hypothetical protein SORBIDRAFT_02g024427 [Sorghum bicolor] hypothetical protein SORBIDRAFT_02g024427 [Sorghum bicolor]
GRMZM2G068212	gi|242044650|ref|XP_002460196.1|	37.4	1e-06	hypothetical protein SORBIDRAFT_02g024427 [Sorghum bicolor] hypothetical protein SORBIDRAFT_02g024427 [Sorghum bicolor]
GRMZM2G069827	gi|242044650|ref|XP_002460196.1|	299.7	6e-79	hypothetical protein SORBIDRAFT_02g024427 [Sorghum bicolor] hypothetical protein SORBIDRAFT_02g024427 [Sorghum bicolor]
GRMZM2G170313	gi|242044650|ref|XP_002460196.1|	245	2e-62	hypothetical protein SORBIDRAFT_02g024427 [Sorghum bicolor] hypothetical protein SORBIDRAFT_02g024427 [Sorghum bicolor]
GRMZM2G088114	gi|242044650|ref|XP_002460196.1|	70.1	9e-10	hypothetical protein SORBIDRAFT_02g024427 [Sorghum bicolor] hypothetical protein SORBIDRAFT_02g024427 [Sorghum bicolor]
GRMZM2G020766	gi|242044650|ref|XP_002460196.1|	70.9	6e-10	hypothetical protein SORBIDRAFT_02g024427 [Sorghum bicolor] hypothetical protein SORBIDRAFT_02g024427 [Sorghum bicolor]
GRMZM2G040131	gi|242044650|ref|XP_002460196.1|	29.3	1e-47	hypothetical protein SORBIDRAFT_02g024427 [Sorghum bicolor] hypothetical protein SORBIDRAFT_02g024427 [Sorghum bicolor]
GRMZM2G013450	gi|242044650|ref|XP_002460196.1|	63.2	2e-07	hypothetical protein SORBIDRAFT_02g024427 [Sorghum bicolor] hypothetical protein SORBIDRAFT_02g024427 [Sorghum bicolor]
GRMZM2G026223	gi|242044650|ref|XP_002460196.1|	65.5	3e-08	hypothetical protein SORBIDRAFT_02g024427 [Sorghum bicolor] hypothetical protein SORBIDRAFT_02g024427 [Sorghum bicolor]
GRMZM5G808737	gi|242044650|ref|XP_002460196.1|	85.1	3e-14	hypothetical protein SORBIDRAFT_02g024427 [Sorghum bicolor] hypothetical protein SORBIDRAFT_02g024427 [Sorghum bicolor]
GRMZM2G147026	gi|242044650|ref|XP_002460196.1|	78.2	6e-12	hypothetical protein SORBIDRAFT_02g024427 [Sorghum bicolor] hypothetical protein SORBIDRAFT_02g024427 [Sorghum bicolor]
GRMZM2G057150	gi|242044650|ref|XP_002460196.1|	229.9	3e-58	hypothetical protein SORBIDRAFT_02g024427 [Sorghum bicolor] hypothetical protein SORBIDRAFT_02g024427 [Sorghum bicolor]
GRMZM2G450659	gi|242044650|ref|XP_002460196.1|	73.9	9e-11	hypothetical protein SORBIDRAFT_02g024427 [Sorghum bicolor] hypothetical protein SORBIDRAFT_02g024427 [Sorghum bicolor]
GRMZM2G090779	gi|242044650|ref|XP_002460196.1|	69.3	1e-09	hypothetical protein SORBIDRAFT_02g024427 [Sorghum bicolor] hypothetical protein SORBIDRAFT_02g024427 [Sorghum bicolor]
GRMZM2G346278	gi|242044650|ref|XP_002460196.1|	89	4e-15	hypothetical protein SORBIDRAFT_02g024427 [Sorghum bicolor] hypothetical protein SORBIDRAFT_02g024427 [Sorghum bicolor]
GRMZM2G115855	gi|242044650|ref|XP_002460196.1|	194.9	5e-47	hypothetical protein SORBIDRAFT_02g024427 [Sorghum bicolor] hypothetical protein SORBIDRAFT_02g024427 [Sorghum bicolor]
GRMZM2G315594	gi|242044650|ref|XP_002460196.1|	58.5	2e-06	hypothetical protein SORBIDRAFT_02g024427 [Sorghum bicolor] hypothetical protein SORBIDRAFT_02g024427 [Sorghum bicolor]
GRMZM2G168913	gi|242044650|ref|XP_002460196.1|	64.3	4e-08	hypothetical protein SORBIDRAFT_02g024427 [Sorghum bicolor] hypothetical protein SORBIDRAFT_02g024427 [Sorghum bicolor]
GRMZM2G590346	gi|242044650|ref|XP_002460196.1|	152.1	1e-35	hypothetical protein SORBIDRAFT_02g024427 [Sorghum bicolor] hypothetical protein SORBIDRAFT_02g024427 [Sorghum bicolor]
GRMZM2G075775	gi|242044650|ref|XP_002460196.1|	156	1e-35	hypothetical protein SORBIDRAFT_02g024427 [Sorghum bicolor] hypothetical protein SORBIDRAFT_02g024427 [Sorghum bicolor]
GRMZM2G051138	gi|242044650|ref|XP_002460196.1|	70.1	2e-09	hypothetical protein SORBIDRAFT_02g024427 [Sorghum bicolor] hypothetical protein SORBIDRAFT_02g024427 [Sorghum bicolor]
GRMZM5G863152	gi|242044650|ref|XP_002460196.1|	109	4e-21	hypothetical protein SORBIDRAFT_02g024427 [Sorghum bicolor] hypothetical protein SORBIDRAFT_02g024427 [Sorghum bicolor]
GRMZM2G135038	gi|242044650|ref|XP_002460196.1|	61.2	5e-07	hypothetical protein SORBIDRAFT_02g024427 [Sorghum bicolor] hypothetical protein SORBIDRAFT_02g024427 [Sorghum bicolor]
GRMZM2G119740	gi|242044650|ref|XP_002460196.1|	475.7	7e-132	hypothetical protein SORBIDRAFT_02g024427 [Sorghum bicolor] hypothetical protein SORBIDRAFT_02g024427 [Sorghum bicolor]
GRMZM2G155512	gi|242044650|ref|XP_002460196.1|	291.6	2e-76	hypothetical protein SORBIDRAFT_02g024427 [Sorghum bicolor] hypothetical protein SORBIDRAFT_02g024427 [Sorghum bicolor]
GRMZM2G107116	gi|242044650|ref|XP_002460196.1|	67.4	1e-08	hypothetical protein SORBIDRAFT_02g024427 [Sorghum bicolor] hypothetical protein SORBIDRAFT_02g024427 [Sorghum bicolor]
GRMZM2G319104	gi|242044650|ref|XP_002460196.1|	66.2	1e-08	hypothetical protein SORBIDRAFT_02g024427 [Sorghum bicolor] hypothetical protein SORBIDRAFT_02g024427 [Sorghum bicolor]
GRMZM2G092123	gi|242044650|ref|XP_002460196.1|	87.8	1e-146	hypothetical protein SORBIDRAFT_02g024427 [Sorghum bicolor] hypothetical protein SORBIDRAFT_02g024427 [Sorghum bicolor]
GRMZM2G054056	gi|242044650|ref|XP_002460196.1|	843.6	0	hypothetical protein SORBIDRAFT_02g024427 [Sorghum bicolor] hypothetical protein SORBIDRAFT_02g024427 [Sorghum bicolor]
GRMZM5G878365	gi|242049306|ref|XP_002462397.1|	382.1	3e-105	hypothetical protein SORBIDRAFT_02g024990 [Sorghum bicolor] hypothetical protein SORBIDRAFT_02g024990 [Sorghum bicolor]
GRMZM2G134502	gi|242049470|ref|XP_002462479.1|	58.9	2e-132	hypothetical protein SORBIDRAFT_02g026390 [Sorghum bicolor] hypothetical protein SORBIDRAFT_02g026390 [Sorghum bicolor]
GRMZM2G125688	gi|242045236|ref|XP_002460489.1|	72	1e-10	hypothetical protein SORBIDRAFT_02g029290 [Sorghum bicolor] hypothetical protein SORBIDRAFT_02g029290 [Sorghum bicolor]
GRMZM2G154460	gi|242049992|ref|XP_002462740.1|	978	0	hypothetical protein SORBIDRAFT_02g031140 [Sorghum bicolor] hypothetical protein SORBIDRAFT_02g031140 [Sorghum bicolor]
GRMZM2G138128	gi|242045416|ref|XP_002460579.1|	100.5	1e-19	hypothetical protein SORBIDRAFT_02g031180 [Sorghum bicolor] hypothetical protein SORBIDRAFT_02g031180 [Sorghum bicolor]
GRMZM2G042604	gi|242045416|ref|XP_002460579.1|	98.2	1e-18	hypothetical protein SORBIDRAFT_02g031180 [Sorghum bicolor] hypothetical protein SORBIDRAFT_02g031180 [Sorghum bicolor]
GRMZM2G049613	gi|242045476|ref|XP_002460609.1|	146	6e-33	hypothetical protein SORBIDRAFT_02g031860 [Sorghum bicolor] hypothetical protein SORBIDRAFT_02g031860 [Sorghum bicolor]
GRMZM2G114704	gi|242045584|ref|XP_002460663.1|	55.8	4e-06	hypothetical protein SORBIDRAFT_02g032770 [Sorghum bicolor] hypothetical protein SORBIDRAFT_02g032770 [Sorghum bicolor]
GRMZM2G062268	gi|242045666|ref|XP_002460704.1|	55.8	6e-06	hypothetical protein SORBIDRAFT_02g033440 [Sorghum bicolor] hypothetical protein SORBIDRAFT_02g033440 [Sorghum bicolor]
GRMZM2G134711	gi|242050276|ref|XP_002462882.1|	66.6	2e-09	hypothetical protein SORBIDRAFT_02g033760 [Sorghum bicolor] hypothetical protein SORBIDRAFT_02g033760 [Sorghum bicolor]
GRMZM2G158062	gi|242045914|ref|XP_002460828.1|	122.9	5e-26	hypothetical protein SORBIDRAFT_02g035710 [Sorghum bicolor] hypothetical protein SORBIDRAFT_02g035710 [Sorghum bicolor]
GRMZM5G828945	gi|242050566|ref|XP_002463027.1|	63.2	1e-32	hypothetical protein SORBIDRAFT_02g036460 [Sorghum bicolor] hypothetical protein SORBIDRAFT_02g036460 [Sorghum bicolor]
GRMZM2G031909	gi|242050644|ref|XP_002463066.1|	127.1	0	hypothetical protein SORBIDRAFT_02g037140 [Sorghum bicolor] hypothetical protein SORBIDRAFT_02g037140 [Sorghum bicolor]
GRMZM5G813007	gi|242050702|ref|XP_002463095.1|	66.2	7e-09	hypothetical protein SORBIDRAFT_02g037760 [Sorghum bicolor] hypothetical protein SORBIDRAFT_02g037760 [Sorghum bicolor]
AC195138.3_FG004	gi|242050798|ref|XP_002463143.1|	54.7	6e-07	hypothetical protein SORBIDRAFT_02g038450 [Sorghum bicolor] hypothetical protein SORBIDRAFT_02g038450 [Sorghum bicolor]
GRMZM2G008232	gi|242046860|ref|XP_002461176.1|	57.4	3e-06	hypothetical protein SORBIDRAFT_02g042380 [Sorghum bicolor] hypothetical protein SORBIDRAFT_02g042380 [Sorghum bicolor]
GRMZM2G158766	gi|242046860|ref|XP_002461176.1|	56.2	4e-06	hypothetical protein SORBIDRAFT_02g042380 [Sorghum bicolor] hypothetical protein SORBIDRAFT_02g042380 [Sorghum bicolor]
AC155434.2_FG001	gi|242046978|ref|XP_002461235.1|	124	6e-113	hypothetical protein SORBIDRAFT_02g043340 [Sorghum bicolor] hypothetical protein SORBIDRAFT_02g043340 [Sorghum bicolor]
GRMZM2G309152	gi|242051463|ref|XP_002454877.1|	134.4	0	hypothetical protein SORBIDRAFT_03g000610 [Sorghum bicolor] hypothetical protein SORBIDRAFT_03g000610 [Sorghum bicolor]
GRMZM2G111710	gi|242055985|ref|XP_002457138.1|	115.9	2e-24	hypothetical protein SORBIDRAFT_03g001860 [Sorghum bicolor] hypothetical protein SORBIDRAFT_03g001860 [Sorghum bicolor]
GRMZM2G470914	gi|242051729|ref|XP_002455010.1|	109.4	5e-22	hypothetical protein SORBIDRAFT_03g002950 [Sorghum bicolor] hypothetical protein SORBIDRAFT_03g002950 [Sorghum bicolor]
GRMZM2G462481	gi|242056423|ref|XP_002457357.1|	187.2	1e-45	hypothetical protein SORBIDRAFT_03g005950 [Sorghum bicolor] hypothetical protein SORBIDRAFT_03g005950 [Sorghum bicolor]
GRMZM2G019810	gi|242052121|ref|XP_002455206.1|	705.3	0	hypothetical protein SORBIDRAFT_03g006260 [Sorghum bicolor] hypothetical protein SORBIDRAFT_03g006260 [Sorghum bicolor]
AC187393.3_FG001	gi|242056487|ref|XP_002457389.1|	68.9	1e-10	hypothetical protein SORBIDRAFT_03g006540 [Sorghum bicolor] hypothetical protein SORBIDRAFT_03g006540 [Sorghum bicolor]
GRMZM2G476902	gi|242052329|ref|XP_002455310.1|	164.9	5e-98	hypothetical protein SORBIDRAFT_03g008200 [Sorghum bicolor] hypothetical protein SORBIDRAFT_03g008200 [Sorghum bicolor]
GRMZM5G891944	gi|242056719|ref|XP_002457505.1|	104.4	2e-20	hypothetical protein SORBIDRAFT_03g008460 [Sorghum bicolor] hypothetical protein SORBIDRAFT_03g008460 [Sorghum bicolor]
GRMZM2G031043	gi|242056815|ref|XP_002457553.1|	70.5	4e-10	hypothetical protein SORBIDRAFT_03g009250 [Sorghum bicolor] hypothetical protein SORBIDRAFT_03g009250 [Sorghum bicolor]
GRMZM2G041308	gi|242052521|ref|XP_002455406.1|	119.8	2e-25	hypothetical protein SORBIDRAFT_03g010250 [Sorghum bicolor] hypothetical protein SORBIDRAFT_03g010250 [Sorghum bicolor]
GRMZM2G063244	gi|242052673|ref|XP_002455482.1|	63.2	4e-08	hypothetical protein SORBIDRAFT_03g011610 [Sorghum bicolor] hypothetical protein SORBIDRAFT_03g011610 [Sorghum bicolor]
GRMZM5G853479	gi|242052679|ref|XP_002455485.1|	84	2e-15	hypothetical protein SORBIDRAFT_03g011680 [Sorghum bicolor] hypothetical protein SORBIDRAFT_03g011680 [Sorghum bicolor]
GRMZM2G104394	gi|242052839|ref|XP_002455565.1|	133.3	6e-29	hypothetical protein SORBIDRAFT_03g013190 [Sorghum bicolor] hypothetical protein SORBIDRAFT_03g013190 [Sorghum bicolor]
GRMZM2G031429	gi|242052951|ref|XP_002455621.1|	67.4	0	hypothetical protein SORBIDRAFT_03g014700 [Sorghum bicolor] hypothetical protein SORBIDRAFT_03g014700 [Sorghum bicolor]
GRMZM2G422960	gi|242057425|ref|XP_002457858.1|	29.6	2e-65	hypothetical protein SORBIDRAFT_03g016520 [Sorghum bicolor] hypothetical protein SORBIDRAFT_03g016520 [Sorghum bicolor]
GRMZM2G094771	gi|242057425|ref|XP_002457858.1|	81.3	6e-107	hypothetical protein SORBIDRAFT_03g016520 [Sorghum bicolor] hypothetical protein SORBIDRAFT_03g016520 [Sorghum bicolor]
GRMZM2G431900	gi|242057425|ref|XP_002457858.1|	57.8	7e-88	hypothetical protein SORBIDRAFT_03g016520 [Sorghum bicolor] hypothetical protein SORBIDRAFT_03g016520 [Sorghum bicolor]
GRMZM2G022453	gi|242057425|ref|XP_002457858.1|	23.9	3e-59	hypothetical protein SORBIDRAFT_03g016520 [Sorghum bicolor] hypothetical protein SORBIDRAFT_03g016520 [Sorghum bicolor]
GRMZM5G848857	gi|242053055|ref|XP_002455673.1|	161.4	5e-38	hypothetical protein SORBIDRAFT_03g019960 [Sorghum bicolor] hypothetical protein SORBIDRAFT_03g019960 [Sorghum bicolor]
GRMZM2G154245	gi|242057673|ref|XP_002457982.1|	73.9	1e-11	hypothetical protein SORBIDRAFT_03g024550 [Sorghum bicolor] hypothetical protein SORBIDRAFT_03g024550 [Sorghum bicolor]
GRMZM2G154716	gi|242057879|ref|XP_002458085.1|	131.7	8e-28	hypothetical protein SORBIDRAFT_03g026736 [Sorghum bicolor] hypothetical protein SORBIDRAFT_03g026736 [Sorghum bicolor]
GRMZM2G173805	gi|242057933|ref|XP_002458112.1|	30.8	2e-69	hypothetical protein SORBIDRAFT_03g027110 [Sorghum bicolor] hypothetical protein SORBIDRAFT_03g027110 [Sorghum bicolor]
GRMZM2G458095	gi|242053537|ref|XP_002455914.1|	236.5	0	hypothetical protein SORBIDRAFT_03g027200 [Sorghum bicolor] hypothetical protein SORBIDRAFT_03g027200 [Sorghum bicolor]
GRMZM2G451856	gi|242053575|ref|XP_002455933.1|	173.3	0	hypothetical protein SORBIDRAFT_03g027495 [Sorghum bicolor] hypothetical protein SORBIDRAFT_03g027495 [Sorghum bicolor]
GRMZM2G140328	gi|242053575|ref|XP_002455933.1|	85.1	5e-97	hypothetical protein SORBIDRAFT_03g027495 [Sorghum bicolor] hypothetical protein SORBIDRAFT_03g027495 [Sorghum bicolor]
GRMZM2G303655	gi|242053575|ref|XP_002455933.1|	100.9	0	hypothetical protein SORBIDRAFT_03g027495 [Sorghum bicolor] hypothetical protein SORBIDRAFT_03g027495 [Sorghum bicolor]
GRMZM2G010775	gi|242053575|ref|XP_002455933.1|	80.5	1e-172	hypothetical protein SORBIDRAFT_03g027495 [Sorghum bicolor] hypothetical protein SORBIDRAFT_03g027495 [Sorghum bicolor]
GRMZM5G814803	gi|242058083|ref|XP_002458187.1|	270.4	2e-71	hypothetical protein SORBIDRAFT_03g028380 [Sorghum bicolor] hypothetical protein SORBIDRAFT_03g028380 [Sorghum bicolor]
GRMZM2G057942	gi|242058139|ref|XP_002458215.1|	62	1e-07	hypothetical protein SORBIDRAFT_03g029130 [Sorghum bicolor] hypothetical protein SORBIDRAFT_03g029130 [Sorghum bicolor]
GRMZM2G132055	gi|242053815|ref|XP_002456053.1|	86.3	2e-46	hypothetical protein SORBIDRAFT_03g029590 [Sorghum bicolor] hypothetical protein SORBIDRAFT_03g029590 [Sorghum bicolor]
GRMZM2G033671	gi|242058195|ref|XP_002458243.1|	103.2	8e-20	hypothetical protein SORBIDRAFT_03g029800 [Sorghum bicolor] hypothetical protein SORBIDRAFT_03g029800 [Sorghum bicolor]
GRMZM2G369047	gi|242053925|ref|XP_002456108.1|	68.6	2e-09	hypothetical protein SORBIDRAFT_03g030590 [Sorghum bicolor] hypothetical protein SORBIDRAFT_03g030590 [Sorghum bicolor]
GRMZM5G824405	gi|242053945|ref|XP_002456118.1|	167.2	1e-38	hypothetical protein SORBIDRAFT_03g030787 [Sorghum bicolor] hypothetical protein SORBIDRAFT_03g030787 [Sorghum bicolor]
GRMZM2G092190	gi|242053945|ref|XP_002456118.1|	154.5	5e-35	hypothetical protein SORBIDRAFT_03g030787 [Sorghum bicolor] hypothetical protein SORBIDRAFT_03g030787 [Sorghum bicolor]
GRMZM2G165629	gi|242053945|ref|XP_002456118.1|	143.3	8e-32	hypothetical protein SORBIDRAFT_03g030787 [Sorghum bicolor] hypothetical protein SORBIDRAFT_03g030787 [Sorghum bicolor]
GRMZM2G106213	gi|242053945|ref|XP_002456118.1|	459.1	7e-127	hypothetical protein SORBIDRAFT_03g030787 [Sorghum bicolor] hypothetical protein SORBIDRAFT_03g030787 [Sorghum bicolor]
GRMZM2G067735	gi|242053945|ref|XP_002456118.1|	62.4	2e-07	hypothetical protein SORBIDRAFT_03g030787 [Sorghum bicolor] hypothetical protein SORBIDRAFT_03g030787 [Sorghum bicolor]
GRMZM2G090963	gi|242053945|ref|XP_002456118.1|	775.4	0	hypothetical protein SORBIDRAFT_03g030787 [Sorghum bicolor] hypothetical protein SORBIDRAFT_03g030787 [Sorghum bicolor]
GRMZM2G115105	gi|242053945|ref|XP_002456118.1|	172.6	1e-176	hypothetical protein SORBIDRAFT_03g030787 [Sorghum bicolor] hypothetical protein SORBIDRAFT_03g030787 [Sorghum bicolor]
GRMZM2G009626	gi|242053945|ref|XP_002456118.1|	764.6	0	hypothetical protein SORBIDRAFT_03g030787 [Sorghum bicolor] hypothetical protein SORBIDRAFT_03g030787 [Sorghum bicolor]
GRMZM2G115245	gi|242053945|ref|XP_002456118.1|	29.6	9e-20	hypothetical protein SORBIDRAFT_03g030787 [Sorghum bicolor] hypothetical protein SORBIDRAFT_03g030787 [Sorghum bicolor]
GRMZM2G113053	gi|242053945|ref|XP_002456118.1|	254.2	2e-65	hypothetical protein SORBIDRAFT_03g030787 [Sorghum bicolor] hypothetical protein SORBIDRAFT_03g030787 [Sorghum bicolor]
GRMZM2G016602	gi|242053945|ref|XP_002456118.1|	1442.2	0	hypothetical protein SORBIDRAFT_03g030787 [Sorghum bicolor] hypothetical protein SORBIDRAFT_03g030787 [Sorghum bicolor]
GRMZM2G471108	gi|242053945|ref|XP_002456118.1|	69.7	5e-09	hypothetical protein SORBIDRAFT_03g030787 [Sorghum bicolor] hypothetical protein SORBIDRAFT_03g030787 [Sorghum bicolor]
GRMZM2G087513	gi|242053945|ref|XP_002456118.1|	170.6	9e-40	hypothetical protein SORBIDRAFT_03g030787 [Sorghum bicolor] hypothetical protein SORBIDRAFT_03g030787 [Sorghum bicolor]
GRMZM2G004468	gi|242053945|ref|XP_002456118.1|	26.2	1e-07	hypothetical protein SORBIDRAFT_03g030787 [Sorghum bicolor] hypothetical protein SORBIDRAFT_03g030787 [Sorghum bicolor]
GRMZM5G864266	gi|242053945|ref|XP_002456118.1|	112.8	2e-22	hypothetical protein SORBIDRAFT_03g030787 [Sorghum bicolor] hypothetical protein SORBIDRAFT_03g030787 [Sorghum bicolor]
GRMZM2G028733	gi|242053945|ref|XP_002456118.1|	54.7	5e-135	hypothetical protein SORBIDRAFT_03g030787 [Sorghum bicolor] hypothetical protein SORBIDRAFT_03g030787 [Sorghum bicolor]
GRMZM2G377115	gi|242053945|ref|XP_002456118.1|	67.4	9e-09	hypothetical protein SORBIDRAFT_03g030787 [Sorghum bicolor] hypothetical protein SORBIDRAFT_03g030787 [Sorghum bicolor]
GRMZM2G400489	gi|242053945|ref|XP_002456118.1|	68.6	2e-09	hypothetical protein SORBIDRAFT_03g030787 [Sorghum bicolor] hypothetical protein SORBIDRAFT_03g030787 [Sorghum bicolor]
GRMZM2G048804	gi|242053945|ref|XP_002456118.1|	36.2	2e-08	hypothetical protein SORBIDRAFT_03g030787 [Sorghum bicolor] hypothetical protein SORBIDRAFT_03g030787 [Sorghum bicolor]
GRMZM2G063909	gi|242053945|ref|XP_002456118.1|	79	2e-12	hypothetical protein SORBIDRAFT_03g030787 [Sorghum bicolor] hypothetical protein SORBIDRAFT_03g030787 [Sorghum bicolor]
GRMZM2G329033	gi|242053945|ref|XP_002456118.1|	21.2	7e-06	hypothetical protein SORBIDRAFT_03g030787 [Sorghum bicolor] hypothetical protein SORBIDRAFT_03g030787 [Sorghum bicolor]
GRMZM2G416887	gi|242053945|ref|XP_002456118.1|	58.9	3e-06	hypothetical protein SORBIDRAFT_03g030787 [Sorghum bicolor] hypothetical protein SORBIDRAFT_03g030787 [Sorghum bicolor]
GRMZM2G100103	gi|242053945|ref|XP_002456118.1|	47.4	1e-16	hypothetical protein SORBIDRAFT_03g030787 [Sorghum bicolor] hypothetical protein SORBIDRAFT_03g030787 [Sorghum bicolor]
GRMZM2G136293	gi|242053945|ref|XP_002456118.1|	187.6	5e-45	hypothetical protein SORBIDRAFT_03g030787 [Sorghum bicolor] hypothetical protein SORBIDRAFT_03g030787 [Sorghum bicolor]
GRMZM2G164674	gi|242053969|ref|XP_002456130.1|	123.2	0	hypothetical protein SORBIDRAFT_03g031030 [Sorghum bicolor] hypothetical protein SORBIDRAFT_03g031030 [Sorghum bicolor]
GRMZM2G077401	gi|242058349|ref|XP_002458320.1|	89	4e-16	hypothetical protein SORBIDRAFT_03g031230 [Sorghum bicolor] hypothetical protein SORBIDRAFT_03g031230 [Sorghum bicolor]
GRMZM2G035701	gi|242054195|ref|XP_002456243.1|	30.8	2e-10	hypothetical protein SORBIDRAFT_03g032730 [Sorghum bicolor] hypothetical protein SORBIDRAFT_03g032730 [Sorghum bicolor]
AC207628.4_FG009	gi|242054211|ref|XP_002456251.1|	58.5	1e-06	hypothetical protein SORBIDRAFT_03g032940 [Sorghum bicolor] hypothetical protein SORBIDRAFT_03g032940 [Sorghum bicolor]
AC204712.3_FG002	gi|242054361|ref|XP_002456326.1|	88.6	2e-38	hypothetical protein SORBIDRAFT_03g034020 [Sorghum bicolor] hypothetical protein SORBIDRAFT_03g034020 [Sorghum bicolor]
AC211175.3_FG005	gi|242054363|ref|XP_002456327.1|	106.7	1e-48	hypothetical protein SORBIDRAFT_03g034040 [Sorghum bicolor] hypothetical protein SORBIDRAFT_03g034040 [Sorghum bicolor]
GRMZM2G509699	gi|242054537|ref|XP_002456414.1|	47	1e-36	hypothetical protein SORBIDRAFT_03g035910 [Sorghum bicolor] hypothetical protein SORBIDRAFT_03g035910 [Sorghum bicolor]
GRMZM2G117240	gi|242058861|ref|XP_002458576.1|	58.5	1e-06	hypothetical protein SORBIDRAFT_03g036040 [Sorghum bicolor] hypothetical protein SORBIDRAFT_03g036040 [Sorghum bicolor]
GRMZM5G829297	gi|242058897|ref|XP_002458594.1|	71.2	7e-11	hypothetical protein SORBIDRAFT_03g036380 [Sorghum bicolor] hypothetical protein SORBIDRAFT_03g036380 [Sorghum bicolor]
GRMZM2G035709	gi|242054727|ref|XP_002456509.1|	140.2	2e-31	hypothetical protein SORBIDRAFT_03g037590 [Sorghum bicolor] hypothetical protein SORBIDRAFT_03g037590 [Sorghum bicolor]
GRMZM2G462239	gi|242054727|ref|XP_002456509.1|	417.9	5e-115	hypothetical protein SORBIDRAFT_03g037590 [Sorghum bicolor] hypothetical protein SORBIDRAFT_03g037590 [Sorghum bicolor]
GRMZM2G330457	gi|242054903|ref|XP_002456597.1|	22.7	1e-61	hypothetical protein SORBIDRAFT_03g039100 [Sorghum bicolor] hypothetical protein SORBIDRAFT_03g039100 [Sorghum bicolor]
GRMZM2G349651	gi|242054903|ref|XP_002456597.1|	239.6	2e-61	hypothetical protein SORBIDRAFT_03g039100 [Sorghum bicolor] hypothetical protein SORBIDRAFT_03g039100 [Sorghum bicolor]
GRMZM2G085600	gi|242059181|ref|XP_002458736.1|	75.1	1e-11	hypothetical protein SORBIDRAFT_03g039320 [Sorghum bicolor] hypothetical protein SORBIDRAFT_03g039320 [Sorghum bicolor]
GRMZM2G178533	gi|242054977|ref|XP_002456634.1|	55.8	2e-133	hypothetical protein SORBIDRAFT_03g039780 [Sorghum bicolor] hypothetical protein SORBIDRAFT_03g039780 [Sorghum bicolor]
GRMZM5G857641	gi|242059249|ref|XP_002458770.1|	132.1	8e-29	hypothetical protein SORBIDRAFT_03g040020 [Sorghum bicolor] hypothetical protein SORBIDRAFT_03g040020 [Sorghum bicolor]
GRMZM2G374030	gi|242059263|ref|XP_002458777.1|	86.3	4e-15	hypothetical protein SORBIDRAFT_03g040120 [Sorghum bicolor] hypothetical protein SORBIDRAFT_03g040120 [Sorghum bicolor]
GRMZM2G111909	gi|242059311|ref|XP_002458801.1|	540.8	8e-152	hypothetical protein SORBIDRAFT_03g040515 [Sorghum bicolor] hypothetical protein SORBIDRAFT_03g040515 [Sorghum bicolor]
GRMZM2G169412	gi|242059327|ref|XP_002458809.1|	34.7	1e-06	hypothetical protein SORBIDRAFT_03g040700 [Sorghum bicolor] hypothetical protein SORBIDRAFT_03g040700 [Sorghum bicolor]
GRMZM5G827798	gi|242059405|ref|XP_002458848.1|	70.1	3e-10	hypothetical protein SORBIDRAFT_03g041390 [Sorghum bicolor] hypothetical protein SORBIDRAFT_03g041390 [Sorghum bicolor]
GRMZM2G343218	gi|242055153|ref|XP_002456722.1|	126.3	1e-26	hypothetical protein SORBIDRAFT_03g041400 [Sorghum bicolor] hypothetical protein SORBIDRAFT_03g041400 [Sorghum bicolor]
GRMZM2G096407	gi|242059421|ref|XP_002458856.1|	35.8	5e-165	hypothetical protein SORBIDRAFT_03g041580 [Sorghum bicolor] hypothetical protein SORBIDRAFT_03g041580 [Sorghum bicolor]
GRMZM2G110153	gi|242059449|ref|XP_002458870.1|	44.7	8e-11	hypothetical protein SORBIDRAFT_03g041860 [Sorghum bicolor] hypothetical protein SORBIDRAFT_03g041860 [Sorghum bicolor]
AC197541.3_FG009	gi|242059517|ref|XP_002458904.1|	72	3e-57	hypothetical protein SORBIDRAFT_03g042400 [Sorghum bicolor] hypothetical protein SORBIDRAFT_03g042400 [Sorghum bicolor]
GRMZM2G064723	gi|242055253|ref|XP_002456772.1|	73.6	3e-11	hypothetical protein SORBIDRAFT_03g042430 [Sorghum bicolor] hypothetical protein SORBIDRAFT_03g042430 [Sorghum bicolor]
GRMZM2G061419	gi|242059599|ref|XP_002458945.1|	64.3	3e-08	hypothetical protein SORBIDRAFT_03g043150 [Sorghum bicolor] hypothetical protein SORBIDRAFT_03g043150 [Sorghum bicolor]
GRMZM2G101217	gi|242059645|ref|XP_002458968.1|	67.8	2e-09	hypothetical protein SORBIDRAFT_03g043510 [Sorghum bicolor] hypothetical protein SORBIDRAFT_03g043510 [Sorghum bicolor]
GRMZM2G081172	gi|242059657|ref|XP_002458974.1|	160.2	8e-38	hypothetical protein SORBIDRAFT_03g043600 [Sorghum bicolor] hypothetical protein SORBIDRAFT_03g043600 [Sorghum bicolor]
GRMZM2G058930	gi|242055375|ref|XP_002456833.1|	80.5	4e-13	hypothetical protein SORBIDRAFT_03g043750 [Sorghum bicolor] hypothetical protein SORBIDRAFT_03g043750 [Sorghum bicolor]
GRMZM5G837351	gi|242055375|ref|XP_002456833.1|	81.6	1e-13	hypothetical protein SORBIDRAFT_03g043750 [Sorghum bicolor] hypothetical protein SORBIDRAFT_03g043750 [Sorghum bicolor]
GRMZM2G375085	gi|242059731|ref|XP_002459011.1|	215.3	5e-54	hypothetical protein SORBIDRAFT_03g044420 [Sorghum bicolor] hypothetical protein SORBIDRAFT_03g044420 [Sorghum bicolor]
GRMZM2G018697	gi|242060364|ref|XP_002451471.1|	77.8	2e-12	hypothetical protein SORBIDRAFT_04g002430 [Sorghum bicolor] hypothetical protein SORBIDRAFT_04g002430 [Sorghum bicolor]
GRMZM2G032267	gi|242060364|ref|XP_002451471.1|	64.7	2e-08	hypothetical protein SORBIDRAFT_04g002430 [Sorghum bicolor] hypothetical protein SORBIDRAFT_04g002430 [Sorghum bicolor]
GRMZM2G106053	gi|242060368|ref|XP_002451473.1|	78.6	2e-13	hypothetical protein SORBIDRAFT_04g002490 [Sorghum bicolor] hypothetical protein SORBIDRAFT_04g002490 [Sorghum bicolor]
GRMZM2G104425	gi|242064060|ref|XP_002453319.1|	1651.3	0	hypothetical protein SORBIDRAFT_04g003810 [Sorghum bicolor] hypothetical protein SORBIDRAFT_04g003810 [Sorghum bicolor]
GRMZM2G373621	gi|242064150|ref|XP_002453364.1|	102.1	2e-19	hypothetical protein SORBIDRAFT_04g004660 [Sorghum bicolor] hypothetical protein SORBIDRAFT_04g004660 [Sorghum bicolor]
GRMZM2G063452	gi|242064168|ref|XP_002453373.1|	75.9	9e-34	hypothetical protein SORBIDRAFT_04g004840 [Sorghum bicolor] hypothetical protein SORBIDRAFT_04g004840 [Sorghum bicolor]
GRMZM2G062683	gi|242060734|ref|XP_002451656.1|	123.6	5e-26	hypothetical protein SORBIDRAFT_04g005337 [Sorghum bicolor] hypothetical protein SORBIDRAFT_04g005337 [Sorghum bicolor]
GRMZM2G080083	gi|242064328|ref|XP_002453453.1|	118.6	1e-24	hypothetical protein SORBIDRAFT_04g006190 [Sorghum bicolor] hypothetical protein SORBIDRAFT_04g006190 [Sorghum bicolor]
GRMZM2G063851	gi|242064362|ref|XP_002453470.1|	58.9	1e-06	hypothetical protein SORBIDRAFT_04g006440 [Sorghum bicolor] hypothetical protein SORBIDRAFT_04g006440 [Sorghum bicolor]
GRMZM2G083635	gi|242064618|ref|XP_002453598.1|	42.7	7e-18	hypothetical protein SORBIDRAFT_04g008760 [Sorghum bicolor] hypothetical protein SORBIDRAFT_04g008760 [Sorghum bicolor]
GRMZM2G042099	gi|242064668|ref|XP_002453623.1|	75.5	3e-11	hypothetical protein SORBIDRAFT_04g009135 [Sorghum bicolor] hypothetical protein SORBIDRAFT_04g009135 [Sorghum bicolor]
AC155376.2_FG005	gi|242064668|ref|XP_002453623.1|	268.1	1e-69	hypothetical protein SORBIDRAFT_04g009135 [Sorghum bicolor] hypothetical protein SORBIDRAFT_04g009135 [Sorghum bicolor]
GRMZM2G099056	gi|242064668|ref|XP_002453623.1|	147.1	7e-75	hypothetical protein SORBIDRAFT_04g009135 [Sorghum bicolor] hypothetical protein SORBIDRAFT_04g009135 [Sorghum bicolor]
GRMZM2G077004	gi|242064668|ref|XP_002453623.1|	131.7	2e-28	hypothetical protein SORBIDRAFT_04g009135 [Sorghum bicolor] hypothetical protein SORBIDRAFT_04g009135 [Sorghum bicolor]
GRMZM2G060253	gi|242064692|ref|XP_002453635.1|	75.5	5e-12	hypothetical protein SORBIDRAFT_04g009610 [Sorghum bicolor] hypothetical protein SORBIDRAFT_04g009610 [Sorghum bicolor]
GRMZM2G160174	gi|242064756|ref|XP_002453667.1|	63.9	2e-08	hypothetical protein SORBIDRAFT_04g010090 [Sorghum bicolor] hypothetical protein SORBIDRAFT_04g010090 [Sorghum bicolor]
GRMZM5G854613	gi|242061308|ref|XP_002451943.1|	82	1e-13	hypothetical protein SORBIDRAFT_04g010370 [Sorghum bicolor] hypothetical protein SORBIDRAFT_04g010370 [Sorghum bicolor]
GRMZM2G411916	gi|242061394|ref|XP_002451986.1|	128.3	5e-27	hypothetical protein SORBIDRAFT_04g012210 [Sorghum bicolor] hypothetical protein SORBIDRAFT_04g012210 [Sorghum bicolor]
GRMZM2G057749	gi|242061486|ref|XP_002452032.1|	340.5	0	hypothetical protein SORBIDRAFT_04g016970 [Sorghum bicolor] hypothetical protein SORBIDRAFT_04g016970 [Sorghum bicolor]
GRMZM2G053019	gi|242065034|ref|XP_002453806.1|	99.8	2e-18	hypothetical protein SORBIDRAFT_04g018075 [Sorghum bicolor] hypothetical protein SORBIDRAFT_04g018075 [Sorghum bicolor]
GRMZM2G052880	gi|242065034|ref|XP_002453806.1|	62.8	1e-06	hypothetical protein SORBIDRAFT_04g018075 [Sorghum bicolor] hypothetical protein SORBIDRAFT_04g018075 [Sorghum bicolor]
GRMZM2G173119	gi|242065034|ref|XP_002453806.1|	94.4	1e-16	hypothetical protein SORBIDRAFT_04g018075 [Sorghum bicolor] hypothetical protein SORBIDRAFT_04g018075 [Sorghum bicolor]
GRMZM2G064107	gi|242065034|ref|XP_002453806.1|	97.8	7e-18	hypothetical protein SORBIDRAFT_04g018075 [Sorghum bicolor] hypothetical protein SORBIDRAFT_04g018075 [Sorghum bicolor]
GRMZM2G043414	gi|242065034|ref|XP_002453806.1|	79.7	2e-12	hypothetical protein SORBIDRAFT_04g018075 [Sorghum bicolor] hypothetical protein SORBIDRAFT_04g018075 [Sorghum bicolor]
GRMZM2G115875	gi|242065034|ref|XP_002453806.1|	79	2e-12	hypothetical protein SORBIDRAFT_04g018075 [Sorghum bicolor] hypothetical protein SORBIDRAFT_04g018075 [Sorghum bicolor]
GRMZM2G098674	gi|242065034|ref|XP_002453806.1|	105.5	3e-20	hypothetical protein SORBIDRAFT_04g018075 [Sorghum bicolor] hypothetical protein SORBIDRAFT_04g018075 [Sorghum bicolor]
GRMZM2G081729	gi|242065034|ref|XP_002453806.1|	47.8	4e-18	hypothetical protein SORBIDRAFT_04g018075 [Sorghum bicolor] hypothetical protein SORBIDRAFT_04g018075 [Sorghum bicolor]
GRMZM2G081571	gi|242065042|ref|XP_002453810.1|	94.7	3e-17	hypothetical protein SORBIDRAFT_04g018371 [Sorghum bicolor] hypothetical protein SORBIDRAFT_04g018371 [Sorghum bicolor]
GRMZM2G005365	gi|242065042|ref|XP_002453810.1|	234.2	1e-59	hypothetical protein SORBIDRAFT_04g018371 [Sorghum bicolor] hypothetical protein SORBIDRAFT_04g018371 [Sorghum bicolor]
GRMZM2G148913	gi|242065074|ref|XP_002453826.1|	73.6	1e-10	hypothetical protein SORBIDRAFT_04g019260 [Sorghum bicolor] hypothetical protein SORBIDRAFT_04g019260 [Sorghum bicolor]
GRMZM2G021364	gi|242065158|ref|XP_002453868.1|	34.7	3e-06	hypothetical protein SORBIDRAFT_04g020125 [Sorghum bicolor] hypothetical protein SORBIDRAFT_04g020125 [Sorghum bicolor]
GRMZM2G360792	gi|242065158|ref|XP_002453868.1|	58.2	4e-06	hypothetical protein SORBIDRAFT_04g020125 [Sorghum bicolor] hypothetical protein SORBIDRAFT_04g020125 [Sorghum bicolor]
GRMZM2G177510	gi|242061828|ref|XP_002452203.1|	236.1	0	hypothetical protein SORBIDRAFT_04g021700 [Sorghum bicolor] hypothetical protein SORBIDRAFT_04g021700 [Sorghum bicolor]
GRMZM2G165483	gi|242065332|ref|XP_002453955.1|	60.5	2e-07	hypothetical protein SORBIDRAFT_04g022156 [Sorghum bicolor] hypothetical protein SORBIDRAFT_04g022156 [Sorghum bicolor]
GRMZM2G054109	gi|242062004|ref|XP_002452291.1|	72	1e-10	hypothetical protein SORBIDRAFT_04g023100 [Sorghum bicolor] hypothetical protein SORBIDRAFT_04g023100 [Sorghum bicolor]
GRMZM2G113470	gi|242062132|ref|XP_002452355.1|	58.2	1e-104	hypothetical protein SORBIDRAFT_04g024215 [Sorghum bicolor] hypothetical protein SORBIDRAFT_04g024215 [Sorghum bicolor]
GRMZM2G090715	gi|242062132|ref|XP_002452355.1|	107.5	0	hypothetical protein SORBIDRAFT_04g024215 [Sorghum bicolor] hypothetical protein SORBIDRAFT_04g024215 [Sorghum bicolor]
GRMZM5G873870	gi|242065574|ref|XP_002454076.1|	294.3	1e-77	hypothetical protein SORBIDRAFT_04g024240 [Sorghum bicolor] hypothetical protein SORBIDRAFT_04g024240 [Sorghum bicolor]
GRMZM2G121160	gi|242065668|ref|XP_002454123.1|	48.5	3e-26	hypothetical protein SORBIDRAFT_04g024960 [Sorghum bicolor] hypothetical protein SORBIDRAFT_04g024960 [Sorghum bicolor]
GRMZM2G360389	gi|242062360|ref|XP_002452469.1|	61.2	1e-07	hypothetical protein SORBIDRAFT_04g026310 [Sorghum bicolor] hypothetical protein SORBIDRAFT_04g026310 [Sorghum bicolor]
GRMZM2G335930	gi|242065948|ref|XP_002454263.1|	152.1	5e-35	hypothetical protein SORBIDRAFT_04g027720 [Sorghum bicolor] hypothetical protein SORBIDRAFT_04g027720 [Sorghum bicolor]
GRMZM2G143210	gi|242062690|ref|XP_002452634.1|	78.6	1e-12	hypothetical protein SORBIDRAFT_04g029510 [Sorghum bicolor] hypothetical protein SORBIDRAFT_04g029510 [Sorghum bicolor]
GRMZM2G161794	gi|242062718|ref|XP_002452648.1|	71.6	7e-11	hypothetical protein SORBIDRAFT_04g029890 [Sorghum bicolor] hypothetical protein SORBIDRAFT_04g029890 [Sorghum bicolor]
GRMZM2G170289	gi|242066354|ref|XP_002454466.1|	64.7	2e-85	hypothetical protein SORBIDRAFT_04g031600 [Sorghum bicolor] hypothetical protein SORBIDRAFT_04g031600 [Sorghum bicolor]
GRMZM2G138407	gi|242066406|ref|XP_002454492.1|	104.8	9e-21	hypothetical protein SORBIDRAFT_04g032090 [Sorghum bicolor] hypothetical protein SORBIDRAFT_04g032090 [Sorghum bicolor]
GRMZM2G135291	gi|242063090|ref|XP_002452834.1|	161.8	6e-38	hypothetical protein SORBIDRAFT_04g033340 [Sorghum bicolor] hypothetical protein SORBIDRAFT_04g033340 [Sorghum bicolor]
GRMZM2G110541	gi|242066548|ref|XP_002454563.1|	62	3e-08	hypothetical protein SORBIDRAFT_04g033440 [Sorghum bicolor] hypothetical protein SORBIDRAFT_04g033440 [Sorghum bicolor]
GRMZM2G354151	gi|242063122|ref|XP_002452850.1|	115.9	1e-156	hypothetical protein SORBIDRAFT_04g033570 [Sorghum bicolor] hypothetical protein SORBIDRAFT_04g033570 [Sorghum bicolor]
GRMZM2G072861	gi|242063162|ref|XP_002452870.1|	86.3	2e-15	hypothetical protein SORBIDRAFT_04g033980 [Sorghum bicolor] hypothetical protein SORBIDRAFT_04g033980 [Sorghum bicolor]
GRMZM2G356046	gi|242066632|ref|XP_002454605.1|	184.9	5e-45	hypothetical protein SORBIDRAFT_04g034200 [Sorghum bicolor] hypothetical protein SORBIDRAFT_04g034200 [Sorghum bicolor]
GRMZM2G311342	gi|242063404|ref|XP_002452991.1|	77	3e-37	hypothetical protein SORBIDRAFT_04g036200 [Sorghum bicolor] hypothetical protein SORBIDRAFT_04g036200 [Sorghum bicolor]
GRMZM2G083812	gi|242063404|ref|XP_002452991.1|	157.9	1e-36	hypothetical protein SORBIDRAFT_04g036200 [Sorghum bicolor] hypothetical protein SORBIDRAFT_04g036200 [Sorghum bicolor]
GRMZM2G129979	gi|242063630|ref|XP_002453104.1|	156	3e-36	hypothetical protein SORBIDRAFT_04g038520 [Sorghum bicolor] hypothetical protein SORBIDRAFT_04g038520 [Sorghum bicolor]
GRMZM2G117444	gi|242069803|ref|XP_002450178.1|	247.7	7e-64	hypothetical protein SORBIDRAFT_05g001570 [Sorghum bicolor] hypothetical protein SORBIDRAFT_05g001570 [Sorghum bicolor]
GRMZM2G025451	gi|242069865|ref|XP_002450209.1|	167.5	3e-122	hypothetical protein SORBIDRAFT_05g001992 [Sorghum bicolor] hypothetical protein SORBIDRAFT_05g001992 [Sorghum bicolor]
GRMZM2G386350	gi|242069865|ref|XP_002450209.1|	27.7	2e-113	hypothetical protein SORBIDRAFT_05g001992 [Sorghum bicolor] hypothetical protein SORBIDRAFT_05g001992 [Sorghum bicolor]
GRMZM2G014323	gi|242067387|ref|XP_002448970.1|	274.2	6e-71	hypothetical protein SORBIDRAFT_05g002670 [Sorghum bicolor] hypothetical protein SORBIDRAFT_05g002670 [Sorghum bicolor]
AC233855.1_FG003	gi|242067387|ref|XP_002448970.1|	157.9	3e-36	hypothetical protein SORBIDRAFT_05g002670 [Sorghum bicolor] hypothetical protein SORBIDRAFT_05g002670 [Sorghum bicolor]
GRMZM2G090020	gi|242067783|ref|XP_002449168.1|	51.6	1e-98	hypothetical protein SORBIDRAFT_05g005960 [Sorghum bicolor] hypothetical protein SORBIDRAFT_05g005960 [Sorghum bicolor]
GRMZM2G085508	gi|242067811|ref|XP_002449182.1|	22.7	0	hypothetical protein SORBIDRAFT_05g006165 [Sorghum bicolor] hypothetical protein SORBIDRAFT_05g006165 [Sorghum bicolor]
GRMZM2G015571	gi|242070717|ref|XP_002450635.1|	228.8	1e-57	hypothetical protein SORBIDRAFT_05g008466 [Sorghum bicolor] hypothetical protein SORBIDRAFT_05g008466 [Sorghum bicolor]
GRMZM2G029519	gi|242070717|ref|XP_002450635.1|	651.7	0	hypothetical protein SORBIDRAFT_05g008466 [Sorghum bicolor] hypothetical protein SORBIDRAFT_05g008466 [Sorghum bicolor]
GRMZM5G800853	gi|242070717|ref|XP_002450635.1|	96.7	9e-18	hypothetical protein SORBIDRAFT_05g008466 [Sorghum bicolor] hypothetical protein SORBIDRAFT_05g008466 [Sorghum bicolor]
GRMZM5G816784	gi|242070717|ref|XP_002450635.1|	2309.6	0	hypothetical protein SORBIDRAFT_05g008466 [Sorghum bicolor] hypothetical protein SORBIDRAFT_05g008466 [Sorghum bicolor]
GRMZM2G072853	gi|242070717|ref|XP_002450635.1|	2333.1	0	hypothetical protein SORBIDRAFT_05g008466 [Sorghum bicolor] hypothetical protein SORBIDRAFT_05g008466 [Sorghum bicolor]
GRMZM2G168096	gi|242070717|ref|XP_002450635.1|	2298.1	0	hypothetical protein SORBIDRAFT_05g008466 [Sorghum bicolor] hypothetical protein SORBIDRAFT_05g008466 [Sorghum bicolor]
GRMZM2G028766	gi|242070717|ref|XP_002450635.1|	828.2	0	hypothetical protein SORBIDRAFT_05g008466 [Sorghum bicolor] hypothetical protein SORBIDRAFT_05g008466 [Sorghum bicolor]
GRMZM5G828182	gi|242070717|ref|XP_002450635.1|	2057.3	0	hypothetical protein SORBIDRAFT_05g008466 [Sorghum bicolor] hypothetical protein SORBIDRAFT_05g008466 [Sorghum bicolor]
GRMZM2G040720	gi|242070717|ref|XP_002450635.1|	146	3e-32	hypothetical protein SORBIDRAFT_05g008466 [Sorghum bicolor] hypothetical protein SORBIDRAFT_05g008466 [Sorghum bicolor]
GRMZM2G067989	gi|242070717|ref|XP_002450635.1|	276.6	0	hypothetical protein SORBIDRAFT_05g008466 [Sorghum bicolor] hypothetical protein SORBIDRAFT_05g008466 [Sorghum bicolor]
GRMZM2G374969	gi|242070717|ref|XP_002450635.1|	2309.3	0	hypothetical protein SORBIDRAFT_05g008466 [Sorghum bicolor] hypothetical protein SORBIDRAFT_05g008466 [Sorghum bicolor]
GRMZM2G054227	gi|242070717|ref|XP_002450635.1|	68.2	2e-115	hypothetical protein SORBIDRAFT_05g008466 [Sorghum bicolor] hypothetical protein SORBIDRAFT_05g008466 [Sorghum bicolor]
GRMZM5G805585	gi|242070717|ref|XP_002450635.1|	2333.9	0	hypothetical protein SORBIDRAFT_05g008466 [Sorghum bicolor] hypothetical protein SORBIDRAFT_05g008466 [Sorghum bicolor]
GRMZM2G057778	gi|242070717|ref|XP_002450635.1|	45.1	2e-14	hypothetical protein SORBIDRAFT_05g008466 [Sorghum bicolor] hypothetical protein SORBIDRAFT_05g008466 [Sorghum bicolor]
GRMZM2G470305	gi|242070717|ref|XP_002450635.1|	2422.9	0	hypothetical protein SORBIDRAFT_05g008466 [Sorghum bicolor] hypothetical protein SORBIDRAFT_05g008466 [Sorghum bicolor]
GRMZM2G082640	gi|242070717|ref|XP_002450635.1|	61.6	2e-07	hypothetical protein SORBIDRAFT_05g008466 [Sorghum bicolor] hypothetical protein SORBIDRAFT_05g008466 [Sorghum bicolor]
GRMZM5G861300	gi|242070717|ref|XP_002450635.1|	514.2	3e-143	hypothetical protein SORBIDRAFT_05g008466 [Sorghum bicolor] hypothetical protein SORBIDRAFT_05g008466 [Sorghum bicolor]
GRMZM2G080176	gi|242070717|ref|XP_002450635.1|	59.7	2e-06	hypothetical protein SORBIDRAFT_05g008466 [Sorghum bicolor] hypothetical protein SORBIDRAFT_05g008466 [Sorghum bicolor]
GRMZM2G111912	gi|242070717|ref|XP_002450635.1|	66.6	1e-08	hypothetical protein SORBIDRAFT_05g008466 [Sorghum bicolor] hypothetical protein SORBIDRAFT_05g008466 [Sorghum bicolor]
GRMZM2G123790	gi|242070717|ref|XP_002450635.1|	2337.8	0	hypothetical protein SORBIDRAFT_05g008466 [Sorghum bicolor] hypothetical protein SORBIDRAFT_05g008466 [Sorghum bicolor]
GRMZM2G087226	gi|242070717|ref|XP_002450635.1|	798.5	0	hypothetical protein SORBIDRAFT_05g008466 [Sorghum bicolor] hypothetical protein SORBIDRAFT_05g008466 [Sorghum bicolor]
GRMZM5G850019	gi|242070717|ref|XP_002450635.1|	287.7	2e-75	hypothetical protein SORBIDRAFT_05g008466 [Sorghum bicolor] hypothetical protein SORBIDRAFT_05g008466 [Sorghum bicolor]
GRMZM2G318860	gi|242070717|ref|XP_002450635.1|	118.2	6e-24	hypothetical protein SORBIDRAFT_05g008466 [Sorghum bicolor] hypothetical protein SORBIDRAFT_05g008466 [Sorghum bicolor]
GRMZM2G113378	gi|242070717|ref|XP_002450635.1|	701	0	hypothetical protein SORBIDRAFT_05g008466 [Sorghum bicolor] hypothetical protein SORBIDRAFT_05g008466 [Sorghum bicolor]
GRMZM2G311919	gi|242070717|ref|XP_002450635.1|	88.2	5e-15	hypothetical protein SORBIDRAFT_05g008466 [Sorghum bicolor] hypothetical protein SORBIDRAFT_05g008466 [Sorghum bicolor]
GRMZM2G032475	gi|242070717|ref|XP_002450635.1|	429.1	1e-117	hypothetical protein SORBIDRAFT_05g008466 [Sorghum bicolor] hypothetical protein SORBIDRAFT_05g008466 [Sorghum bicolor]
GRMZM2G180519	gi|242070717|ref|XP_002450635.1|	87.4	1e-14	hypothetical protein SORBIDRAFT_05g008466 [Sorghum bicolor] hypothetical protein SORBIDRAFT_05g008466 [Sorghum bicolor]
GRMZM2G129431	gi|242070717|ref|XP_002450635.1|	100.5	0	hypothetical protein SORBIDRAFT_05g008466 [Sorghum bicolor] hypothetical protein SORBIDRAFT_05g008466 [Sorghum bicolor]
GRMZM2G028796	gi|242070717|ref|XP_002450635.1|	65.9	4e-08	hypothetical protein SORBIDRAFT_05g008466 [Sorghum bicolor] hypothetical protein SORBIDRAFT_05g008466 [Sorghum bicolor]
GRMZM2G098797	gi|242070717|ref|XP_002450635.1|	2311.2	0	hypothetical protein SORBIDRAFT_05g008466 [Sorghum bicolor] hypothetical protein SORBIDRAFT_05g008466 [Sorghum bicolor]
AC234183.1_FG002	gi|242070717|ref|XP_002450635.1|	2314.7	0	hypothetical protein SORBIDRAFT_05g008466 [Sorghum bicolor] hypothetical protein SORBIDRAFT_05g008466 [Sorghum bicolor]
GRMZM2G085998	gi|242070717|ref|XP_002450635.1|	2224.5	0	hypothetical protein SORBIDRAFT_05g008466 [Sorghum bicolor] hypothetical protein SORBIDRAFT_05g008466 [Sorghum bicolor]
GRMZM2G443240	gi|242070717|ref|XP_002450635.1|	223.4	5e-56	hypothetical protein SORBIDRAFT_05g008466 [Sorghum bicolor] hypothetical protein SORBIDRAFT_05g008466 [Sorghum bicolor]
GRMZM2G092568	gi|242070717|ref|XP_002450635.1|	2301.9	0	hypothetical protein SORBIDRAFT_05g008466 [Sorghum bicolor] hypothetical protein SORBIDRAFT_05g008466 [Sorghum bicolor]
GRMZM2G151414	gi|242070717|ref|XP_002450635.1|	2318.9	0	hypothetical protein SORBIDRAFT_05g008466 [Sorghum bicolor] hypothetical protein SORBIDRAFT_05g008466 [Sorghum bicolor]
GRMZM2G049076	gi|242070717|ref|XP_002450635.1|	112.1	0	hypothetical protein SORBIDRAFT_05g008466 [Sorghum bicolor] hypothetical protein SORBIDRAFT_05g008466 [Sorghum bicolor]
GRMZM2G003732	gi|242070717|ref|XP_002450635.1|	2337	0	hypothetical protein SORBIDRAFT_05g008466 [Sorghum bicolor] hypothetical protein SORBIDRAFT_05g008466 [Sorghum bicolor]
GRMZM2G118316	gi|242070717|ref|XP_002450635.1|	1562	0	hypothetical protein SORBIDRAFT_05g008466 [Sorghum bicolor] hypothetical protein SORBIDRAFT_05g008466 [Sorghum bicolor]
GRMZM2G118037	gi|242070717|ref|XP_002450635.1|	2313.1	0	hypothetical protein SORBIDRAFT_05g008466 [Sorghum bicolor] hypothetical protein SORBIDRAFT_05g008466 [Sorghum bicolor]
GRMZM2G110726	gi|242070717|ref|XP_002450635.1|	2313.1	0	hypothetical protein SORBIDRAFT_05g008466 [Sorghum bicolor] hypothetical protein SORBIDRAFT_05g008466 [Sorghum bicolor]
GRMZM2G448104	gi|242070717|ref|XP_002450635.1|	128.3	7e-27	hypothetical protein SORBIDRAFT_05g008466 [Sorghum bicolor] hypothetical protein SORBIDRAFT_05g008466 [Sorghum bicolor]
GRMZM2G361605	gi|242070717|ref|XP_002450635.1|	839.3	0	hypothetical protein SORBIDRAFT_05g008466 [Sorghum bicolor] hypothetical protein SORBIDRAFT_05g008466 [Sorghum bicolor]
GRMZM2G092497	gi|242070717|ref|XP_002450635.1|	2326.2	0	hypothetical protein SORBIDRAFT_05g008466 [Sorghum bicolor] hypothetical protein SORBIDRAFT_05g008466 [Sorghum bicolor]
GRMZM2G311011	gi|242068505|ref|XP_002449529.1|	77	1e-43	hypothetical protein SORBIDRAFT_05g017950 [Sorghum bicolor] hypothetical protein SORBIDRAFT_05g017950 [Sorghum bicolor]
GRMZM2G030862	gi|242071057|ref|XP_002450805.1|	57	4e-06	hypothetical protein SORBIDRAFT_05g018880 [Sorghum bicolor] hypothetical protein SORBIDRAFT_05g018880 [Sorghum bicolor]
GRMZM2G380605	gi|242068715|ref|XP_002449634.1|	1288.9	0	hypothetical protein SORBIDRAFT_05g020460 [Sorghum bicolor] hypothetical protein SORBIDRAFT_05g020460 [Sorghum bicolor]
GRMZM2G167933	gi|242068715|ref|XP_002449634.1|	528.1	0	hypothetical protein SORBIDRAFT_05g020460 [Sorghum bicolor] hypothetical protein SORBIDRAFT_05g020460 [Sorghum bicolor]
GRMZM2G105185	gi|242071407|ref|XP_002450980.1|	342.8	0	hypothetical protein SORBIDRAFT_05g022010 [Sorghum bicolor] hypothetical protein SORBIDRAFT_05g022010 [Sorghum bicolor]
GRMZM2G492915	gi|242071781|ref|XP_002451167.1|	261.2	9e-68	hypothetical protein SORBIDRAFT_05g025250 [Sorghum bicolor] hypothetical protein SORBIDRAFT_05g025250 [Sorghum bicolor]
GRMZM2G019177	gi|242071781|ref|XP_002451167.1|	267.7	1e-69	hypothetical protein SORBIDRAFT_05g025250 [Sorghum bicolor] hypothetical protein SORBIDRAFT_05g025250 [Sorghum bicolor]
GRMZM2G135052	gi|242071781|ref|XP_002451167.1|	295.4	8e-78	hypothetical protein SORBIDRAFT_05g025250 [Sorghum bicolor] hypothetical protein SORBIDRAFT_05g025250 [Sorghum bicolor]
GRMZM2G313536	gi|242069281|ref|XP_002449917.1|	199.5	4e-130	hypothetical protein SORBIDRAFT_05g025655 [Sorghum bicolor] hypothetical protein SORBIDRAFT_05g025655 [Sorghum bicolor]
AC215871.3_FG002	gi|242071893|ref|XP_002451223.1|	317.4	1e-84	hypothetical protein SORBIDRAFT_05g026020 [Sorghum bicolor] hypothetical protein SORBIDRAFT_05g026020 [Sorghum bicolor]
AC206168.2_FG003	gi|242071893|ref|XP_002451223.1|	318.2	8e-85	hypothetical protein SORBIDRAFT_05g026020 [Sorghum bicolor] hypothetical protein SORBIDRAFT_05g026020 [Sorghum bicolor]
GRMZM2G079805	gi|242072009|ref|XP_002451281.1|	120.6	6e-25	hypothetical protein SORBIDRAFT_05g026900 [Sorghum bicolor] hypothetical protein SORBIDRAFT_05g026900 [Sorghum bicolor]
GRMZM2G400704	gi|242072248|ref|XP_002446060.1|	1444.1	0	hypothetical protein SORBIDRAFT_06g001180 [Sorghum bicolor] hypothetical protein SORBIDRAFT_06g001180 [Sorghum bicolor]
GRMZM2G307084	gi|242072318|ref|XP_002446095.1|	2200.2	0	hypothetical protein SORBIDRAFT_06g001660 [Sorghum bicolor] hypothetical protein SORBIDRAFT_06g001660 [Sorghum bicolor]
GRMZM5G883511	gi|242072318|ref|XP_002446095.1|	33.9	0	hypothetical protein SORBIDRAFT_06g001660 [Sorghum bicolor] hypothetical protein SORBIDRAFT_06g001660 [Sorghum bicolor]
GRMZM2G334917	gi|242072318|ref|XP_002446095.1|	2226.1	0	hypothetical protein SORBIDRAFT_06g001660 [Sorghum bicolor] hypothetical protein SORBIDRAFT_06g001660 [Sorghum bicolor]
GRMZM2G084794	gi|242072318|ref|XP_002446095.1|	2198.7	0	hypothetical protein SORBIDRAFT_06g001660 [Sorghum bicolor] hypothetical protein SORBIDRAFT_06g001660 [Sorghum bicolor]
GRMZM2G076858	gi|242072318|ref|XP_002446095.1|	39.7	1e-68	hypothetical protein SORBIDRAFT_06g001660 [Sorghum bicolor] hypothetical protein SORBIDRAFT_06g001660 [Sorghum bicolor]
GRMZM2G025143	gi|242072318|ref|XP_002446095.1|	33.9	6e-134	hypothetical protein SORBIDRAFT_06g001660 [Sorghum bicolor] hypothetical protein SORBIDRAFT_06g001660 [Sorghum bicolor]
GRMZM2G387471	gi|242072318|ref|XP_002446095.1|	437.6	2e-120	hypothetical protein SORBIDRAFT_06g001660 [Sorghum bicolor] hypothetical protein SORBIDRAFT_06g001660 [Sorghum bicolor]
GRMZM2G419875	gi|242072318|ref|XP_002446095.1|	37	9e-29	hypothetical protein SORBIDRAFT_06g001660 [Sorghum bicolor] hypothetical protein SORBIDRAFT_06g001660 [Sorghum bicolor]
GRMZM2G307470	gi|242072318|ref|XP_002446095.1|	320.9	2e-85	hypothetical protein SORBIDRAFT_06g001660 [Sorghum bicolor] hypothetical protein SORBIDRAFT_06g001660 [Sorghum bicolor]
GRMZM2G357654	gi|242072318|ref|XP_002446095.1|	39.3	5e-132	hypothetical protein SORBIDRAFT_06g001660 [Sorghum bicolor] hypothetical protein SORBIDRAFT_06g001660 [Sorghum bicolor]
GRMZM2G077233	gi|242072318|ref|XP_002446095.1|	2221.4	0	hypothetical protein SORBIDRAFT_06g001660 [Sorghum bicolor] hypothetical protein SORBIDRAFT_06g001660 [Sorghum bicolor]
AC209215.4_FG004	gi|242072318|ref|XP_002446095.1|	40.8	1e-31	hypothetical protein SORBIDRAFT_06g001660 [Sorghum bicolor] hypothetical protein SORBIDRAFT_06g001660 [Sorghum bicolor]
GRMZM2G332829	gi|242072318|ref|XP_002446095.1|	2002.2	0	hypothetical protein SORBIDRAFT_06g001660 [Sorghum bicolor] hypothetical protein SORBIDRAFT_06g001660 [Sorghum bicolor]
GRMZM2G388834	gi|242072318|ref|XP_002446095.1|	2213.7	0	hypothetical protein SORBIDRAFT_06g001660 [Sorghum bicolor] hypothetical protein SORBIDRAFT_06g001660 [Sorghum bicolor]
GRMZM2G023105	gi|242072318|ref|XP_002446095.1|	228.4	1e-56	hypothetical protein SORBIDRAFT_06g001660 [Sorghum bicolor] hypothetical protein SORBIDRAFT_06g001660 [Sorghum bicolor]
GRMZM2G157313	gi|242075208|ref|XP_002447540.1|	176.8	0	hypothetical protein SORBIDRAFT_06g003020 [Sorghum bicolor] hypothetical protein SORBIDRAFT_06g003020 [Sorghum bicolor]
GRMZM2G118697	gi|242075246|ref|XP_002447559.1|	70.9	2e-10	hypothetical protein SORBIDRAFT_06g003570 [Sorghum bicolor] hypothetical protein SORBIDRAFT_06g003570 [Sorghum bicolor]
GRMZM2G021865	gi|242072542|ref|XP_002446207.1|	143.3	0	hypothetical protein SORBIDRAFT_06g004070 [Sorghum bicolor] hypothetical protein SORBIDRAFT_06g004070 [Sorghum bicolor]
GRMZM2G010765	gi|242072630|ref|XP_002446251.1|	30.8	6e-11	hypothetical protein SORBIDRAFT_06g010096 [Sorghum bicolor] hypothetical protein SORBIDRAFT_06g010096 [Sorghum bicolor]
GRMZM2G099696	gi|242075410|ref|XP_002447641.1|	65.1	2e-08	hypothetical protein SORBIDRAFT_06g010860 [Sorghum bicolor] hypothetical protein SORBIDRAFT_06g010860 [Sorghum bicolor]
GRMZM2G478238	gi|242075516|ref|XP_002447694.1|	66.6	6e-53	hypothetical protein SORBIDRAFT_06g013260 [Sorghum bicolor] hypothetical protein SORBIDRAFT_06g013260 [Sorghum bicolor]
GRMZM5G829946	gi|242072780|ref|XP_002446326.1|	77.8	2e-12	hypothetical protein SORBIDRAFT_06g014320 [Sorghum bicolor] hypothetical protein SORBIDRAFT_06g014320 [Sorghum bicolor]
GRMZM2G023946	gi|242075654|ref|XP_002447763.1|	80.1	7e-13	hypothetical protein SORBIDRAFT_06g015200 [Sorghum bicolor] hypothetical protein SORBIDRAFT_06g015200 [Sorghum bicolor]
GRMZM2G048740	gi|242072998|ref|XP_002446435.1|	26.2	0	hypothetical protein SORBIDRAFT_06g016046 [Sorghum bicolor] hypothetical protein SORBIDRAFT_06g016046 [Sorghum bicolor]
GRMZM2G120373	gi|242072998|ref|XP_002446435.1|	37.4	1e-15	hypothetical protein SORBIDRAFT_06g016046 [Sorghum bicolor] hypothetical protein SORBIDRAFT_06g016046 [Sorghum bicolor]
GRMZM2G388892	gi|242072998|ref|XP_002446435.1|	38.5	1e-36	hypothetical protein SORBIDRAFT_06g016046 [Sorghum bicolor] hypothetical protein SORBIDRAFT_06g016046 [Sorghum bicolor]
GRMZM2G049568	gi|242076010|ref|XP_002447941.1|	68.6	2e-09	hypothetical protein SORBIDRAFT_06g018520 [Sorghum bicolor] hypothetical protein SORBIDRAFT_06g018520 [Sorghum bicolor]
GRMZM2G147884	gi|242076200|ref|XP_002448036.1|	63.9	6e-08	hypothetical protein SORBIDRAFT_06g020020 [Sorghum bicolor] hypothetical protein SORBIDRAFT_06g020020 [Sorghum bicolor]
GRMZM2G082581	gi|242073658|ref|XP_002446765.1|	60.1	5e-07	hypothetical protein SORBIDRAFT_06g022050 [Sorghum bicolor] hypothetical protein SORBIDRAFT_06g022050 [Sorghum bicolor]
GRMZM2G012236	gi|242076466|ref|XP_002448169.1|	63.5	8e-08	hypothetical protein SORBIDRAFT_06g022410 [Sorghum bicolor] hypothetical protein SORBIDRAFT_06g022410 [Sorghum bicolor]
GRMZM2G089767	gi|242076512|ref|XP_002448192.1|	100.9	1e-19	hypothetical protein SORBIDRAFT_06g022730 [Sorghum bicolor] hypothetical protein SORBIDRAFT_06g022730 [Sorghum bicolor]
GRMZM2G122937	gi|242076586|ref|XP_002448229.1|	79	1e-12	hypothetical protein SORBIDRAFT_06g023630 [Sorghum bicolor] hypothetical protein SORBIDRAFT_06g023630 [Sorghum bicolor]
GRMZM2G351330	gi|242073868|ref|XP_002446870.1|	160.2	1e-108	hypothetical protein SORBIDRAFT_06g024000 [Sorghum bicolor] hypothetical protein SORBIDRAFT_06g024000 [Sorghum bicolor]
GRMZM2G088601	gi|242073990|ref|XP_002446931.1|	72.4	6e-11	hypothetical protein SORBIDRAFT_06g025210 [Sorghum bicolor] hypothetical protein SORBIDRAFT_06g025210 [Sorghum bicolor]
GRMZM2G164318	gi|242074086|ref|XP_002446979.1|	45.8	3e-12	hypothetical protein SORBIDRAFT_06g026190 [Sorghum bicolor] hypothetical protein SORBIDRAFT_06g026190 [Sorghum bicolor]
GRMZM2G341089	gi|242076882|ref|XP_002448377.1|	47	2e-15	hypothetical protein SORBIDRAFT_06g026270 [Sorghum bicolor] hypothetical protein SORBIDRAFT_06g026270 [Sorghum bicolor]
GRMZM2G005310	gi|242077178|ref|XP_002448525.1|	117.1	6e-24	hypothetical protein SORBIDRAFT_06g028430 [Sorghum bicolor] hypothetical protein SORBIDRAFT_06g028430 [Sorghum bicolor]
GRMZM2G001334	gi|242074408|ref|XP_002447140.1|	65.9	1e-08	hypothetical protein SORBIDRAFT_06g029260 [Sorghum bicolor] hypothetical protein SORBIDRAFT_06g029260 [Sorghum bicolor]
GRMZM2G063519	gi|242074488|ref|XP_002447180.1|	1030.4	0	hypothetical protein SORBIDRAFT_06g029980 [Sorghum bicolor] hypothetical protein SORBIDRAFT_06g029980 [Sorghum bicolor]
GRMZM5G848138	gi|242074508|ref|XP_002447190.1|	58.5	1e-06	hypothetical protein SORBIDRAFT_06g030210 [Sorghum bicolor] hypothetical protein SORBIDRAFT_06g030210 [Sorghum bicolor]
GRMZM2G159250	gi|242080283|ref|XP_002444910.1|	39.3	4e-10	hypothetical protein SORBIDRAFT_07g001230 [Sorghum bicolor] hypothetical protein SORBIDRAFT_07g001230 [Sorghum bicolor]
GRMZM2G103430	gi|242080305|ref|XP_002444921.1|	147.9	1e-33	hypothetical protein SORBIDRAFT_07g001490 [Sorghum bicolor] hypothetical protein SORBIDRAFT_07g001490 [Sorghum bicolor]
GRMZM2G331088	gi|242080317|ref|XP_002444927.1|	400.2	1e-109	hypothetical protein SORBIDRAFT_07g001580 [Sorghum bicolor] hypothetical protein SORBIDRAFT_07g001580 [Sorghum bicolor]
AC191523.3_FG001	gi|242080767|ref|XP_002445152.1|	61.2	3e-08	hypothetical protein SORBIDRAFT_07g004930 [Sorghum bicolor] hypothetical protein SORBIDRAFT_07g004930 [Sorghum bicolor]
GRMZM2G073578	gi|242080801|ref|XP_002445169.1|	341.3	1e-91	hypothetical protein SORBIDRAFT_07g005190 [Sorghum bicolor] hypothetical protein SORBIDRAFT_07g005190 [Sorghum bicolor]
GRMZM2G024482	gi|242080923|ref|XP_002445230.1|	105.1	6e-21	hypothetical protein SORBIDRAFT_07g006390 [Sorghum bicolor] hypothetical protein SORBIDRAFT_07g006390 [Sorghum bicolor]
GRMZM2G047028	gi|242078913|ref|XP_002444225.1|	254.2	1e-152	hypothetical protein SORBIDRAFT_07g015460 [Sorghum bicolor] hypothetical protein SORBIDRAFT_07g015460 [Sorghum bicolor]
GRMZM2G352132	gi|242081311|ref|XP_002445424.1|	68.2	2e-39	hypothetical protein SORBIDRAFT_07g018020 [Sorghum bicolor] hypothetical protein SORBIDRAFT_07g018020 [Sorghum bicolor]
GRMZM2G124911	gi|242079121|ref|XP_002444329.1|	87.8	1e-14	hypothetical protein SORBIDRAFT_07g020255 [Sorghum bicolor] hypothetical protein SORBIDRAFT_07g020255 [Sorghum bicolor]
GRMZM2G154839	gi|242079121|ref|XP_002444329.1|	70.9	1e-09	hypothetical protein SORBIDRAFT_07g020255 [Sorghum bicolor] hypothetical protein SORBIDRAFT_07g020255 [Sorghum bicolor]
GRMZM2G171884	gi|242079121|ref|XP_002444329.1|	72.4	2e-144	hypothetical protein SORBIDRAFT_07g020255 [Sorghum bicolor] hypothetical protein SORBIDRAFT_07g020255 [Sorghum bicolor]
GRMZM2G156459	gi|242079121|ref|XP_002444329.1|	28.5	3e-134	hypothetical protein SORBIDRAFT_07g020255 [Sorghum bicolor] hypothetical protein SORBIDRAFT_07g020255 [Sorghum bicolor]
GRMZM2G427672	gi|242079121|ref|XP_002444329.1|	161.8	1e-122	hypothetical protein SORBIDRAFT_07g020255 [Sorghum bicolor] hypothetical protein SORBIDRAFT_07g020255 [Sorghum bicolor]
GRMZM2G431708	gi|242079121|ref|XP_002444329.1|	65.1	6e-08	hypothetical protein SORBIDRAFT_07g020255 [Sorghum bicolor] hypothetical protein SORBIDRAFT_07g020255 [Sorghum bicolor]
GRMZM2G485898	gi|242079181|ref|XP_002444359.1|	59.7	2e-06	hypothetical protein SORBIDRAFT_07g020670 [Sorghum bicolor] hypothetical protein SORBIDRAFT_07g020670 [Sorghum bicolor]
GRMZM2G113771	gi|242079251|ref|XP_002444394.1|	43.5	3e-50	hypothetical protein SORBIDRAFT_07g021220 [Sorghum bicolor] hypothetical protein SORBIDRAFT_07g021220 [Sorghum bicolor]
GRMZM2G139355	gi|242079279|ref|XP_002444408.1|	804.7	0	hypothetical protein SORBIDRAFT_07g021480 [Sorghum bicolor] hypothetical protein SORBIDRAFT_07g021480 [Sorghum bicolor]
GRMZM2G175474	gi|242081641|ref|XP_002445589.1|	56.2	8e-06	hypothetical protein SORBIDRAFT_07g022020 [Sorghum bicolor] hypothetical protein SORBIDRAFT_07g022020 [Sorghum bicolor]
GRMZM2G037941	gi|242079417|ref|XP_002444477.1|	58.5	1e-06	hypothetical protein SORBIDRAFT_07g022540 [Sorghum bicolor] hypothetical protein SORBIDRAFT_07g022540 [Sorghum bicolor]
GRMZM2G523169	gi|242079507|ref|XP_002444522.1|	92.8	2e-18	hypothetical protein SORBIDRAFT_07g023160 [Sorghum bicolor] hypothetical protein SORBIDRAFT_07g023160 [Sorghum bicolor]
GRMZM2G014612	gi|242079559|ref|XP_002444548.1|	121.7	2e-164	hypothetical protein SORBIDRAFT_07g023610 [Sorghum bicolor] hypothetical protein SORBIDRAFT_07g023610 [Sorghum bicolor]
GRMZM2G165597	gi|242079559|ref|XP_002444548.1|	104.4	1e-176	hypothetical protein SORBIDRAFT_07g023610 [Sorghum bicolor] hypothetical protein SORBIDRAFT_07g023610 [Sorghum bicolor]
GRMZM2G142266	gi|242079559|ref|XP_002444548.1|	25	2e-89	hypothetical protein SORBIDRAFT_07g023610 [Sorghum bicolor] hypothetical protein SORBIDRAFT_07g023610 [Sorghum bicolor]
GRMZM2G095114	gi|242079559|ref|XP_002444548.1|	35.4	0	hypothetical protein SORBIDRAFT_07g023610 [Sorghum bicolor] hypothetical protein SORBIDRAFT_07g023610 [Sorghum bicolor]
GRMZM2G145870	gi|242079559|ref|XP_002444548.1|	80.5	7e-13	hypothetical protein SORBIDRAFT_07g023610 [Sorghum bicolor] hypothetical protein SORBIDRAFT_07g023610 [Sorghum bicolor]
GRMZM2G178072	gi|242079559|ref|XP_002444548.1|	82.8	1e-13	hypothetical protein SORBIDRAFT_07g023610 [Sorghum bicolor] hypothetical protein SORBIDRAFT_07g023610 [Sorghum bicolor]
GRMZM2G171934	gi|242079633|ref|XP_002444585.1|	92.8	2e-17	hypothetical protein SORBIDRAFT_07g024020 [Sorghum bicolor] hypothetical protein SORBIDRAFT_07g024020 [Sorghum bicolor]
AC194264.3_FG006	gi|242079663|ref|XP_002444600.1|	61.2	1e-07	hypothetical protein SORBIDRAFT_07g024440 [Sorghum bicolor] hypothetical protein SORBIDRAFT_07g024440 [Sorghum bicolor]
GRMZM2G019050	gi|242079757|ref|XP_002444647.1|	70.5	5e-10	hypothetical protein SORBIDRAFT_07g025350 [Sorghum bicolor] hypothetical protein SORBIDRAFT_07g025350 [Sorghum bicolor]
GRMZM2G320723	gi|242079801|ref|XP_002444669.1|	128.6	7e-28	hypothetical protein SORBIDRAFT_07g025740 [Sorghum bicolor] hypothetical protein SORBIDRAFT_07g025740 [Sorghum bicolor]
GRMZM2G026442	gi|242080049|ref|XP_002444793.1|	21.9	1e-31	hypothetical protein SORBIDRAFT_07g028153 [Sorghum bicolor] hypothetical protein SORBIDRAFT_07g028153 [Sorghum bicolor]
GRMZM2G059363	gi|242080049|ref|XP_002444793.1|	72.4	3e-10	hypothetical protein SORBIDRAFT_07g028153 [Sorghum bicolor] hypothetical protein SORBIDRAFT_07g028153 [Sorghum bicolor]
GRMZM2G056661	gi|242080049|ref|XP_002444793.1|	97.1	3e-17	hypothetical protein SORBIDRAFT_07g028153 [Sorghum bicolor] hypothetical protein SORBIDRAFT_07g028153 [Sorghum bicolor]
GRMZM2G007555	gi|242080049|ref|XP_002444793.1|	114	5e-23	hypothetical protein SORBIDRAFT_07g028153 [Sorghum bicolor] hypothetical protein SORBIDRAFT_07g028153 [Sorghum bicolor]
GRMZM5G874082	gi|242080049|ref|XP_002444793.1|	58.9	6e-06	hypothetical protein SORBIDRAFT_07g028153 [Sorghum bicolor] hypothetical protein SORBIDRAFT_07g028153 [Sorghum bicolor]
GRMZM2G170452	gi|242080049|ref|XP_002444793.1|	497.3	3e-138	hypothetical protein SORBIDRAFT_07g028153 [Sorghum bicolor] hypothetical protein SORBIDRAFT_07g028153 [Sorghum bicolor]
GRMZM2G106137	gi|242080049|ref|XP_002444793.1|	846.7	0	hypothetical protein SORBIDRAFT_07g028153 [Sorghum bicolor] hypothetical protein SORBIDRAFT_07g028153 [Sorghum bicolor]
GRMZM2G464000	gi|242080049|ref|XP_002444793.1|	2319.3	0	hypothetical protein SORBIDRAFT_07g028153 [Sorghum bicolor] hypothetical protein SORBIDRAFT_07g028153 [Sorghum bicolor]
GRMZM2G079777	gi|242080049|ref|XP_002444793.1|	2292.3	0	hypothetical protein SORBIDRAFT_07g028153 [Sorghum bicolor] hypothetical protein SORBIDRAFT_07g028153 [Sorghum bicolor]
GRMZM2G341732	gi|242080049|ref|XP_002444793.1|	2290	0	hypothetical protein SORBIDRAFT_07g028153 [Sorghum bicolor] hypothetical protein SORBIDRAFT_07g028153 [Sorghum bicolor]
GRMZM2G092959	gi|242080049|ref|XP_002444793.1|	565.8	6e-159	hypothetical protein SORBIDRAFT_07g028153 [Sorghum bicolor] hypothetical protein SORBIDRAFT_07g028153 [Sorghum bicolor]
GRMZM5G891783	gi|242080049|ref|XP_002444793.1|	2281.1	0	hypothetical protein SORBIDRAFT_07g028153 [Sorghum bicolor] hypothetical protein SORBIDRAFT_07g028153 [Sorghum bicolor]
GRMZM2G058573	gi|242080049|ref|XP_002444793.1|	2266.9	0	hypothetical protein SORBIDRAFT_07g028153 [Sorghum bicolor] hypothetical protein SORBIDRAFT_07g028153 [Sorghum bicolor]
GRMZM2G071288	gi|242080049|ref|XP_002444793.1|	40.8	1e-82	hypothetical protein SORBIDRAFT_07g028153 [Sorghum bicolor] hypothetical protein SORBIDRAFT_07g028153 [Sorghum bicolor]
GRMZM2G455687	gi|242080049|ref|XP_002444793.1|	2278.4	0	hypothetical protein SORBIDRAFT_07g028153 [Sorghum bicolor] hypothetical protein SORBIDRAFT_07g028153 [Sorghum bicolor]
GRMZM2G086365	gi|242080155|ref|XP_002444846.1|	179.5	9e-97	hypothetical protein SORBIDRAFT_07g029180 [Sorghum bicolor] hypothetical protein SORBIDRAFT_07g029180 [Sorghum bicolor]
GRMZM2G452717	gi|242082530|ref|XP_002441690.1|	65.1	1e-08	hypothetical protein SORBIDRAFT_08g000800 [Sorghum bicolor] hypothetical protein SORBIDRAFT_08g000800 [Sorghum bicolor]
GRMZM2G116812	gi|242084754|ref|XP_002442802.1|	62.4	7e-08	hypothetical protein SORBIDRAFT_08g003100 [Sorghum bicolor] hypothetical protein SORBIDRAFT_08g003100 [Sorghum bicolor]
GRMZM2G176042	gi|242084876|ref|XP_002442863.1|	36.6	5e-52	hypothetical protein SORBIDRAFT_08g004040 [Sorghum bicolor] hypothetical protein SORBIDRAFT_08g004040 [Sorghum bicolor]
GRMZM2G163594	gi|242084876|ref|XP_002442863.1|	36.6	5e-51	hypothetical protein SORBIDRAFT_08g004040 [Sorghum bicolor] hypothetical protein SORBIDRAFT_08g004040 [Sorghum bicolor]
GRMZM2G468799	gi|242084876|ref|XP_002442863.1|	63.2	7e-08	hypothetical protein SORBIDRAFT_08g004040 [Sorghum bicolor] hypothetical protein SORBIDRAFT_08g004040 [Sorghum bicolor]
GRMZM2G330436	gi|242083024|ref|XP_002441937.1|	28.9	1e-150	hypothetical protein SORBIDRAFT_08g005170 [Sorghum bicolor] hypothetical protein SORBIDRAFT_08g005170 [Sorghum bicolor]
GRMZM2G047093	gi|242083024|ref|XP_002441937.1|	60.1	1e-06	hypothetical protein SORBIDRAFT_08g005170 [Sorghum bicolor] hypothetical protein SORBIDRAFT_08g005170 [Sorghum bicolor]
GRMZM2G408598	gi|242083024|ref|XP_002441937.1|	60.1	1e-06	hypothetical protein SORBIDRAFT_08g005170 [Sorghum bicolor] hypothetical protein SORBIDRAFT_08g005170 [Sorghum bicolor]
GRMZM2G099487	gi|242083024|ref|XP_002441937.1|	60.1	8e-07	hypothetical protein SORBIDRAFT_08g005170 [Sorghum bicolor] hypothetical protein SORBIDRAFT_08g005170 [Sorghum bicolor]
GRMZM2G162800	gi|242083132|ref|XP_002441991.1|	83.2	5e-14	hypothetical protein SORBIDRAFT_08g006480 [Sorghum bicolor] hypothetical protein SORBIDRAFT_08g006480 [Sorghum bicolor]
GRMZM2G097533	gi|242083220|ref|XP_002442035.1|	116.7	0	hypothetical protein SORBIDRAFT_08g007660 [Sorghum bicolor] hypothetical protein SORBIDRAFT_08g007660 [Sorghum bicolor]
GRMZM2G113742	gi|242085372|ref|XP_002443111.1|	100.1	2e-167	hypothetical protein SORBIDRAFT_08g008675 [Sorghum bicolor] hypothetical protein SORBIDRAFT_08g008675 [Sorghum bicolor]
GRMZM2G043150	gi|242085372|ref|XP_002443111.1|	259.6	7e-67	hypothetical protein SORBIDRAFT_08g008675 [Sorghum bicolor] hypothetical protein SORBIDRAFT_08g008675 [Sorghum bicolor]
GRMZM2G025123	gi|242085388|ref|XP_002443119.1|	82	2e-13	hypothetical protein SORBIDRAFT_08g009520 [Sorghum bicolor] hypothetical protein SORBIDRAFT_08g009520 [Sorghum bicolor]
GRMZM2G103897	gi|242085388|ref|XP_002443119.1|	2205.2	0	hypothetical protein SORBIDRAFT_08g009520 [Sorghum bicolor] hypothetical protein SORBIDRAFT_08g009520 [Sorghum bicolor]
GRMZM2G146446	gi|242085388|ref|XP_002443119.1|	2179.1	0	hypothetical protein SORBIDRAFT_08g009520 [Sorghum bicolor] hypothetical protein SORBIDRAFT_08g009520 [Sorghum bicolor]
GRMZM2G454952	gi|242085388|ref|XP_002443119.1|	121.7	2e-25	hypothetical protein SORBIDRAFT_08g009520 [Sorghum bicolor] hypothetical protein SORBIDRAFT_08g009520 [Sorghum bicolor]
[truncated: 13,959 more rows]
