# Supplementary material for: Genome-wide high-resolution mapping of DNA methylation identifies epigenetic variation across embryo and endosperm in Maize (Zea may)
Source: BMC Genomics. 2015 Jan 23;16(1):21. doi: 10.1186/s12864-014-1204-7 (PMC4316406; doi:10.1186/s12864-014-1204-7)
Supplement: Additional file 10: Table S5. — GO annotation of maize methylated genes in embryo and endosperm. [file 12864_2014_1204_MOESM10_ESM.xls]

## Sheet: Sheet1
Gene	Gene Annotation	Methylation in embryo							Methylation in endosperm
		Promoter	Exon	Intron	TTR	5'UTR	CDS	3'UTR	Promoter	Exon	Intron	TTR	5'UTR	CDS	3'UTR
GRMZM2G032628	starch branching enzyme IIb	+	-	+	-	-	-	-	-	-	+	-	-	-	-
GRMZM2G024993	granule-bound starch synthase precursor	+	-	-	-	-	-	-	-	-	-	-	-	-	-
GRMZM2G150796	isoamylase-type starch debranching enzyme ISO3	+	-	-	-	-	-	-	-	-	-	-	-	-	-
GRMZM2G073054	starch branching enzyme IIa	+	-	-	-	-	-	-	-	-	-	-	-	-	-
GRMZM2G121612	starch synthase IIIb-1	+	-	+	-	-	-	-	-	-	-	-	-	-	-
GRMZM2G129451	starch synthase I	+	-	-	-	-	-	-	-	-	-	-	-	-	-
GRMZM2G171317	DNA-3-methyladenine glycosylase I	+	-	+	-	-	-	-	-	-	-	-	-	-	-
GRMZM2G132303	DNA-3-methyladenine glycosylase I	+	-	-	-	-	-	-	-	-	-	-	-	-	-
GRMZM2G140577	histone-lysine N-methyltransferase	-	+	-	+	-	-	-	-	-	-	-	-	-	-
GRMZM2G300955	histone-lysine N-methyltransferase	-	-	-	+	-	-	+	-	-	-	-	-	-	-
GRMZM2G078033	lysine-specific histone demethylase 1	+	+	-	-	-	+	-	-	-	-	-	-	-	-
GRMZM2G425236	ZF-HD-type transcription	+	-	-	+	-	-	-	-	-	-	-	-	-	-
GRMZM2G083095	TCP-1/cpn62 chaperonin family protein	+	-	-	-	-	-	+	-	-	-	-	-	-	-
GRMZM2G109425	TCP-1/cpn63 chaperonin family protein	-	-	-	+	-	-	-	-	-	-	-	-	-	-
GRMZM2G137403	TCP-1/cpn64 chaperonin family protein	-	-	-	+	-	-	-	-	-	-	-	-	-	-
GRMZM2G095252	TCP-1/cpn65 chaperonin family protein	+	-	-	-	-	-	-	-	-	-	-	-	-	-
GRMZM2G115516	TCP family protein	+	-	-	-	-	-	-	-	-	-	-	-	-	-
GRMZM2G120151	TCP family protein	+	-	-	-	-	-	-	-	-	-	-	-	-	-
GRMZM2G125596	ABI3/VP1 type transcription factor	-	-	-	+	-	-	-	-	-	-	-	-	-	-
GRMZM2G158162	ABI3/VP1 type transcription factor	-	-	-	+	-	-	-	-	-	-	-	-	-	-
GRMZM2G378580	auxin response factor	+	-	-	-	-	-	-	-	-	-	-	-	-	-
GRMZM2G000158	Aux/IAA family member	-	-	-	+	-	-	-	-	-	-	-	-	-	-
GRMZM2G030465	Aux/IAA family member	+	-	-	-	-	-	-	-	-	-	-	-	-	-
GRMZM2G098517	GRAS family transcription factor	+	-	-	-	-	-	-	-	-	-	-	-	-	-
GRMZM2G097456	GRAS family transcription factor	-	-	-	-	-	-	+	-	-	-	-	-	-	-
GRMZM2G301934	GRAS family transcription factor	+	-	-	-	-	-	-	-	-	-	-	-	-	-
GRMZM2G173630	GID1-like gibberellin receptor	-	-	-	-	+	-	-	-	-	-	-	-	-	-
GRMZM5G826321	GID2-like gibberellin receptor	+	-	-	+	-	-	-	-	-	-	-	-	-	-
GRMZM2G145440	BRASSINOSTEROID INSENSITIVE 1-associated receptor kinase 1	-	-	-	+	+	-	-	-	-	-	-	-	-	-
GRMZM2G118939	BRASSINOSTEROID INSENSITIVE 1-associated receptor kinase 1	-	-	-	+	-	-	-	-	-	-	-	-	-	-
GRMZM2G083886	GeBP type transcription factor	+	-	-	-	-	-	-	-	-	-	-	-	-	-
GRMZM2G007791	argonaute family protein	+	-	+	-	-	-	-	-	-	-	-	-	-	-
GRMZM2G059033	argonaute family protein	+	-	-	-	-	-	-	-	-	-	-	-	-	-
GRMZM2G361518	argonaute family protein	+	-	-	-	-	-	-	-	-	-	-	-	-	-
GRMZM2G099907	DCL protein	+	-	-	+	+	-	-	-	-	-	-	-	-	-
GRMZM2G178182	bHLH transcription factor	-	-	-	+	-	-	-	-	-	-	-	-	-	-
GRMZM2G005155	MADS-box transcription factor	-	-	-	-	-	-	+	-	-	-	-	-	-	-
GRMZM2G099522	MADS-box transcription factor	+	-	-	-	-	-	-	-	-	-	-	-	-	-
GRMZM2G105387	MADS-box transcription factor	-	-	-	-	-	-	+	-	-	-	-	-	-	-
GRMZM2G370777	MADS-box transcription factor	-	-	-	+	-	-	-	-	-	-	-	-	-	-
GRMZM2G110582	MADS-box transcription factor	-	-	+	-	-	-	+	-	-	-	-	-	-	-
GRMZM5G805026	WUSCHEL-related homeobox 8	+	-	-	-	-	-	-	-	-	-	+	-	-	-
GRMZM2G009794	WUSCHEL-related homeobox 5	+	-	+	-	-	-	-	+	-	-	-	-	-	-
GRMZM2G031882	WUSCHEL-related homeobox 7	-	-	-	+	-	-	-	-	-	-	-	-	-	-
GRMZM2G385999	B3 domain-containing protein	-	-	-	+	-	-	-	-	-	-	-	-	-	-
GRMZM2G019956	B4 domain-containing protein	-	-	-	+	-	-	-	-	-	-	-	-	-	-
GRMZM2G065478	B5 domain-containing protein	-	-	-	+	-	-	-	-	-	-	-	-	-	-
