# Supplementary material for: Genome-wide high-resolution mapping of DNA methylation identifies epigenetic variation across embryo and endosperm in Maize (Zea may)
Source: BMC Genomics. 2015 Jan 23;16(1):21. doi: 10.1186/s12864-014-1204-7 (PMC4316406; doi:10.1186/s12864-014-1204-7)
Supplement: Additional file 11: Table S6. — Differentially methylated genes in maize embryo and endosperm. Gene region of each gene in the endosperm or embryo, “ + ” represents methylation, “-” represents does not methylated. [file 12864_2014_1204_MOESM11_ESM.xls]

## Sheet: Sheet1
Gene ID	GO-BiologicalProcess	Gene ID	GO-MolecularFunction	Gene ID	Go-CellularComponent	.
AC177838.2_FG015	GO:0042594//response to starvation;GO:0006623//protein targeting to vacuole;GO:0009660//amyloplast organization;GO:0051301//cell division;GO:0009959//negative gravitropism;GO:0007033//vacuole organization;GO:0007032//endosome organization;GO:0009793//embryo development ending in seed dormancy	GRMZM2G306216	GO:0008270//zinc ion binding;GO:0003677//DNA binding;GO:0000166//nucleotide binding;GO:0003723//RNA binding	AC177838.2_FG015	GO:0005774//vacuolar membrane;GO:0005770//late endosome;GO:0005802//trans-Golgi network;GO:0005783//endoplasmic reticulum	.
GRMZM2G023794	GO:0009800//cinnamic acid biosynthetic process;GO:0006559//L-phenylalanine catabolic process	GRMZM2G023794	GO:0045548//phenylalanine ammonia-lyase activity	GRMZM2G104572	GO:0005739//mitochondrion	.
GRMZM2G471814	GO:0044237//cellular metabolic process	GRMZM2G471814	GO:0005488//binding	GRMZM2G023794	GO:0005737//cytoplasm	.
GRMZM2G032104	GO:0008152//metabolic process	GRMZM2G330436	GO:0003676//nucleic acid binding;GO:0046983//protein dimerization activity	GRMZM2G471814	GO:0009536//plastid	.
GRMZM2G046201	GO:0006468//protein phosphorylation	GRMZM2G032104	GO:0016740//transferase activity	GRMZM2G032104	GO:0012511//monolayer-surrounded lipid storage body;GO:0016021//integral to membrane	.
GRMZM2G058632	GO:0006278//RNA-dependent DNA replication;GO:0015074//DNA integration	GRMZM2G046201	GO:0004672//protein kinase activity;GO:0005524//ATP binding	GRMZM2G333069	GO:0012511//monolayer-surrounded lipid storage body;GO:0016021//integral to membrane	.
GRMZM2G474194	GO:0019953//sexual reproduction	GRMZM2G058632	GO:0003964//RNA-directed DNA polymerase activity;GO:0003723//RNA binding	GRMZM2G483779	GO:0016020//membrane	.
GRMZM2G114459	GO:0006357//regulation of transcription from RNA polymerase II promoter;GO:0090213//regulation of radial pattern formation;GO:0040034//regulation of development, heterochronic	GRMZM2G114459	GO:0001104//RNA polymerase II transcription cofactor activity	GRMZM2G474194	GO:0005576//extracellular region;GO:0005618//cell wall;GO:0016020//membrane	.
GRMZM2G458423	GO:0009556//microsporogenesis;GO:0009554//megasporogenesis;GO:0007134;GO:0007128//meiotic prophase I;GO:0007133//meiotic anaphase I	GRMZM2G109725	GO:0016874//ligase activity	GRMZM2G161560	GO:0005634//nucleus	.
GRMZM2G109725	GO:0006511//ubiquitin-dependent protein catabolic process	GRMZM2G137366	GO:0003677//DNA binding;GO:0003886//DNA (cytosine-5-)-methyltransferase activity	GRMZM2G114459	GO:0016592//mediator complex	.
GRMZM2G137366	GO:0051567//histone H3-K9 methylation;GO:0006346//methylation-dependent chromatin silencing;GO:0090116//C-5 methylation of cytosine	GRMZM2G137236	GO:0017111//nucleoside-triphosphatase activity;GO:0000166//nucleotide binding	GRMZM2G092232	GO:0044430//cytoskeletal part;GO:0015630//microtubule cytoskeleton;GO:0043234//protein complex	.
GRMZM2G137236	GO:0006139//nucleobase-containing compound metabolic process	GRMZM2G092232	GO:0000166//nucleotide binding;GO:0003777//microtubule motor activity	GRMZM2G124550	GO:0016023//cytoplasmic membrane-bounded vesicle;GO:0005886//plasma membrane	.
GRMZM2G092232	GO:0007017//microtubule-based process;GO:0048438//floral whorl development;GO:0016458//gene silencing;GO:0090304;GO:0048449//floral organ formation;GO:0034968//histone lysine methylation;GO:0040029//regulation of gene expression, epigenetic;GO:0007049//cell cycle	GRMZM2G124550	GO:0005524//ATP binding;GO:0004674//protein serine/threonine kinase activity	GRMZM2G453794	GO:0016020//membrane;GO:0005739//mitochondrion	.
GRMZM2G124550	GO:0006468//protein phosphorylation	GRMZM2G073668	GO:0051740//ethylene binding;GO:0005524//ATP binding;GO:0000155//phosphorelay sensor kinase activity	GRMZM2G073668	GO:0005789//endoplasmic reticulum membrane	.
GRMZM2G453794	GO:0044763;GO:0044707;GO:0022414//reproductive process;GO:0032502//developmental process	GRMZM2G021410	GO:0016787//hydrolase activity	GRMZM2G070259	GO:0016020//membrane	.
GRMZM2G073668	GO:0000160//two-component signal transduction system (phosphorelay);GO:0009625//response to insect;GO:0009739//response to gibberellin stimulus;GO:0009651//response to salt stress;GO:0042742//defense response to bacterium;GO:0010119//regulation of stomatal movement;GO:0009408//response to heat;GO:0023014//signal transduction by phosphorylation;GO:0009733//response to auxin stimulus;GO:0052544//de…	GRMZM2G070259	GO:0003676//nucleic acid binding;GO:0005524//ATP binding;GO:0016887//ATPase activity	GRMZM2G150656	GO:0005777//peroxisome;GO:0009507//chloroplast	.
GRMZM2G021410	GO:0006725//cellular aromatic compound metabolic process	GRMZM2G150656	GO:0032934//sterol binding;GO:0016491//oxidoreductase activity	GRMZM2G319022	GO:0009536//plastid	.
GRMZM2G070259	GO:0006200//ATP catabolic process	GRMZM2G319022	GO:0003676//nucleic acid binding;GO:0008270//zinc ion binding	GRMZM2G371137	GO:0016021//integral to membrane;GO:0016023//cytoplasmic membrane-bounded vesicle;GO:0005886//plasma membrane	.
GRMZM2G150656	GO:0007031//peroxisome organization;GO:0046487//glyoxylate metabolic process;GO:0009845//seed germination;GO:0032365//intracellular lipid transport;GO:0006635//fatty acid beta-oxidation;GO:0009686//gibberellin biosynthetic process;GO:0048608//reproductive structure development;GO:0009740//gibberellic acid mediated signaling pathway	GRMZM2G371137	GO:0004674//protein serine/threonine kinase activity;GO:0004713//protein tyrosine kinase activity;GO:0005524//ATP binding	GRMZM2G065718	GO:0016023//cytoplasmic membrane-bounded vesicle	.
GRMZM2G319022	GO:0015074//DNA integration	GRMZM2G040158	GO:0008907//integrase activity;GO:0003964//RNA-directed DNA polymerase activity;GO:0003677//DNA binding;GO:0003682//chromatin binding;GO:0003723//RNA binding;GO:0004190//aspartic-type endopeptidase activity	GRMZM2G180951	GO:0000148//1,3-beta-D-glucan synthase complex	.
GRMZM2G371137	GO:0006468//protein phosphorylation;GO:0010103//stomatal complex morphogenesis;GO:0048443//stamen development;GO:0002237//response to molecule of bacterial origin;GO:0007165//signal transduction	GRMZM2G180951	GO:0003843//1,3-beta-D-glucan synthase activity	GRMZM2G008064	GO:0005739//mitochondrion	.
GRMZM2G040158	GO:0006333//chromatin assembly or disassembly;GO:0006278//RNA-dependent DNA replication;GO:0006508//proteolysis;GO:0006310//DNA recombination	GRMZM2G137367	GO:0016888//endodeoxyribonuclease activity, producing 5'-phosphomonoesters	GRMZM2G137367	GO:0005739//mitochondrion	.
GRMZM2G180951	GO:0006075//(1->3)-beta-D-glucan biosynthetic process	GRMZM2G392956	GO:0005509//calcium ion binding	GRMZM2G041714	GO:0016021//integral to membrane;GO:0009536//plastid	.
GRMZM2G040887	GO:0006333//chromatin assembly or disassembly;GO:0006278//RNA-dependent DNA replication;GO:0006508//proteolysis;GO:0015074//DNA integration;GO:0006310//DNA recombination	GRMZM2G040887	GO:0008907//integrase activity;GO:0003964//RNA-directed DNA polymerase activity;GO:0003677//DNA binding;GO:0003682//chromatin binding;GO:0003723//RNA binding;GO:0004190//aspartic-type endopeptidase activity	GRMZM2G089056	GO:0005739//mitochondrion	.
GRMZM2G075901	GO:0055114//oxidation-reduction process	GRMZM2G075901	GO:0033743//peptide-methionine (R)-S-oxide reductase activity	GRMZM2G095968	GO:0044464//cell part	.
GRMZM2G052658	GO:0006468//protein phosphorylation	GRMZM2G052658	GO:0005524//ATP binding;GO:0004674//protein serine/threonine kinase activity	GRMZM2G399948	GO:0005739//mitochondrion	.
GRMZM2G052666	GO:0034599//cellular response to oxidative stress;GO:0009651//response to salt stress;GO:0055114//oxidation-reduction process;GO:0080167//response to karrikin	GRMZM2G052666	GO:0008113//peptide-methionine-(S)-S-oxide reductase activity	GRMZM2G075901	GO:0009507//chloroplast;GO:0005886//plasma membrane	.
GRMZM2G176499	GO:0006950//response to stress	GRMZM2G176499	GO:0003676//nucleic acid binding;GO:0000166//nucleotide binding	GRMZM2G399311	GO:0044464//cell part	.
GRMZM2G176131	GO:0006184//GTP catabolic process;GO:0051258//protein polymerization;GO:0046686//response to cadmium ion;GO:0007018//microtubule-based movement	GRMZM2G176131	GO:0005525//GTP binding;GO:0003924//GTPase activity;GO:0005200//structural constituent of cytoskeleton	GRMZM2G052666	GO:0009570//chloroplast stroma	.
GRMZM2G018417	GO:0006259//DNA metabolic process	GRMZM2G018417	GO:0003676//nucleic acid binding;GO:0003824//catalytic activity	GRMZM2G176523	GO:0009536//plastid	.
GRMZM2G062946	GO:0055114//oxidation-reduction process	GRMZM2G016447	GO:0008270//zinc ion binding	GRMZM2G176131	GO:0009507//chloroplast;GO:0005618//cell wall;GO:0005874//microtubule;GO:0005886//plasma membrane	.
GRMZM2G057694	GO:0015074//DNA integration	GRMZM2G062946	GO:0009055//electron carrier activity;GO:0004497//monooxygenase activity;GO:0005506//iron ion binding;GO:0020037//heme binding;GO:0016705//oxidoreductase activity, acting on paired donors, with incorporation or reduction of molecular oxygen	GRMZM2G062946	GO:0016023//cytoplasmic membrane-bounded vesicle	.
GRMZM2G407869	GO:0051258//protein polymerization;GO:0006184//GTP catabolic process;GO:0007017//microtubule-based process	GRMZM2G057694	GO:0003676//nucleic acid binding	GRMZM2G407869	GO:0005874//microtubule;GO:0005737//cytoplasm	.
GRMZM2G113174	GO:0006310//DNA recombination;GO:0006278//RNA-dependent DNA replication;GO:0006333//chromatin assembly or disassembly;GO:0006508//proteolysis	GRMZM2G407869	GO:0003924//GTPase activity;GO:0005200//structural constituent of cytoskeleton;GO:0005525//GTP binding	GRMZM2G114619	GO:0016023//cytoplasmic membrane-bounded vesicle	.
GRMZM5G837318	GO:0015074//DNA integration	GRMZM2G113174	GO:0003723//RNA binding;GO:0003964//RNA-directed DNA polymerase activity;GO:0003677//DNA binding;GO:0004190//aspartic-type endopeptidase activity;GO:0003682//chromatin binding	GRMZM2G062635	GO:0005737//cytoplasm	.
GRMZM2G114619	GO:0048451//petal formation;GO:0048453//sepal formation;GO:0030036//actin cytoskeleton organization	GRMZM5G837318	GO:0003676//nucleic acid binding	GRMZM2G028521	GO:0016023//cytoplasmic membrane-bounded vesicle;GO:0016021//integral to membrane	.
GRMZM2G178571	GO:0006200//ATP catabolic process;GO:0015074//DNA integration	GRMZM2G114619	GO:0003779//actin binding	GRMZM2G329159	GO:0005622//intracellular	.
GRMZM2G062635	GO:0015031//protein transport;GO:0006914//autophagy	GRMZM2G178571	GO:0051536//iron-sulfur cluster binding;GO:0003676//nucleic acid binding;GO:0009055//electron carrier activity;GO:0005524//ATP binding;GO:0016887//ATPase activity	GRMZM2G053384	GO:0005739//mitochondrion	.
GRMZM2G086093	GO:0015074//DNA integration;GO:0006310//DNA recombination	GRMZM2G086093	GO:0003677//DNA binding;GO:0008270//zinc ion binding	GRMZM2G056870	GO:0000502//proteasome complex	.
GRMZM2G028521	GO:0055085//transmembrane transport	GRMZM2G329159	GO:0005488//binding	GRMZM2G140339	GO:0005739//mitochondrion	.
GRMZM2G053384	GO:0048364//root development;GO:0019287//isopentenyl diphosphate biosynthetic process, mevalonate pathway;GO:0019288//isopentenyl diphosphate biosynthetic process, mevalonate-independent pathway;GO:0016125//sterol metabolic process;GO:0050790//regulation of catalytic activity	GRMZM2G053384	GO:0034046//poly(G) RNA binding	GRMZM2G000737	GO:0009536//plastid	.
GRMZM2G056870	GO:0006511//ubiquitin-dependent protein catabolic process	GRMZM2G056870	GO:0008233//peptidase activity	GRMZM2G000749	GO:0005829//cytosol;GO:0005634//nucleus	.
GRMZM2G140339	GO:0015074//DNA integration;GO:0006310//DNA recombination	GRMZM2G413290	GO:0046872//metal ion binding;GO:0003676//nucleic acid binding	GRMZM2G154087	GO:0005739//mitochondrion	.
GRMZM2G000737	GO:0008652//cellular amino acid biosynthetic process;GO:0050896//response to stimulus	GRMZM2G140339	GO:0003677//DNA binding;GO:0008270//zinc ion binding	GRMZM2G136081	GO:0009536//plastid	.
GRMZM2G000749	GO:0009560//embryo sac egg cell differentiation;GO:0009640//photomorphogenesis;GO:0010388//cullin deneddylation;GO:0006139//nucleobase-containing compound metabolic process	GRMZM2G000737	GO:0016740//transferase activity	GRMZM2G031718	GO:0005739//mitochondrion;GO:0009507//chloroplast	.
GRMZM2G453111	GO:0009616//virus induced gene silencing	GRMZM2G000749	GO:0003676//nucleic acid binding;GO:0008408//3'-5' exonuclease activity;GO:0000166//nucleotide binding	GRMZM2G031790	GO:0016023//cytoplasmic membrane-bounded vesicle;GO:0016020//membrane;GO:0005739//mitochondrion	.
GRMZM2G154087	GO:0006400//tRNA modification;GO:0036265//RNA (guanine-N7)-methylation	GRMZM2G453111	GO:0017111//nucleoside-triphosphatase activity	GRMZM2G181497	GO:0000786//nucleosome;GO:0005634//nucleus	.
GRMZM2G031790	GO:0006633//fatty acid biosynthetic process;GO:0009409//response to cold;GO:0009416//response to light stimulus	GRMZM2G154087	GO:0008176//tRNA (guanine-N7-)-methyltransferase activity	GRMZM2G008627	GO:0005739//mitochondrion	.
GRMZM2G181497	GO:0006334//nucleosome assembly	GRMZM2G128114	GO:0008270//zinc ion binding;GO:0003676//nucleic acid binding	GRMZM2G169295	GO:0005739//mitochondrion	.
GRMZM2G008627	GO:0005975//carbohydrate metabolic process	GRMZM2G031790	GO:0016747//transferase activity, transferring acyl groups other than amino-acyl groups	GRMZM2G037912	GO:0016021//integral to membrane;GO:0009507//chloroplast;GO:0005886//plasma membrane	.
GRMZM2G061812	GO:0019003//GDP binding;GO:0003924//GTPase activity;GO:0005525//GTP binding	GRMZM2G181497	GO:0003677//DNA binding;GO:0046982//protein heterodimerization activity	GRMZM2G025127	GO:0005886//plasma membrane;GO:0009536//plastid	.
GRMZM2G107196	GO:0016310//phosphorylation;GO:0007165//signal transduction	GRMZM2G008627	GO:0004553//hydrolase activity, hydrolyzing O-glycosyl compounds	GRMZM2G124042	GO:0016023//cytoplasmic membrane-bounded vesicle	.
GRMZM2G037912	GO:0016192//vesicle-mediated transport	GRMZM2G107196	GO:0000155//phosphorelay sensor kinase activity;GO:0009927//histidine phosphotransfer kinase activity;GO:0005524//ATP binding;GO:0004740//pyruvate dehydrogenase (acetyl-transferring) kinase activity	GRMZM2G389769	GO:0009507//chloroplast	.
GRMZM2G025127	GO:0006468//protein phosphorylation	GRMZM2G025127	GO:0005524//ATP binding;GO:0004674//protein serine/threonine kinase activity	GRMZM2G091921	GO:0015934//large ribosomal subunit;GO:0005739//mitochondrion	.
GRMZM2G124042	GO:0008152//metabolic process	GRMZM2G124042	GO:0016746//transferase activity, transferring acyl groups	GRMZM5G849989	GO:0015935//small ribosomal subunit;GO:0009507//chloroplast;GO:0005739//mitochondrion	.
GRMZM2G091921	GO:0006412//translation	GRMZM2G124051	GO:0004519//endonuclease activity;GO:0004535//poly(A)-specific ribonuclease activity	GRMZM2G333777	GO:0015935//small ribosomal subunit;GO:0009507//chloroplast;GO:0005739//mitochondrion	.
GRMZM5G849989	GO:0006412//translation;GO:0055114//oxidation-reduction process	GRMZM2G091921	GO:0003735//structural constituent of ribosome	GRMZM2G125140	GO:0009536//plastid	.
GRMZM2G333777	GO:0006412//translation;GO:0055114//oxidation-reduction process	GRMZM5G849989	GO:0016491//oxidoreductase activity;GO:0003735//structural constituent of ribosome;GO:0019843//rRNA binding	GRMZM2G303361	GO:0016023//cytoplasmic membrane-bounded vesicle	.
GRMZM2G058138	GO:0006413//translational initiation	GRMZM2G333777	GO:0016491//oxidoreductase activity;GO:0003735//structural constituent of ribosome;GO:0019843//rRNA binding	GRMZM2G058138	GO:0005850//eukaryotic translation initiation factor 2 complex;GO:0005634//nucleus	.
GRMZM2G080524	GO:0008152//metabolic process	GRMZM2G058138	GO:0003743//translation initiation factor activity	GRMZM2G000427	GO:0031227//intrinsic to endoplasmic reticulum membrane	.
GRMZM2G148855	GO:0015074//DNA integration	GRMZM2G080524	GO:0016787//hydrolase activity	GRMZM2G097434	GO:0005634//nucleus	.
GRMZM2G000427	GO:0055114//oxidation-reduction process;GO:0009626//plant-type hypersensitive response;GO:0042742//defense response to bacterium;GO:0009870//defense response signaling pathway, resistance gene-dependent;GO:0009627//systemic acquired resistance;GO:0010204//defense response signaling pathway, resistance gene-independent;GO:0050832//defense response to fungus	GRMZM2G080586	GO:0016787//hydrolase activity	GRMZM2G378836	GO:0005886//plasma membrane;GO:0016021//integral to membrane	.
GRMZM2G097434	GO:0006310//DNA recombination;GO:0006281//DNA repair;GO:0006278//RNA-dependent DNA replication;GO:0006333//chromatin assembly or disassembly;GO:0006508//proteolysis;GO:0015074//DNA integration	GRMZM2G148855	GO:0003676//nucleic acid binding	GRMZM5G804989	GO:0005739//mitochondrion	.
GRMZM2G378836	GO:0010192//mucilage biosynthetic process;GO:0016049//cell growth;GO:0030244//cellulose biosynthetic process;GO:0009832//plant-type cell wall biogenesis	GRMZM2G000427	GO:0050660//flavin adenine dinucleotide binding;GO:0050661//NADP binding;GO:0004499//N,N-dimethylaniline monooxygenase activity	GRMZM2G059102	GO:0005634//nucleus	.
GRMZM2G059102	GO:0006333//chromatin assembly or disassembly;GO:0006278//RNA-dependent DNA replication;GO:0006508//proteolysis;GO:0015074//DNA integration;GO:0006310//DNA recombination	GRMZM2G097434	GO:0003723//RNA binding;GO:0008907//integrase activity;GO:0003964//RNA-directed DNA polymerase activity;GO:0004190//aspartic-type endopeptidase activity;GO:0003904//deoxyribodipyrimidine photo-lyase activity;GO:0003682//chromatin binding	GRMZM2G023575	GO:0009536//plastid	.
GRMZM2G024099	GO:0006508//proteolysis	GRMZM2G378836	GO:0016760//cellulose synthase (UDP-forming) activity;GO:0008270//zinc ion binding	GRMZM2G024099	GO:0009505//plant-type cell wall;GO:0016023//cytoplasmic membrane-bounded vesicle;GO:0048046//apoplast	.
GRMZM2G385605	GO:0015074//DNA integration	AC211261.3_FG017	GO:0003676//nucleic acid binding;GO:0046983//protein dimerization activity	GRMZM2G106017	GO:0044424//intracellular part;GO:0009506//plasmodesma;GO:0005886//plasma membrane	.
GRMZM2G106017	GO:0009630//gravitropism;GO:0006346//methylation-dependent chromatin silencing;GO:0016246//RNA interference;GO:0031048//chromatin silencing by small RNA;GO:0045492//xylan biosynthetic process;GO:0045132//meiotic chromosome segregation;GO:0000956//nuclear-transcribed mRNA catabolic process;GO:0010413//glucuronoxylan metabolic process;GO:0007062//sister chromatid cohesion	GRMZM2G061806	GO:0016747//transferase activity, transferring acyl groups other than amino-acyl groups	GRMZM2G052908	GO:0005634//nucleus	.
GRMZM2G052908	GO:0042752//regulation of circadian rhythm;GO:0006355//regulation of transcription, DNA-dependent	GRMZM2G059102	GO:0008907//integrase activity;GO:0003964//RNA-directed DNA polymerase activity;GO:0003677//DNA binding;GO:0003682//chromatin binding;GO:0003723//RNA binding;GO:0004190//aspartic-type endopeptidase activity	GRMZM2G117491	GO:0016021//integral to membrane	.
GRMZM2G031177	GO:0009835//fruit ripening;GO:0006855//drug transmembrane transport	GRMZM2G023575	GO:0097159//organic cyclic compound binding;GO:1901363	GRMZM2G005043	GO:0016021//integral to membrane	.
GRMZM2G164527	GO:0032456//endocytic recycling;GO:0007264//small GTPase mediated signal transduction;GO:0015031//protein transport	GRMZM2G024099	GO:0004190//aspartic-type endopeptidase activity	GRMZM2G031177	GO:0005886//plasma membrane	.
GRMZM2G447551	GO:0006333//chromatin assembly or disassembly;GO:0006278//RNA-dependent DNA replication;GO:0006508//proteolysis;GO:0015074//DNA integration;GO:0006310//DNA recombination	GRMZM2G385605	GO:0003676//nucleic acid binding	GRMZM2G061735	GO:0005634//nucleus;GO:0005886//plasma membrane	.
GRMZM2G015571	GO:0006259//DNA metabolic process	GRMZM2G052908	GO:0003700//sequence-specific DNA binding transcription factor activity	GRMZM2G164527	GO:0016023//cytoplasmic membrane-bounded vesicle;GO:0005886//plasma membrane	.
GRMZM2G064841	GO:0015074//DNA integration	GRMZM2G031177	GO:0015238//drug transmembrane transporter activity;GO:0015297//antiporter activity	GRMZM2G447551	GO:0005634//nucleus	.
GRMZM2G411216	GO:0006952//defense response;GO:0008219//cell death;GO:0009607//response to biotic stimulus	GRMZM2G061735	GO:0003676//nucleic acid binding	GRMZM2G432566	GO:0005622//intracellular	.
GRMZM2G006977	GO:0070588//calcium ion transmembrane transport	GRMZM2G164527	GO:0019900//kinase binding;GO:0005525//GTP binding	GRMZM2G411216	GO:0016021//integral to membrane;GO:0009507//chloroplast	.
GRMZM2G007486	GO:0006464//cellular protein modification process	GRMZM2G447551	GO:0008907//integrase activity;GO:0003964//RNA-directed DNA polymerase activity;GO:0003677//DNA binding;GO:0003682//chromatin binding;GO:0003723//RNA binding;GO:0004190//aspartic-type endopeptidase activity	GRMZM2G006977	GO:0016021//integral to membrane	.
GRMZM2G007188	GO:0007264//small GTPase mediated signal transduction;GO:0009741//response to brassinosteroid stimulus;GO:0006661//phosphatidylinositol biosynthetic process;GO:0051607//defense response to virus	GRMZM2G015571	GO:0003676//nucleic acid binding;GO:0003824//catalytic activity	GRMZM2G007486	GO:0044424//intracellular part	.
GRMZM5G863656	GO:0006412//translation	GRMZM2G432566	GO:0008270//zinc ion binding	GRMZM2G007188	GO:0005829//cytosol;GO:0009506//plasmodesma;GO:0005774//vacuolar membrane;GO:0005576//extracellular region;GO:0005794//Golgi apparatus;GO:0005634//nucleus;GO:0005886//plasma membrane	.
GRMZM2G005844	GO:0006306//DNA methylation;GO:0006284//base-excision repair	GRMZM2G064841	GO:0003676//nucleic acid binding	GRMZM5G863656	GO:0005730//nucleolus;GO:0022626//cytosolic ribosome;GO:0005886//plasma membrane;GO:0005618//cell wall;GO:0009507//chloroplast	.
GRMZM2G002498	GO:0006412//translation	GRMZM2G411216	GO:0005516//calmodulin binding;GO:0016740//transferase activity	GRMZM2G013457	GO:0043232;GO:0044444//cytoplasmic part;GO:0030529//ribonucleoprotein complex	.
GRMZM2G338696	GO:0009060//aerobic respiration;GO:0006123//mitochondrial electron transport, cytochrome c to oxygen	GRMZM2G006977	GO:0005388//calcium-transporting ATPase activity;GO:0005516//calmodulin binding;GO:0046872//metal ion binding;GO:0005524//ATP binding	GRMZM2G035217	GO:0005777//peroxisome;GO:0016021//integral to membrane;GO:0009536//plastid	.
GRMZM2G027821	GO:0070509//calcium ion import;GO:0007638//mechanosensory behavior;GO:0048528//post-embryonic root development	GRMZM2G007486	GO:0016853//isomerase activity	GRMZM2G005844	GO:0005634//nucleus;GO:0005739//mitochondrion	.
GRMZM2G069765	GO:0006457//protein folding;GO:0006364//rRNA processing	GRMZM2G007188	GO:0005525//GTP binding	GRMZM2G002498	GO:0005730//nucleolus;GO:0022627//cytosolic small ribosomal subunit;GO:0009536//plastid	.
GRMZM2G523621	GO:0007275//multicellular organismal development	GRMZM5G863656	GO:0003735//structural constituent of ribosome	GRMZM2G171073	GO:0005622//intracellular	.
GRMZM5G890241	GO:0015074//DNA integration	GRMZM2G005844	GO:0003676//nucleic acid binding;GO:0008725//DNA-3-methyladenine glycosylase activity;GO:0008168//methyltransferase activity	GRMZM2G338696	GO:0005751//mitochondrial respiratory chain complex IV	.
GRMZM2G099382	GO:0006635//fatty acid beta-oxidation;GO:0035725//sodium ion transmembrane transport;GO:0051453//regulation of intracellular pH;GO:0016558//protein import into peroxisome matrix;GO:0031087//deadenylation-independent decapping of nuclear-transcribed mRNA;GO:0016441//posttranscriptional gene silencing;GO:0010072//primary shoot apical meristem specification;GO:0071423//malate transmembrane transport	GRMZM2G002498	GO:0003677//DNA binding;GO:0003735//structural constituent of ribosome;GO:0003682//chromatin binding;GO:0016853//isomerase activity	GRMZM2G139852	GO:0005886//plasma membrane;GO:0016021//integral to membrane	.
GRMZM2G091511	GO:0000911//cytokinesis by cell plate formation;GO:0009612//response to mechanical stimulus;GO:0009737//response to abscisic acid stimulus;GO:0051707//response to other organism	GRMZM2G171073	GO:0008270//zinc ion binding;GO:0003676//nucleic acid binding	GRMZM2G027821	GO:0005887//integral to plasma membrane	.
GRMZM2G091543	GO:0034968//histone lysine methylation;GO:0006259//DNA metabolic process;GO:0010468//regulation of gene expression;GO:0007067//mitosis	GRMZM2G338696	GO:0004129//cytochrome-c oxidase activity;GO:0046872//metal ion binding	GRMZM2G072280	GO:0009536//plastid	.
GRMZM2G163129	GO:0030244//cellulose biosynthetic process;GO:0042742//defense response to bacterium;GO:0009826//unidimensional cell growth;GO:0046686//response to cadmium ion	GRMZM2G069765	GO:0005524//ATP binding;GO:0051082//unfolded protein binding	GRMZM2G069765	GO:0005829//cytosol	.
GRMZM2G134251	GO:0005975//carbohydrate metabolic process	GRMZM5G890241	GO:0003676//nucleic acid binding	GRMZM2G099382	GO:0016020//membrane;GO:0005773//vacuole;GO:0000932//cytoplasmic mRNA processing body;GO:0005634//nucleus	.
GRMZM2G407287	GO:0010197//polar nucleus fusion	GRMZM2G160224	GO:0005488//binding	GRMZM2G091511	GO:0009504//cell plate;GO:0009507//chloroplast	.
GRMZM2G039968	GO:0033358;GO:0006012//galactose metabolic process;GO:0045227//capsule polysaccharide biosynthetic process	GRMZM2G099382	GO:0015140//malate transmembrane transporter activity;GO:0050072//m7G(5')pppN diphosphatase activity;GO:0030145//manganese ion binding;GO:0000287//magnesium ion binding;GO:0017153//sodium:dicarboxylate symporter activity;GO:0042803//protein homodimerization activity;GO:0003729//mRNA binding	GRMZM2G091543	GO:0005874//microtubule;GO:0005819//spindle	.
GRMZM2G140549	GO:0015074//DNA integration	GRMZM2G163129	GO:0004558//alpha-glucosidase activity;GO:0030246//carbohydrate binding	GRMZM5G870116	GO:0005739//mitochondrion	.
GRMZM2G140991	GO:2001289//lipid X metabolic process;GO:0009245//lipid A biosynthetic process	GRMZM2G134251	GO:0004563//beta-N-acetylhexosaminidase activity;GO:0035251//UDP-glucosyltransferase activity	GRMZM2G163129	GO:0009507//chloroplast;GO:0005783//endoplasmic reticulum	.
GRMZM2G118485	GO:0006355//regulation of transcription, DNA-dependent;GO:0009408//response to heat	GRMZM2G039968	GO:0050373//UDP-arabinose 4-epimerase activity;GO:0000166//nucleotide binding;GO:0003978//UDP-glucose 4-epimerase activity;GO:0050662//coenzyme binding	GRMZM2G134251	GO:0016023//cytoplasmic membrane-bounded vesicle;GO:0005886//plasma membrane	.
GRMZM2G025123	GO:0009688//abscisic acid biosynthetic process;GO:0009306//protein secretion;GO:0043953;GO:0009567//double fertilization forming a zygote and endosperm;GO:0045038//protein import into chloroplast thylakoid membrane;GO:0010027//thylakoid membrane organization	GRMZM2G140549	GO:0003676//nucleic acid binding	GRMZM2G407287	GO:0005730//nucleolus	.
GRMZM2G344388	GO:0044699;GO:0051707//response to other organism;GO:0006468//protein phosphorylation;GO:0050794//regulation of cellular process;GO:0006952//defense response	GRMZM2G140991	GO:0008759//UDP-3-O-[3-hydroxymyristoyl] N-acetylglucosamine deacetylase activity	GRMZM2G039968	GO:0032580//Golgi cisterna membrane;GO:0005739//mitochondrion;GO:0016021//integral to membrane	.
GRMZM2G344416	GO:0051301//cell division;GO:0000079//regulation of cyclin-dependent protein serine/threonine kinase activity;GO:0006200//ATP catabolic process	GRMZM2G118485	GO:0043565//sequence-specific DNA binding;GO:0003700//sequence-specific DNA binding transcription factor activity	AC216229.3_FG002	GO:0005739//mitochondrion	.
GRMZM2G433579	GO:0006468//protein phosphorylation	GRMZM2G025123	GO:0015450//P-P-bond-hydrolysis-driven protein transmembrane transporter activity	GRMZM2G128613	GO:0005774//vacuolar membrane;GO:0005829//cytosol	.
GRMZM2G476914	GO:0016567//protein ubiquitination	GRMZM2G344388	GO:0004674//protein serine/threonine kinase activity;GO:0005524//ATP binding	GRMZM2G140991	GO:0009507//chloroplast;GO:0005739//mitochondrion	.
GRMZM2G126808	GO:0009735//response to cytokinin stimulus;GO:0006355//regulation of transcription, DNA-dependent	GRMZM2G344416	GO:0019901//protein kinase binding;GO:0009055//electron carrier activity;GO:0051536//iron-sulfur cluster binding;GO:0016887//ATPase activity;GO:0005524//ATP binding	GRMZM2G118485	GO:0005634//nucleus	.
GRMZM2G119471	GO:0005975//carbohydrate metabolic process	GRMZM2G433579	GO:0016491//oxidoreductase activity;GO:0030247//polysaccharide binding;GO:0005524//ATP binding;GO:0004674//protein serine/threonine kinase activity	GRMZM2G025123	GO:0033281//TAT protein transport complex;GO:0043235//receptor complex;GO:0031361//integral to thylakoid membrane;GO:0009535//chloroplast thylakoid membrane	.
GRMZM2G308351	GO:0007275//multicellular organismal development;GO:0055114//oxidation-reduction process	GRMZM2G476914	GO:0004842//ubiquitin-protein ligase activity	GRMZM2G344388	GO:0005739//mitochondrion	.
GRMZM2G043584	GO:0009934//regulation of meristem structural organization;GO:0010480//microsporocyte differentiation;GO:0009740//gibberellic acid mediated signaling pathway;GO:0019252//starch biosynthetic process;GO:0009825//multidimensional cell growth;GO:0009664//plant-type cell wall organization;GO:0010075//regulation of meristem growth;GO:0000023//maltose metabolic process;GO:0007389//pattern specification …	GRMZM2G153536	GO:0004084//branched-chain-amino-acid transaminase activity	GRMZM2G344416	GO:0005634//nucleus	.
GRMZM2G043542	GO:0006511//ubiquitin-dependent protein catabolic process	GRMZM2G126808	GO:0043565//sequence-specific DNA binding;GO:0003700//sequence-specific DNA binding transcription factor activity	GRMZM2G040828	GO:0005739//mitochondrion	.
GRMZM2G043470	GO:0006468//protein phosphorylation	GRMZM2G119471	GO:0004650//polygalacturonase activity	GRMZM2G433579	GO:0005739//mitochondrion	.
AC204472.3_FG002	GO:0055114//oxidation-reduction process;GO:0006281//DNA repair	GRMZM2G122543	GO:0003950//NAD+ ADP-ribosyltransferase activity	GRMZM2G476914	GO:0005634//nucleus;GO:0000151//ubiquitin ligase complex	.
GRMZM2G116292	GO:0015074//DNA integration	GRMZM2G308351	GO:0016491//oxidoreductase activity;GO:0000166//nucleotide binding	GRMZM2G126808	GO:0005634//nucleus	.
GRMZM2G101841	GO:0055114//oxidation-reduction process;GO:0016117//carotenoid biosynthetic process;GO:0005992//trehalose biosynthetic process	GRMZM2G043584	GO:0016161//beta-amylase activity;GO:0004674//protein serine/threonine kinase activity;GO:0033612//receptor serine/threonine kinase binding;GO:0005524//ATP binding	GRMZM2G119471	GO:0005576//extracellular region;GO:0016023//cytoplasmic membrane-bounded vesicle;GO:0005618//cell wall	.
GRMZM2G099528	GO:0006886//intracellular protein transport	GRMZM2G043542	GO:0004221//ubiquitin thiolesterase activity;GO:0008234//cysteine-type peptidase activity	GRMZM2G043584	GO:0016023//cytoplasmic membrane-bounded vesicle;GO:0009570//chloroplast stroma;GO:0005886//plasma membrane	.
GRMZM5G868062	GO:0042254//ribosome biogenesis	GRMZM2G043470	GO:0005524//ATP binding;GO:0004674//protein serine/threonine kinase activity	AC204472.3_FG002	GO:0005634//nucleus	.
GRMZM2G011896	GO:0006468//protein phosphorylation	AC204472.3_FG002	GO:0016706//oxidoreductase activity, acting on paired donors, with incorporation or reduction of molecular oxygen, 2-oxoglutarate as one donor, and incorporation of one atom each of oxygen into both donors;GO:0035514//DNA demethylase activity;GO:0016702//oxidoreductase activity, acting on single donors with incorporation of molecular oxygen, incorporation of two atoms of oxygen	GRMZM2G072041	GO:0009505//plant-type cell wall;GO:0009570//chloroplast stroma	.
GRMZM2G165926	GO:0051788//response to misfolded protein;GO:0048455//stamen formation;GO:0009744//response to sucrose stimulus;GO:0043161//proteasomal ubiquitin-dependent protein catabolic process;GO:0006974//response to DNA damage stimulus;GO:0009651//response to salt stress;GO:0048767//root hair elongation;GO:0010029//regulation of seed germination;GO:0010150//leaf senescence;GO:0009555//pollen development;GO…	GRMZM2G118495	GO:0016301//kinase activity	GRMZM2G101841	GO:0005739//mitochondrion;GO:0009941//chloroplast envelope	.
GRMZM2G108032	GO:0045493//xylan catabolic process	GRMZM2G116292	GO:0003676//nucleic acid binding	GRMZM2G099528	GO:0016023//cytoplasmic membrane-bounded vesicle;GO:0016021//integral to membrane;GO:0005783//endoplasmic reticulum;GO:0005739//mitochondrion	.
GRMZM2G140909	GO:0008152//metabolic process	GRMZM2G101841	GO:0009974//zeinoxanthin epsilon hydroxylase activity;GO:0009055//electron carrier activity;GO:0020037//heme binding;GO:0005506//iron ion binding	GRMZM5G868062	GO:0005730//nucleolus;GO:0030529//ribonucleoprotein complex	.
GRMZM2G089812	GO:0045893//positive regulation of transcription, DNA-dependent	GRMZM2G099528	GO:0005509//calcium ion binding	GRMZM2G011896	GO:0016023//cytoplasmic membrane-bounded vesicle	.
GRMZM2G164562	GO:0006278//RNA-dependent DNA replication;GO:0006310//DNA recombination	GRMZM5G868062	GO:0003723//RNA binding	GRMZM2G165926	GO:0016020//membrane;GO:0005829//cytosol;GO:0008540//proteasome regulatory particle, base subcomplex	.
GRMZM5G899202	GO:0008654//phospholipid biosynthetic process	GRMZM2G011896	GO:0005524//ATP binding;GO:0004674//protein serine/threonine kinase activity	GRMZM2G108032	GO:0005739//mitochondrion	.
GRMZM2G356639	GO:0042773//ATP synthesis coupled electron transport	GRMZM2G165926	GO:0001653//peptide receptor activity	GRMZM2G140909	GO:0009536//plastid	.
GRMZM5G815823	GO:0006810//transport	GRMZM2G108032	GO:0031176//endo-1,4-beta-xylanase activity	GRMZM2G173805	GO:0005777//peroxisome;GO:0005634//nucleus;GO:0005886//plasma membrane	.
GRMZM2G015281	GO:0006351//transcription, DNA-dependent	GRMZM2G108138	GO:0000062//fatty-acyl-CoA binding	GRMZM2G165944	GO:0005886//plasma membrane	.
GRMZM2G161452	GO:0009595//detection of biotic stimulus;GO:0002237//response to molecule of bacterial origin;GO:0010200//response to chitin;GO:0009581//detection of external stimulus;GO:0006468//protein phosphorylation	GRMZM2G140909	GO:0004091//carboxylesterase activity	GRMZM2G102347	GO:0016023//cytoplasmic membrane-bounded vesicle	.
GRMZM2G093217	GO:0006139//nucleobase-containing compound metabolic process	GRMZM2G089812	GO:0043565//sequence-specific DNA binding;GO:0003700//sequence-specific DNA binding transcription factor activity;GO:0046982//protein heterodimerization activity	GRMZM2G089812	GO:0016602//CCAAT-binding factor complex	.
GRMZM2G100086	GO:0009416//response to light stimulus;GO:0006355//regulation of transcription, DNA-dependent;GO:0006352//DNA-dependent transcription, initiation	GRMZM2G164562	GO:0003964//RNA-directed DNA polymerase activity;GO:0003677//DNA binding;GO:0003723//RNA binding	GRMZM5G899202	GO:0016020//membrane	.
GRMZM2G109885	GO:0006606//protein import into nucleus;GO:0006406//mRNA export from nucleus;GO:0008152//metabolic process	GRMZM5G899202	GO:0003881//CDP-diacylglycerol-inositol 3-phosphatidyltransferase activity	GRMZM5G897981	GO:0009507//chloroplast	.
GRMZM2G078164	GO:0071704;GO:0044237//cellular metabolic process;GO:0044238//primary metabolic process	GRMZM2G356639	GO:0008137//NADH dehydrogenase (ubiquinone) activity	GRMZM2G356639	GO:0016023//cytoplasmic membrane-bounded vesicle;GO:0005747//mitochondrial respiratory chain complex I;GO:0009507//chloroplast	.
GRMZM5G868273	GO:0016226//iron-sulfur cluster assembly	GRMZM2G127213	GO:0008270//zinc ion binding	GRMZM2G389903	GO:0032578	.
GRMZM2G112925	GO:1901701;GO:0071310//cellular response to organic substance;GO:0007165//signal transduction;GO:0048366//leaf development;GO:0006952//defense response;GO:0008152//metabolic process	GRMZM5G815823	GO:0005215//transporter activity	GRMZM5G815823	GO:0016020//membrane;GO:0009536//plastid	.
GRMZM5G801409	GO:0006412//translation	GRMZM2G072456	GO:0008026//ATP-dependent helicase activity;GO:0008266//poly(U) RNA binding;GO:0005524//ATP binding	GRMZM2G360429	GO:0005739//mitochondrion	.
GRMZM2G045070	GO:0006413//translational initiation;GO:0016070//RNA metabolic process	GRMZM2G072342	GO:0046983//protein dimerization activity	GRMZM2G176665	GO:0044464//cell part	.
GRMZM2G048482	GO:0042538//hyperosmotic salinity response	GRMZM2G014323	GO:0005524//ATP binding;GO:0004386//helicase activity	GRMZM2G176662	GO:0005739//mitochondrion	.
GRMZM2G045067	GO:0009745//sucrose mediated signaling;GO:0006109//regulation of carbohydrate metabolic process	GRMZM2G161452	GO:0005524//ATP binding;GO:0004674//protein serine/threonine kinase activity	GRMZM2G093305	GO:0016023//cytoplasmic membrane-bounded vesicle	.
GRMZM2G441827	GO:0006278//RNA-dependent DNA replication;GO:0006508//proteolysis;GO:0015074//DNA integration;GO:0006310//DNA recombination	GRMZM2G093305	GO:0008270//zinc ion binding	GRMZM2G041989	GO:0009507//chloroplast	.
GRMZM2G401769	GO:0010048//vernalization response;GO:0010541//acropetal auxin transport;GO:0043481//anthocyanin accumulation in tissues in response to UV light;GO:0010540//basipetal auxin transport;GO:0010315//auxin efflux;GO:0055085//transmembrane transport;GO:0006200//ATP catabolic process;GO:0048440//carpel development	GRMZM2G093217	GO:0017111//nucleoside-triphosphatase activity;GO:0000166//nucleotide binding	GRMZM2G100086	GO:0005739//mitochondrion;GO:0009536//plastid	.
GRMZM2G096424	GO:0006200//ATP catabolic process;GO:0015074//DNA integration	GRMZM2G100086	GO:0003677//DNA binding;GO:0003700//sequence-specific DNA binding transcription factor activity;GO:0016987//sigma factor activity	GRMZM5G868273	GO:0005739//mitochondrion	.
GRMZM2G056501	GO:0006301//postreplication repair	GRMZM2G109885	GO:0008168//methyltransferase activity	GRMZM2G112925	GO:0005886//plasma membrane	.
GRMZM2G052479	GO:0015074//DNA integration	GRMZM5G868273	GO:0005506//iron ion binding;GO:0051536//iron-sulfur cluster binding	GRMZM5G801409	GO:0005730//nucleolus;GO:0005773//vacuole;GO:0005886//plasma membrane;GO:0005618//cell wall;GO:0022625//cytosolic large ribosomal subunit	.
GRMZM2G158261	GO:0001522//pseudouridine synthesis	GRMZM2G112925	GO:0004721//phosphoprotein phosphatase activity	GRMZM2G048482	GO:0009941//chloroplast envelope	.
GRMZM2G173251	GO:0009750//response to fructose stimulus;GO:0051788//response to misfolded protein;GO:0009749//response to glucose stimulus;GO:0009744//response to sucrose stimulus;GO:0043161//proteasomal ubiquitin-dependent protein catabolic process;GO:0006102//isocitrate metabolic process;GO:0048767//root hair elongation;GO:0006099//tricarboxylic acid cycle;GO:0009735//response to cytokinin stimulus;GO:004324…	GRMZM5G801409	GO:0003735//structural constituent of ribosome	GRMZM2G003165	GO:0016023//cytoplasmic membrane-bounded vesicle;GO:0046658//anchored to plasma membrane	.
AC212219.3_FG005	GO:0080167//response to karrikin;GO:0055114//oxidation-reduction process	GRMZM2G045070	GO:0003743//translation initiation factor activity;GO:0016853//isomerase activity	GRMZM2G077797	GO:0009536//plastid	.
GRMZM2G459824	GO:0006468//protein phosphorylation	GRMZM2G441827	GO:0003964//RNA-directed DNA polymerase activity;GO:0003677//DNA binding;GO:0003723//RNA binding;GO:0004190//aspartic-type endopeptidase activity;GO:0008270//zinc ion binding	GRMZM2G150697	GO:0009536//plastid	.
GRMZM2G313272	GO:0009749//response to glucose stimulus;GO:0009744//response to sucrose stimulus;GO:0009750//response to fructose stimulus;GO:0006541//glutamine metabolic process;GO:0070981//L-asparagine biosynthetic process;GO:0043617//cellular response to sucrose starvation	GRMZM2G044027	GO:0003824//catalytic activity	GRMZM2G401769	GO:0016021//integral to membrane;GO:0005886//plasma membrane;GO:0005634//nucleus	.
GRMZM2G006370	GO:0010413//glucuronoxylan metabolic process;GO:0006468//protein phosphorylation;GO:0045492//xylan biosynthetic process;GO:0009832//plant-type cell wall biogenesis	GRMZM2G077797	GO:0003723//RNA binding;GO:0000166//nucleotide binding	GRMZM2G042543	GO:0016023//cytoplasmic membrane-bounded vesicle	.
GRMZM2G104534	GO:0000003//reproduction;GO:0051127//positive regulation of actin nucleation;GO:0040007//growth;GO:0016337//cell-cell adhesion;GO:0051276//chromosome organization;GO:0009887//organ morphogenesis;GO:0048646//anatomical structure formation involved in morphogenesis;GO:0007049//cell cycle;GO:0010091//trichome branching	GRMZM2G150697	GO:0046983//protein dimerization activity	GRMZM2G056501	GO:0031372//UBC13-MMS2 complex	.
GRMZM2G455828	GO:0006412//translation;GO:0006407//rRNA export from nucleus	GRMZM2G401769	GO:0010329//auxin efflux transmembrane transporter activity;GO:0042626//ATPase activity, coupled to transmembrane movement of substances;GO:0005524//ATP binding	GRMZM2G158261	GO:0005739//mitochondrion	.
GRMZM2G112538	GO:0009607//response to biotic stimulus;GO:0006952//defense response	GRMZM2G096424	GO:0051536//iron-sulfur cluster binding;GO:0003676//nucleic acid binding;GO:0009055//electron carrier activity;GO:0005524//ATP binding;GO:0016887//ATPase activity	GRMZM2G173251	GO:0009507//chloroplast;GO:0005739//mitochondrion	.
GRMZM2G066352	GO:0043247//telomere maintenance in response to DNA damage;GO:0048589//developmental growth;GO:0010332//response to gamma radiation;GO:0007131//reciprocal meiotic recombination;GO:0007155//cell adhesion;GO:0006944//cellular membrane fusion;GO:0045010//actin nucleation;GO:0032504//multicellular organism reproduction;GO:0045132//meiotic chromosome segregation;GO:0048825//cotyledon development;GO:00…	GRMZM2G042543	GO:0046872//metal ion binding;GO:0016491//oxidoreductase activity	GRMZM2G024159	GO:0016020//membrane;GO:0009536//plastid	.
GRMZM2G013783	GO:0006083//acetate metabolic process;GO:0006097//glyoxylate cycle	GRMZM2G056501	GO:0016881//acid-amino acid ligase activity	GRMZM2G006370	GO:0005737//cytoplasm	.
GRMZM2G003984	GO:0015074//DNA integration;GO:0006310//DNA recombination	GRMZM2G052479	GO:0003676//nucleic acid binding	GRMZM2G307992	GO:0016023//cytoplasmic membrane-bounded vesicle	.
GRMZM2G030036	GO:0030418//nicotianamine biosynthetic process;GO:0006826//iron ion transport	GRMZM2G158261	GO:0009982//pseudouridine synthase activity;GO:0003723//RNA binding	GRMZM2G007206	GO:0016020//membrane;GO:0005739//mitochondrion	.
GRMZM2G124785	GO:0030418//nicotianamine biosynthetic process;GO:0006826//iron ion transport	GRMZM2G173251	GO:0004449//isocitrate dehydrogenase (NAD+) activity;GO:0008270//zinc ion binding;GO:0051287//NAD binding;GO:0000287//magnesium ion binding;GO:0005524//ATP binding	GRMZM2G007080	GO:0016020//membrane	.
AC217051.3_FG005	GO:0003002//regionalization;GO:0050789//regulation of biological process;GO:0010073//meristem maintenance;GO:0044767	GRMZM2G163157	GO:0003682//chromatin binding	GRMZM2G104534	GO:0005737//cytoplasm;GO:0005886//plasma membrane	.
GRMZM2G043484	GO:0034968//histone lysine methylation;GO:0006355//regulation of transcription, DNA-dependent;GO:0009960//endosperm development;GO:0006349//regulation of gene expression by genetic imprinting	AC212219.3_FG005	GO:0005506//iron ion binding;GO:0016706//oxidoreductase activity, acting on paired donors, with incorporation or reduction of molecular oxygen, 2-oxoglutarate as one donor, and incorporation of one atom each of oxygen into both donors	GRMZM2G455828	GO:0005618//cell wall;GO:0022627//cytosolic small ribosomal subunit;GO:0005886//plasma membrane	.
GRMZM5G873277	GO:0006468//protein phosphorylation	GRMZM2G459824	GO:0005524//ATP binding;GO:0004674//protein serine/threonine kinase activity	GRMZM2G010545	GO:0005739//mitochondrion;GO:0016020//membrane	.
GRMZM5G824629	GO:0006511//ubiquitin-dependent protein catabolic process	GRMZM2G313272	GO:0005524//ATP binding;GO:0004066//asparagine synthase (glutamine-hydrolyzing) activity	GRMZM2G300692	GO:0016023//cytoplasmic membrane-bounded vesicle	.
GRMZM2G703565	GO:0006333//chromatin assembly or disassembly;GO:0006278//RNA-dependent DNA replication;GO:0006508//proteolysis;GO:0015074//DNA integration;GO:0006310//DNA recombination	GRMZM2G006370	GO:0004712//protein serine/threonine/tyrosine kinase activity;GO:0005524//ATP binding	GRMZM2G066352	GO:0005794//Golgi apparatus;GO:0009506//plasmodesma;GO:0000148//1,3-beta-D-glucan synthase complex	.
GRMZM2G385931	GO:0009560//embryo sac egg cell differentiation	GRMZM2G373621	GO:0005524//ATP binding;GO:0004386//helicase activity	GRMZM2G013783	GO:0005777//peroxisome	.
GRMZM2G033519	GO:0006952//defense response	GRMZM2G104534	GO:0003779//actin binding	GRMZM2G012119	GO:0009507//chloroplast	.
GRMZM2G018678	GO:0015074//DNA integration	GRMZM2G455828	GO:0003735//structural constituent of ribosome	GRMZM2G003984	GO:0005739//mitochondrion	.
GRMZM2G030272	GO:0006355//regulation of transcription, DNA-dependent	GRMZM2G300692	GO:0016757//transferase activity, transferring glycosyl groups	GRMZM2G440330	GO:0009536//plastid	.
GRMZM2G107481	GO:0015914//phospholipid transport;GO:0006812//cation transport	GRMZM2G066352	GO:0004674//protein serine/threonine kinase activity;GO:0003843//1,3-beta-D-glucan synthase activity;GO:0005524//ATP binding	GRMZM2G092442	GO:0005783//endoplasmic reticulum	.
GRMZM2G102365	GO:0045454//cell redox homeostasis;GO:0006662//glycerol ether metabolic process;GO:0022900//electron transport chain	GRMZM2G013783	GO:0003987//acetate-CoA ligase activity;GO:0008756//o-succinylbenzoate-CoA ligase activity	GRMZM2G043484	GO:0031519//PcG protein complex;GO:0009536//plastid	.
GRMZM2G110406	GO:0007264//small GTPase mediated signal transduction	GRMZM2G003984	GO:0003677//DNA binding;GO:0008270//zinc ion binding	GRMZM5G873277	GO:0005886//plasma membrane;GO:0009536//plastid	.
GRMZM2G104013	GO:0019953//sexual reproduction	GRMZM2G030036	GO:0030410//nicotianamine synthase activity	GRMZM2G394203	GO:0016023//cytoplasmic membrane-bounded vesicle	.
GRMZM2G100288	GO:0006833//water transport;GO:0010483//pollen tube reception;GO:0009651//response to salt stress;GO:0000902//cell morphogenesis;GO:0009791//post-embryonic development;GO:0050832//defense response to fungus;GO:0048767//root hair elongation;GO:0006972//hyperosmotic response;GO:0046777//protein autophosphorylation;GO:0007030//Golgi organization;GO:0006096//glycolysis;GO:0030244//cellulose biosynthe…	GRMZM2G124785	GO:0030410//nicotianamine synthase activity	GRMZM2G703565	GO:0005634//nucleus	.
GRMZM2G049211	GO:0015074//DNA integration	GRMZM2G043484	GO:0003727//single-stranded RNA binding;GO:0018024//histone-lysine N-methyltransferase activity;GO:0003682//chromatin binding	GRMZM2G385931	GO:0005829//cytosol;GO:0005730//nucleolus;GO:0009941//chloroplast envelope;GO:0016020//membrane	.
GRMZM2G438178	GO:0008152//metabolic process;GO:0001666//response to hypoxia	GRMZM5G873277	GO:0005524//ATP binding;GO:0004674//protein serine/threonine kinase activity	GRMZM2G160466	GO:0009536//plastid	.
GRMZM2G013588	GO:0022402//cell cycle process;GO:0006281//DNA repair	GRMZM5G824629	GO:0016881//acid-amino acid ligase activity	GRMZM2G107481	GO:0016021//integral to membrane;GO:0005886//plasma membrane	.
GRMZM2G107597	GO:0008643//carbohydrate transport	GRMZM2G703565	GO:0008907//integrase activity;GO:0003964//RNA-directed DNA polymerase activity;GO:0003682//chromatin binding;GO:0003723//RNA binding;GO:0004190//aspartic-type endopeptidase activity	GRMZM2G102365	GO:0031969//chloroplast membrane;GO:0009570//chloroplast stroma	.
GRMZM2G019027	GO:0009058//biosynthetic process	GRMZM2G385931	GO:0003676//nucleic acid binding;GO:0008026//ATP-dependent helicase activity;GO:0005524//ATP binding;GO:0003724//RNA helicase activity	GRMZM2G110406	GO:0043231//intracellular membrane-bounded organelle;GO:0044444//cytoplasmic part;GO:0016020//membrane	.
GRMZM2G134109	GO:0006412//translation	GRMZM2G138814	GO:0016788//hydrolase activity, acting on ester bonds	GRMZM2G104013	GO:0005576//extracellular region	.
GRMZM2G133986	GO:0000075//cell cycle checkpoint;GO:0006282//regulation of DNA repair	GRMZM2G033519	GO:0043531//ADP binding;GO:0005524//ATP binding;GO:0004386//helicase activity	GRMZM2G023884	GO:0005789//endoplasmic reticulum membrane	.
GRMZM2G083689	GO:0031053//primary miRNA processing;GO:0045292//mRNA cis splicing, via spliceosome;GO:0048574//long-day photoperiodism, flowering;GO:0009737//response to abscisic acid stimulus;GO:0000394//RNA splicing, via endonucleolytic cleavage and ligation;GO:0051028//mRNA transport	GRMZM2G018678	GO:0003676//nucleic acid binding;GO:0008270//zinc ion binding	GRMZM2G100288	GO:0016023//cytoplasmic membrane-bounded vesicle;GO:0005576//extracellular region;GO:0043680//filiform apparatus;GO:0009506//plasmodesma;GO:0005886//plasma membrane	.
GRMZM2G400352	GO:0006278//RNA-dependent DNA replication;GO:0015074//DNA integration	GRMZM2G030272	GO:0003700//sequence-specific DNA binding transcription factor activity;GO:0043565//sequence-specific DNA binding	GRMZM2G043493	GO:0043231//intracellular membrane-bounded organelle	.
GRMZM2G052206	GO:0006468//protein phosphorylation;GO:0035196//production of miRNAs involved in gene silencing by miRNA;GO:0009616//virus induced gene silencing;GO:0010050//vegetative phase change;GO:0010267//production of ta-siRNAs involved in RNA interference	GRMZM2G107481	GO:0019829//cation-transporting ATPase activity;GO:0005524//ATP binding;GO:0000287//magnesium ion binding;GO:0004012//phospholipid-translocating ATPase activity	GRMZM2G438178	GO:0016020//membrane	.
GRMZM2G425079	GO:0006278//RNA-dependent DNA replication;GO:0015074//DNA integration	GRMZM2G102365	GO:0016671//oxidoreductase activity, acting on a sulfur group of donors, disulfide as acceptor;GO:0009055//electron carrier activity;GO:0015035//protein disulfide oxidoreductase activity	GRMZM2G107597	GO:0005887//integral to plasma membrane	.
GRMZM2G038598	GO:0006012//galactose metabolic process;GO:0010053//root epidermal cell differentiation;GO:0042546//cell wall biogenesis;GO:0009969//xyloglucan biosynthetic process;GO:0006950//response to stress	GRMZM2G110406	GO:0005085//guanyl-nucleotide exchange factor activity	GRMZM2G018229	GO:0005634//nucleus	.
GRMZM2G174598	GO:0005975//carbohydrate metabolic process	GRMZM2G473036	GO:0016747//transferase activity, transferring acyl groups other than amino-acyl groups	GRMZM2G322917	GO:0016020//membrane	.
GRMZM2G086788	GO:0006412//translation	GRMZM2G023884	GO:0016758//transferase activity, transferring hexosyl groups	GRMZM2G019027	GO:0005739//mitochondrion	.
AC204530.4_FG002	GO:0044249//cellular biosynthetic process	GRMZM2G100288	GO:0004713//protein tyrosine kinase activity;GO:0004674//protein serine/threonine kinase activity;GO:0005524//ATP binding	GRMZM2G134109	GO:0016023//cytoplasmic membrane-bounded vesicle;GO:0022627//cytosolic small ribosomal subunit	.
GRMZM5G898740	GO:0008152//metabolic process	GRMZM2G049211	GO:0003676//nucleic acid binding	GRMZM2G133986	GO:0005739//mitochondrion;GO:0005634//nucleus	.
GRMZM2G081322	GO:0030029//actin filament-based process;GO:0007010//cytoskeleton organization	GRMZM2G063657	GO:0016779//nucleotidyltransferase activity	GRMZM2G083689	GO:0005846//nuclear cap binding complex;GO:0005634//nucleus	.
AC204659.3_FG005	GO:0008380//RNA splicing	GRMZM2G043493	GO:0046983//protein dimerization activity	GRMZM2G052206	GO:0005886//plasma membrane	.
GRMZM2G057674	GO:0016926//protein desumoylation;GO:0050665//hydrogen peroxide biosynthetic process;GO:0010228//vegetative to reproductive phase transition of meristem	GRMZM2G438178	GO:0000287//magnesium ion binding;GO:0030976//thiamine pyrophosphate binding;GO:0004737//pyruvate decarboxylase activity	GRMZM2G038598	GO:0005829//cytosol;GO:0005795//Golgi stack	.
GRMZM2G108416	GO:0008152//metabolic process	GRMZM2G107597	GO:0051119//sugar transmembrane transporter activity	GRMZM2G174598	GO:0005576//extracellular region;GO:0016020//membrane;GO:0016023//cytoplasmic membrane-bounded vesicle	.
GRMZM2G101938	GO:0016192//vesicle-mediated transport;GO:0007264//small GTPase mediated signal transduction;GO:0015031//protein transport	GRMZM2G019027	GO:0016844//strictosidine synthase activity	GRMZM2G102548	GO:0022626//cytosolic ribosome	.
GRMZM2G055052	GO:0016567//protein ubiquitination	GRMZM2G134109	GO:0003735//structural constituent of ribosome	GRMZM2G086788	GO:0005840//ribosome;GO:0009941//chloroplast envelope;GO:0009570//chloroplast stroma;GO:0016020//membrane	.
GRMZM5G871471	GO:0006567//threonine catabolic process	GRMZM2G083689	GO:0000339//RNA cap binding;GO:0003677//DNA binding	AC204530.4_FG002	GO:0005739//mitochondrion	.
GRMZM5G870629	GO:0006200//ATP catabolic process;GO:0080051//cutin transport	GRMZM2G400352	GO:0003964//RNA-directed DNA polymerase activity;GO:0003723//RNA binding	GRMZM5G898740	GO:0005739//mitochondrion	.
GRMZM2G577677	GO:0022900//electron transport chain	GRMZM2G052206	GO:0004674//protein serine/threonine kinase activity;GO:0005524//ATP binding;GO:0005515//protein binding	AC204659.3_FG005	GO:0005681//spliceosomal complex	.
GRMZM2G102891	GO:0006414//translational elongation	GRMZM2G425079	GO:0003964//RNA-directed DNA polymerase activity;GO:0003723//RNA binding	GRMZM2G057674	GO:0005886//plasma membrane	.
GRMZM2G109271	GO:0015074//DNA integration	GRMZM2G038598	GO:0046983//protein dimerization activity;GO:0000166//nucleotide binding;GO:0003978//UDP-glucose 4-epimerase activity;GO:0050662//coenzyme binding	GRMZM2G108416	GO:0009536//plastid	.
AC226368.2_FG006	GO:0050896//response to stimulus;GO:0006259//DNA metabolic process;GO:0051276//chromosome organization;GO:0007059//chromosome segregation;GO:0007127//meiosis I;GO:0050794//regulation of cellular process	GRMZM2G155593	GO:0016740//transferase activity	GRMZM2G101938	GO:0005829//cytosol;GO:0031901//early endosome membrane;GO:0009506//plasmodesma;GO:0005773//vacuole;GO:0032588//trans-Golgi network membrane;GO:0005634//nucleus;GO:0005886//plasma membrane	.
GRMZM2G040638	GO:0042744//hydrogen peroxide catabolic process;GO:0055114//oxidation-reduction process	GRMZM2G174598	GO:0004650//polygalacturonase activity	GRMZM2G054969	GO:0016020//membrane	.
GRMZM2G024234	GO:0042744//hydrogen peroxide catabolic process;GO:0055114//oxidation-reduction process	GRMZM2G308666	GO:0046872//metal ion binding;GO:0016491//oxidoreductase activity	GRMZM2G055052	GO:0005739//mitochondrion;GO:0000151//ubiquitin ligase complex	.
GRMZM2G026322	GO:0022900//electron transport chain	GRMZM2G086788	GO:0003735//structural constituent of ribosome;GO:0019843//rRNA binding	GRMZM5G870629	GO:0009897//external side of plasma membrane	.
GRMZM2G016281	GO:0006457//protein folding;GO:0009408//response to heat	GRMZM5G898740	GO:0008967//phosphoglycolate phosphatase activity	GRMZM2G577677	GO:0005829//cytosol	.
GRMZM2G001361	GO:0030244//cellulose biosynthetic process	GRMZM2G081322	GO:0003779//actin binding	GRMZM2G102891	GO:0005840//ribosome	.
GRMZM2G171880	GO:0055085//transmembrane transport	GRMZM2G108416	GO:0016740//transferase activity	GRMZM2G040638	GO:0016023//cytoplasmic membrane-bounded vesicle;GO:0005576//extracellular region	.
GRMZM2G306919	GO:0003333//amino acid transmembrane transport	GRMZM2G101938	GO:0003677//DNA binding;GO:0016787//hydrolase activity;GO:0005525//GTP binding	GRMZM2G157933	GO:0016020//membrane	.
GRMZM2G004784	GO:0006979//response to oxidative stress	GRMZM2G055052	GO:0004842//ubiquitin-protein ligase activity	GRMZM2G024234	GO:0016023//cytoplasmic membrane-bounded vesicle;GO:0005576//extracellular region	.
GRMZM2G035417	GO:0009409//response to cold;GO:0043161//proteasomal ubiquitin-dependent protein catabolic process;GO:0006289//nucleotide-excision repair	GRMZM5G871471	GO:0030170//pyridoxal phosphate binding;GO:0004793//threonine aldolase activity	GRMZM2G330650	GO:0005886//plasma membrane	.
GRMZM2G406457	GO:0006887//exocytosis	GRMZM5G870629	GO:0015416//organic phosphonate transmembrane-transporting ATPase activity;GO:0005524//ATP binding	GRMZM2G026322	GO:0005739//mitochondrion	.
GRMZM2G311036	GO:0032259//methylation	GRMZM2G577677	GO:0033743//peptide-methionine (R)-S-oxide reductase activity;GO:0046872//metal ion binding;GO:0008113//peptide-methionine-(S)-S-oxide reductase activity	GRMZM2G015902	GO:0005634//nucleus	.
GRMZM2G152925	GO:0009651//response to salt stress;GO:0009060//aerobic respiration;GO:0006123//mitochondrial electron transport, cytochrome c to oxygen	GRMZM2G102891	GO:0003735//structural constituent of ribosome	GRMZM2G001361	GO:0000139//Golgi membrane;GO:0005886//plasma membrane;GO:0016021//integral to membrane;GO:0005783//endoplasmic reticulum	.
GRMZM2G152877	GO:0052542//defense response by callose deposition;GO:0006355//regulation of transcription, DNA-dependent;GO:0010200//response to chitin;GO:0007166//cell surface receptor signaling pathway	GRMZM2G109271	GO:0003676//nucleic acid binding;GO:0008270//zinc ion binding	GRMZM2G171880	GO:0005886//plasma membrane	.
GRMZM2G426511	GO:0006725//cellular aromatic compound metabolic process	AC226368.2_FG006	GO:0016740//transferase activity	GRMZM2G306919	GO:0016021//integral to membrane	.
GRMZM2G370519	GO:0055114//oxidation-reduction process	GRMZM2G040638	GO:0046872//metal ion binding;GO:0020037//heme binding;GO:0004601//peroxidase activity	GRMZM2G035417	GO:0005634//nucleus	.
GRMZM2G410479	GO:0000398//mRNA splicing, via spliceosome	GRMZM2G157933	GO:0005488//binding	GRMZM2G406457	GO:0000145//exocyst	.
GRMZM2G106834	GO:0046855//inositol phosphate dephosphorylation;GO:0010305//leaf vascular tissue pattern formation;GO:0009737//response to abscisic acid stimulus;GO:0046854//phosphatidylinositol phosphorylation;GO:0010588//cotyledon vascular tissue pattern formation;GO:0010067//procambium histogenesis;GO:0032957//inositol trisphosphate metabolic process	GRMZM2G024234	GO:0046872//metal ion binding;GO:0020037//heme binding;GO:0004601//peroxidase activity	GRMZM2G011667	GO:0044424//intracellular part	.
GRMZM2G117222	GO:0006744//ubiquinone biosynthetic process	GRMZM2G026322	GO:0005488//binding;GO:0004497//monooxygenase activity	GRMZM2G152925	GO:0005751//mitochondrial respiratory chain complex IV;GO:0009535//chloroplast thylakoid membrane	.
GRMZM2G071688	GO:0009062//fatty acid catabolic process	GRMZM2G016281	GO:0046872//metal ion binding;GO:0031072//heat shock protein binding;GO:0005524//ATP binding;GO:0051082//unfolded protein binding	GRMZM2G152877	GO:0005829//cytosol;GO:0005634//nucleus	.
GRMZM2G110076	GO:0006413//translational initiation;GO:0006352//DNA-dependent transcription, initiation	GRMZM2G001361	GO:0016760//cellulose synthase (UDP-forming) activity	GRMZM2G426511	GO:0009536//plastid	.
GRMZM2G110027	GO:0031323//regulation of cellular metabolic process;GO:0007165//signal transduction;GO:0006952//defense response;GO:0019538//protein metabolic process	GRMZM2G171880	GO:0005215//transporter activity	GRMZM2G410479	GO:0005681//spliceosomal complex;GO:0016459//myosin complex;GO:0009507//chloroplast;GO:0005886//plasma membrane	.
GRMZM2G313009	GO:0015074//DNA integration	GRMZM2G306919	GO:0015171//amino acid transmembrane transporter activity	GRMZM2G003530	GO:0005794//Golgi apparatus	.
AC197577.2_FG002	GO:0006633//fatty acid biosynthetic process;GO:0055114//oxidation-reduction process;GO:0030148//sphingolipid biosynthetic process;GO:0009860//pollen tube growth;GO:0009827//plant-type cell wall modification	GRMZM2G035417	GO:0070628//proteasome binding;GO:0003684//damaged DNA binding;GO:0043130//ubiquitin binding	GRMZM2G049070	GO:0016023//cytoplasmic membrane-bounded vesicle	.
AC197575.3_FG008	GO:0042742//defense response to bacterium;GO:0009742//brassinosteroid mediated signaling pathway;GO:0046686//response to cadmium ion	GRMZM2G311036	GO:0008171//O-methyltransferase activity;GO:0046983//protein dimerization activity	GRMZM2G117222	GO:0005739//mitochondrion	.
GRMZM2G135834	GO:0006310//DNA recombination;GO:0009401//phosphoenolpyruvate-dependent sugar phosphotransferase system;GO:0006278//RNA-dependent DNA replication	AC190740.2_FG004	GO:0003677//DNA binding;GO:0003682//chromatin binding	GRMZM2G071688	GO:0009507//chloroplast;GO:0016020//membrane	.
GRMZM2G351259	GO:0051502;GO:0071395//cellular response to jasmonic acid stimulus;GO:0055114//oxidation-reduction process	GRMZM2G152925	GO:0005507//copper ion binding;GO:0004129//cytochrome-c oxidase activity	GRMZM2G142352	GO:0016020//membrane;GO:0044444//cytoplasmic part;GO:0043231//intracellular membrane-bounded organelle	.
GRMZM2G127949	GO:0006865//amino acid transport;GO:0009734//auxin mediated signaling pathway;GO:0048829//root cap development	GRMZM2G152877	GO:0016772//transferase activity, transferring phosphorus-containing groups;GO:0016757//transferase activity, transferring glycosyl groups	GRMZM2G110027	GO:0009536//plastid	.
GRMZM2G030265	GO:0005975//carbohydrate metabolic process	GRMZM2G426511	GO:0016787//hydrolase activity	AC197577.2_FG002	GO:0016021//integral to membrane	.
GRMZM2G032821	GO:0006333//chromatin assembly or disassembly;GO:0006278//RNA-dependent DNA replication;GO:0006508//proteolysis;GO:0015074//DNA integration;GO:0006310//DNA recombination	GRMZM2G370519	GO:0020037//heme binding;GO:0016705//oxidoreductase activity, acting on paired donors, with incorporation or reduction of molecular oxygen;GO:0004497//monooxygenase activity;GO:0005506//iron ion binding;GO:0009055//electron carrier activity	AC197575.3_FG008	GO:0005829//cytosol;GO:0009505//plant-type cell wall;GO:0009507//chloroplast;GO:0005634//nucleus;GO:0005886//plasma membrane	.
GRMZM2G045241	GO:0045727//positive regulation of translation;GO:0016310//phosphorylation	GRMZM2G410479	GO:0097157//pre-mRNA intronic binding;GO:0005524//ATP binding;GO:0003774//motor activity	GRMZM2G125241	GO:0016023//cytoplasmic membrane-bounded vesicle	.
GRMZM2G339336	GO:0008152//metabolic process	GRMZM2G106834	GO:0046030//inositol trisphosphate phosphatase activity	GRMZM2G127949	GO:0005886//plasma membrane;GO:0016021//integral to membrane	.
GRMZM2G077316	GO:0009620//response to fungus;GO:0009651//response to salt stress;GO:0009269//response to desiccation;GO:0009409//response to cold;GO:0009695//jasmonic acid biosynthetic process	GRMZM2G003530	GO:0008146//sulfotransferase activity	GRMZM2G030265	GO:0005576//extracellular region;GO:0016023//cytoplasmic membrane-bounded vesicle	.
GRMZM2G020523	GO:0015074//DNA integration	GRMZM2G049070	GO:0046872//metal ion binding	GRMZM2G032821	GO:0005634//nucleus	.
GRMZM2G360677	GO:0000462//maturation of SSU-rRNA from tricistronic rRNA transcript (SSU-rRNA, 5.8S rRNA, LSU-rRNA);GO:0055114//oxidation-reduction process;GO:0006414//translational elongation	GRMZM2G110076	GO:0003743//translation initiation factor activity;GO:0046982//protein heterodimerization activity	GRMZM2G045241	GO:0005634//nucleus	.
GRMZM2G064804	GO:0006333//chromatin assembly or disassembly;GO:0006278//RNA-dependent DNA replication;GO:0006508//proteolysis;GO:0006310//DNA recombination	GRMZM2G110027	GO:0008233//peptidase activity	GRMZM2G339336	GO:0005783//endoplasmic reticulum	.
GRMZM2G143703	GO:0016567//protein ubiquitination	GRMZM2G313009	GO:0003676//nucleic acid binding	GRMZM2G128228	GO:0005634//nucleus	.
GRMZM2G088397	GO:0008152//metabolic process	AC197577.2_FG002	GO:0042284//sphingolipid delta-4 desaturase activity	GRMZM2G077316	GO:0009941//chloroplast envelope;GO:0009535//chloroplast thylakoid membrane;GO:0009570//chloroplast stroma;GO:0005886//plasma membrane;GO:0010319//stromule	.
GRMZM2G094126	GO:0032508//DNA duplex unwinding;GO:0007049//cell cycle;GO:0006270//DNA replication initiation	AC197575.3_FG008	GO:0019904//protein domain specific binding	GRMZM5G829103	GO:0005634//nucleus	.
GRMZM2G430039	GO:0006508//proteolysis;GO:0043086//negative regulation of catalytic activity	GRMZM2G135834	GO:0003723//RNA binding;GO:0003964//RNA-directed DNA polymerase activity;GO:0003677//DNA binding;GO:0004523//ribonuclease H activity;GO:0005351//sugar:hydrogen symporter activity	GRMZM2G360677	GO:0005618//cell wall;GO:0005730//nucleolus;GO:0022627//cytosolic small ribosomal subunit;GO:0009507//chloroplast;GO:0005886//plasma membrane	.
GRMZM2G071877	GO:0016310//phosphorylation	GRMZM2G351259	GO:0009055//electron carrier activity;GO:0005506//iron ion binding;GO:0020037//heme binding;GO:0036209	GRMZM2G143703	GO:0016023//cytoplasmic membrane-bounded vesicle	.
GRMZM2G145069	GO:0060416//response to growth hormone stimulus;GO:0006749//glutathione metabolic process;GO:0048527//lateral root development;GO:0046686//response to cadmium ion;GO:0080167//response to karrikin;GO:0006950//response to stress;GO:0009704//de-etiolation	GRMZM2G127949	GO:0015293//symporter activity	GRMZM2G088397	GO:0009507//chloroplast	.
GRMZM2G302373	GO:0050896//response to stimulus	GRMZM2G036543	GO:0097159//organic cyclic compound binding;GO:1901363	GRMZM2G094126	GO:0042555//MCM complex;GO:0005634//nucleus	.
GRMZM2G044383	GO:0060416//response to growth hormone stimulus;GO:0048527//lateral root development;GO:0046686//response to cadmium ion;GO:0080167//response to karrikin;GO:0006950//response to stress;GO:0009704//de-etiolation	GRMZM2G030265	GO:0004650//polygalacturonase activity	GRMZM2G389196	GO:0016023//cytoplasmic membrane-bounded vesicle	.
GRMZM2G049269	GO:0032259//methylation	GRMZM2G032821	GO:0008907//integrase activity;GO:0003964//RNA-directed DNA polymerase activity;GO:0003677//DNA binding;GO:0003682//chromatin binding;GO:0003723//RNA binding;GO:0004190//aspartic-type endopeptidase activity	GRMZM2G430039	GO:0016023//cytoplasmic membrane-bounded vesicle;GO:0005618//cell wall	.
GRMZM5G889520	GO:0046777//protein autophosphorylation;GO:0006098//pentose-phosphate shunt;GO:0010155//regulation of proton transport;GO:0010207//photosystem II assembly	GRMZM2G425736	GO:0097159//organic cyclic compound binding;GO:1901363	GRMZM2G145069	GO:0009507//chloroplast	.
GRMZM2G453403	GO:0008360//regulation of cell shape;GO:2000039//regulation of trichome morphogenesis;GO:0007155//cell adhesion;GO:0010482//regulation of epidermal cell division;GO:0051567//histone H3-K9 methylation;GO:0048444//floral organ morphogenesis;GO:0045010//actin nucleation;GO:0031129//inductive cell-cell signaling;GO:0051225//spindle assembly;GO:0006342//chromatin silencing;GO:0009965//leaf morphogenes…	GRMZM2G045241	GO:0004674//protein serine/threonine kinase activity;GO:0000166//nucleotide binding	GRMZM2G302373	GO:0005737//cytoplasm	.
GRMZM2G418294	GO:0009965//leaf morphogenesis;GO:0042814//monopolar cell growth;GO:0000226//microtubule cytoskeleton organization;GO:0055114//oxidation-reduction process	GRMZM2G339336	GO:0003824//catalytic activity	GRMZM2G044383	GO:0009507//chloroplast	.
AC191042.4_FG001	GO:0006259//DNA metabolic process	GRMZM2G128228	GO:0003723//RNA binding;GO:0008270//zinc ion binding;GO:0000166//nucleotide binding	GRMZM2G049269	GO:0005794//Golgi apparatus	.
GRMZM2G312693	GO:0016579//protein deubiquitination;GO:0016925//protein sumoylation;GO:0009737//response to abscisic acid stimulus	GRMZM2G077316	GO:0046423//allene-oxide cyclase activity	GRMZM5G889520	GO:0009535//chloroplast thylakoid membrane	.
GRMZM2G097188	GO:0030001//metal ion transport	GRMZM2G020523	GO:0003676//nucleic acid binding	GRMZM2G453403	GO:0005802//trans-Golgi network;GO:0005829//cytosol	.
GRMZM2G402564	GO:0006829//zinc ion transport;GO:0016114//terpenoid biosynthetic process	GRMZM2G360677	GO:0019843//rRNA binding;GO:0003735//structural constituent of ribosome;GO:0016705//oxidoreductase activity, acting on paired donors, with incorporation or reduction of molecular oxygen;GO:0009055//electron carrier activity;GO:0020037//heme binding;GO:0005506//iron ion binding	GRMZM2G312693	GO:0005634//nucleus	.
GRMZM2G026767	GO:0006468//protein phosphorylation;GO:0009742//brassinosteroid mediated signaling pathway;GO:0009737//response to abscisic acid stimulus	GRMZM2G064804	GO:0008907//integrase activity;GO:0003964//RNA-directed DNA polymerase activity;GO:0003677//DNA binding;GO:0003682//chromatin binding;GO:0003723//RNA binding;GO:0004190//aspartic-type endopeptidase activity	GRMZM2G402564	GO:0005737//cytoplasm;GO:0016020//membrane;GO:0005634//nucleus	.
GRMZM2G103668	GO:0005975//carbohydrate metabolic process;GO:0006032//chitin catabolic process;GO:0051707//response to other organism;GO:0016998//cell wall macromolecule catabolic process	GRMZM2G143703	GO:0016787//hydrolase activity;GO:0004842//ubiquitin-protein ligase activity;GO:0008270//zinc ion binding	GRMZM2G026767	GO:0005773//vacuole;GO:0009506//plasmodesma;GO:0005886//plasma membrane	.
GRMZM2G134550	GO:0015074//DNA integration	GRMZM2G088397	GO:0046872//metal ion binding;GO:0008081//phosphoric diester hydrolase activity	GRMZM2G050649	GO:0005739//mitochondrion;GO:0005794//Golgi apparatus	.
GRMZM2G059618	GO:0015074//DNA integration	GRMZM2G094126	GO:0003678//DNA helicase activity;GO:0003677//DNA binding;GO:0005524//ATP binding	GRMZM2G103668	GO:0016023//cytoplasmic membrane-bounded vesicle	.
GRMZM2G132144	GO:0006278//RNA-dependent DNA replication;GO:0015074//DNA integration	GRMZM2G430039	GO:0042802//identical protein binding;GO:0004252//serine-type endopeptidase activity	GRMZM2G077530	GO:0009536//plastid	.
GRMZM2G158682	GO:0055085//transmembrane transport	GRMZM2G071877	GO:0004672//protein kinase activity;GO:0000166//nucleotide binding	GRMZM2G107417	GO:0016020//membrane	.
GRMZM2G076584	GO:0005975//carbohydrate metabolic process	GRMZM2G145069	GO:0004364//glutathione transferase activity	GRMZM2G158682	GO:0016023//cytoplasmic membrane-bounded vesicle;GO:0016021//integral to membrane	.
GRMZM2G071208	GO:0008152//metabolic process	GRMZM2G302373	GO:0004364//glutathione transferase activity	GRMZM2G076584	GO:0046658//anchored to plasma membrane;GO:0005737//cytoplasm;GO:0005634//nucleus	.
GRMZM2G044762	GO:0006281//DNA repair;GO:0006226//dUMP biosynthetic process;GO:0046080//dUTP metabolic process	GRMZM2G044383	GO:0004364//glutathione transferase activity	GRMZM2G053720	GO:0016023//cytoplasmic membrane-bounded vesicle;GO:0005739//mitochondrion	.
GRMZM2G053720	GO:0009611//response to wounding;GO:0009620//response to fungus;GO:0009867//jasmonic acid mediated signaling pathway;GO:0009414//response to water deprivation;GO:0010363//regulation of plant-type hypersensitive response;GO:0009407//toxin catabolic process;GO:0006612//protein targeting to membrane;GO:0006537//glutamate biosynthetic process;GO:0006562//proline catabolic process;GO:0006970//response…	GRMZM2G049269	GO:0008168//methyltransferase activity	GRMZM2G178025	GO:0005739//mitochondrion	.
GRMZM2G178025	GO:0005975//carbohydrate metabolic process	GRMZM5G889520	GO:0004674//protein serine/threonine kinase activity;GO:0005524//ATP binding	GRMZM2G478965	GO:0043231//intracellular membrane-bounded organelle	.
GRMZM2G478965	GO:0006351//transcription, DNA-dependent	GRMZM2G453403	GO:0048037//cofactor binding;GO:0000166//nucleotide binding;GO:0016616//oxidoreductase activity, acting on the CH-OH group of donors, NAD or NADP as acceptor;GO:0042803//protein homodimerization activity	GRMZM2G351505	GO:0016023//cytoplasmic membrane-bounded vesicle	.
GRMZM2G351505	GO:0006869//lipid transport	GRMZM2G418294	GO:0042802//identical protein binding;GO:0016616//oxidoreductase activity, acting on the CH-OH group of donors, NAD or NADP as acceptor;GO:0048037//cofactor binding;GO:0000166//nucleotide binding	GRMZM2G089248	GO:0016020//membrane	.
GRMZM2G013987	GO:0015074//DNA integration	AC191042.4_FG001	GO:0003676//nucleic acid binding;GO:0003824//catalytic activity	AC212809.2_FG002	GO:0043229//intracellular organelle;GO:0044444//cytoplasmic part	.
AC212809.2_FG002	GO:0044699	GRMZM2G312693	GO:0019789//SUMO ligase activity;GO:0004842//ubiquitin-protein ligase activity	GRMZM2G071268	GO:0005773//vacuole;GO:0009507//chloroplast;GO:0005634//nucleus	.
GRMZM2G426556	GO:0016926//protein desumoylation;GO:0009620//response to fungus;GO:0009695//jasmonic acid biosynthetic process;GO:0010228//vegetative to reproductive phase transition of meristem;GO:0050665//hydrogen peroxide biosynthetic process	GRMZM2G097188	GO:0046872//metal ion binding	GRMZM2G084397	GO:0005886//plasma membrane	.
GRMZM2G071268	GO:0006508//proteolysis	GRMZM2G402564	GO:0008270//zinc ion binding	GRMZM2G143210	GO:0005829//cytosol;GO:0000932//cytoplasmic mRNA processing body;GO:0009536//plastid;GO:0005634//nucleus	.
GRMZM2G084397	GO:0009860//pollen tube growth	GRMZM2G026767	GO:0005515//protein binding;GO:0004672//protein kinase activity;GO:0005524//ATP binding	GRMZM2G113098	GO:0005634//nucleus	.
GRMZM2G143210	GO:0031087//deadenylation-independent decapping of nuclear-transcribed mRNA;GO:0009965//leaf morphogenesis	GRMZM2G103668	GO:0004568//chitinase activity	GRMZM2G021427	GO:0005576//extracellular region;GO:0016020//membrane;GO:0016023//cytoplasmic membrane-bounded vesicle;GO:0005618//cell wall	.
GRMZM2G113098	GO:0009416//response to light stimulus;GO:0045893//positive regulation of transcription, DNA-dependent	GRMZM2G134550	GO:0003676//nucleic acid binding	GRMZM2G404081	GO:0005773//vacuole;GO:0009506//plasmodesma	.
GRMZM2G021427	GO:0019953//sexual reproduction	GRMZM2G059618	GO:0003676//nucleic acid binding	GRMZM5G802725	GO:0005737//cytoplasm	.
GRMZM2G172794	GO:0006259//DNA metabolic process	GRMZM2G132144	GO:0046872//metal ion binding;GO:0003964//RNA-directed DNA polymerase activity;GO:0003723//RNA binding	GRMZM2G056099	GO:0005737//cytoplasm;GO:0005634//nucleus	.
GRMZM5G802725	GO:0010555//response to mannitol stimulus;GO:0055075//potassium ion homeostasis;GO:0009651//response to salt stress;GO:0009409//response to cold;GO:0009611//response to wounding;GO:0043266//regulation of potassium ion transport;GO:0051365//cellular response to potassium ion starvation	GRMZM2G162537	GO:0003676//nucleic acid binding	GRMZM2G178576	GO:0048046//apoplast;GO:0005773//vacuole;GO:0009507//chloroplast;GO:0005777//peroxisome;GO:0005886//plasma membrane	.
GRMZM2G056099	GO:0006355//regulation of transcription, DNA-dependent;GO:0009627//systemic acquired resistance;GO:0009410//response to xenobiotic stimulus;GO:0009863//salicylic acid mediated signaling pathway	GRMZM2G076584	GO:0042973//glucan endo-1,3-beta-D-glucosidase activity	GRMZM2G098208	GO:0044424//intracellular part	.
GRMZM2G178576	GO:0006241//CTP biosynthetic process;GO:0009651//response to salt stress;GO:0006165//nucleoside diphosphate phosphorylation;GO:0006183//GTP biosynthetic process;GO:0006228//UTP biosynthetic process;GO:0046686//response to cadmium ion	GRMZM2G071208	GO:0004084//branched-chain-amino-acid transaminase activity	AC210529.3_FG004	GO:0005737//cytoplasm	.
GRMZM2G177575	GO:0006508//proteolysis	GRMZM2G044762	GO:0004170//dUTP diphosphatase activity;GO:0046872//metal ion binding	GRMZM2G007939	GO:0009570//chloroplast stroma	.
GRMZM2G180909	GO:0048367//shoot system development;GO:0048467//gynoecium development	GRMZM2G053720	GO:0004657//proline dehydrogenase activity	GRMZM2G164304	GO:0016020//membrane	.
GRMZM2G107575	GO:0009628//response to abiotic stimulus;GO:0006950//response to stress	GRMZM2G178025	GO:0004553//hydrolase activity, hydrolyzing O-glycosyl compounds;GO:0005509//calcium ion binding;GO:0016740//transferase activity	GRMZM2G071010	GO:0031372//UBC13-MMS2 complex	.
GRMZM2G098208	GO:0006468//protein phosphorylation;GO:0042752//regulation of circadian rhythm	GRMZM2G351505	GO:0008289//lipid binding	AC211257.3_FG002	GO:0009507//chloroplast	.
GRMZM2G155422	GO:0006917//induction of apoptosis;GO:0006508//proteolysis	GRMZM2G089248	GO:0003824//catalytic activity	GRMZM2G039373	GO:0005801//cis-Golgi network	.
GRMZM2G007939	GO:0009409//response to cold;GO:0000024//maltose biosynthetic process;GO:0000272//polysaccharide catabolic process	GRMZM2G013987	GO:0003676//nucleic acid binding	GRMZM2G127945	GO:0016023//cytoplasmic membrane-bounded vesicle;GO:0005739//mitochondrion	.
GRMZM2G071010	GO:0006301//postreplication repair	GRMZM2G426556	GO:0047714//galactolipase activity;GO:0004620//phospholipase activity	GRMZM2G070899	GO:0005739//mitochondrion;GO:0005773//vacuole;GO:0005886//plasma membrane	.
AC211257.3_FG002	GO:0000105//histidine biosynthetic process;GO:0006950//response to stress	GRMZM2G071268	GO:0004252//serine-type endopeptidase activity;GO:0070009//serine-type aminopeptidase activity	GRMZM2G177693	GO:0005622//intracellular	.
GRMZM2G039373	GO:0006888//ER to Golgi vesicle-mediated transport	GRMZM2G143210	GO:0008270//zinc ion binding;GO:0042803//protein homodimerization activity	GRMZM2G181354	GO:0016023//cytoplasmic membrane-bounded vesicle;GO:0005886//plasma membrane;GO:0016021//integral to membrane;GO:0009507//chloroplast	.
GRMZM2G476637	GO:0009908//flower development	GRMZM2G113098	GO:0008270//zinc ion binding;GO:0043565//sequence-specific DNA binding;GO:0003700//sequence-specific DNA binding transcription factor activity	GRMZM2G169080	GO:0005886//plasma membrane	.
GRMZM2G127945	GO:0006979//response to oxidative stress;GO:0055114//oxidation-reduction process	GRMZM2G172794	GO:0003676//nucleic acid binding;GO:0003824//catalytic activity	GRMZM2G167356	GO:0030529//ribonucleoprotein complex	.
GRMZM2G070899	GO:0006184//GTP catabolic process;GO:0046686//response to cadmium ion;GO:0050832//defense response to fungus	GRMZM5G802725	GO:0005515//protein binding;GO:0016301//kinase activity	GRMZM2G429540	GO:0005618//cell wall	.
GRMZM2G181354	GO:0009956//radial pattern formation;GO:0010305//leaf vascular tissue pattern formation;GO:0010015//root morphogenesis;GO:0007568//aging;GO:0009933//meristem structural organization	GRMZM2G056099	GO:0043565//sequence-specific DNA binding;GO:0003700//sequence-specific DNA binding transcription factor activity	GRMZM2G024823	GO:0005743//mitochondrial inner membrane;GO:0016021//integral to membrane;GO:0009507//chloroplast	.
GRMZM2G169080	GO:0006468//protein phosphorylation;GO:0009742//brassinosteroid mediated signaling pathway	GRMZM2G178576	GO:0004550//nucleoside diphosphate kinase activity;GO:0005524//ATP binding	GRMZM2G389462	GO:0000151//ubiquitin ligase complex	.
GRMZM2G094390	GO:0009793//embryo development ending in seed dormancy;GO:0032312//regulation of ARF GTPase activity;GO:0009555//pollen development;GO:0009737//response to abscisic acid stimulus	GRMZM2G177575	GO:0004190//aspartic-type endopeptidase activity	GRMZM2G072117	GO:0005654//nucleoplasm	.
GRMZM5G881568	GO:0002098//tRNA wobble uridine modification;GO:0055114//oxidation-reduction process	GRMZM2G180909	GO:0003723//RNA binding	GRMZM2G703697	GO:0005739//mitochondrion	.
GRMZM2G429540	GO:0009793//embryo development ending in seed dormancy;GO:0010197//polar nucleus fusion;GO:0055114//oxidation-reduction process	GRMZM2G098208	GO:0016301//kinase activity	GRMZM2G108904	GO:0009536//plastid	.
GRMZM2G024823	GO:0015822//ornithine transport	GRMZM2G155422	GO:0004197//cysteine-type endopeptidase activity	GRMZM2G089147	GO:0009507//chloroplast	.
GRMZM2G389462	GO:0016567//protein ubiquitination	AC210529.3_FG004	GO:0008536//Ran GTPase binding	GRMZM2G344279	GO:0022626//cytosolic ribosome;GO:0043231//intracellular membrane-bounded organelle;GO:0016020//membrane;GO:0044446//intracellular organelle part;GO:0071944//cell periphery	.
GRMZM2G072117	GO:0048440//carpel development;GO:0048653//anther development	GRMZM2G007939	GO:0016161//beta-amylase activity	GRMZM2G127067	GO:0016021//integral to membrane	.
GRMZM2G049201	GO:0006606//protein import into nucleus	GRMZM2G054507	GO:0005488//binding	GRMZM2G092214	GO:0005634//nucleus	.
GRMZM2G070271	GO:0015074//DNA integration	GRMZM2G071010	GO:0016881//acid-amino acid ligase activity	GRMZM2G436299	GO:0030173//integral to Golgi membrane;GO:0005768//endosome;GO:0005802//trans-Golgi network;GO:0005783//endoplasmic reticulum;GO:0005886//plasma membrane	.
GRMZM2G089147	GO:0006636//unsaturated fatty acid biosynthetic process;GO:0010207//photosystem II assembly;GO:0019288//isopentenyl diphosphate biosynthetic process, mevalonate-independent pathway;GO:0006766//vitamin metabolic process;GO:0006546//glycine catabolic process;GO:0019748//secondary metabolic process;GO:0009106//lipoate metabolic process;GO:0009108//coenzyme biosynthetic process;GO:0015995//chlorophyl…	AC211257.3_FG002	GO:0000107//imidazoleglycerol-phosphate synthase activity;GO:0016833//oxo-acid-lyase activity	GRMZM2G433624	GO:0016023//cytoplasmic membrane-bounded vesicle	.
GRMZM2G127067	GO:0006633//fatty acid biosynthetic process;GO:0016126//sterol biosynthetic process;GO:0055114//oxidation-reduction process	GRMZM2G127945	GO:0046872//metal ion binding;GO:0020037//heme binding;GO:0004601//peroxidase activity	GRMZM2G481311	GO:0005694//chromosome;GO:0044444//cytoplasmic part;GO:0005634//nucleus	.
GRMZM2G098331	GO:0006278//RNA-dependent DNA replication;GO:0015074//DNA integration	GRMZM2G070899	GO:0003924//GTPase activity;GO:0005525//GTP binding	GRMZM2G086669	GO:0044424//intracellular part	.
GRMZM2G092214	GO:0008361//regulation of cell size;GO:1900056//negative regulation of leaf senescence	GRMZM2G177693	GO:0008270//zinc ion binding;GO:0003676//nucleic acid binding	GRMZM2G394403	GO:0009941//chloroplast envelope;GO:0009535//chloroplast thylakoid membrane;GO:0009840//chloroplastic endopeptidase Clp complex	.
GRMZM2G436299	GO:0048767//root hair elongation;GO:0030244//cellulose biosynthetic process;GO:0009409//response to cold;GO:0009832//plant-type cell wall biogenesis	GRMZM2G169080	GO:0004674//protein serine/threonine kinase activity;GO:0004713//protein tyrosine kinase activity;GO:0005524//ATP binding	GRMZM5G809663	GO:0005634//nucleus	.
GRMZM2G433624	GO:0009610//response to symbiotic fungus;GO:0006914//autophagy	GRMZM2G367023	GO:0005488//binding	GRMZM2G306079	GO:0009508//plastid chromosome	.
GRMZM2G481311	GO:0034968//histone lysine methylation;GO:0032502//developmental process	GRMZM2G094390	GO:0008270//zinc ion binding;GO:0008060//ARF GTPase activator activity	GRMZM2G321940	GO:0044464//cell part	.
GRMZM2G394403	GO:0022900//electron transport chain;GO:0048510//regulation of timing of transition from vegetative to reproductive phase;GO:0006508//proteolysis;GO:0009658//chloroplast organization	GRMZM2G167356	GO:0003676//nucleic acid binding;GO:0000166//nucleotide binding	GRMZM2G159992	GO:0016023//cytoplasmic membrane-bounded vesicle	.
GRMZM5G809663	GO:0009414//response to water deprivation;GO:0006355//regulation of transcription, DNA-dependent	GRMZM5G881568	GO:0050660//flavin adenine dinucleotide binding;GO:0016491//oxidoreductase activity	GRMZM2G073026	GO:0005840//ribosome	.
GRMZM2G321940	GO:0016049//cell growth;GO:1901700;GO:0016043//cellular component organization;GO:0010033//response to organic substance	GRMZM2G429540	GO:0050660//flavin adenine dinucleotide binding;GO:0008762//UDP-N-acetylmuramate dehydrogenase activity	GRMZM2G180930	GO:0005829//cytosol;GO:0009506//plasmodesma;GO:0005886//plasma membrane	.
GRMZM2G159992	GO:0006468//protein phosphorylation	GRMZM2G024823	GO:0005215//transporter activity	GRMZM2G088765	GO:0009505//plant-type cell wall;GO:0016023//cytoplasmic membrane-bounded vesicle;GO:0005773//vacuole;GO:0005886//plasma membrane;GO:0048046//apoplast	.
GRMZM2G041613	GO:0006333//chromatin assembly or disassembly;GO:0006278//RNA-dependent DNA replication;GO:0006508//proteolysis;GO:0006310//DNA recombination	GRMZM2G389462	GO:0004842//ubiquitin-protein ligase activity	GRMZM2G083094	GO:0016021//integral to membrane;GO:0005886//plasma membrane	.
GRMZM2G073026	GO:0006412//translation	GRMZM2G072117	GO:0003677//DNA binding	GRMZM2G083475	GO:0005874//microtubule;GO:0005875//microtubule associated complex	.
GRMZM2G180930	GO:0006783//heme biosynthetic process;GO:0009220//pyrimidine ribonucleotide biosynthetic process;GO:0009116//nucleoside metabolic process;GO:0016310//phosphorylation	GRMZM2G160454	GO:0004721//phosphoprotein phosphatase activity	GRMZM5G826416	GO:0016020//membrane	.
GRMZM2G088765	GO:0006979//response to oxidative stress;GO:0045926//negative regulation of growth;GO:0055114//oxidation-reduction process;GO:0009651//response to salt stress;GO:0042742//defense response to bacterium;GO:0009416//response to light stimulus;GO:0010043//response to zinc ion;GO:0009826//unidimensional cell growth;GO:0050832//defense response to fungus	GRMZM2G070271	GO:0003676//nucleic acid binding	GRMZM2G042361	GO:0009507//chloroplast	.
GRMZM2G083094	GO:0055085//transmembrane transport	GRMZM2G089147	GO:0004765//shikimate kinase activity;GO:0005524//ATP binding	GRMZM2G069098	GO:0005773//vacuole;GO:0016023//cytoplasmic membrane-bounded vesicle;GO:0005886//plasma membrane	.
GRMZM2G083475	GO:0006275//regulation of DNA replication;GO:0051567//histone H3-K9 methylation;GO:0010389//regulation of G2/M transition of mitotic cell cycle;GO:0006342//chromatin silencing;GO:0007018//microtubule-based movement	GRMZM2G127067	GO:0005506//iron ion binding;GO:0000254//C-4 methylsterol oxidase activity	GRMZM2G069070	GO:0005739//mitochondrion;GO:0000151//ubiquitin ligase complex	.
GRMZM5G826416	GO:0006810//transport	GRMZM2G098331	GO:0003964//RNA-directed DNA polymerase activity;GO:0003723//RNA binding	GRMZM2G015143	GO:0016023//cytoplasmic membrane-bounded vesicle;GO:0005618//cell wall;GO:0005576//extracellular region	.
GRMZM2G042361	GO:0006750//glutathione biosynthetic process	GRMZM2G092214	GO:0003700//sequence-specific DNA binding transcription factor activity;GO:0005515//protein binding;GO:0000987//core promoter proximal region sequence-specific DNA binding	GRMZM2G477139	GO:0016023//cytoplasmic membrane-bounded vesicle	.
GRMZM2G069098	GO:0009624//response to nematode;GO:0006855//drug transmembrane transport	GRMZM2G436299	GO:0051753//mannan synthase activity;GO:0016760//cellulose synthase (UDP-forming) activity	GRMZM2G003368	GO:0009507//chloroplast;GO:0016020//membrane	.
GRMZM2G069070	GO:0016567//protein ubiquitination	GRMZM2G433624	GO:0016874//ligase activity;GO:0000166//nucleotide binding	AC210517.3_FG003	GO:0043231//intracellular membrane-bounded organelle;GO:0044444//cytoplasmic part	.
GRMZM2G326643	GO:0006259//DNA metabolic process	GRMZM2G481311	GO:1901363;GO:0042393//histone binding;GO:0008270//zinc ion binding;GO:0018024//histone-lysine N-methyltransferase activity;GO:0097159//organic cyclic compound binding	GRMZM2G465188	GO:0044464//cell part;GO:0016020//membrane	.
GRMZM2G423315	GO:0015074//DNA integration	GRMZM2G394403	GO:0003676//nucleic acid binding;GO:0009055//electron carrier activity;GO:0004252//serine-type endopeptidase activity	GRMZM2G022634	GO:0009506//plasmodesma;GO:0005768//endosome;GO:0005802//trans-Golgi network;GO:0005794//Golgi apparatus;GO:0005634//nucleus;GO:0005886//plasma membrane	.
GRMZM2G015143	GO:0006013//mannose metabolic process	GRMZM5G809663	GO:0043565//sequence-specific DNA binding;GO:0046982//protein heterodimerization activity	GRMZM5G802704	GO:0016021//integral to membrane;GO:0009506//plasmodesma;GO:0005768//endosome;GO:0005802//trans-Golgi network;GO:0005794//Golgi apparatus;GO:0005634//nucleus	.
GRMZM5G845677	GO:0006278//RNA-dependent DNA replication;GO:0015074//DNA integration	GRMZM2G159992	GO:0004715//non-membrane spanning protein tyrosine kinase activity;GO:0005524//ATP binding;GO:0004674//protein serine/threonine kinase activity	GRMZM2G385236	GO:0009536//plastid	.
GRMZM2G337766	GO:0006468//protein phosphorylation	GRMZM2G041613	GO:0008907//integrase activity;GO:0003964//RNA-directed DNA polymerase activity;GO:0003677//DNA binding;GO:0003682//chromatin binding;GO:0003723//RNA binding;GO:0004190//aspartic-type endopeptidase activity	GRMZM2G359822	GO:0009536//plastid	.
GRMZM2G003368	GO:0006633//fatty acid biosynthetic process;GO:0055114//oxidation-reduction process	GRMZM2G073026	GO:0003735//structural constituent of ribosome	GRMZM2G067929	GO:0016020//membrane	.
GRMZM2G109133	GO:0006259//DNA metabolic process	GRMZM2G180930	GO:0005524//ATP binding;GO:0000287//magnesium ion binding;GO:0016301//kinase activity;GO:0004749//ribose phosphate diphosphokinase activity	GRMZM2G002959	GO:0005777//peroxisome	.
GRMZM2G152981	GO:0055114//oxidation-reduction process	GRMZM2G088765	GO:0046872//metal ion binding;GO:0004601//peroxidase activity;GO:0020037//heme binding	GRMZM2G072322	GO:0016020//membrane	.
GRMZM2G022634	GO:0009086//methionine biosynthetic process;GO:0000394//RNA splicing, via endonucleolytic cleavage and ligation;GO:0007020//microtubule nucleation	GRMZM2G083475	GO:0003777//microtubule motor activity;GO:0005524//ATP binding	GRMZM2G029519	GO:0005634//nucleus	.
GRMZM5G802704	GO:0015914//phospholipid transport;GO:0008152//metabolic process;GO:0006812//cation transport	GRMZM5G826416	GO:0005215//transporter activity	GRMZM2G046622	GO:0005739//mitochondrion;GO:0009536//plastid	.
GRMZM2G009655	GO:0000956//nuclear-transcribed mRNA catabolic process;GO:0006511//ubiquitin-dependent protein catabolic process	GRMZM2G042361	GO:0005506//iron ion binding;GO:0004416//hydroxyacylglutathione hydrolase activity;GO:0008800//beta-lactamase activity;GO:0008270//zinc ion binding	GRMZM2G421493	GO:0005829//cytosol	.
GRMZM2G359822	GO:0033587//shikimate biosynthetic process;GO:0008652//cellular amino acid biosynthetic process;GO:0050896//response to stimulus;GO:0009423//chorismate biosynthetic process	GRMZM2G069098	GO:0015238//drug transmembrane transporter activity;GO:0015297//antiporter activity	GRMZM2G015880	GO:0005739//mitochondrion	.
GRMZM2G067929	GO:0009751//response to salicylic acid stimulus;GO:0060148//positive regulation of posttranscriptional gene silencing;GO:0009615//response to virus	GRMZM2G069070	GO:0004842//ubiquitin-protein ligase activity	GRMZM2G349274	GO:0009535//chloroplast thylakoid membrane	.
GRMZM2G002959	GO:0006996//organelle organization;GO:0006605//protein targeting;GO:0006635//fatty acid beta-oxidation;GO:0016482//cytoplasmic transport;GO:0072594//establishment of protein localization to organelle;GO:0009793//embryo development ending in seed dormancy	GRMZM2G180639	GO:0003676//nucleic acid binding;GO:0000166//nucleotide binding	GRMZM2G041456	GO:0009941//chloroplast envelope;GO:0010319//stromule;GO:0016023//cytoplasmic membrane-bounded vesicle;GO:0016021//integral to membrane;GO:0042170//plastid membrane;GO:0005754//mitochondrial proton-transporting ATP synthase, catalytic core;GO:0045263//proton-transporting ATP synthase complex, coupling factor F(o);GO:0009535//chloroplast thylakoid membrane;GO:0010287//plastoglobule	.
GRMZM2G029519	GO:0006333//chromatin assembly or disassembly;GO:0006278//RNA-dependent DNA replication;GO:0006508//proteolysis;GO:0015074//DNA integration;GO:0006310//DNA recombination	GRMZM2G326643	GO:0003676//nucleic acid binding;GO:0003824//catalytic activity	GRMZM2G127382	GO:0005763//mitochondrial small ribosomal subunit;GO:0009570//chloroplast stroma;GO:0016020//membrane	.
GRMZM2G421493	GO:0055114//oxidation-reduction process;GO:0009257//10-formyltetrahydrofolate biosynthetic process;GO:0006730//one-carbon metabolic process;GO:0032259//methylation;GO:0006545//glycine biosynthetic process;GO:0006231//dTMP biosynthetic process	GRMZM2G423315	GO:0003676//nucleic acid binding	GRMZM2G433095	GO:0009507//chloroplast;GO:0005886//plasma membrane	.
GRMZM2G015880	GO:0009401//phosphoenolpyruvate-dependent sugar phosphotransferase system;GO:0015074//DNA integration;GO:0006310//DNA recombination	GRMZM2G015143	GO:0004559//alpha-mannosidase activity;GO:0030246//carbohydrate binding;GO:0008270//zinc ion binding	GRMZM5G847575	GO:0009507//chloroplast	.
GRMZM5G824831	GO:0006278//RNA-dependent DNA replication;GO:0015074//DNA integration	AC203280.3_FG001	GO:0003676//nucleic acid binding;GO:0000166//nucleotide binding	GRMZM2G063824	GO:0016021//integral to membrane	.
GRMZM2G046658	GO:0006200//ATP catabolic process;GO:0015074//DNA integration	GRMZM5G845677	GO:0003964//RNA-directed DNA polymerase activity;GO:0003723//RNA binding	GRMZM2G019673	GO:0005634//nucleus	.
GRMZM2G041456	GO:0010207//photosystem II assembly;GO:0015991//ATP hydrolysis coupled proton transport;GO:0009772//photosynthetic electron transport in photosystem II;GO:0042742//defense response to bacterium;GO:0009773//photosynthetic electron transport in photosystem I;GO:0015986//ATP synthesis coupled proton transport;GO:0006354//DNA-dependent transcription, elongation;GO:0009409//response to cold	GRMZM2G337766	GO:0004674//protein serine/threonine kinase activity;GO:0005524//ATP binding;GO:0004713//protein tyrosine kinase activity	GRMZM2G076896	GO:0005634//nucleus	.
GRMZM2G127382	GO:0006412//translation	GRMZM2G003368	GO:0046914//transition metal ion binding;GO:0045300//acyl-[acyl-carrier-protein] desaturase activity	GRMZM2G015419	GO:0009536//plastid	.
GRMZM2G433095	GO:0006468//protein phosphorylation	GRMZM2G109133	GO:0003676//nucleic acid binding;GO:0003824//catalytic activity	GRMZM5G895150	GO:0005730//nucleolus;GO:0022626//cytosolic ribosome;GO:0005886//plasma membrane;GO:0009507//chloroplast	.
GRMZM2G063824	GO:0055085//transmembrane transport;GO:0008643//carbohydrate transport	GRMZM2G152981	GO:0016491//oxidoreductase activity;GO:0000166//nucleotide binding;GO:0008270//zinc ion binding	GRMZM2G703749	GO:0016020//membrane;GO:0016023//cytoplasmic membrane-bounded vesicle	.
GRMZM2G019673	GO:0006310//DNA recombination;GO:0006278//RNA-dependent DNA replication;GO:0006333//chromatin assembly or disassembly;GO:0006508//proteolysis;GO:0015074//DNA integration	GRMZM2G022634	GO:0008270//zinc ion binding;GO:0005509//calcium ion binding;GO:0016757//transferase activity, transferring glycosyl groups	GRMZM2G357152	GO:0043231//intracellular membrane-bounded organelle;GO:0044425//membrane part;GO:0044444//cytoplasmic part	.
GRMZM2G076896	GO:0006355//regulation of transcription, DNA-dependent	GRMZM5G802704	GO:0015662//ATPase activity, coupled to transmembrane movement of ions, phosphorylative mechanism;GO:0019829//cation-transporting ATPase activity;GO:0005524//ATP binding;GO:0000287//magnesium ion binding;GO:0004012//phospholipid-translocating ATPase activity	GRMZM2G099010	GO:0009536//plastid	.
GRMZM2G015419	GO:0031408//oxylipin biosynthetic process;GO:0055114//oxidation-reduction process	GRMZM2G009655	GO:0004843//ubiquitin-specific protease activity;GO:0004221//ubiquitin thiolesterase activity	GRMZM2G061988	GO:0009536//plastid	.
GRMZM5G895150	GO:0006412//translation	GRMZM2G009624	GO:0003676//nucleic acid binding	GRMZM2G161242	GO:0005730//nucleolus	.
GRMZM2G357152	GO:0009793//embryo development ending in seed dormancy	GRMZM2G359822	GO:0003849//3-deoxy-7-phosphoheptulonate synthase activity	GRMZM2G377539	GO:0009941//chloroplast envelope	.
GRMZM2G099010	GO:0006725//cellular aromatic compound metabolic process	GRMZM2G067929	GO:0003968//RNA-directed RNA polymerase activity	GRMZM2G122871	GO:0005773//vacuole;GO:0005853//eukaryotic translation elongation factor 1 complex;GO:0005886//plasma membrane;GO:0005618//cell wall	.
GRMZM2G014872	GO:0015031//protein transport;GO:0006904//vesicle docking involved in exocytosis	GRMZM2G002959	GO:0003997//acyl-CoA oxidase activity	GRMZM5G852911	GO:0022627//cytosolic small ribosomal subunit;GO:0009507//chloroplast;GO:0016020//membrane	.
GRMZM2G061988	GO:0044710;GO:0015074//DNA integration	GRMZM2G029519	GO:0008907//integrase activity;GO:0003964//RNA-directed DNA polymerase activity;GO:0003677//DNA binding;GO:0003682//chromatin binding;GO:0003723//RNA binding;GO:0004190//aspartic-type endopeptidase activity	GRMZM2G013650	GO:0009536//plastid	.
GRMZM2G162158	GO:0055114//oxidation-reduction process	GRMZM2G397391	GO:0016757//transferase activity, transferring glycosyl groups	GRMZM2G173404	GO:0005634//nucleus	.
GRMZM2G028114	GO:0006278//RNA-dependent DNA replication;GO:0006508//proteolysis;GO:0006310//DNA recombination	GRMZM2G421493	GO:0004799//thymidylate synthase activity;GO:0004146//dihydrofolate reductase activity	GRMZM2G077757	GO:0005739//mitochondrion	.
GRMZM2G122871	GO:0046686//response to cadmium ion;GO:0010043//response to zinc ion;GO:0006414//translational elongation	GRMZM2G015880	GO:0003677//DNA binding;GO:0005351//sugar:hydrogen symporter activity;GO:0008270//zinc ion binding	GRMZM2G043503	GO:0016021//integral to membrane;GO:0005783//endoplasmic reticulum	.
GRMZM5G852911	GO:0000462//maturation of SSU-rRNA from tricistronic rRNA transcript (SSU-rRNA, 5.8S rRNA, LSU-rRNA);GO:0006414//translational elongation	GRMZM5G824831	GO:0003964//RNA-directed DNA polymerase activity;GO:0003723//RNA binding	GRMZM2G039214	GO:0005739//mitochondrion	.
GRMZM2G173404	GO:0006278//RNA-dependent DNA replication;GO:0015074//DNA integration	GRMZM2G046658	GO:0051536//iron-sulfur cluster binding;GO:0003676//nucleic acid binding;GO:0009055//electron carrier activity;GO:0005524//ATP binding;GO:0016887//ATPase activity	GRMZM2G451965	GO:0005576//extracellular region;GO:0005739//mitochondrion	.
GRMZM2G077757	GO:0006310//DNA recombination	GRMZM2G349274	GO:0005506//iron ion binding	GRMZM2G158911	GO:0016023//cytoplasmic membrane-bounded vesicle;GO:0016021//integral to membrane;GO:0005783//endoplasmic reticulum;GO:0009507//chloroplast	.
GRMZM2G043503	GO:0016104//triterpenoid biosynthetic process;GO:0015936//coenzyme A metabolic process;GO:0055114//oxidation-reduction process;GO:0016126//sterol biosynthetic process	GRMZM2G041456	GO:0046961//proton-transporting ATPase activity, rotational mechanism;GO:0008270//zinc ion binding;GO:0046933//hydrogen ion transporting ATP synthase activity, rotational mechanism;GO:0050897//cobalt ion binding;GO:0008289//lipid binding	GRMZM2G065205	GO:0044424//intracellular part	.
GRMZM2G118743	GO:0006310//DNA recombination;GO:0006333//chromatin assembly or disassembly;GO:0006278//RNA-dependent DNA replication;GO:0006508//proteolysis;GO:0006281//DNA repair	GRMZM2G127382	GO:0003735//structural constituent of ribosome	GRMZM2G013814	GO:0009706//chloroplast inner membrane	.
GRMZM2G039214	GO:0009401//phosphoenolpyruvate-dependent sugar phosphotransferase system;GO:0015074//DNA integration;GO:0006310//DNA recombination	GRMZM2G433095	GO:0004674//protein serine/threonine kinase activity;GO:0005524//ATP binding	GRMZM2G099909	GO:0016272//prefoldin complex;GO:0009536//plastid	.
GRMZM2G451965	GO:0030245//cellulose catabolic process	GRMZM2G460611	GO:0005488//binding	GRMZM2G047448	GO:0005634//nucleus	.
GRMZM2G156608	GO:0006139//nucleobase-containing compound metabolic process	GRMZM2G063824	GO:0005351//sugar:hydrogen symporter activity	GRMZM2G382557	GO:0016023//cytoplasmic membrane-bounded vesicle	.
GRMZM2G065205	GO:0006260//DNA replication	GRMZM2G019673	GO:0003723//RNA binding;GO:0008907//integrase activity;GO:0003964//RNA-directed DNA polymerase activity;GO:0003677//DNA binding;GO:0004190//aspartic-type endopeptidase activity;GO:0003682//chromatin binding	GRMZM2G348993	GO:0016021//integral to membrane	.
GRMZM2G110572	GO:0006468//protein phosphorylation;GO:0006355//regulation of transcription, DNA-dependent;GO:0007165//signal transduction	GRMZM2G076896	GO:0003700//sequence-specific DNA binding transcription factor activity;GO:0003677//DNA binding	GRMZM2G093449	GO:0005739//mitochondrion	.
GRMZM2G099909	GO:0006457//protein folding	GRMZM2G015419	GO:0005506//iron ion binding;GO:0016165//lipoxygenase activity	GRMZM2G424181	GO:0009536//plastid	.
GRMZM2G047448	GO:0080166//stomium development;GO:0009827//plant-type cell wall modification;GO:0010093//specification of floral organ identity;GO:0006355//regulation of transcription, DNA-dependent;GO:0010492//maintenance of shoot apical meristem identity;GO:0009860//pollen tube growth;GO:0048440//carpel development	GRMZM2G125867	GO:0008270//zinc ion binding;GO:0016874//ligase activity	GRMZM2G081977	GO:0005886//plasma membrane;GO:0005634//nucleus	.
GRMZM2G348993	GO:0055085//transmembrane transport	GRMZM5G895150	GO:0003735//structural constituent of ribosome;GO:0003723//RNA binding	GRMZM2G007146	GO:0016020//membrane	.
GRMZM2G301294	GO:0006282//regulation of DNA repair	GRMZM2G164308	GO:0005488//binding	GRMZM2G431157	GO:0005622//intracellular	.
GRMZM2G081977	GO:0010087//phloem or xylem histogenesis;GO:0010305//leaf vascular tissue pattern formation;GO:0009734//auxin mediated signaling pathway	GRMZM2G703749	GO:0008270//zinc ion binding	GRMZM2G119249	GO:0009536//plastid	.
GRMZM2G130332	GO:0006200//ATP catabolic process;GO:0015074//DNA integration	GRMZM2G165506	GO:0003676//nucleic acid binding	GRMZM2G376727	GO:0044464//cell part	.
GRMZM2G431157	GO:0044763;GO:0048856//anatomical structure development;GO:0016043//cellular component organization	GRMZM2G099010	GO:0016787//hydrolase activity	GRMZM2G138419	GO:0005643//nuclear pore;GO:0009507//chloroplast	.
GRMZM2G138419	GO:0006913//nucleocytoplasmic transport;GO:0006886//intracellular protein transport	GRMZM2G061988	GO:0003676//nucleic acid binding;GO:0016491//oxidoreductase activity	GRMZM2G326560	GO:0042720//mitochondrial inner membrane peptidase complex	.
GRMZM2G326560	GO:0006627//protein processing involved in protein targeting to mitochondrion;GO:0006508//proteolysis	GRMZM2G162158	GO:0016702//oxidoreductase activity, acting on single donors with incorporation of molecular oxygen, incorporation of two atoms of oxygen;GO:0016706//oxidoreductase activity, acting on paired donors, with incorporation or reduction of molecular oxygen, 2-oxoglutarate as one donor, and incorporation of one atom each of oxygen into both donors	GRMZM2G157929	GO:0016023//cytoplasmic membrane-bounded vesicle	.
GRMZM2G157929	GO:0055114//oxidation-reduction process	GRMZM2G161242	GO:0003676//nucleic acid binding;GO:0000166//nucleotide binding;GO:0008270//zinc ion binding	GRMZM2G027522	GO:0005576//extracellular region	.
GRMZM2G056039	GO:0006950//response to stress;GO:0055114//oxidation-reduction process	GRMZM2G028114	GO:0003964//RNA-directed DNA polymerase activity;GO:0003677//DNA binding;GO:0003723//RNA binding;GO:0004190//aspartic-type endopeptidase activity	GRMZM2G092652	GO:0005829//cytosol;GO:0000151//ubiquitin ligase complex;GO:0005634//nucleus	.
GRMZM2G027522	GO:0001709//cell fate determination;GO:0048653//anther development;GO:0009408//response to heat	GRMZM2G377539	GO:0016772//transferase activity, transferring phosphorus-containing groups	GRMZM2G403620	GO:0005730//nucleolus;GO:0000793//condensed chromosome;GO:0005739//mitochondrion	.
GRMZM2G092652	GO:0006310//DNA recombination;GO:0031348//negative regulation of defense response;GO:0009908//flower development;GO:0048586//regulation of long-day photoperiodism, flowering;GO:0016567//protein ubiquitination;GO:0043069//negative regulation of programmed cell death;GO:0015074//DNA integration	GRMZM2G122871	GO:0003746//translation elongation factor activity;GO:0005507//copper ion binding	GRMZM2G144282	GO:0016020//membrane	.
GRMZM2G446047	GO:0048235//pollen sperm cell differentiation	GRMZM5G852911	GO:0019843//rRNA binding;GO:0003735//structural constituent of ribosome	AC210816.3_FG006	GO:0009536//plastid	.
GRMZM2G403620	GO:0009615//response to virus;GO:0009739//response to gibberellin stimulus;GO:0009944//polarity specification of adaxial/abaxial axis;GO:0006355//regulation of transcription, DNA-dependent;GO:0009651//response to salt stress;GO:0009753//response to jasmonic acid stimulus;GO:0050832//defense response to fungus;GO:0042742//defense response to bacterium;GO:0008356//asymmetric cell division;GO:000975…	GRMZM2G173404	GO:0003964//RNA-directed DNA polymerase activity;GO:0003723//RNA binding	AC210816.3_FG007	GO:0009526//plastid envelope;GO:0044434	.
GRMZM2G336824	GO:0032259//methylation	GRMZM2G077757	GO:0003677//DNA binding	GRMZM2G137440	GO:0016023//cytoplasmic membrane-bounded vesicle	.
GRMZM2G144282	GO:0006413//translational initiation	GRMZM2G043503	GO:0004420//hydroxymethylglutaryl-CoA reductase (NADPH) activity;GO:0050661//NADP binding;GO:0042282//hydroxymethylglutaryl-CoA reductase activity	GRMZM2G074393	GO:0009535//chloroplast thylakoid membrane	.
GRMZM2G179325	GO:0006355//regulation of transcription, DNA-dependent	GRMZM2G118743	GO:0017111//nucleoside-triphosphatase activity;GO:0000166//nucleotide binding;GO:0003964//RNA-directed DNA polymerase activity;GO:0008907//integrase activity;GO:0003904//deoxyribodipyrimidine photo-lyase activity;GO:0003677//DNA binding;GO:0004190//aspartic-type endopeptidase activity;GO:0003723//RNA binding;GO:0003682//chromatin binding	GRMZM2G085909	GO:0009536//plastid	.
GRMZM2G399325	GO:0015074//DNA integration	GRMZM2G039214	GO:0003677//DNA binding;GO:0005351//sugar:hydrogen symporter activity;GO:0008270//zinc ion binding	GRMZM2G417410	GO:0005739//mitochondrion	.
AC210816.3_FG007	GO:0050896//response to stimulus;GO:0044237//cellular metabolic process	GRMZM2G451965	GO:0008810//cellulase activity	GRMZM2G109680	GO:0005634//nucleus;GO:0005739//mitochondrion;GO:0009536//plastid	.
GRMZM2G074393	GO:0080167//response to karrikin	GRMZM2G156608	GO:0017111//nucleoside-triphosphatase activity;GO:0000166//nucleotide binding	GRMZM2G480451	GO:0009505//plant-type cell wall;GO:0016020//membrane	.
GRMZM2G086887	GO:0006139//nucleobase-containing compound metabolic process	GRMZM2G065205	GO:0017111//nucleoside-triphosphatase activity;GO:0000166//nucleotide binding	GRMZM2G546081	GO:0005789//endoplasmic reticulum membrane;GO:0005634//nucleus	.
GRMZM2G085909	GO:0006457//protein folding;GO:0046686//response to cadmium ion	GRMZM2G110572	GO:0004674//protein serine/threonine kinase activity;GO:0004871//signal transducer activity;GO:0005524//ATP binding	GRMZM2G039112	GO:0005634//nucleus	.
GRMZM2G417410	GO:0009401//phosphoenolpyruvate-dependent sugar phosphotransferase system;GO:0015074//DNA integration;GO:0006310//DNA recombination	GRMZM2G099909	GO:0005488//binding	GRMZM2G039186	GO:0016020//membrane	.
GRMZM2G081151	GO:0015074//DNA integration	GRMZM2G047448	GO:0005515//protein binding;GO:0043565//sequence-specific DNA binding;GO:0003700//sequence-specific DNA binding transcription factor activity	GRMZM2G129146	GO:0016023//cytoplasmic membrane-bounded vesicle	.
GRMZM2G132450	GO:0055114//oxidation-reduction process	GRMZM2G382557	GO:0016788//hydrolase activity, acting on ester bonds	GRMZM2G443525	GO:0048046//apoplast	.
AF546187.1_FG011	GO:0055114//oxidation-reduction process	GRMZM2G166166	GO:0005507//copper ion binding	GRMZM2G329655	GO:0005634//nucleus	.
GRMZM2G546081	GO:0006355//regulation of transcription, DNA-dependent;GO:0006970//response to osmotic stress;GO:0009737//response to abscisic acid stimulus;GO:0009832//plant-type cell wall biogenesis;GO:0006487//protein N-linked glycosylation	GRMZM2G081977	GO:0035091//phosphatidylinositol binding	AC211707.4_FG003	GO:0009536//plastid	.
GRMZM2G039112	GO:0006355//regulation of transcription, DNA-dependent	GRMZM2G130332	GO:0051536//iron-sulfur cluster binding;GO:0003676//nucleic acid binding;GO:0009055//electron carrier activity;GO:0005524//ATP binding;GO:0016887//ATPase activity	GRMZM2G522066	GO:0005634//nucleus	.
GRMZM2G129146	GO:0006508//proteolysis	GRMZM2G431157	GO:0008270//zinc ion binding;GO:0003676//nucleic acid binding	GRMZM2G360626	GO:0005739//mitochondrion	.
GRMZM2G137293	GO:0009987//cellular process;GO:0008152//metabolic process	GRMZM2G119249	GO:0016740//transferase activity	GRMZM2G038893	GO:0016023//cytoplasmic membrane-bounded vesicle	.
GRMZM2G443525	GO:0009414//response to water deprivation;GO:0006952//defense response;GO:0051707//response to other organism;GO:0080167//response to karrikin	GRMZM2G138419	GO:0008565//protein transporter activity	GRMZM2G038922	GO:0009507//chloroplast	.
GRMZM2G329655	GO:0044763	GRMZM5G847387	GO:0016301//kinase activity	GRMZM5G845076	GO:0005739//mitochondrion	.
GRMZM2G522066	GO:0006355//regulation of transcription, DNA-dependent	GRMZM2G307084	GO:0005524//ATP binding;GO:0004386//helicase activity	GRMZM2G130034	GO:0016023//cytoplasmic membrane-bounded vesicle;GO:0005783//endoplasmic reticulum;GO:0009536//plastid	.
GRMZM2G031825	GO:0006750//glutathione biosynthetic process	GRMZM2G326560	GO:0008236//serine-type peptidase activity	GRMZM2G361611	GO:0009536//plastid	.
GRMZM2G003595	GO:0015074//DNA integration;GO:0006310//DNA recombination	GRMZM2G157929	GO:0005507//copper ion binding;GO:0016491//oxidoreductase activity	GRMZM2G019926	GO:0005739//mitochondrion;GO:0022626//cytosolic ribosome	.
GRMZM2G035490	GO:0043086//negative regulation of catalytic activity	GRMZM2G056039	GO:0032440//2-alkenal reductase [NAD(P)] activity;GO:0005524//ATP binding	GRMZM2G071987	GO:0009507//chloroplast	.
GRMZM2G038893	GO:0006468//protein phosphorylation	GRMZM2G027522	GO:0005515//protein binding	GRMZM2G116714	GO:0005829//cytosol;GO:0005777//peroxisome;GO:0009506//plasmodesma;GO:0005783//endoplasmic reticulum	.
GRMZM2G038922	GO:0009107//lipoate biosynthetic process;GO:0019243//methylglyoxal catabolic process to D-lactate;GO:0006464//cellular protein modification process	GRMZM2G092652	GO:0008270//zinc ion binding;GO:0003677//DNA binding;GO:0004842//ubiquitin-protein ligase activity;GO:0005515//protein binding	GRMZM2G370275	GO:0043231//intracellular membrane-bounded organelle;GO:0044444//cytoplasmic part	.
GRMZM2G017405	GO:0015074//DNA integration	GRMZM2G403620	GO:0003677//DNA binding;GO:0042803//protein homodimerization activity;GO:0003682//chromatin binding	GRMZM2G361842	GO:0016602//CCAAT-binding factor complex	.
GRMZM5G845076	GO:0016226//iron-sulfur cluster assembly	GRMZM2G336824	GO:0008171//O-methyltransferase activity;GO:0046983//protein dimerization activity	AC207389.3_FG004	GO:0016023//cytoplasmic membrane-bounded vesicle	.
GRMZM2G130034	GO:0008152//metabolic process	GRMZM2G144282	GO:0003743//translation initiation factor activity	GRMZM2G047835	GO:0016021//integral to membrane	.
GRMZM2G130374	GO:0006355//regulation of transcription, DNA-dependent	GRMZM2G150683	GO:0005488//binding	GRMZM2G088375	GO:0009941//chloroplast envelope	.
GRMZM2G309899	GO:0015074//DNA integration	GRMZM2G399325	GO:0003676//nucleic acid binding	GRMZM2G088565	GO:0009941//chloroplast envelope	.
GRMZM2G361611	GO:0006355//regulation of transcription, DNA-dependent	AC210816.3_FG007	GO:0016301//kinase activity	GRMZM2G028900	GO:0005829//cytosol	.
GRMZM2G019926	GO:0006552//leucine catabolic process	GRMZM2G358076	GO:0003723//RNA binding	GRMZM2G008250	GO:0016602//CCAAT-binding factor complex	.
GRMZM2G071987	GO:0019252//starch biosynthetic process;GO:0055114//oxidation-reduction process	GRMZM2G086887	GO:0017111//nucleoside-triphosphatase activity;GO:0000166//nucleotide binding	GRMZM2G090379	GO:0005739//mitochondrion	.
GRMZM2G116714	GO:0016558//protein import into peroxisome matrix;GO:0009640//photomorphogenesis;GO:0044265//cellular macromolecule catabolic process;GO:0006891//intra-Golgi vesicle-mediated transport;GO:0006869//lipid transport;GO:0006635//fatty acid beta-oxidation;GO:0006888//ER to Golgi vesicle-mediated transport;GO:0010351//lithium ion transport	GRMZM2G085909	GO:0005524//ATP binding;GO:0051082//unfolded protein binding	GRMZM2G091278	GO:0016020//membrane;GO:0016023//cytoplasmic membrane-bounded vesicle	.
GRMZM2G061950	GO:0009414//response to water deprivation;GO:0009651//response to salt stress;GO:0009639//response to red or far red light;GO:0009409//response to cold;GO:0009408//response to heat	GRMZM2G417410	GO:0003677//DNA binding;GO:0005351//sugar:hydrogen symporter activity;GO:0008270//zinc ion binding	GRMZM2G168314	GO:0000439//core TFIIH complex	.
GRMZM2G370275	GO:0050896//response to stimulus;GO:0006006//glucose metabolic process;GO:0044237//cellular metabolic process	GRMZM2G480451	GO:0016798//hydrolase activity, acting on glycosyl bonds	GRMZM2G141955	GO:0005634//nucleus	.
GRMZM5G836977	GO:0008152//metabolic process	GRMZM2G429807	GO:0005516//calmodulin binding	GRMZM2G703826	GO:0009941//chloroplast envelope	.
GRMZM2G361842	GO:0048510//regulation of timing of transition from vegetative to reproductive phase;GO:0006355//regulation of transcription, DNA-dependent	GRMZM2G081151	GO:0003676//nucleic acid binding	GRMZM2G006853	GO:0005576//extracellular region;GO:0016023//cytoplasmic membrane-bounded vesicle	.
GRMZM2G047835	GO:0006812//cation transport;GO:0055085//transmembrane transport	GRMZM2G130755	GO:0046872//metal ion binding;GO:0016491//oxidoreductase activity	GRMZM2G381453	GO:0016021//integral to membrane	.
GRMZM2G088565	GO:0048868//pollen tube development;GO:0055114//oxidation-reduction process;GO:0006096//glycolysis	GRMZM2G132450	GO:0020037//heme binding;GO:0016705//oxidoreductase activity, acting on paired donors, with incorporation or reduction of molecular oxygen;GO:0004497//monooxygenase activity;GO:0005506//iron ion binding;GO:0009055//electron carrier activity	GRMZM2G080603	GO:0005618//cell wall;GO:0005777//peroxisome;GO:0005730//nucleolus;GO:0009507//chloroplast;GO:0005886//plasma membrane	.
GRMZM2G164672	GO:0009058//biosynthetic process	AF546187.1_FG011	GO:0020037//heme binding;GO:0016705//oxidoreductase activity, acting on paired donors, with incorporation or reduction of molecular oxygen;GO:0004497//monooxygenase activity;GO:0005506//iron ion binding;GO:0009055//electron carrier activity	GRMZM2G027451	GO:0005730//nucleolus;GO:0009941//chloroplast envelope;GO:0005773//vacuole;GO:0022625//cytosolic large ribosomal subunit;GO:0005886//plasma membrane	.
GRMZM2G028900	GO:0006184//GTP catabolic process;GO:0042254//ribosome biogenesis	GRMZM2G546081	GO:0003677//DNA binding;GO:0003700//sequence-specific DNA binding transcription factor activity;GO:0016757//transferase activity, transferring glycosyl groups	GRMZM2G138676	GO:0005886//plasma membrane;GO:0005829//cytosol	.
GRMZM2G008250	GO:0006355//regulation of transcription, DNA-dependent	GRMZM2G039112	GO:0003700//sequence-specific DNA binding transcription factor activity;GO:0003677//DNA binding	GRMZM2G175321	GO:0005886//plasma membrane;GO:0016021//integral to membrane	.
GRMZM2G090379	GO:0006950//response to stress	GRMZM2G129146	GO:0003677//DNA binding;GO:0004190//aspartic-type endopeptidase activity	GRMZM2G067162	GO:0005802//trans-Golgi network;GO:0016020//membrane;GO:0005794//Golgi apparatus;GO:0005768//endosome;GO:0005739//mitochondrion	.
GRMZM2G018030	GO:0006259//DNA metabolic process	GRMZM2G137293	GO:1901363;GO:0097159//organic cyclic compound binding;GO:0003824//catalytic activity	GRMZM5G893912	GO:0005783//endoplasmic reticulum;GO:0005739//mitochondrion	.
GRMZM2G168314	GO:0006289//nucleotide-excision repair;GO:0006355//regulation of transcription, DNA-dependent	GRMZM2G443525	GO:0043531//ADP binding	GRMZM2G423476	GO:0005794//Golgi apparatus;GO:0005886//plasma membrane	.
GRMZM2G381453	GO:0055085//transmembrane transport	AC211707.4_FG003	GO:0003677//DNA binding	AC195785.3_FG004	GO:0016023//cytoplasmic membrane-bounded vesicle	.
GRMZM2G475014	GO:0006355//regulation of transcription, DNA-dependent	GRMZM2G522066	GO:0003677//DNA binding	GRMZM2G098494	GO:0044464//cell part;GO:0016020//membrane	.
GRMZM2G080603	GO:0010501//RNA secondary structure unwinding;GO:0032508//DNA duplex unwinding;GO:0009651//response to salt stress;GO:0009409//response to cold;GO:0045087//innate immune response;GO:0010119//regulation of stomatal movement;GO:0007623//circadian rhythm;GO:0010228//vegetative to reproductive phase transition of meristem;GO:0009737//response to abscisic acid stimulus;GO:0016310//phosphorylation;GO:0…	GRMZM2G031825	GO:0004416//hydroxyacylglutathione hydrolase activity;GO:0008270//zinc ion binding	GRMZM2G180879	GO:0009536//plastid;GO:0005739//mitochondrion	.
GRMZM2G027451	GO:0006412//translation;GO:0071493//cellular response to UV-B;GO:0032502//developmental process	GRMZM2G003595	GO:0003677//DNA binding;GO:0008270//zinc ion binding	GRMZM2G110135	GO:0005634//nucleus	.
GRMZM2G138676	GO:0006972//hyperosmotic response;GO:0006468//protein phosphorylation;GO:0009651//response to salt stress	GRMZM2G035490	GO:0030599//pectinesterase activity;GO:0004857//enzyme inhibitor activity	GRMZM2G361362	GO:0044434	.
GRMZM2G175321	GO:0015800//acidic amino acid transport;GO:0015804//neutral amino acid transport;GO:0043090//amino acid import;GO:0080167//response to karrikin	GRMZM2G038893	GO:0030247//polysaccharide binding;GO:0005524//ATP binding;GO:0004674//protein serine/threonine kinase activity	GRMZM2G164062	GO:0005634//nucleus	.
GRMZM5G893912	GO:0009737//response to abscisic acid stimulus;GO:0051301//cell division	GRMZM2G038922	GO:0017118//lipoyltransferase activity;GO:0016874//ligase activity;GO:0016415//octanoyltransferase activity	GRMZM2G050177	GO:0009506//plasmodesma;GO:0009507//chloroplast	.
GRMZM2G423476	GO:0006857//oligopeptide transport;GO:0016051//carbohydrate biosynthetic process	GRMZM2G017405	GO:0003676//nucleic acid binding	GRMZM2G090747	GO:0005829//cytosol;GO:0009331//glycerol-3-phosphate dehydrogenase complex	.
AC195785.3_FG004	GO:0006468//protein phosphorylation	GRMZM2G069454	GO:0005509//calcium ion binding	GRMZM5G878073	GO:0009535//chloroplast thylakoid membrane;GO:0005886//plasma membrane	.
GRMZM2G098494	GO:0055085//transmembrane transport;GO:0000302//response to reactive oxygen species;GO:0010351//lithium ion transport	GRMZM5G845076	GO:0005506//iron ion binding;GO:0051536//iron-sulfur cluster binding	GRMZM5G877110	GO:0030096;GO:0016021//integral to membrane;GO:0009539//photosystem II reaction center;GO:0009535//chloroplast thylakoid membrane;GO:0009654//oxygen evolving complex	.
GRMZM2G110135	GO:0009753//response to jasmonic acid stimulus;GO:0042335//cuticle development;GO:0009739//response to gibberellin stimulus;GO:0016049//cell growth;GO:0080091//regulation of raffinose metabolic process;GO:0009651//response to salt stress;GO:0009751//response to salicylic acid stimulus;GO:0000902//cell morphogenesis;GO:0009733//response to auxin stimulus;GO:0010200//response to chitin;GO:0009737//…	GRMZM2G130034	GO:0016813//hydrolase activity, acting on carbon-nitrogen (but not peptide) bonds, in linear amidines	GRMZM2G118919	GO:0016021//integral to membrane	.
GRMZM2G361362	GO:0010035//response to inorganic substance;GO:0009628//response to abiotic stimulus;GO:1901700;GO:0006950//response to stress	GRMZM2G130374	GO:0003700//sequence-specific DNA binding transcription factor activity;GO:0043565//sequence-specific DNA binding	AC194380.3_FG008	GO:0005634//nucleus;GO:0080008//Cul4-RING ubiquitin ligase complex	.
GRMZM2G164062	GO:0006284//base-excision repair	GRMZM2G309899	GO:0003676//nucleic acid binding;GO:0008270//zinc ion binding;GO:0003824//catalytic activity	GRMZM2G086489	GO:0005789//endoplasmic reticulum membrane	.
GRMZM2G152555	GO:0055085//transmembrane transport;GO:0006857//oligopeptide transport	GRMZM2G361611	GO:0003700//sequence-specific DNA binding transcription factor activity;GO:0043565//sequence-specific DNA binding	AC208564.3_FG004	GO:0005634//nucleus	.
GRMZM2G050177	GO:0009409//response to cold;GO:0006979//response to oxidative stress;GO:0034484//raffinose catabolic process;GO:0080167//response to karrikin	GRMZM2G180195	GO:0046872//metal ion binding	GRMZM2G059012	GO:0016023//cytoplasmic membrane-bounded vesicle	.
GRMZM2G351599	GO:0006259//DNA metabolic process	GRMZM2G019926	GO:0050897//cobalt ion binding;GO:0005524//ATP binding;GO:0004075//biotin carboxylase activity;GO:0004485//methylcrotonoyl-CoA carboxylase activity	GRMZM2G059129	GO:0043231//intracellular membrane-bounded organelle;GO:0044444//cytoplasmic part;GO:0005886//plasma membrane	.
GRMZM2G090747	GO:0005975//carbohydrate metabolic process;GO:0046168//glycerol-3-phosphate catabolic process;GO:0055114//oxidation-reduction process	GRMZM2G071987	GO:0016491//oxidoreductase activity;GO:0000166//nucleotide binding	GRMZM2G083755	GO:0005739//mitochondrion	.
GRMZM5G878073	GO:0006810//transport;GO:0019684//photosynthesis, light reaction;GO:0006120//mitochondrial electron transport, NADH to ubiquinone	GRMZM2G116714	GO:0008270//zinc ion binding	GRMZM2G180422	GO:0005576//extracellular region;GO:0016023//cytoplasmic membrane-bounded vesicle;GO:0009506//plasmodesma;GO:0005886//plasma membrane	.
GRMZM5G877110	GO:0009767//photosynthetic electron transport chain;GO:0006354//DNA-dependent transcription, elongation;GO:0009769//photosynthesis, light harvesting in photosystem II	GRMZM2G061950	GO:0005544//calcium-dependent phospholipid binding;GO:0005509//calcium ion binding	GRMZM5G854901	GO:0005739//mitochondrion;GO:0009507//chloroplast	.
GRMZM2G118919	GO:0070588//calcium ion transmembrane transport	AC206999.1_FG002	GO:0008270//zinc ion binding	GRMZM2G414496	GO:0043231//intracellular membrane-bounded organelle;GO:0005856//cytoskeleton	.
GRMZM2G079949	GO:0008152//metabolic process	GRMZM2G370275	GO:0003824//catalytic activity	AC234203.1_FG010	GO:0009536//plastid	.
AC194380.3_FG008	GO:0009793//embryo development ending in seed dormancy;GO:0048366//leaf development;GO:0009908//flower development	GRMZM2G361842	GO:0003677//DNA binding;GO:0003700//sequence-specific DNA binding transcription factor activity	GRMZM2G055992	GO:0005886//plasma membrane;GO:0005634//nucleus	.
GRMZM2G391288	GO:0009987//cellular process	AC207389.3_FG004	GO:0005488//binding;GO:0016301//kinase activity	GRMZM2G088627	GO:0005773//vacuole;GO:0005783//endoplasmic reticulum;GO:0005794//Golgi apparatus	.
GRMZM2G086489	GO:0055114//oxidation-reduction process	GRMZM2G176047	GO:0003676//nucleic acid binding	GRMZM2G176604	GO:0005886//plasma membrane	.
AC208564.3_FG004	GO:0006355//regulation of transcription, DNA-dependent	GRMZM2G047835	GO:0015299//solute:hydrogen antiporter activity	GRMZM2G016079	GO:0005634//nucleus	.
GRMZM2G059012	GO:0006468//protein phosphorylation	GRMZM2G088375	GO:0016772//transferase activity, transferring phosphorus-containing groups	GRMZM2G169820	GO:0009536//plastid;GO:0005634//nucleus	.
GRMZM2G055320	GO:0009698//phenylpropanoid metabolic process	GRMZM2G088565	GO:0004739//pyruvate dehydrogenase (acetyl-transferring) activity;GO:0008270//zinc ion binding	GRMZM2G149480	GO:0016021//integral to membrane	.
GRMZM2G059129	GO:0006629//lipid metabolic process;GO:0010053//root epidermal cell differentiation;GO:0006071//glycerol metabolic process;GO:0000902//cell morphogenesis;GO:0048468//cell development	GRMZM2G164672	GO:0016779//nucleotidyltransferase activity	GRMZM2G006293	GO:0005840//ribosome;GO:0005634//nucleus	.
GRMZM2G083755	GO:0009060//aerobic respiration;GO:0016226//iron-sulfur cluster assembly;GO:0042542//response to hydrogen peroxide	GRMZM2G028900	GO:0003924//GTPase activity;GO:0005525//GTP binding	AC197246.3_FG001	GO:0005802//trans-Golgi network;GO:0005829//cytosol;GO:0005795//Golgi stack;GO:0005798//Golgi-associated vesicle;GO:0005886//plasma membrane	.
GRMZM2G020478	GO:0006468//protein phosphorylation	GRMZM2G008250	GO:0003677//DNA binding;GO:0003700//sequence-specific DNA binding transcription factor activity	GRMZM2G179354	GO:0009505//plant-type cell wall;GO:0016023//cytoplasmic membrane-bounded vesicle	.
GRMZM2G132763	GO:0006468//protein phosphorylation	GRMZM2G091278	GO:0008375//acetylglucosaminyltransferase activity	GRMZM2G407249	GO:0005829//cytosol;GO:0005635//nuclear envelope;GO:0005886//plasma membrane	.
GRMZM5G841893	GO:0055114//oxidation-reduction process	GRMZM2G018030	GO:0003676//nucleic acid binding	GRMZM2G136534	GO:0016023//cytoplasmic membrane-bounded vesicle	.
GRMZM5G854901	GO:0001510//RNA methylation;GO:0006396//RNA processing;GO:0016114//terpenoid biosynthetic process;GO:0006995//cellular response to nitrogen starvation	GRMZM2G141955	GO:0046872//metal ion binding	GRMZM2G042047	GO:0005618//cell wall;GO:0000786//nucleosome;GO:0005730//nucleolus	.
GRMZM2G377595	GO:0090305//nucleic acid phosphodiester bond hydrolysis;GO:0050832//defense response to fungus	GRMZM2G381453	GO:0022857//transmembrane transporter activity	GRMZM2G068657	GO:0016020//membrane	.
GRMZM2G414496	GO:0030833//regulation of actin filament polymerization	GRMZM2G475014	GO:0003677//DNA binding	GRMZM2G317770	GO:0016023//cytoplasmic membrane-bounded vesicle;GO:0005886//plasma membrane	.
GRMZM2G007681	GO:0006351//transcription, DNA-dependent;GO:0009308//amine metabolic process	GRMZM2G080603	GO:0003690//double-stranded DNA binding;GO:0000166//nucleotide binding;GO:0016301//kinase activity;GO:0003697//single-stranded DNA binding	AC206989.4_FG002	GO:0005739//mitochondrion	.
GRMZM2G430522	GO:0006355//regulation of transcription, DNA-dependent	GRMZM2G027451	GO:0003735//structural constituent of ribosome	GRMZM2G077320	GO:0009536//plastid	.
GRMZM2G055992	GO:0010162//seed dormancy process;GO:0009740//gibberellic acid mediated signaling pathway	GRMZM2G400268	GO:0008270//zinc ion binding	GRMZM2G175856	GO:0005634//nucleus	.
GRMZM2G088627	GO:0009086//methionine biosynthetic process;GO:0006508//proteolysis;GO:0000394//RNA splicing, via endonucleolytic cleavage and ligation;GO:0010043//response to zinc ion;GO:0019344//cysteine biosynthetic process	GRMZM2G138676	GO:0005524//ATP binding;GO:0004674//protein serine/threonine kinase activity	AC206030.4_FG001	GO:0016020//membrane	.
GRMZM2G009117	GO:0030001//metal ion transport	GRMZM2G175321	GO:0015175//neutral amino acid transmembrane transporter activity;GO:0015172//acidic amino acid transmembrane transporter activity;GO:0005275//amine transmembrane transporter activity	GRMZM2G079956	GO:0005739//mitochondrion	.
GRMZM2G176604	GO:0006468//protein phosphorylation	GRMZM2G067162	GO:0008375//acetylglucosaminyltransferase activity	GRMZM2G164909	GO:0005634//nucleus	.
GRMZM2G016079	GO:0006355//regulation of transcription, DNA-dependent	GRMZM2G005126	GO:0008270//zinc ion binding;GO:0003676//nucleic acid binding	GRMZM2G351074	GO:0005886//plasma membrane	.
GRMZM2G169820	GO:0006355//regulation of transcription, DNA-dependent;GO:0015074//DNA integration;GO:0009734//auxin mediated signaling pathway	GRMZM5G893912	GO:0005524//ATP binding;GO:0017111//nucleoside-triphosphatase activity	GRMZM2G001803	GO:0016020//membrane	.
GRMZM2G149480	GO:0055085//transmembrane transport	GRMZM2G423476	GO:0008375//acetylglucosaminyltransferase activity	GRMZM2G076723	GO:0005773//vacuole;GO:0005886//plasma membrane	.
GRMZM2G006293	GO:0006412//translation	AC195785.3_FG004	GO:0005524//ATP binding;GO:0004674//protein serine/threonine kinase activity	GRMZM2G113191	GO:0016023//cytoplasmic membrane-bounded vesicle	.
AC197246.3_FG001	GO:0006913//nucleocytoplasmic transport;GO:0048219//inter-Golgi cisterna vesicle-mediated transport;GO:0006184//GTP catabolic process;GO:0006886//intracellular protein transport;GO:0007264//small GTPase mediated signal transduction;GO:0009408//response to heat	GRMZM2G098494	GO:0015299//solute:hydrogen antiporter activity	GRMZM2G117250	GO:0009536//plastid	.
GRMZM2G032531	GO:0009746;GO:0006529//asparagine biosynthetic process	GRMZM2G180879	GO:0046872//metal ion binding	GRMZM2G478417	GO:0005634//nucleus	.
GRMZM2G179354	GO:0005975//carbohydrate metabolic process;GO:0009793//embryo development ending in seed dormancy;GO:0010584//pollen exine formation	GRMZM2G023906	GO:0097159//organic cyclic compound binding;GO:1901363	GRMZM2G369472	GO:0005634//nucleus	.
GRMZM2G114904	GO:0015074//DNA integration	GRMZM2G110135	GO:0003677//DNA binding;GO:0003700//sequence-specific DNA binding transcription factor activity;GO:0003682//chromatin binding	GRMZM5G862799	GO:0009536//plastid	.
GRMZM2G407249	GO:0010363//regulation of plant-type hypersensitive response;GO:0015802//basic amino acid transport;GO:0006606//protein import into nucleus;GO:0015696//ammonium transport;GO:0043090//amino acid import;GO:0006862//nucleotide transport;GO:0006612//protein targeting to membrane;GO:0006944//cellular membrane fusion;GO:0043069//negative regulation of programmed cell death;GO:0006888//ER to Golgi vesic…	GRMZM2G169449	GO:0008270//zinc ion binding	GRMZM2G003057	GO:0005739//mitochondrion	.
GRMZM2G136534	GO:0006979//response to oxidative stress;GO:0055114//oxidation-reduction process	GRMZM2G361362	GO:0005488//binding	GRMZM2G419024	GO:0009507//chloroplast;GO:0005634//nucleus	.
GRMZM2G042047	GO:0009294//DNA mediated transformation;GO:0009611//response to wounding;GO:0009617//response to bacterium;GO:0006334//nucleosome assembly	GRMZM2G164062	GO:0008725//DNA-3-methyladenine glycosylase activity	GRMZM2G165011	GO:0005694//chromosome;GO:0005634//nucleus	.
GRMZM2G064962	GO:0006071//glycerol metabolic process;GO:0006629//lipid metabolic process	GRMZM2G050177	GO:0052692//raffinose alpha-galactosidase activity;GO:0047274//galactinol-sucrose galactosyltransferase activity	GRMZM2G315375	GO:0016021//integral to membrane	.
GRMZM2G317770	GO:0006468//protein phosphorylation;GO:0035556//intracellular signal transduction;GO:0032491//detection of molecule of fungal origin;GO:0010200//response to chitin;GO:0009817//defense response to fungus, incompatible interaction	GRMZM2G351599	GO:0003676//nucleic acid binding;GO:0003824//catalytic activity	GRMZM2G090115	GO:0009507//chloroplast;GO:0005618//cell wall;GO:0005874//microtubule;GO:0005886//plasma membrane	.
GRMZM2G020799	GO:0006355//regulation of transcription, DNA-dependent	GRMZM2G090747	GO:0051287//NAD binding;GO:0004367//glycerol-3-phosphate dehydrogenase [NAD+] activity	GRMZM2G030511	GO:0016592//mediator complex	.
GRMZM2G175280	GO:0006355//regulation of transcription, DNA-dependent	GRMZM5G878073	GO:0048038//quinone binding;GO:0008137//NADH dehydrogenase (ubiquinone) activity;GO:0051539//4 iron, 4 sulfur cluster binding;GO:0005506//iron ion binding	GRMZM2G052461	GO:0016021//integral to membrane;GO:0005886//plasma membrane	.
GRMZM2G175856	GO:0006355//regulation of transcription, DNA-dependent	GRMZM5G877110	GO:0009055//electron carrier activity;GO:0020037//heme binding;GO:0005506//iron ion binding	AC234528.1_FG005	GO:0005829//cytosol;GO:0009570//chloroplast stroma	.
AC206030.4_FG001	GO:0006855//drug transmembrane transport	GRMZM2G118919	GO:0005388//calcium-transporting ATPase activity;GO:0005516//calmodulin binding;GO:0046872//metal ion binding;GO:0005524//ATP binding	GRMZM2G123459	GO:0005737//cytoplasm;GO:0005634//nucleus	.
GRMZM2G164909	GO:0006950//response to stress;GO:0006355//regulation of transcription, DNA-dependent	GRMZM2G079949	GO:0016787//hydrolase activity	GRMZM2G167836	GO:0005768//endosome;GO:0016023//cytoplasmic membrane-bounded vesicle;GO:0031201//SNARE complex	.
GRMZM2G351074	GO:0006468//protein phosphorylation	GRMZM2G392320	GO:0008270//zinc ion binding	GRMZM2G144982	GO:0009535//chloroplast thylakoid membrane;GO:0005739//mitochondrion	.
GRMZM2G017110	GO:0006536//glutamate metabolic process	GRMZM2G391288	GO:0005488//binding;GO:0004672//protein kinase activity	GRMZM2G144978	GO:0005739//mitochondrion	.
GRMZM2G001803	GO:0030001//metal ion transport;GO:0055085//transmembrane transport	GRMZM2G086489	GO:0003958//NADPH-hemoprotein reductase activity;GO:0005506//iron ion binding;GO:0010181//FMN binding	GRMZM2G456217	GO:0016023//cytoplasmic membrane-bounded vesicle	.
GRMZM2G076723	GO:0022900//electron transport chain;GO:0009416//response to light stimulus;GO:0009610//response to symbiotic fungus;GO:0042128//nitrate assimilation;GO:0006809//nitric oxide biosynthetic process	AC208564.3_FG004	GO:0003700//sequence-specific DNA binding transcription factor activity;GO:0003677//DNA binding;GO:0046983//protein dimerization activity	GRMZM2G015588	GO:0009536//plastid	.
GRMZM2G379237	GO:0006541//glutamine metabolic process	GRMZM2G059012	GO:0030247//polysaccharide binding;GO:0005509//calcium ion binding;GO:0005524//ATP binding;GO:0004674//protein serine/threonine kinase activity	GRMZM2G046005	GO:0016023//cytoplasmic membrane-bounded vesicle;GO:0016021//integral to membrane;GO:0009505//plant-type cell wall;GO:0005794//Golgi apparatus;GO:0005886//plasma membrane	.
GRMZM2G393215	GO:0006541//glutamine metabolic process	GRMZM2G055320	GO:0005524//ATP binding;GO:0016207//4-coumarate-CoA ligase activity	GRMZM2G115646	GO:0005634//nucleus	.
GRMZM2G412846	GO:0006259//DNA metabolic process	GRMZM2G059129	GO:0008889//glycerophosphodiester phosphodiesterase activity	GRMZM2G095579	GO:0009536//plastid	.
GRMZM2G113191	GO:0006730//one-carbon metabolic process	GRMZM2G083755	GO:0008199//ferric iron binding;GO:0004322//ferroxidase activity	GRMZM2G089696	GO:0009536//plastid	.
GRMZM2G117250	GO:0006468//protein phosphorylation;GO:0048544//recognition of pollen	GRMZM2G020478	GO:0005524//ATP binding;GO:0004674//protein serine/threonine kinase activity	GRMZM5G827505	GO:0005739//mitochondrion	.
GRMZM2G478417	GO:0006355//regulation of transcription, DNA-dependent;GO:0009738//abscisic acid mediated signaling pathway	GRMZM2G132763	GO:0004674//protein serine/threonine kinase activity;GO:0005524//ATP binding;GO:0004713//protein tyrosine kinase activity	GRMZM2G373447	GO:0016023//cytoplasmic membrane-bounded vesicle;GO:0016021//integral to membrane;GO:0005783//endoplasmic reticulum	.
GRMZM2G369472	GO:0006355//regulation of transcription, DNA-dependent	GRMZM5G841893	GO:0016491//oxidoreductase activity	GRMZM2G112056	GO:0005739//mitochondrion	.
GRMZM5G814389	GO:0006629//lipid metabolic process	GRMZM5G854901	GO:0008173//RNA methyltransferase activity;GO:0003723//RNA binding;GO:0003700//sequence-specific DNA binding transcription factor activity	GRMZM2G049057	GO:0016023//cytoplasmic membrane-bounded vesicle	.
GRMZM2G377609	GO:0006139//nucleobase-containing compound metabolic process	GRMZM2G377595	GO:0004518//nuclease activity	AC195794.3_FG002	GO:0016023//cytoplasmic membrane-bounded vesicle;GO:0048046//apoplast	.
GRMZM2G419024	GO:0009607//response to biotic stimulus;GO:0006508//proteolysis	GRMZM2G414496	GO:0003677//DNA binding	GRMZM2G021074	GO:0009507//chloroplast;GO:0005886//plasma membrane	.
GRMZM2G165011	GO:0034968//histone lysine methylation	GRMZM2G161004	GO:0003676//nucleic acid binding	GRMZM2G132607	GO:0009507//chloroplast	.
GRMZM5G852533	GO:0006355//regulation of transcription, DNA-dependent	GRMZM2G160917	GO:0005488//binding	GRMZM2G169382	GO:0005634//nucleus	.
GRMZM2G315375	GO:0055085//transmembrane transport;GO:0006200//ATP catabolic process	GRMZM2G007681	GO:0003899//DNA-directed RNA polymerase activity;GO:0005507//copper ion binding;GO:0003677//DNA binding;GO:0048038//quinone binding;GO:0046983//protein dimerization activity	GRMZM2G051534	GO:0005739//mitochondrion	.
GRMZM2G090115	GO:0006184//GTP catabolic process;GO:0051258//protein polymerization;GO:0046686//response to cadmium ion;GO:0007018//microtubule-based movement	GRMZM2G430522	GO:0003677//DNA binding	GRMZM5G817046	GO:0031209//SCAR complex;GO:0005886//plasma membrane	.
GRMZM2G030511	GO:0006355//regulation of transcription, DNA-dependent	GRMZM2G055992	GO:0004721//phosphoprotein phosphatase activity	GRMZM2G051528	GO:0005875//microtubule associated complex;GO:0005874//microtubule	.
GRMZM2G052461	GO:0080167//response to karrikin;GO:0043090//amino acid import	GRMZM2G088627	GO:0008237//metallopeptidase activity;GO:0004046//aminoacylase activity	AC186322.4_FG003	GO:0016020//membrane	.
AC234528.1_FG005	GO:0009220//pyrimidine ribonucleotide biosynthetic process;GO:0009555//pollen development;GO:0009082//branched-chain amino acid biosynthetic process	GRMZM2G009117	GO:0046872//metal ion binding	GRMZM2G078569	GO:0009941//chloroplast envelope;GO:0016020//membrane	.
GRMZM2G103197	GO:0015996//chlorophyll catabolic process	GRMZM2G176604	GO:0005524//ATP binding;GO:0004674//protein serine/threonine kinase activity	GRMZM2G047019	GO:0005634//nucleus	.
GRMZM2G123459	GO:0008380//RNA splicing;GO:0006486//protein glycosylation;GO:0006397//mRNA processing	GRMZM2G016079	GO:0003700//sequence-specific DNA binding transcription factor activity;GO:0003677//DNA binding	GRMZM2G124281	GO:0005759//mitochondrial matrix	.
GRMZM2G058402	GO:0055114//oxidation-reduction process	GRMZM2G169820	GO:0003677//DNA binding;GO:0046983//protein dimerization activity	GRMZM2G152457	GO:0005773//vacuole	.
GRMZM2G167836	GO:0006623//protein targeting to vacuole;GO:0007033//vacuole organization	GRMZM2G006293	GO:0046872//metal ion binding;GO:0003735//structural constituent of ribosome	GRMZM2G161368	GO:0005739//mitochondrion	.
GRMZM5G837969	GO:0050789//regulation of biological process	AC197246.3_FG001	GO:0005525//GTP binding;GO:0003924//GTPase activity	GRMZM2G082257	GO:0005739//mitochondrion	.
GRMZM5G825090	GO:0015074//DNA integration	GRMZM2G032531	GO:0016874//ligase activity;GO:0000166//nucleotide binding	GRMZM5G842990	GO:0005622//intracellular	.
GRMZM2G456217	GO:0006508//proteolysis;GO:0055114//oxidation-reduction process	GRMZM2G179354	GO:0004553//hydrolase activity, hydrolyzing O-glycosyl compounds	GRMZM2G160560	GO:0009536//plastid	.
GRMZM2G015588	GO:0006760//folic acid-containing compound metabolic process	GRMZM2G114904	GO:0003676//nucleic acid binding	GRMZM2G052123	GO:0005634//nucleus	.
GRMZM2G115646	GO:0006333//chromatin assembly or disassembly;GO:0006278//RNA-dependent DNA replication;GO:0006508//proteolysis;GO:0015074//DNA integration;GO:0006310//DNA recombination	GRMZM2G407249	GO:0008565//protein transporter activity;GO:0008536//Ran GTPase binding	GRMZM2G058783	GO:0005747//mitochondrial respiratory chain complex I	.
GRMZM2G095579	GO:0006760//folic acid-containing compound metabolic process	GRMZM2G136534	GO:0046872//metal ion binding;GO:0020037//heme binding;GO:0004601//peroxidase activity	GRMZM2G044481	GO:0009536//plastid	.
GRMZM2G089696	GO:0048731;GO:0009791//post-embryonic development;GO:0044262//cellular carbohydrate metabolic process;GO:0034645//cellular macromolecule biosynthetic process;GO:0016043//cellular component organization;GO:0019222//regulation of metabolic process;GO:0044767;GO:0044723;GO:0008654//phospholipid biosynthetic process	GRMZM2G042047	GO:0003677//DNA binding;GO:0046982//protein heterodimerization activity	GRMZM2G056400	GO:0005634//nucleus	.
GRMZM5G827505	GO:0006508//proteolysis	GRMZM2G068657	GO:0046872//metal ion binding	GRMZM2G132169	GO:0016023//cytoplasmic membrane-bounded vesicle;GO:0048046//apoplast	.
GRMZM2G373447	GO:0006810//transport	GRMZM2G064962	GO:0008889//glycerophosphodiester phosphodiesterase activity	GRMZM2G015642	GO:0005783//endoplasmic reticulum;GO:0005886//plasma membrane	.
GRMZM2G112056	GO:0006468//protein phosphorylation	GRMZM2G317770	GO:0004674//protein serine/threonine kinase activity;GO:0019199//transmembrane receptor protein kinase activity;GO:0008061//chitin binding;GO:0043621//protein self-association;GO:0005524//ATP binding	GRMZM2G141214	GO:0016023//cytoplasmic membrane-bounded vesicle	.
GRMZM2G049057	GO:0009682//induced systemic resistance;GO:0009723//response to ethylene stimulus	GRMZM2G020799	GO:0003700//sequence-specific DNA binding transcription factor activity;GO:0043565//sequence-specific DNA binding	GRMZM2G144547	GO:0043234//protein complex;GO:0044424//intracellular part	.
GRMZM2G348452	GO:0009823//cytokinin catabolic process;GO:0055114//oxidation-reduction process	AC206989.4_FG002	GO:0003676//nucleic acid binding;GO:0004842//ubiquitin-protein ligase activity;GO:0008270//zinc ion binding	GRMZM2G347280	GO:0005737//cytoplasm;GO:0005634//nucleus	.
GRMZM2G088980	GO:0044763	GRMZM2G175280	GO:0003700//sequence-specific DNA binding transcription factor activity;GO:0043565//sequence-specific DNA binding	GRMZM2G149553	GO:0016021//integral to membrane	.
GRMZM2G021074	GO:0050896//response to stimulus;GO:0015969//guanosine tetraphosphate metabolic process	GRMZM2G175856	GO:0003700//sequence-specific DNA binding transcription factor activity;GO:0003677//DNA binding	GRMZM2G003304	GO:0005634//nucleus	.
GRMZM2G132607	GO:0006014//D-ribose metabolic process;GO:0016310//phosphorylation	AC206030.4_FG001	GO:0015297//antiporter activity;GO:0015238//drug transmembrane transporter activity	GRMZM2G115635	GO:0005773//vacuole;GO:0009506//plasmodesma;GO:0005783//endoplasmic reticulum;GO:0005618//cell wall;GO:0005886//plasma membrane	.
GRMZM2G048403	GO:0015074//DNA integration	GRMZM2G079956	GO:0051087//chaperone binding	GRMZM2G146286	GO:0005634//nucleus	.
GRMZM2G169382	GO:0006355//regulation of transcription, DNA-dependent	GRMZM2G164909	GO:0003700//sequence-specific DNA binding transcription factor activity;GO:0043565//sequence-specific DNA binding	GRMZM2G015925	GO:0016020//membrane	.
GRMZM2G106574	GO:0015074//DNA integration	GRMZM2G351074	GO:0004672//protein kinase activity;GO:0005524//ATP binding	GRMZM2G350628	GO:0005739//mitochondrion	.
GRMZM2G051534	GO:0005975//carbohydrate metabolic process	GRMZM2G017110	GO:0030170//pyridoxal phosphate binding;GO:0004351//glutamate decarboxylase activity	GRMZM2G154114	GO:0016023//cytoplasmic membrane-bounded vesicle	.
GRMZM5G817046	GO:0000278//mitotic cell cycle;GO:0048589//developmental growth;GO:0007131//reciprocal meiotic recombination;GO:0051127//positive regulation of actin nucleation;GO:0033044//regulation of chromosome organization;GO:0016337//cell-cell adhesion;GO:0048449//floral organ formation;GO:0003002//regionalization;GO:0009965//leaf morphogenesis;GO:0048765//root hair cell differentiation;GO:0045595//regulati…	GRMZM2G001803	GO:0046873//metal ion transmembrane transporter activity	GRMZM2G145595	GO:0009536//plastid	.
GRMZM2G051528	GO:0007018//microtubule-based movement	GRMZM2G076723	GO:0009703//nitrate reductase (NADH) activity;GO:0009055//electron carrier activity;GO:0043546//molybdopterin cofactor binding;GO:0050660//flavin adenine dinucleotide binding;GO:0020037//heme binding;GO:0005506//iron ion binding;GO:0030151//molybdenum ion binding	GRMZM2G074094	GO:0005694//chromosome;GO:0005634//nucleus;GO:0005739//mitochondrion	.
AC186322.4_FG003	GO:0050896//response to stimulus;GO:0055085//transmembrane transport	GRMZM2G379237	GO:0016787//hydrolase activity	GRMZM2G355233	GO:0016023//cytoplasmic membrane-bounded vesicle	.
GRMZM2G078569	GO:0009072//aromatic amino acid family metabolic process;GO:0000096//sulfur amino acid metabolic process;GO:0016117//carotenoid biosynthetic process;GO:0006655//phosphatidylglycerol biosynthetic process;GO:0035304//regulation of protein dephosphorylation;GO:0006636//unsaturated fatty acid biosynthetic process;GO:0044272//sulfur compound biosynthetic process;GO:0019288//isopentenyl diphosphate bio…	GRMZM2G393215	GO:0016787//hydrolase activity	AC217977.3_FG001	GO:0016023//cytoplasmic membrane-bounded vesicle	.
GRMZM5G842990	GO:0009987//cellular process	GRMZM2G412846	GO:0003676//nucleic acid binding	GRMZM2G078401	GO:0005739//mitochondrion	.
GRMZM2G052123	GO:0006355//regulation of transcription, DNA-dependent	GRMZM2G113191	GO:0008270//zinc ion binding;GO:0004089//carbonate dehydratase activity	GRMZM2G055124	GO:0016023//cytoplasmic membrane-bounded vesicle	.
GRMZM2G058783	GO:0006511//ubiquitin-dependent protein catabolic process;GO:0051788//response to misfolded protein;GO:0080129//proteasome core complex assembly;GO:0009853//photorespiration	GRMZM2G117250	GO:0004674//protein serine/threonine kinase activity;GO:0005524//ATP binding	GRMZM2G078154	GO:0016020//membrane	.
GRMZM2G044481	GO:0051504//diterpene phytoalexin precursor biosynthetic process pathway;GO:0009685//gibberellin metabolic process	GRMZM2G478417	GO:0044212//transcription regulatory region DNA binding;GO:0043565//sequence-specific DNA binding;GO:0003700//sequence-specific DNA binding transcription factor activity	GRMZM2G141665	GO:0005634//nucleus	.
GRMZM2G056400	GO:0010229//inflorescence development;GO:0010158//abaxial cell fate specification	GRMZM2G168163	GO:0003676//nucleic acid binding;GO:0000166//nucleotide binding	GRMZM2G141667	GO:0016023//cytoplasmic membrane-bounded vesicle;GO:0005747//mitochondrial respiratory chain complex I	.
GRMZM2G132169	GO:0046688//response to copper ion;GO:0046274//lignin catabolic process;GO:0055114//oxidation-reduction process	GRMZM2G369472	GO:0003700//sequence-specific DNA binding transcription factor activity;GO:0003677//DNA binding	GRMZM2G102711	GO:0005739//mitochondrion	.
GRMZM2G015642	GO:0006312//mitotic recombination;GO:0016126//sterol biosynthetic process;GO:0007131//reciprocal meiotic recombination;GO:0009944//polarity specification of adaxial/abaxial axis;GO:0016570//histone modification;GO:0046520//sphingoid biosynthetic process;GO:0045132//meiotic chromosome segregation;GO:0010075//regulation of meristem growth;GO:0042138//meiotic DNA double-strand break formation;GO:000…	GRMZM5G814389	GO:0016787//hydrolase activity	AC210173.4_FG005	GO:0016023//cytoplasmic membrane-bounded vesicle;GO:0005783//endoplasmic reticulum	.
GRMZM2G141214	GO:0006066//alcohol metabolic process;GO:0009553//embryo sac development;GO:0007267//cell-cell signaling;GO:0010430//fatty acid omega-oxidation	GRMZM2G377609	GO:0017111//nucleoside-triphosphatase activity;GO:0000166//nucleotide binding	GRMZM2G063798	GO:0016023//cytoplasmic membrane-bounded vesicle;GO:0005783//endoplasmic reticulum;GO:0005634//nucleus	.
GRMZM2G144547	GO:0006499//N-terminal protein myristoylation	GRMZM2G419024	GO:0004252//serine-type endopeptidase activity;GO:0003677//DNA binding	GRMZM2G340342	GO:0005739//mitochondrion	.
GRMZM2G347280	GO:0046686//response to cadmium ion;GO:0005992//trehalose biosynthetic process	GRMZM2G165011	GO:0042393//histone binding;GO:0018024//histone-lysine N-methyltransferase activity;GO:0008270//zinc ion binding	GRMZM2G125617	GO:0009507//chloroplast	.
GRMZM2G149553	GO:0009567//double fertilization forming a zygote and endosperm;GO:0055085//transmembrane transport	GRMZM5G852533	GO:0003712//transcription cofactor activity	GRMZM2G460012	GO:0044464//cell part	.
GRMZM2G003304	GO:0006355//regulation of transcription, DNA-dependent	GRMZM2G315375	GO:0008559//xenobiotic-transporting ATPase activity;GO:0005524//ATP binding;GO:0015408	GRMZM2G081148	GO:0005739//mitochondrion	.
GRMZM2G115635	GO:0055085//transmembrane transport	GRMZM2G491632	GO:0097159//organic cyclic compound binding;GO:1901363	GRMZM2G129135	GO:0016023//cytoplasmic membrane-bounded vesicle;GO:0016021//integral to membrane	.
GRMZM2G146286	GO:0006357//regulation of transcription from RNA polymerase II promoter	GRMZM2G090115	GO:0005525//GTP binding;GO:0003924//GTPase activity;GO:0005200//structural constituent of cytoskeleton	GRMZM2G129007	GO:0000932//cytoplasmic mRNA processing body	.
GRMZM2G127374	GO:0016491//oxidoreductase activity;GO:0008270//zinc ion binding;GO:0000166//nucleotide binding	GRMZM2G179703	GO:0016747//transferase activity, transferring acyl groups other than amino-acyl groups	GRMZM5G868683	GO:0005634//nucleus	.
GRMZM2G376548	GO:0009628//response to abiotic stimulus;GO:0007275//multicellular organismal development;GO:0006950//response to stress;GO:1901700	GRMZM2G030511	GO:0001104//RNA polymerase II transcription cofactor activity	GRMZM2G418654	GO:0016023//cytoplasmic membrane-bounded vesicle;GO:0005794//Golgi apparatus;GO:0009506//plasmodesma;GO:0000148//1,3-beta-D-glucan synthase complex	.
GRMZM2G487629	GO:0006259//DNA metabolic process	AC234528.1_FG005	GO:0005507//copper ion binding;GO:0004160//dihydroxy-acid dehydratase activity	GRMZM2G171559	GO:0009536//plastid	.
GRMZM2G154114	GO:0006468//protein phosphorylation	GRMZM2G103197	GO:0047746//chlorophyllase activity	GRMZM2G131817	GO:0005739//mitochondrion	.
GRMZM2G145595	GO:0045454//cell redox homeostasis;GO:0022900//electron transport chain	GRMZM2G123459	GO:0003723//RNA binding;GO:0008026//ATP-dependent helicase activity;GO:0005524//ATP binding	GRMZM2G131618	GO:0005737//cytoplasm	.
GRMZM2G074094	GO:0034968//histone lysine methylation	GRMZM2G058402	GO:0009055//electron carrier activity;GO:0004497//monooxygenase activity;GO:0005506//iron ion binding;GO:0020037//heme binding;GO:0016705//oxidoreductase activity, acting on paired donors, with incorporation or reduction of molecular oxygen	GRMZM5G821828	GO:0005622//intracellular	.
GRMZM2G032351	GO:0006200//ATP catabolic process;GO:0015074//DNA integration	GRMZM5G825090	GO:0003676//nucleic acid binding	GRMZM2G152123	GO:0016023//cytoplasmic membrane-bounded vesicle;GO:0016020//membrane	.
GRMZM2G355233	GO:0006468//protein phosphorylation	GRMZM2G456217	GO:0032440//2-alkenal reductase [NAD(P)] activity;GO:0008234//cysteine-type peptidase activity	GRMZM2G070392	GO:0016023//cytoplasmic membrane-bounded vesicle;GO:0005783//endoplasmic reticulum;GO:0005634//nucleus	.
GRMZM2G099367	GO:0006259//DNA metabolic process	GRMZM2G015588	GO:0004150//dihydroneopterin aldolase activity	GRMZM2G346455	GO:0005622//intracellular	.
GRMZM2G055124	GO:0008152//metabolic process	GRMZM2G115646	GO:0008907//integrase activity;GO:0003964//RNA-directed DNA polymerase activity;GO:0003677//DNA binding;GO:0003682//chromatin binding;GO:0003723//RNA binding;GO:0004190//aspartic-type endopeptidase activity	GRMZM2G103983	GO:0009705//plant-type vacuole membrane;GO:0042807//central vacuole;GO:0016021//integral to membrane;GO:0000326//protein storage vacuole	.
GRMZM2G116133	GO:0032259//methylation;GO:0051252//regulation of RNA metabolic process	GRMZM2G095579	GO:0004150//dihydroneopterin aldolase activity	GRMZM2G153208	GO:0016023//cytoplasmic membrane-bounded vesicle	.
GRMZM2G078154	GO:0044765	GRMZM2G089698	GO:0016747//transferase activity, transferring acyl groups other than amino-acyl groups	GRMZM2G026065	GO:0005730//nucleolus;GO:0009536//plastid	.
GRMZM2G141665	GO:0055114//oxidation-reduction process	GRMZM2G089696	GO:0003677//DNA binding	GRMZM2G016741	GO:0016023//cytoplasmic membrane-bounded vesicle	.
GRMZM2G141667	GO:0042773//ATP synthesis coupled electron transport	GRMZM5G827505	GO:0046872//metal ion binding;GO:0004222//metalloendopeptidase activity	GRMZM2G331599	GO:0016023//cytoplasmic membrane-bounded vesicle	.
AC210173.4_FG005	GO:0010224//response to UV-B;GO:0022900//electron transport chain	GRMZM2G373447	GO:0015250//water channel activity	GRMZM2G317287	GO:0009507//chloroplast;GO:0016020//membrane	.
GRMZM2G063798	GO:0009607//response to biotic stimulus	GRMZM2G112056	GO:0005524//ATP binding;GO:0004674//protein serine/threonine kinase activity	GRMZM2G027462	GO:0005737//cytoplasm	.
GRMZM2G439544	GO:0007275//multicellular organismal development	GRMZM2G348452	GO:0050660//flavin adenine dinucleotide binding;GO:0008762//UDP-N-acetylmuramate dehydrogenase activity;GO:0019139//cytokinin dehydrogenase activity	GRMZM2G153233	GO:0005634//nucleus	.
GRMZM2G125617	GO:0006457//protein folding;GO:0009644//response to high light intensity;GO:0055122//response to very low light intensity stimulus;GO:0010228//vegetative to reproductive phase transition of meristem	AC195794.3_FG002	GO:0045735//nutrient reservoir activity;GO:0030145//manganese ion binding	GRMZM2G048434	GO:0016020//membrane	.
GRMZM2G081148	GO:0009401//phosphoenolpyruvate-dependent sugar phosphotransferase system;GO:0015074//DNA integration;GO:0006310//DNA recombination	GRMZM2G021074	GO:0004672//protein kinase activity;GO:0008728//GTP diphosphokinase activity;GO:0008893//guanosine-3',5'-bis(diphosphate) 3'-diphosphatase activity	GRMZM2G069762	GO:0005730//nucleolus;GO:0022626//cytosolic ribosome;GO:0005886//plasma membrane;GO:0009507//chloroplast	.
GRMZM2G129007	GO:0006417//regulation of translation;GO:0019048//virus-host interaction;GO:0006397//mRNA processing;GO:0051028//mRNA transport	GRMZM2G132607	GO:0004747//ribokinase activity	GRMZM2G025409	GO:0009507//chloroplast	.
GRMZM2G418654	GO:0006862//nucleotide transport;GO:0010363//regulation of plant-type hypersensitive response;GO:0006944//cellular membrane fusion;GO:0015802//basic amino acid transport;GO:0052544//defense response by callose deposition in cell wall;GO:0006612//protein targeting to membrane;GO:0050832//defense response to fungus;GO:0042742//defense response to bacterium;GO:0043069//negative regulation of program…	GRMZM2G048403	GO:0003676//nucleic acid binding;GO:0008270//zinc ion binding	GRMZM5G876960	GO:0005777//peroxisome	.
GRMZM2G131618	GO:0008152//metabolic process	GRMZM2G169382	GO:0003700//sequence-specific DNA binding transcription factor activity;GO:0003677//DNA binding	GRMZM2G054152	GO:0005737//cytoplasm;GO:0005634//nucleus	.
GRMZM2G070392	GO:0009607//response to biotic stimulus	GRMZM2G106574	GO:0003676//nucleic acid binding	GRMZM2G088245	GO:0005739//mitochondrion	.
GRMZM2G346455	GO:0015074//DNA integration;GO:0006310//DNA recombination	GRMZM2G051534	GO:0004553//hydrolase activity, hydrolyzing O-glycosyl compounds	GRMZM2G081841	GO:0016023//cytoplasmic membrane-bounded vesicle	.
GRMZM2G103983	GO:0044765;GO:0006914//autophagy	GRMZM5G817046	GO:0003779//actin binding	GRMZM2G036609	GO:0009507//chloroplast	.
GRMZM2G026065	GO:0006468//protein phosphorylation	GRMZM2G051528	GO:0003677//DNA binding;GO:0003682//chromatin binding;GO:0005524//ATP binding;GO:0003777//microtubule motor activity	GRMZM2G380286	GO:0005783//endoplasmic reticulum	.
GRMZM2G160752	GO:0006333//chromatin assembly or disassembly;GO:0006278//RNA-dependent DNA replication;GO:0006508//proteolysis;GO:0006310//DNA recombination	GRMZM2G146948	GO:0005488//binding	GRMZM2G353071	GO:0005739//mitochondrion;GO:0016021//integral to membrane	.
GRMZM2G317287	GO:0006633//fatty acid biosynthetic process;GO:0055114//oxidation-reduction process;GO:0006351//transcription, DNA-dependent	GRMZM2G131165	GO:0016747//transferase activity, transferring acyl groups other than amino-acyl groups	GRMZM2G116885	GO:0005634//nucleus	.
GRMZM2G027462	GO:0070919//production of siRNA involved in chromatin silencing by small RNA;GO:0035196//production of miRNAs involved in gene silencing by miRNA	AC186322.4_FG003	GO:0022857//transmembrane transporter activity	GRMZM2G134747	GO:0005829//cytosol	.
GRMZM2G153233	GO:0048589//developmental growth;GO:0010154//fruit development;GO:0009734//auxin mediated signaling pathway;GO:0006355//regulation of transcription, DNA-dependent;GO:0048829//root cap development;GO:0007389//pattern specification process;GO:0048442//sepal development;GO:0051301//cell division;GO:0031540//regulation of anthocyanin biosynthetic process;GO:0009738//abscisic acid mediated signaling p…	GRMZM2G078569	GO:0045485//omega-6 fatty acid desaturase activity	GRMZM2G001850	GO:0005634//nucleus	.
GRMZM2G069762	GO:0006412//translation	GRMZM2G047019	GO:0003676//nucleic acid binding	GRMZM2G008578	GO:0005886//plasma membrane;GO:0009536//plastid	.
GRMZM2G025409	GO:0009793//embryo development ending in seed dormancy	GRMZM2G152457	GO:0016787//hydrolase activity	GRMZM2G351248	GO:0005815//microtubule organizing center;GO:0005618//cell wall;GO:0005874//microtubule;GO:0005635//nuclear envelope;GO:0005886//plasma membrane;GO:0005739//mitochondrion	.
GRMZM5G876960	GO:0006598//polyamine catabolic process;GO:0055114//oxidation-reduction process	GRMZM2G052123	GO:0003700//sequence-specific DNA binding transcription factor activity	GRMZM5G896363	GO:0005739//mitochondrion	.
GRMZM2G054152	GO:0006468//protein phosphorylation	GRMZM2G044481	GO:0010333//terpene synthase activity;GO:0009905//ent-copalyl diphosphate synthase activity;GO:0000287//magnesium ion binding	GRMZM2G319357	GO:0009570//chloroplast stroma	.
GRMZM2G081841	GO:0006066//alcohol metabolic process;GO:0009553//embryo sac development;GO:0007267//cell-cell signaling;GO:0010430//fatty acid omega-oxidation	GRMZM2G056400	GO:0003677//DNA binding;GO:0003682//chromatin binding	GRMZM2G416120	GO:0005759//mitochondrial matrix;GO:0009507//chloroplast;GO:0022626//cytosolic ribosome;GO:0005886//plasma membrane	.
GRMZM2G036609	GO:0009064//glutamine family amino acid metabolic process;GO:0008652//cellular amino acid biosynthetic process;GO:1901605	GRMZM2G485898	GO:0000166//nucleotide binding	GRMZM2G116526	GO:0016023//cytoplasmic membrane-bounded vesicle	.
GRMZM2G380286	GO:0055114//oxidation-reduction process	GRMZM2G132169	GO:0005507//copper ion binding;GO:0052716//hydroquinone:oxygen oxidoreductase activity	GRMZM5G809265	GO:0016023//cytoplasmic membrane-bounded vesicle;GO:0005618//cell wall;GO:0005576//extracellular region;GO:0016020//membrane	.
GRMZM2G353071	GO:0015914//phospholipid transport;GO:0006812//cation transport	GRMZM2G015642	GO:0005047//signal recognition particle binding;GO:0005525//GTP binding;GO:0003677//DNA binding	GRMZM2G327564	GO:0005730//nucleolus;GO:0005886//plasma membrane;GO:0022625//cytosolic large ribosomal subunit;GO:0009507//chloroplast;GO:0005739//mitochondrion	.
GRMZM2G116885	GO:0007050//cell cycle arrest;GO:0016310//phosphorylation	GRMZM2G090542	GO:0003676//nucleic acid binding	GRMZM2G154090	GO:0005773//vacuole;GO:0005886//plasma membrane;GO:0016021//integral to membrane;GO:0005634//nucleus	.
GRMZM2G046537	GO:0004252//serine-type endopeptidase activity	GRMZM2G141214	GO:0050660//flavin adenine dinucleotide binding;GO:0016829//lyase activity;GO:0008812//choline dehydrogenase activity	GRMZM2G130904	GO:0005737//cytoplasm;GO:0043231//intracellular membrane-bounded organelle	.
GRMZM2G134747	GO:0009440//cyanate catabolic process;GO:0009651//response to salt stress	GRMZM2G356718	GO:0016787//hydrolase activity	GRMZM2G377690	GO:0005739//mitochondrion	.
GRMZM2G001845	GO:0015074//DNA integration	GRMZM2G347280	GO:0004805//trehalose-phosphatase activity	GRMZM2G118917	GO:0005622//intracellular	.
GRMZM2G001850	GO:0048731;GO:0006364//rRNA processing;GO:0010051//xylem and phloem pattern formation;GO:0044767	GRMZM2G003304	GO:0003700//sequence-specific DNA binding transcription factor activity;GO:0000976//transcription regulatory region sequence-specific DNA binding	GRMZM2G164715	GO:0016023//cytoplasmic membrane-bounded vesicle	.
GRMZM2G008578	GO:0006468//protein phosphorylation	GRMZM2G115635	GO:0022857//transmembrane transporter activity	GRMZM5G801589	GO:0000786//nucleosome;GO:0005634//nucleus	.
GRMZM2G008607	GO:0015074//DNA integration	GRMZM2G146286	GO:0003712//transcription cofactor activity;GO:0046872//metal ion binding;GO:0043565//sequence-specific DNA binding;GO:0046982//protein heterodimerization activity	GRMZM2G035664	GO:0005739//mitochondrion	.
GRMZM2G351248	GO:0010103//stomatal complex morphogenesis;GO:0000914//phragmoplast assembly;GO:0051641//cellular localization;GO:0006184//GTP catabolic process;GO:0051258//protein polymerization;GO:0009553//embryo sac development;GO:0048768//root hair cell tip growth;GO:0048366//leaf development;GO:0007018//microtubule-based movement	GRMZM2G127374	GO:0009941//chloroplast envelope;GO:0010319//stromule;GO:0009570//chloroplast stroma;GO:0009579//thylakoid;GO:0048046//apoplast	GRMZM2G110681	GO:0009536//plastid	.
GRMZM2G351261	GO:0006278//RNA-dependent DNA replication;GO:0015074//DNA integration	GRMZM2G487629	GO:0003676//nucleic acid binding	GRMZM2G344187	GO:0000808//origin recognition complex;GO:0005634//nucleus	.
GRMZM2G319357	GO:0035335//peptidyl-tyrosine dephosphorylation	GRMZM2G154114	GO:0004672//protein kinase activity;GO:0005524//ATP binding	GRMZM2G042506	GO:0005829//cytosol;GO:0009536//plastid;GO:0005886//plasma membrane	.
GRMZM2G416120	GO:0042026//protein refolding;GO:0009408//response to heat;GO:0046686//response to cadmium ion	GRMZM2G145595	GO:0050660//flavin adenine dinucleotide binding;GO:0015036//disulfide oxidoreductase activity;GO:0004148//dihydrolipoyl dehydrogenase activity	GRMZM5G807333	GO:0005634//nucleus;GO:0005829//cytosol	.
GRMZM2G116526	GO:0006278//RNA-dependent DNA replication;GO:0006508//proteolysis;GO:0015074//DNA integration	GRMZM2G074094	GO:0042393//histone binding;GO:0018024//histone-lysine N-methyltransferase activity;GO:0008270//zinc ion binding	GRMZM2G134998	GO:0005634//nucleus	.
GRMZM5G809265	GO:0006508//proteolysis;GO:0043086//negative regulation of catalytic activity	GRMZM2G032351	GO:0051536//iron-sulfur cluster binding;GO:0003676//nucleic acid binding;GO:0009055//electron carrier activity;GO:0005524//ATP binding;GO:0016887//ATPase activity	GRMZM5G849091	GO:0009536//plastid	.
GRMZM2G118183	GO:0055114//oxidation-reduction process	GRMZM2G355233	GO:0030247//polysaccharide binding;GO:0005509//calcium ion binding;GO:0005524//ATP binding;GO:0004674//protein serine/threonine kinase activity	GRMZM2G097349	GO:0005634//nucleus	.
GRMZM2G053764	GO:0006278//RNA-dependent DNA replication;GO:0006310//DNA recombination	GRMZM2G099367	GO:0046872//metal ion binding;GO:0003676//nucleic acid binding	GRMZM2G157806	GO:0016023//cytoplasmic membrane-bounded vesicle	.
GRMZM2G365731	GO:0006278//RNA-dependent DNA replication;GO:0015074//DNA integration	GRMZM2G055124	GO:0016758//transferase activity, transferring hexosyl groups	GRMZM2G044550	GO:0009536//plastid	.
GRMZM2G327564	GO:0009409//response to cold;GO:0006412//translation	GRMZM2G116133	GO:0008428//ribonuclease inhibitor activity;GO:0008168//methyltransferase activity	GRMZM2G320085	GO:0009507//chloroplast	.
GRMZM2G154090	GO:0016036//cellular response to phosphate starvation;GO:0055085//transmembrane transport;GO:0009737//response to abscisic acid stimulus;GO:0006817//phosphate ion transport	GRMZM2G078154	GO:0015174//basic amino acid transmembrane transporter activity;GO:0008324//cation transmembrane transporter activity;GO:0015179//L-amino acid transmembrane transporter activity	GRMZM5G810711	GO:0005739//mitochondrion	.
GRMZM2G118917	GO:0006139//nucleobase-containing compound metabolic process	GRMZM2G141665	GO:0016491//oxidoreductase activity	GRMZM2G068479	GO:0005829//cytosol;GO:0005730//nucleolus;GO:0009941//chloroplast envelope;GO:0016020//membrane	.
GRMZM5G801589	GO:0006334//nucleosome assembly	GRMZM2G141667	GO:0008137//NADH dehydrogenase (ubiquinone) activity	GRMZM2G455817	GO:0016021//integral to membrane	.
GRMZM2G017237	GO:0046855//inositol phosphate dephosphorylation;GO:0010305//leaf vascular tissue pattern formation;GO:0009737//response to abscisic acid stimulus;GO:0046854//phosphatidylinositol phosphorylation;GO:0010588//cotyledon vascular tissue pattern formation;GO:0010067//procambium histogenesis;GO:0032957//inositol trisphosphate metabolic process	AC210173.4_FG005	GO:0046424//ferulate 5-hydroxylase activity;GO:0009055//electron carrier activity;GO:0005506//iron ion binding;GO:0020037//heme binding;GO:0016705//oxidoreductase activity, acting on paired donors, with incorporation or reduction of molecular oxygen	GRMZM2G105256	GO:0005829//cytosol;GO:0005739//mitochondrion	.
GRMZM2G344187	GO:0006260//DNA replication;GO:0009567//double fertilization forming a zygote and endosperm	GRMZM2G063798	GO:0003677//DNA binding	GRMZM2G150098	GO:0005737//cytoplasm;GO:0005886//plasma membrane	.
GRMZM2G042506	GO:0050826//response to freezing	GRMZM2G439544	GO:0030946//protein tyrosine phosphatase activity, metal-dependent	GRMZM2G013600	GO:0005665//DNA-directed RNA polymerase II, core complex;GO:0000418//DNA-directed RNA polymerase IV complex	.
GRMZM5G807333	GO:0071472//cellular response to salt stress;GO:0042631//cellular response to water deprivation	GRMZM2G125617	GO:0031072//heat shock protein binding	GRMZM2G007327	GO:0005739//mitochondrion	.
GRMZM2G084513	GO:0006200//ATP catabolic process;GO:0015074//DNA integration	GRMZM2G081148	GO:0003677//DNA binding;GO:0005351//sugar:hydrogen symporter activity;GO:0008270//zinc ion binding	GRMZM2G041701	GO:0005739//mitochondrion;GO:0005667//transcription factor complex	.
GRMZM2G134998	GO:0010588//cotyledon vascular tissue pattern formation;GO:0048367//shoot system development;GO:0010087//phloem or xylem histogenesis;GO:0010305//leaf vascular tissue pattern formation;GO:0048364//root development	GRMZM2G129007	GO:0003723//RNA binding;GO:0008026//ATP-dependent helicase activity;GO:0005524//ATP binding	GRMZM2G374024	GO:0005739//mitochondrion	.
GRMZM2G097349	GO:0006355//regulation of transcription, DNA-dependent	GRMZM2G418654	GO:0003843//1,3-beta-D-glucan synthase activity	GRMZM2G140602	GO:0005730//nucleolus	.
GRMZM2G157806	GO:0009408//response to heat	GRMZM2G131618	GO:0008080//N-acetyltransferase activity	GRMZM2G414206	GO:0009536//plastid	.
GRMZM2G423337	GO:0010014//meristem initiation;GO:0009943//adaxial/abaxial axis specification;GO:0009791//post-embryonic development;GO:0048608//reproductive structure development;GO:0006351//transcription, DNA-dependent;GO:0009790//embryo development	GRMZM2G131591	GO:0008270//zinc ion binding	GRMZM2G018627	GO:0009522//photosystem I;GO:0016021//integral to membrane;GO:0009941//chloroplast envelope;GO:0009535//chloroplast thylakoid membrane;GO:0009523//photosystem II;GO:0010287//plastoglobule;GO:0005886//plasma membrane	.
GRMZM2G320085	GO:0009086//methionine biosynthetic process	GRMZM5G821828	GO:0008270//zinc ion binding	GRMZM2G034217	GO:0005739//mitochondrion	.
GRMZM2G146994	GO:0006200//ATP catabolic process;GO:0015074//DNA integration	GRMZM2G135866	GO:0008270//zinc ion binding	GRMZM2G120621	GO:0016023//cytoplasmic membrane-bounded vesicle	.
GRMZM2G083182	GO:0006278//RNA-dependent DNA replication;GO:0015074//DNA integration	GRMZM2G070392	GO:0003677//DNA binding	GRMZM2G110328	GO:0043232;GO:0044444//cytoplasmic part	.
GRMZM2G068479	GO:0009560//embryo sac egg cell differentiation	GRMZM2G449083	GO:0008270//zinc ion binding	GRMZM2G110622	GO:0005634//nucleus;GO:0005886//plasma membrane	.
GRMZM2G455817	GO:0071805//potassium ion transmembrane transport	GRMZM2G346455	GO:0004527//exonuclease activity;GO:0003677//DNA binding;GO:0008270//zinc ion binding	GRMZM2G121293	GO:0009505//plant-type cell wall;GO:0016023//cytoplasmic membrane-bounded vesicle;GO:0048046//apoplast	.
GRMZM2G150098	GO:0046686//response to cadmium ion;GO:0016310//phosphorylation;GO:0006096//glycolysis	GRMZM2G103983	GO:0015250//water channel activity	GRMZM2G127546	GO:0009941//chloroplast envelope	.
GRMZM2G013600	GO:0006351//transcription, DNA-dependent	GRMZM2G026065	GO:0005524//ATP binding;GO:0004674//protein serine/threonine kinase activity	GRMZM2G044236	GO:0016023//cytoplasmic membrane-bounded vesicle	.
GRMZM2G087169	GO:0055114//oxidation-reduction process	GRMZM2G160752	GO:0008907//integrase activity;GO:0003964//RNA-directed DNA polymerase activity;GO:0003677//DNA binding;GO:0003682//chromatin binding;GO:0003723//RNA binding;GO:0004190//aspartic-type endopeptidase activity	GRMZM2G313812	GO:0016023//cytoplasmic membrane-bounded vesicle	.
GRMZM2G041701	GO:0006355//regulation of transcription, DNA-dependent	GRMZM2G317287	GO:0046914//transition metal ion binding;GO:0045300//acyl-[acyl-carrier-protein] desaturase activity	GRMZM2G023291	GO:0005634//nucleus	.
GRMZM2G140602	GO:0006184//GTP catabolic process;GO:0042254//ribosome biogenesis	GRMZM2G027462	GO:0003725//double-stranded RNA binding;GO:0005515//protein binding	GRMZM2G023372	GO:0009507//chloroplast;GO:0005634//nucleus	.
GRMZM2G018627	GO:0010114//response to red light;GO:0018298//protein-chromophore linkage;GO:0009637//response to blue light;GO:0010218//response to far red light;GO:0009765//photosynthesis, light harvesting	GRMZM2G153233	GO:0046983//protein dimerization activity;GO:0003677//DNA binding	GRMZM2G111269	GO:0005886//plasma membrane;GO:0005634//nucleus	.
GRMZM2G120621	GO:0055114//oxidation-reduction process	GRMZM2G069762	GO:0003735//structural constituent of ribosome	GRMZM2G039187	GO:0005739//mitochondrion	.
GRMZM2G110622	GO:0010264//myo-inositol hexakisphosphate biosynthetic process;GO:0009860//pollen tube growth;GO:0016310//phosphorylation;GO:0009846//pollen germination	GRMZM5G876960	GO:0046592//polyamine oxidase activity	GRMZM2G148301	GO:0009504//cell plate;GO:0005886//plasma membrane;GO:0005635//nuclear envelope;GO:0032153//cell division site;GO:0009507//chloroplast;GO:0005783//endoplasmic reticulum	.
GRMZM2G172512	GO:0034968//histone lysine methylation	GRMZM2G054152	GO:0004674//protein serine/threonine kinase activity;GO:0005524//ATP binding	GRMZM2G066377	GO:0005829//cytosol;GO:0005634//nucleus	.
GRMZM2G121293	GO:0048359//mucilage metabolic process involved seed coat development;GO:0006508//proteolysis;GO:0080001//mucilage extrusion from seed coat;GO:0043086//negative regulation of catalytic activity	GRMZM2G088245	GO:0016301//kinase activity	GRMZM2G026346	GO:0005737//cytoplasm;GO:0043231//intracellular membrane-bounded organelle	.
GRMZM2G162931	GO:0006310//DNA recombination;GO:0009401//phosphoenolpyruvate-dependent sugar phosphotransferase system;GO:0006278//RNA-dependent DNA replication	GRMZM2G081841	GO:0050660//flavin adenine dinucleotide binding;GO:0008812//choline dehydrogenase activity	GRMZM2G415215	GO:0005886//plasma membrane	.
GRMZM2G127546	GO:0048868//pollen tube development;GO:0055114//oxidation-reduction process;GO:0006096//glycolysis	GRMZM2G036609	GO:0005488//binding;GO:0016638//oxidoreductase activity, acting on the CH-NH2 group of donors	AC204712.3_FG002	GO:0009536//plastid	.
GRMZM2G044236	GO:0006468//protein phosphorylation	GRMZM2G380286	GO:0050660//flavin adenine dinucleotide binding;GO:0046577//long-chain-alcohol oxidase activity	GRMZM2G053493	GO:0005576//extracellular region;GO:0016023//cytoplasmic membrane-bounded vesicle	.
GRMZM2G023291	GO:0009944//polarity specification of adaxial/abaxial axis;GO:0009880//embryonic pattern specification;GO:0006355//regulation of transcription, DNA-dependent;GO:0010072//primary shoot apical meristem specification;GO:0010051//xylem and phloem pattern formation;GO:0030154//cell differentiation;GO:0009956//radial pattern formation;GO:0009855//determination of bilateral symmetry;GO:0080060//integume…	GRMZM2G353071	GO:0008270//zinc ion binding;GO:0005509//calcium ion binding;GO:0019829//cation-transporting ATPase activity;GO:0005524//ATP binding;GO:0000287//magnesium ion binding;GO:0004012//phospholipid-translocating ATPase activity	GRMZM2G154890	GO:0005622//intracellular	.
GRMZM2G023372	GO:0009793//embryo development ending in seed dormancy;GO:0010026//trichome differentiation;GO:0006310//DNA recombination;GO:0006355//regulation of transcription, DNA-dependent;GO:0008283//cell proliferation;GO:0010214//seed coat development;GO:0009555//pollen development;GO:0048366//leaf development;GO:0009909//regulation of flower development;GO:0006349//regulation of gene expression by genetic…	GRMZM2G116885	GO:0016301//kinase activity;GO:0004861//cyclin-dependent protein serine/threonine kinase inhibitor activity	GRMZM2G118821	GO:0016021//integral to membrane;GO:0016023//cytoplasmic membrane-bounded vesicle;GO:0005886//plasma membrane	.
GRMZM2G414047	GO:0006629//lipid metabolic process	GRMZM2G399212	GO:0004386//helicase activity;GO:0000166//nucleotide binding	AC186519.4_FG002	GO:0043231//intracellular membrane-bounded organelle;GO:0044444//cytoplasmic part	.
GRMZM2G111269	GO:0006468//protein phosphorylation	GRMZM2G046537	GO:0016021//integral to membrane;GO:0009507//chloroplast	GRMZM2G134398	GO:0009507//chloroplast	.
GRMZM2G148301	GO:0000910//cytokinesis;GO:0009651//response to salt stress	GRMZM2G134747	GO:0042802//identical protein binding;GO:0003677//DNA binding;GO:0008824//cyanate hydratase activity	GRMZM2G330453	GO:0016023//cytoplasmic membrane-bounded vesicle;GO:0016021//integral to membrane	.
GRMZM2G077531	GO:0006259//DNA metabolic process	GRMZM2G001845	GO:0003676//nucleic acid binding	GRMZM2G330457	GO:0030173//integral to Golgi membrane	.
GRMZM2G066377	GO:0009739//response to gibberellin stimulus;GO:0010119//regulation of stomatal movement;GO:0006636//unsaturated fatty acid biosynthetic process;GO:0009414//response to water deprivation;GO:0040007//growth;GO:0009651//response to salt stress;GO:0042742//defense response to bacterium;GO:0019432//triglyceride biosynthetic process;GO:0006468//protein phosphorylation;GO:0005985//sucrose metabolic pro…	GRMZM2G001850	GO:0003676//nucleic acid binding	GRMZM2G445169	GO:0009505//plant-type cell wall;GO:0016023//cytoplasmic membrane-bounded vesicle;GO:0005576//extracellular region;GO:0016020//membrane	.
GRMZM2G081953	GO:0015074//DNA integration	GRMZM2G008578	GO:0005524//ATP binding;GO:0004674//protein serine/threonine kinase activity	GRMZM2G467893	GO:0005886//plasma membrane	.
GRMZM2G026346	GO:0051726//regulation of cell cycle	GRMZM2G008607	GO:0003676//nucleic acid binding	GRMZM2G104542	GO:0016020//membrane	.
GRMZM2G116840	GO:0015074//DNA integration	GRMZM2G351248	GO:0005198//structural molecule activity;GO:0005525//GTP binding;GO:0003924//GTPase activity	GRMZM2G020081	GO:0005634//nucleus	.
GRMZM2G415215	GO:0016049//cell growth;GO:0009723//response to ethylene stimulus	GRMZM2G351261	GO:0003964//RNA-directed DNA polymerase activity;GO:0003723//RNA binding	GRMZM2G024733	GO:0016020//membrane	.
GRMZM2G026176	GO:0006278//RNA-dependent DNA replication;GO:0006310//DNA recombination	GRMZM2G319357	GO:0004725//protein tyrosine phosphatase activity	GRMZM2G388911	GO:0005829//cytosol;GO:0009536//plastid	.
GRMZM2G060760	GO:0033473//indoleacetic acid conjugate metabolic process;GO:0048367//shoot system development	GRMZM2G416120	GO:0005507//copper ion binding;GO:0005524//ATP binding	GRMZM2G101856	GO:0005622//intracellular	.
GRMZM2G309126	GO:0008152//metabolic process	GRMZM2G116526	GO:0003964//RNA-directed DNA polymerase activity;GO:0003723//RNA binding;GO:0004190//aspartic-type endopeptidase activity;GO:0008270//zinc ion binding	GRMZM2G068259	GO:0005886//plasma membrane	.
GRMZM2G154890	GO:0009960//endosperm development;GO:0009558//embryo sac cellularization;GO:0009793//embryo development ending in seed dormancy;GO:0007264//small GTPase mediated signal transduction	GRMZM5G809265	GO:0042802//identical protein binding;GO:0004252//serine-type endopeptidase activity	GRMZM2G448446	GO:0016023//cytoplasmic membrane-bounded vesicle	.
GRMZM2G136025	GO:0006468//protein phosphorylation	GRMZM2G118183	GO:0016491//oxidoreductase activity;GO:0000166//nucleotide binding	GRMZM2G063298	GO:0005886//plasma membrane	.
GRMZM2G400907	GO:0055114//oxidation-reduction process	GRMZM2G053764	GO:0004523//ribonuclease H activity;GO:0003964//RNA-directed DNA polymerase activity;GO:0003677//DNA binding;GO:0003723//RNA binding	GRMZM2G131409	GO:0048046//apoplast	.
GRMZM2G141774	GO:0006468//protein phosphorylation	GRMZM2G365731	GO:0003964//RNA-directed DNA polymerase activity;GO:0003723//RNA binding	GRMZM2G027797	GO:0044424//intracellular part	.
GRMZM2G117677	GO:0006468//protein phosphorylation	GRMZM2G327564	GO:0003735//structural constituent of ribosome	GRMZM2G069122	GO:0005730//nucleolus	.
GRMZM2G451876	GO:0006468//protein phosphorylation	GRMZM2G154090	GO:0005315//inorganic phosphate transmembrane transporter activity;GO:0015293//symporter activity	GRMZM2G423972	GO:0009507//chloroplast;GO:0009579//thylakoid;GO:0005739//mitochondrion	.
GRMZM2G118821	GO:0071577//zinc ion transmembrane transport;GO:0055114//oxidation-reduction process;GO:0015691//cadmium ion transport;GO:0034755//iron ion transmembrane transport;GO:0006879//cellular iron ion homeostasis;GO:0009617//response to bacterium	GRMZM2G130904	GO:0016491//oxidoreductase activity	GRMZM2G123204	GO:0009570//chloroplast stroma;GO:0048046//apoplast	.
AC186519.4_FG002	GO:0050896//response to stimulus	GRMZM2G118917	GO:0003676//nucleic acid binding;GO:0008408//3'-5' exonuclease activity;GO:0000166//nucleotide binding	GRMZM2G109130	GO:0009507//chloroplast	.
GRMZM2G134398	GO:0006353//DNA-dependent transcription, termination;GO:0006355//regulation of transcription, DNA-dependent	GRMZM2G327605	GO:0003677//DNA binding	GRMZM2G109056	GO:0005634//nucleus	.
GRMZM2G035341	GO:0006333//chromatin assembly or disassembly;GO:0006278//RNA-dependent DNA replication;GO:0006508//proteolysis;GO:0006310//DNA recombination	GRMZM5G801589	GO:0003677//DNA binding;GO:0046982//protein heterodimerization activity	GRMZM5G812580	GO:0005739//mitochondrion	.
GRMZM2G330457	GO:0006486//protein glycosylation	GRMZM2G035664	GO:0016772//transferase activity, transferring phosphorus-containing groups	GRMZM2G133633	GO:0031227//intrinsic to endoplasmic reticulum membrane;GO:0005739//mitochondrion	.
GRMZM2G445169	GO:0009664//plant-type cell wall organization;GO:0006949//syncytium formation	GRMZM2G017237	GO:0046030//inositol trisphosphate phosphatase activity	GRMZM2G164084	GO:0005739//mitochondrion;GO:0009536//plastid	.
GRMZM2G104542	GO:0006810//transport	GRMZM2G344187	GO:0010385//double-stranded methylated DNA binding;GO:0017111//nucleoside-triphosphatase activity;GO:0008270//zinc ion binding;GO:0005524//ATP binding	GRMZM2G400092	GO:0000123//histone acetyltransferase complex;GO:0005829//cytosol	.
GRMZM2G020081	GO:0000160//two-component signal transduction system (phosphorelay);GO:0035556//intracellular signal transduction;GO:0006355//regulation of transcription, DNA-dependent;GO:0048511//rhythmic process	GRMZM2G084513	GO:0051536//iron-sulfur cluster binding;GO:0003676//nucleic acid binding;GO:0009055//electron carrier activity;GO:0005524//ATP binding;GO:0016887//ATPase activity	GRMZM2G093849	GO:0016020//membrane	.
GRMZM2G068575	GO:0006333//chromatin assembly or disassembly;GO:0006278//RNA-dependent DNA replication;GO:0006508//proteolysis;GO:0006310//DNA recombination	GRMZM2G118467	GO:0005488//binding;GO:0004519//endonuclease activity;GO:0004527//exonuclease activity	GRMZM2G144744	GO:0005634//nucleus	.
GRMZM2G388911	GO:0006007//glucose catabolic process	GRMZM2G382077	GO:0016787//hydrolase activity	GRMZM2G042040	GO:0005773//vacuole;GO:0016020//membrane;GO:0005783//endoplasmic reticulum;GO:0005794//Golgi apparatus	.
GRMZM2G068259	GO:0006812//cation transport;GO:0008152//metabolic process	GRMZM2G134998	GO:0003700//sequence-specific DNA binding transcription factor activity;GO:0003676//nucleic acid binding;GO:0008270//zinc ion binding	GRMZM2G132958	GO:0005739//mitochondrion	.
GRMZM2G131409	GO:0010090//trichome morphogenesis	GRMZM2G097349	GO:0003700//sequence-specific DNA binding transcription factor activity;GO:0000976//transcription regulatory region sequence-specific DNA binding	GRMZM5G860498	GO:0005730//nucleolus	.
GRMZM2G159149	GO:0016787//hydrolase activity;GO:0016829//lyase activity	GRMZM2G423337	GO:0003677//DNA binding	GRMZM2G100650	GO:0005737//cytoplasm;GO:0005634//nucleus	.
GRMZM2G027797	GO:0051301//cell division	GRMZM2G044550	GO:0004519//endonuclease activity;GO:0008270//zinc ion binding;GO:0004527//exonuclease activity	GRMZM2G144346	GO:0009536//plastid	.
GRMZM2G423972	GO:0009611//response to wounding;GO:0046686//response to cadmium ion;GO:0055114//oxidation-reduction process	GRMZM2G320085	GO:0030170//pyridoxal phosphate binding;GO:0016740//transferase activity	GRMZM5G800853	GO:0005634//nucleus	.
GRMZM2G123204	GO:0044208//'de novo' AMP biosynthetic process;GO:0046686//response to cadmium ion	GRMZM2G146994	GO:0051536//iron-sulfur cluster binding;GO:0003676//nucleic acid binding;GO:0009055//electron carrier activity;GO:0005524//ATP binding;GO:0016887//ATPase activity	GRMZM2G010054	GO:0030126//COPI vesicle coat;GO:0005739//mitochondrion;GO:0005886//plasma membrane	.
GRMZM2G109130	GO:0009753//response to jasmonic acid stimulus;GO:0055114//oxidation-reduction process;GO:0048364//root development;GO:0009737//response to abscisic acid stimulus;GO:0009816//defense response to bacterium, incompatible interaction;GO:0031408//oxylipin biosynthetic process	GRMZM2G083182	GO:0003964//RNA-directed DNA polymerase activity;GO:0003723//RNA binding	GRMZM2G024104	GO:0009507//chloroplast	.
GRMZM2G109056	GO:0006333//chromatin assembly or disassembly;GO:0006278//RNA-dependent DNA replication;GO:0006508//proteolysis;GO:0015074//DNA integration;GO:0006310//DNA recombination	GRMZM2G068479	GO:0003676//nucleic acid binding;GO:0008026//ATP-dependent helicase activity;GO:0005524//ATP binding;GO:0003724//RNA helicase activity	GRMZM2G025048	GO:0005739//mitochondrion	.
GRMZM2G164084	GO:0009416//response to light stimulus;GO:0006355//regulation of transcription, DNA-dependent;GO:0006352//DNA-dependent transcription, initiation	GRMZM2G455817	GO:0009674//potassium:sodium symporter activity	GRMZM2G173641	GO:0005739//mitochondrion	.
GRMZM2G042133	GO:0006278//RNA-dependent DNA replication;GO:0015074//DNA integration	GRMZM2G105256	GO:0008026//ATP-dependent helicase activity;GO:0003723//RNA binding;GO:0005524//ATP binding	GRMZM2G127521	GO:0005730//nucleolus;GO:0005773//vacuole;GO:0005886//plasma membrane;GO:0022625//cytosolic large ribosomal subunit;GO:0009507//chloroplast	.
GRMZM2G400092	GO:0043967//histone H4 acetylation;GO:0006261//DNA-dependent DNA replication;GO:0048449//floral organ formation;GO:0009909//regulation of flower development;GO:0006348//chromatin silencing at telomere	GRMZM2G150098	GO:0004743//pyruvate kinase activity;GO:0030955//potassium ion binding;GO:0005524//ATP binding;GO:0000287//magnesium ion binding	GRMZM5G865626	GO:0016602//CCAAT-binding factor complex	.
GRMZM2G453296	GO:0006313//transposition, DNA-mediated	GRMZM2G013600	GO:0003899//DNA-directed RNA polymerase activity;GO:0003677//DNA binding	GRMZM2G339452	GO:0009536//plastid	.
GRMZM2G144744	GO:0006355//regulation of transcription, DNA-dependent;GO:0040029//regulation of gene expression, epigenetic;GO:0009740//gibberellic acid mediated signaling pathway	GRMZM2G087169	GO:0016491//oxidoreductase activity	GRMZM2G308189	GO:0005739//mitochondrion	.
GRMZM5G860498	GO:0006396//RNA processing;GO:0010051//xylem and phloem pattern formation	GRMZM2G041701	GO:0003677//DNA binding;GO:0003700//sequence-specific DNA binding transcription factor activity	GRMZM2G352415	GO:0005886//plasma membrane	.
GRMZM2G100650	GO:0031348//negative regulation of defense response;GO:0010286//heat acclimation;GO:0009867//jasmonic acid mediated signaling pathway;GO:0009697//salicylic acid biosynthetic process;GO:0010363//regulation of plant-type hypersensitive response;GO:0002679//respiratory burst involved in defense response;GO:0010200//response to chitin;GO:0006612//protein targeting to membrane;GO:0050832//defense resp…	GRMZM2G140602	GO:0003924//GTPase activity;GO:0005525//GTP binding	GRMZM2G157727	GO:0016020//membrane;GO:0016604//nuclear body;GO:0005739//mitochondrion	.
GRMZM5G800853	GO:0006333//chromatin assembly or disassembly;GO:0006278//RNA-dependent DNA replication;GO:0006508//proteolysis;GO:0015074//DNA integration;GO:0006310//DNA recombination	GRMZM2G018627	GO:0016168//chlorophyll binding;GO:0046872//metal ion binding	GRMZM5G826838	GO:0005634//nucleus;GO:0005829//cytosol;GO:0009536//plastid	.
GRMZM2G010054	GO:0016192//vesicle-mediated transport;GO:0006886//intracellular protein transport	GRMZM2G120621	GO:0009055//electron carrier activity;GO:0004497//monooxygenase activity;GO:0005506//iron ion binding;GO:0020037//heme binding;GO:0016705//oxidoreductase activity, acting on paired donors, with incorporation or reduction of molecular oxygen	GRMZM2G019267	GO:0005829//cytosol;GO:0016604//nuclear body	.
GRMZM2G022859	GO:0016579//protein deubiquitination	GRMZM2G110622	GO:0000823//inositol-1,4,5-trisphosphate 6-kinase activity;GO:0008440//inositol-1,4,5-trisphosphate 3-kinase activity	GRMZM2G019806	GO:0005634//nucleus	.
GRMZM2G173641	GO:0016114//terpenoid biosynthetic process	GRMZM2G172512	GO:0018024//histone-lysine N-methyltransferase activity	GRMZM2G017087	GO:0005634//nucleus	.
GRMZM5G845962	GO:0006468//protein phosphorylation	GRMZM2G121293	GO:0042802//identical protein binding;GO:0004252//serine-type endopeptidase activity	GRMZM2G000743	GO:0005634//nucleus	.
GRMZM2G127521	GO:0006412//translation	GRMZM2G162931	GO:0003723//RNA binding;GO:0003964//RNA-directed DNA polymerase activity;GO:0003677//DNA binding;GO:0004523//ribonuclease H activity;GO:0005351//sugar:hydrogen symporter activity	GRMZM2G481184	GO:0005747//mitochondrial respiratory chain complex I	.
GRMZM5G865626	GO:0006355//regulation of transcription, DNA-dependent	GRMZM2G127546	GO:0004739//pyruvate dehydrogenase (acetyl-transferring) activity;GO:0008270//zinc ion binding	GRMZM2G481187	GO:0022626//cytosolic ribosome;GO:0016020//membrane;GO:0044446//intracellular organelle part	.
GRMZM2G041831	GO:0006310//DNA recombination;GO:0006278//RNA-dependent DNA replication;GO:0006333//chromatin assembly or disassembly;GO:0006508//proteolysis	GRMZM2G044236	GO:0005524//ATP binding;GO:0004674//protein serine/threonine kinase activity	GRMZM2G180232	GO:0005829//cytosol;GO:0005730//nucleolus;GO:0016607//nuclear speck;GO:0009507//chloroplast	.
GRMZM2G352415	GO:0046686//response to cadmium ion;GO:0009269//response to desiccation	GRMZM2G023291	GO:0043565//sequence-specific DNA binding;GO:0003700//sequence-specific DNA binding transcription factor activity	GRMZM2G108115	GO:0005789//endoplasmic reticulum membrane;GO:0009536//plastid	.
GRMZM2G157727	GO:0009630//gravitropism;GO:0010203//response to very low fluence red light stimulus;GO:0017006//protein-tetrapyrrole linkage;GO:0023014//signal transduction by phosphorylation;GO:0009585//red, far-red light phototransduction;GO:0006355//regulation of transcription, DNA-dependent;GO:0009638//phototropism;GO:0018298//protein-chromophore linkage;GO:0046685//response to arsenic-containing substance;…	GRMZM2G023372	GO:0004402//histone acetyltransferase activity	GRMZM2G162441	GO:0005788//endoplasmic reticulum lumen;GO:0016023//cytoplasmic membrane-bounded vesicle	.
GRMZM5G826838	GO:0006536//glutamate metabolic process;GO:0046686//response to cadmium ion	GRMZM2G414047	GO:0016787//hydrolase activity	GRMZM2G169825	GO:0005886//plasma membrane	.
GRMZM2G133169	GO:0006355//regulation of transcription, DNA-dependent	GRMZM2G111269	GO:0004715//non-membrane spanning protein tyrosine kinase activity;GO:0005524//ATP binding;GO:0004674//protein serine/threonine kinase activity	GRMZM2G360455	GO:0008287//protein serine/threonine phosphatase complex;GO:0005634//nucleus;GO:0005886//plasma membrane	.
GRMZM2G019267	GO:0009615//response to virus;GO:0006468//protein phosphorylation;GO:0048440//carpel development;GO:0007049//cell cycle;GO:0050792//regulation of viral reproduction;GO:0048366//leaf development;GO:0006397//mRNA processing	GRMZM2G077531	GO:0003676//nucleic acid binding;GO:0003824//catalytic activity	GRMZM2G137930	GO:0005737//cytoplasm	.
GRMZM2G017087	GO:0006355//regulation of transcription, DNA-dependent	GRMZM2G066377	GO:0004674//protein serine/threonine kinase activity;GO:0005524//ATP binding	GRMZM2G398608	GO:0009507//chloroplast	.
GRMZM2G000743	GO:0006355//regulation of transcription, DNA-dependent	GRMZM2G081953	GO:0003676//nucleic acid binding;GO:0008270//zinc ion binding	GRMZM2G149775	GO:0000786//nucleosome;GO:0005634//nucleus	.
GRMZM2G308615	GO:0009788//negative regulation of abscisic acid mediated signaling pathway;GO:0006470//protein dephosphorylation;GO:0009414//response to water deprivation;GO:0009409//response to cold;GO:0010119//regulation of stomatal movement	GRMZM2G116840	GO:0003676//nucleic acid binding	GRMZM2G149952	GO:0005886//plasma membrane;GO:0009570//chloroplast stroma;GO:0005739//mitochondrion	.
GRMZM2G180232	GO:0048367//shoot system development;GO:0010267//production of ta-siRNAs involved in RNA interference;GO:0031053//primary miRNA processing;GO:2000011//regulation of adaxial/abaxial pattern formation;GO:0048509//regulation of meristem development	GRMZM2G026176	GO:0004523//ribonuclease H activity;GO:0003964//RNA-directed DNA polymerase activity;GO:0003677//DNA binding;GO:0003723//RNA binding	GRMZM2G422539	GO:0009536//plastid	.
GRMZM2G180246	GO:0048366//leaf development;GO:0008283//cell proliferation	GRMZM2G060760	GO:0080030//methyl indole-3-acetate esterase activity	GRMZM2G047855	GO:0005886//plasma membrane	.
GRMZM2G108115	GO:0006457//protein folding;GO:0055114//oxidation-reduction process	GRMZM2G095899	GO:0005488//binding	GRMZM5G865635	GO:0005634//nucleus	.
GRMZM2G162441	GO:0006457//protein folding;GO:0045454//cell redox homeostasis	GRMZM2G309126	GO:0000287//magnesium ion binding;GO:0010333//terpene synthase activity	GRMZM2G044354	GO:0005634//nucleus	.
GRMZM2G360455	GO:0006470//protein dephosphorylation;GO:0009610//response to symbiotic fungus;GO:0019375//galactolipid biosynthetic process;GO:0042631//cellular response to water deprivation;GO:0009737//response to abscisic acid stimulus;GO:0016036//cellular response to phosphate starvation	GRMZM2G155043	GO:0046983//protein dimerization activity	GRMZM2G107689	GO:0005737//cytoplasm;GO:0005819//spindle;GO:0000775//chromosome, centromeric region;GO:0005634//nucleus	.
GRMZM2G396451	GO:0055114//oxidation-reduction process;GO:0008299//isoprenoid biosynthetic process	GRMZM2G154890	GO:0005525//GTP binding	GRMZM2G054300	GO:0005618//cell wall;GO:0009570//chloroplast stroma;GO:0005886//plasma membrane	.
GRMZM2G137930	GO:0046686//response to cadmium ion;GO:0006796//phosphate-containing compound metabolic process	GRMZM2G136025	GO:0005524//ATP binding;GO:0004674//protein serine/threonine kinase activity	GRMZM2G037617	GO:0005737//cytoplasm;GO:0005819//spindle;GO:0000775//chromosome, centromeric region;GO:0005634//nucleus	.
GRMZM2G398608	GO:0006415//translational termination;GO:0009657//plastid organization;GO:0006396//RNA processing	GRMZM2G400907	GO:0016491//oxidoreductase activity;GO:0046914//transition metal ion binding	GRMZM2G164580	GO:0005886//plasma membrane	.
GRMZM2G460594	GO:0035556//intracellular signal transduction;GO:0000160//two-component signal transduction system (phosphorelay);GO:0006355//regulation of transcription, DNA-dependent	GRMZM2G141774	GO:0005524//ATP binding;GO:0004674//protein serine/threonine kinase activity	GRMZM2G072682	GO:0009536//plastid	.
GRMZM2G149775	GO:0006334//nucleosome assembly	GRMZM2G117677	GO:0005524//ATP binding;GO:0004674//protein serine/threonine kinase activity	GRMZM2G040030	GO:0005773//vacuole;GO:0016020//membrane	.
GRMZM2G149923	GO:0050896//response to stimulus	GRMZM2G451876	GO:0005524//ATP binding;GO:0004674//protein serine/threonine kinase activity	GRMZM2G039978	GO:0016021//integral to membrane;GO:0005739//mitochondrion;GO:0005886//plasma membrane	.
GRMZM2G149952	GO:0046686//response to cadmium ion;GO:0000103//sulfate assimilation	GRMZM2G118821	GO:0005385//zinc ion transmembrane transporter activity;GO:0015088//copper uptake transmembrane transporter activity;GO:0005381//iron ion transmembrane transporter activity;GO:0032440//2-alkenal reductase [NAD(P)] activity	AC234157.1_FG002	GO:0009941//chloroplast envelope;GO:0000312//plastid small ribosomal subunit;GO:0009570//chloroplast stroma;GO:0022627//cytosolic small ribosomal subunit;GO:0016020//membrane	.
GRMZM2G016671	GO:0006139//nucleobase-containing compound metabolic process	GRMZM2G134398	GO:0003723//RNA binding	GRMZM2G477314	GO:0005739//mitochondrion	.
GRMZM2G016546	GO:0032259//methylation	GRMZM2G035341	GO:0008907//integrase activity;GO:0003964//RNA-directed DNA polymerase activity;GO:0003677//DNA binding;GO:0003682//chromatin binding;GO:0003723//RNA binding;GO:0004190//aspartic-type endopeptidase activity	GRMZM2G028151	GO:0005634//nucleus	.
GRMZM2G032339	GO:0006259//DNA metabolic process	GRMZM2G330457	GO:0008373//sialyltransferase activity	GRMZM2G055054	GO:0000145//exocyst;GO:0005829//cytosol	.
GRMZM2G039278	GO:0006310//DNA recombination;GO:0009401//phosphoenolpyruvate-dependent sugar phosphotransferase system;GO:0006278//RNA-dependent DNA replication	GRMZM2G104542	GO:0005215//transporter activity	GRMZM2G323558	GO:0016023//cytoplasmic membrane-bounded vesicle	.
GRMZM2G105185	GO:0009684//indoleacetic acid biosynthetic process;GO:0055114//oxidation-reduction process;GO:0006569//tryptophan catabolic process;GO:0019761//glucosinolate biosynthetic process	GRMZM2G020081	GO:0000156//phosphorelay response regulator activity	GRMZM2G427697	GO:0005886//plasma membrane	.
GRMZM2G047855	GO:0009648//photoperiodism;GO:0006468//protein phosphorylation;GO:0006355//regulation of transcription, DNA-dependent;GO:0010229//inflorescence development	GRMZM2G068575	GO:0008907//integrase activity;GO:0003964//RNA-directed DNA polymerase activity;GO:0003677//DNA binding;GO:0003682//chromatin binding;GO:0003723//RNA binding;GO:0004190//aspartic-type endopeptidase activity	GRMZM2G104141	GO:0005739//mitochondrion	.
GRMZM5G865635	GO:0006364//rRNA processing	GRMZM2G412137	GO:0003676//nucleic acid binding;GO:0046983//protein dimerization activity	GRMZM2G386245	GO:0005886//plasma membrane	.
GRMZM2G044354	GO:0006333//chromatin assembly or disassembly;GO:0006278//RNA-dependent DNA replication;GO:0006508//proteolysis;GO:0015074//DNA integration;GO:0006310//DNA recombination	GRMZM2G068259	GO:0042625//ATPase activity, coupled to transmembrane movement of ions;GO:0005524//ATP binding	GRMZM5G837018	GO:0005875//microtubule associated complex;GO:0005874//microtubule	.
GRMZM2G107689	GO:0000278//mitotic cell cycle;GO:0000226//microtubule cytoskeleton organization;GO:0043988//histone H3-S28 phosphorylation;GO:0010252//auxin homeostasis;GO:0000911//cytokinesis by cell plate formation;GO:0051567//histone H3-K9 methylation;GO:0016579//protein deubiquitination;GO:0006342//chromatin silencing;GO:0010388//cullin deneddylation;GO:0009640//photomorphogenesis;GO:0016567//protein ubiqui…	GRMZM2G063291	GO:0005515//protein binding	GRMZM2G065214	GO:0044464//cell part	.
GRMZM2G054300	GO:0042744//hydrogen peroxide catabolic process;GO:0055114//oxidation-reduction process;GO:0009651//response to salt stress;GO:0009408//response to heat;GO:0046686//response to cadmium ion;GO:0009793//embryo development ending in seed dormancy	GRMZM2G159149	GO:0009536//plastid	GRMZM2G463730	GO:0005634//nucleus	.
GRMZM2G037617	GO:0000278//mitotic cell cycle;GO:0000226//microtubule cytoskeleton organization;GO:0043988//histone H3-S28 phosphorylation;GO:0010252//auxin homeostasis;GO:0000911//cytokinesis by cell plate formation;GO:0051567//histone H3-K9 methylation;GO:0016579//protein deubiquitination;GO:0006342//chromatin silencing;GO:0010388//cullin deneddylation;GO:0009640//photomorphogenesis;GO:0016567//protein ubiqui…	GRMZM2G368658	GO:0004386//helicase activity;GO:0003676//nucleic acid binding;GO:0000166//nucleotide binding	GRMZM2G074211	GO:0043231//intracellular membrane-bounded organelle;GO:0044444//cytoplasmic part	.
GRMZM2G164580	GO:0008152//metabolic process	GRMZM2G069122	GO:0008026//ATP-dependent helicase activity;GO:0003723//RNA binding;GO:0005524//ATP binding	GRMZM2G366373	GO:0005634//nucleus	.
GRMZM2G040030	GO:0009744//response to sucrose stimulus;GO:0042631//cellular response to water deprivation;GO:0009737//response to abscisic acid stimulus;GO:0009749//response to glucose stimulus;GO:0009631//cold acclimation;GO:0009750//response to fructose stimulus	GRMZM2G423972	GO:0051287//NAD binding;GO:0008863//formate dehydrogenase (NAD+) activity;GO:0016616//oxidoreductase activity, acting on the CH-OH group of donors, NAD or NADP as acceptor	GRMZM2G568484	GO:0015629//actin cytoskeleton	.
AC234157.1_FG002	GO:0006412//translation	GRMZM2G123204	GO:0004019//adenylosuccinate synthase activity;GO:0000287//magnesium ion binding;GO:0005525//GTP binding	GRMZM2G058872	GO:0005737//cytoplasm	.
GRMZM2G028151	GO:0006355//regulation of transcription, DNA-dependent	GRMZM2G138255	GO:0016874//ligase activity	GRMZM2G058760	GO:0042651//thylakoid membrane;GO:0009507//chloroplast	.
GRMZM2G055054	GO:0009846//pollen germination;GO:0006904//vesicle docking involved in exocytosis;GO:0009860//pollen tube growth	GRMZM2G109130	GO:0016165//lipoxygenase activity;GO:0005506//iron ion binding	GRMZM2G704093	GO:0031461//cullin-RING ubiquitin ligase complex	.
GRMZM2G323553	GO:0010286//heat acclimation	GRMZM2G109056	GO:0008907//integrase activity;GO:0003964//RNA-directed DNA polymerase activity;GO:0003677//DNA binding;GO:0003682//chromatin binding;GO:0003723//RNA binding;GO:0004190//aspartic-type endopeptidase activity	GRMZM2G110295	GO:0005634//nucleus	.
GRMZM2G323558	GO:0043086//negative regulation of catalytic activity	GRMZM2G133633	GO:0016758//transferase activity, transferring hexosyl groups	GRMZM2G017299	GO:0009570//chloroplast stroma	.
GRMZM2G104141	GO:0008152//metabolic process	GRMZM2G164084	GO:0003677//DNA binding;GO:0003700//sequence-specific DNA binding transcription factor activity;GO:0016987//sigma factor activity	GRMZM2G065640	GO:0016023//cytoplasmic membrane-bounded vesicle	.
GRMZM5G837018	GO:0007018//microtubule-based movement	GRMZM2G042133	GO:0003964//RNA-directed DNA polymerase activity;GO:0003723//RNA binding	GRMZM2G478779	GO:0005856//cytoskeleton;GO:0005737//cytoplasm	.
GRMZM2G065214	GO:0009987//cellular process;GO:0044699	GRMZM2G400092	GO:0042393//histone binding;GO:0010485//H4 histone acetyltransferase activity	GRMZM2G371271	GO:0005829//cytosol;GO:0005739//mitochondrion	.
GRMZM2G463730	GO:0006355//regulation of transcription, DNA-dependent	GRMZM2G453296	GO:0004803//transposase activity;GO:0003677//DNA binding;GO:0008270//zinc ion binding	GRMZM2G457544	GO:0009536//plastid;GO:0005739//mitochondrion	.
GRMZM2G366373	GO:0006417//regulation of translation;GO:0006355//regulation of transcription, DNA-dependent;GO:0009734//auxin mediated signaling pathway	GRMZM5G860498	GO:0097159//organic cyclic compound binding;GO:1901363	GRMZM2G164020	GO:0000786//nucleosome;GO:0005634//nucleus	.
GRMZM2G568484	GO:0030042//actin filament depolymerization	GRMZM2G100650	GO:0051861//glycolipid binding;GO:0017089//glycolipid transporter activity	GRMZM2G163912	GO:0009536//plastid	.
GRMZM2G058872	GO:0046836//glycolipid transport;GO:0009751//response to salicylic acid stimulus;GO:0016192//vesicle-mediated transport;GO:0008219//cell death;GO:0009816//defense response to bacterium, incompatible interaction	GRMZM5G800853	GO:0008907//integrase activity;GO:0003964//RNA-directed DNA polymerase activity;GO:0003677//DNA binding;GO:0003682//chromatin binding;GO:0003723//RNA binding;GO:0004190//aspartic-type endopeptidase activity	GRMZM2G453320	GO:0016021//integral to membrane;GO:0005886//plasma membrane	.
GRMZM2G058760	GO:0015979//photosynthesis;GO:0022900//electron transport chain	GRMZM2G010054	GO:0016905//myosin heavy chain kinase activity;GO:0005198//structural molecule activity	GRMZM2G101682	GO:0016023//cytoplasmic membrane-bounded vesicle	.
GRMZM2G704093	GO:0006511//ubiquitin-dependent protein catabolic process	GRMZM2G022859	GO:0004842//ubiquitin-protein ligase activity	GRMZM2G474685	GO:0016023//cytoplasmic membrane-bounded vesicle	.
GRMZM2G110295	GO:0009416//response to light stimulus;GO:0045893//positive regulation of transcription, DNA-dependent	GRMZM2G025048	GO:0016757//transferase activity, transferring glycosyl groups	GRMZM2G062289	GO:0005739//mitochondrion;GO:0005774//vacuolar membrane;GO:0005886//plasma membrane	.
GRMZM2G017299	GO:0000105//histidine biosynthetic process;GO:0006541//glutamine metabolic process;GO:0009220//pyrimidine ribonucleotide biosynthetic process	GRMZM2G173641	GO:0008661//1-deoxy-D-xylulose-5-phosphate synthase activity	GRMZM2G082312	GO:0016023//cytoplasmic membrane-bounded vesicle	.
GRMZM2G178415	GO:0009737//response to abscisic acid stimulus;GO:0006807//nitrogen compound metabolic process	GRMZM5G845962	GO:0005524//ATP binding;GO:0004674//protein serine/threonine kinase activity	GRMZM2G161306	GO:0009535//chloroplast thylakoid membrane	.
GRMZM2G074404	GO:0003676//nucleic acid binding;GO:0003824//catalytic activity	GRMZM2G127521	GO:0003735//structural constituent of ribosome	GRMZM2G013206	GO:0016023//cytoplasmic membrane-bounded vesicle	.
GRMZM2G371271	GO:0044267//cellular protein metabolic process;GO:0032312//regulation of ARF GTPase activity	GRMZM5G865626	GO:0003677//DNA binding;GO:0003700//sequence-specific DNA binding transcription factor activity	GRMZM2G064503	GO:0005634//nucleus	.
GRMZM2G019446	GO:0015074//DNA integration	GRMZM2G041831	GO:0003723//RNA binding;GO:0003964//RNA-directed DNA polymerase activity;GO:0003677//DNA binding;GO:0003913//DNA photolyase activity;GO:0004190//aspartic-type endopeptidase activity;GO:0003682//chromatin binding	GRMZM2G047365	GO:0016020//membrane	.
GRMZM2G164020	GO:0006334//nucleosome assembly	GRMZM2G157727	GO:0000155//phosphorelay sensor kinase activity;GO:0009881//photoreceptor activity;GO:0042803//protein homodimerization activity;GO:0005524//ATP binding	GRMZM2G129015	GO:0005840//ribosome	.
GRMZM2G154532	GO:0015074//DNA integration	GRMZM5G826838	GO:0030170//pyridoxal phosphate binding;GO:0004351//glutamate decarboxylase activity;GO:0005516//calmodulin binding	GRMZM2G139250	GO:0005739//mitochondrion	.
GRMZM2G426156	GO:0006468//protein phosphorylation	GRMZM2G019267	GO:0008353//RNA polymerase II carboxy-terminal domain kinase activity;GO:0005524//ATP binding;GO:0004693//cyclin-dependent protein kinase activity	GRMZM2G314692	GO:0005739//mitochondrion	.
GRMZM2G453320	GO:0055085//transmembrane transport	GRMZM2G019806	GO:0046983//protein dimerization activity	GRMZM2G459811	GO:0005737//cytoplasm;GO:0005634//nucleus	.
GRMZM2G171315	GO:0015074//DNA integration	GRMZM2G017087	GO:0003700//sequence-specific DNA binding transcription factor activity;GO:0043565//sequence-specific DNA binding	GRMZM2G420935	GO:0005886//plasma membrane	.
GRMZM2G062289	GO:0006301//postreplication repair;GO:0009060//aerobic respiration;GO:0006096//glycolysis;GO:0046686//response to cadmium ion	GRMZM2G000743	GO:0003700//sequence-specific DNA binding transcription factor activity;GO:0043565//sequence-specific DNA binding	GRMZM2G343741	GO:0009507//chloroplast;GO:0009508//plastid chromosome	.
GRMZM2G062357	GO:0008152//metabolic process	GRMZM2G101460	GO:0005488//binding	GRMZM2G477609	GO:0016023//cytoplasmic membrane-bounded vesicle	.
GRMZM2G022662	GO:0015074//DNA integration	GRMZM2G308615	GO:0046872//metal ion binding;GO:0004722//protein serine/threonine phosphatase activity	GRMZM2G144398	GO:0005737//cytoplasm	.
GRMZM2G082664	GO:0006259//DNA metabolic process	GRMZM2G180232	GO:0008270//zinc ion binding	GRMZM2G139123	GO:0009507//chloroplast	.
GRMZM2G064503	GO:0051726//regulation of cell cycle;GO:0006270//DNA replication initiation;GO:0006346//methylation-dependent chromatin silencing;GO:0006275//regulation of DNA replication;GO:0016246//RNA interference	GRMZM2G108115	GO:0050660//flavin adenine dinucleotide binding;GO:0016671//oxidoreductase activity, acting on a sulfur group of donors, disulfide as acceptor;GO:0003756//protein disulfide isomerase activity	GRMZM2G139041	GO:0005886//plasma membrane	.
GRMZM2G072671	GO:0015074//DNA integration	GRMZM2G164085	GO:0016846//carbon-sulfur lyase activity	GRMZM2G122148	GO:0005737//cytoplasm	.
GRMZM2G314692	GO:0055114//oxidation-reduction process	GRMZM2G162441	GO:0003756//protein disulfide isomerase activity	GRMZM2G156565	GO:0005829//cytosol;GO:0005739//mitochondrion;GO:0009507//chloroplast	.
GRMZM2G093712	GO:0006278//RNA-dependent DNA replication;GO:0015074//DNA integration	GRMZM2G360455	GO:0046872//metal ion binding;GO:0004722//protein serine/threonine phosphatase activity	GRMZM2G118062	GO:0005739//mitochondrion;GO:0009507//chloroplast	.
GRMZM2G068443	GO:0008152//metabolic process	GRMZM2G396451	GO:0047134//protein-disulfide reductase activity;GO:0004163//diphosphomevalonate decarboxylase activity;GO:0005524//ATP binding	GRMZM2G155899	GO:0005739//mitochondrion;GO:0009507//chloroplast	.
GRMZM2G459811	GO:0006457//protein folding;GO:0009644//response to high light intensity;GO:0042542//response to hydrogen peroxide;GO:0009408//response to heat;GO:0009651//response to salt stress	GRMZM2G137930	GO:0004427//inorganic diphosphatase activity;GO:0000287//magnesium ion binding	GRMZM2G118005	GO:0005840//ribosome;GO:0009535//chloroplast thylakoid membrane	.
GRMZM2G420935	GO:0000160//two-component signal transduction system (phosphorelay);GO:0007264//small GTPase mediated signal transduction;GO:0006355//regulation of transcription, DNA-dependent;GO:0006886//intracellular protein transport;GO:0046686//response to cadmium ion	GRMZM2G398608	GO:0016149//translation release factor activity, codon specific	GRMZM2G063253	GO:0016021//integral to membrane;GO:0005794//Golgi apparatus	.
GRMZM2G343741	GO:0010103//stomatal complex morphogenesis;GO:0006399//tRNA metabolic process;GO:0035304//regulation of protein dephosphorylation;GO:0045036//protein targeting to chloroplast;GO:0010207//photosystem II assembly;GO:0009902//chloroplast relocation;GO:0009965//leaf morphogenesis;GO:0030154//cell differentiation;GO:0045893//positive regulation of transcription, DNA-dependent;GO:0042793//transcription…	GRMZM2G018798	GO:0046872//metal ion binding	GRMZM2G111200	GO:0009536//plastid	.
GRMZM2G144398	GO:0006915//apoptotic process	GRMZM2G460594	GO:0000156//phosphorelay response regulator activity	AC217374.3_FG006	GO:0005773//vacuole	.
GRMZM2G139123	GO:0006098//pentose-phosphate shunt;GO:0035304//regulation of protein dephosphorylation;GO:0010207//photosystem II assembly;GO:0009902//chloroplast relocation;GO:0016226//iron-sulfur cluster assembly;GO:0006729//tetrahydrobiopterin biosynthetic process;GO:0009073//aromatic amino acid family biosynthetic process;GO:0042793//transcription from plastid promoter;GO:0006364//rRNA processing;GO:0010027…	GRMZM2G149775	GO:0003677//DNA binding;GO:0046982//protein heterodimerization activity	GRMZM2G172152	GO:0005773//vacuole;GO:0005634//nucleus	.
GRMZM2G122108	GO:0016036//cellular response to phosphate starvation;GO:0006817//phosphate ion transport;GO:0070417//cellular response to cold	GRMZM2G149923	GO:0005509//calcium ion binding	AC207546.3_FG004	GO:0005829//cytosol;GO:0005643//nuclear pore;GO:0009507//chloroplast	.
AC198418.3_FG005	GO:0015074//DNA integration	GRMZM2G149952	GO:0004781//sulfate adenylyltransferase (ATP) activity	GRMZM2G024374	GO:0005737//cytoplasm	.
AC191575.2_FG001	GO:0006259//DNA metabolic process	GRMZM2G016671	GO:0017111//nucleoside-triphosphatase activity;GO:0000166//nucleotide binding	GRMZM2G024267	GO:0005773//vacuole;GO:0016023//cytoplasmic membrane-bounded vesicle	.
GRMZM2G156739	GO:0055114//oxidation-reduction process	GRMZM2G016546	GO:0003676//nucleic acid binding;GO:0008168//methyltransferase activity	GRMZM2G022269	GO:0005618//cell wall;GO:0005739//mitochondrion;GO:0009507//chloroplast	.
GRMZM2G156565	GO:0006423//cysteinyl-tRNA aminoacylation;GO:0010197//polar nucleus fusion;GO:0043067//regulation of programmed cell death;GO:0042407//cristae formation	GRMZM2G032339	GO:0003676//nucleic acid binding	AC191009.3_FG004	GO:0009507//chloroplast	.
GRMZM2G156543	GO:0006470//protein dephosphorylation	GRMZM2G154870	GO:0046872//metal ion binding;GO:0016491//oxidoreductase activity	GRMZM2G137968	GO:0005634//nucleus	.
GRMZM2G118062	GO:0048481//ovule development;GO:0009657//plastid organization;GO:0006418//tRNA aminoacylation for protein translation;GO:0044085	GRMZM2G039278	GO:0003723//RNA binding;GO:0003964//RNA-directed DNA polymerase activity;GO:0003677//DNA binding;GO:0004523//ribonuclease H activity;GO:0005351//sugar:hydrogen symporter activity	GRMZM2G138053	GO:0009507//chloroplast	.
GRMZM2G155899	GO:0048481//ovule development;GO:0006430//lysyl-tRNA aminoacylation	GRMZM2G105185	GO:0009055//electron carrier activity;GO:0019825//oxygen binding;GO:0020037//heme binding;GO:0016709//oxidoreductase activity, acting on paired donors, with incorporation or reduction of molecular oxygen, NAD(P)H as one donor, and incorporation of one atom of oxygen;GO:0005506//iron ion binding	GRMZM5G823063	GO:0009536//plastid	.
GRMZM2G118014	GO:0009567//double fertilization forming a zygote and endosperm	GRMZM2G047855	GO:0004674//protein serine/threonine kinase activity;GO:0005524//ATP binding;GO:0004713//protein tyrosine kinase activity;GO:0003700//sequence-specific DNA binding transcription factor activity	GRMZM2G180732	GO:0005576//extracellular region;GO:0005783//endoplasmic reticulum;GO:0005794//Golgi apparatus;GO:0005886//plasma membrane	.
GRMZM2G118005	GO:0006412//translation;GO:0010027//thylakoid membrane organization;GO:0042254//ribosome biogenesis	GRMZM2G044354	GO:0008907//integrase activity;GO:0003964//RNA-directed DNA polymerase activity;GO:0003677//DNA binding;GO:0003682//chromatin binding;GO:0003723//RNA binding;GO:0004190//aspartic-type endopeptidase activity	GRMZM2G476752	GO:0043231//intracellular membrane-bounded organelle	.
AC217374.3_FG006	GO:0006457//protein folding	GRMZM2G019450	GO:0016740//transferase activity	GRMZM2G099767	GO:0005856//cytoskeleton	.
GRMZM2G172152	GO:0010118//stomatal movement;GO:0006281//DNA repair;GO:0009414//response to water deprivation;GO:0009638//phototropism;GO:0010075//regulation of meristem growth;GO:0009911//positive regulation of flower development;GO:0010617//circadian regulation of calcium ion oscillation;GO:0006338//chromatin remodeling	GRMZM2G124540	GO:0003677//DNA binding;GO:0003682//chromatin binding	GRMZM5G884466	GO:0005739//mitochondrion	.
GRMZM2G016290	GO:0005516//calmodulin binding	GRMZM2G107689	GO:0010279//indole-3-acetic acid amido synthetase activity;GO:0035175//histone kinase activity (H3-S10 specific);GO:0044022//histone kinase activity (H3-S28 specific);GO:0005524//ATP binding	GRMZM2G013776	GO:0000151//ubiquitin ligase complex	.
AC207546.3_FG004	GO:0052546//cell wall pectin metabolic process;GO:0000059//protein import into nucleus, docking;GO:0052541//plant-type cell wall cellulose metabolic process	GRMZM2G054300	GO:0046872//metal ion binding;GO:0016688//L-ascorbate peroxidase activity;GO:0020037//heme binding	GRMZM2G166944	GO:0009505//plant-type cell wall;GO:0016023//cytoplasmic membrane-bounded vesicle;GO:0005886//plasma membrane;GO:0048046//apoplast	.
GRMZM2G024374	GO:0006261//DNA-dependent DNA replication	GRMZM2G037617	GO:0010279//indole-3-acetic acid amido synthetase activity;GO:0035175//histone kinase activity (H3-S10 specific);GO:0044022//histone kinase activity (H3-S28 specific);GO:0005524//ATP binding	GRMZM2G166940	GO:0005802//trans-Golgi network;GO:0005794//Golgi apparatus;GO:0005768//endosome	.
GRMZM2G022269	GO:0006414//translational elongation;GO:0006184//GTP catabolic process;GO:0046686//response to cadmium ion	GRMZM2G164580	GO:0030170//pyridoxal phosphate binding;GO:0003824//catalytic activity	GRMZM2G355959	GO:0005886//plasma membrane;GO:0005634//nucleus;GO:0005829//cytosol	.
GRMZM2G083964	GO:0015074//DNA integration	GRMZM2G039978	GO:0004792//thiosulfate sulfurtransferase activity	GRMZM2G473016	GO:0005739//mitochondrion	.
GRMZM2G529003	GO:0015074//DNA integration	AC234157.1_FG002	GO:0003735//structural constituent of ribosome;GO:0019843//rRNA binding	GRMZM2G333565	GO:0009536//plastid	.
GRMZM2G137968	GO:0006302//double-strand break repair	GRMZM2G028151	GO:0003700//sequence-specific DNA binding transcription factor activity;GO:0003677//DNA binding	GRMZM2G064212	GO:0005737//cytoplasm	.
GRMZM2G138053	GO:0006810//transport	GRMZM2G323558	GO:0030599//pectinesterase activity;GO:0004857//enzyme inhibitor activity	GRMZM2G147854	GO:0005634//nucleus	.
GRMZM2G131939	GO:0006333//chromatin assembly or disassembly;GO:0006278//RNA-dependent DNA replication;GO:0006508//proteolysis;GO:0006310//DNA recombination	GRMZM2G104141	GO:0016787//hydrolase activity	GRMZM2G137566	GO:0009536//plastid	.
GRMZM5G884466	GO:0009401//phosphoenolpyruvate-dependent sugar phosphotransferase system;GO:0015074//DNA integration;GO:0006310//DNA recombination	GRMZM2G386245	GO:0008270//zinc ion binding	GRMZM2G039996	GO:0010287//plastoglobule;GO:0009941//chloroplast envelope;GO:0009535//chloroplast thylakoid membrane	.
GRMZM5G876379	GO:0006468//protein phosphorylation	GRMZM5G837018	GO:0005524//ATP binding;GO:0003777//microtubule motor activity	GRMZM2G040300	GO:0009941//chloroplast envelope;GO:0009570//chloroplast stroma	.
GRMZM2G013776	GO:0016567//protein ubiquitination	GRMZM2G065214	GO:0004672//protein kinase activity	GRMZM2G040247	GO:0005634//nucleus;GO:0005739//mitochondrion	.
GRMZM2G166944	GO:0010411//xyloglucan metabolic process;GO:0080022//primary root development;GO:0009739//response to gibberellin stimulus;GO:0009409//response to cold;GO:0009741//response to brassinosteroid stimulus;GO:0009408//response to heat;GO:0042545//cell wall modification;GO:0009733//response to auxin stimulus;GO:0007568//aging;GO:0009612//response to mechanical stimulus	GRMZM2G463730	GO:0003700//sequence-specific DNA binding transcription factor activity;GO:0003677//DNA binding;GO:0008270//zinc ion binding	GRMZM2G078274	GO:0009536//plastid;GO:0005634//nucleus	.
GRMZM2G313649	GO:0006278//RNA-dependent DNA replication;GO:0006508//proteolysis;GO:0006310//DNA recombination	GRMZM2G366373	GO:0046983//protein dimerization activity	GRMZM2G077744	GO:0005786//signal recognition particle, endoplasmic reticulum targeting	.
GRMZM2G355959	GO:0009790//embryo development;GO:0009693//ethylene biosynthetic process;GO:0045116//protein neddylation;GO:0009733//response to auxin stimulus	GRMZM2G568484	GO:0003779//actin binding	GRMZM2G347841	GO:0005739//mitochondrion;GO:0009570//chloroplast stroma;GO:0005634//nucleus	.
GRMZM2G325786	GO:0006468//protein phosphorylation;GO:0007165//signal transduction	GRMZM2G058872	GO:0010175//sphingosine transmembrane transporter activity;GO:0051861//glycolipid binding;GO:0005515//protein binding;GO:0017089//glycolipid transporter activity	GRMZM2G102450	GO:0005739//mitochondrion	.
GRMZM2G049495	GO:0006259//DNA metabolic process	GRMZM2G058760	GO:0050660//flavin adenine dinucleotide binding;GO:0005507//copper ion binding;GO:0050661//NADP binding;GO:0004324//ferredoxin-NADP+ reductase activity	GRMZM2G702889	GO:0005739//mitochondrion;GO:0009536//plastid	.
GRMZM2G459874	GO:0006629//lipid metabolic process	GRMZM2G704093	GO:0031625//ubiquitin protein ligase binding	AC190750.2_FG014	GO:0005739//mitochondrion;GO:0009536//plastid	.
GRMZM2G147854	GO:0006333//chromatin assembly or disassembly;GO:0006278//RNA-dependent DNA replication;GO:0006508//proteolysis;GO:0015074//DNA integration;GO:0006310//DNA recombination	GRMZM2G110295	GO:0008270//zinc ion binding;GO:0043565//sequence-specific DNA binding;GO:0003700//sequence-specific DNA binding transcription factor activity	GRMZM2G018692	GO:0005773//vacuole;GO:0016023//cytoplasmic membrane-bounded vesicle;GO:0005618//cell wall;GO:0048046//apoplast	.
GRMZM2G039996	GO:0009765//photosynthesis, light harvesting;GO:0010196//nonphotochemical quenching	GRMZM2G017299	GO:0000107//imidazoleglycerol-phosphate synthase activity;GO:0016833//oxo-acid-lyase activity	GRMZM2G047590	GO:0005886//plasma membrane	.
GRMZM2G040300	GO:0008152//metabolic process	GRMZM2G178415	GO:0046914//transition metal ion binding;GO:0008080//N-acetyltransferase activity;GO:0016491//oxidoreductase activity	GRMZM2G042933	GO:0016021//integral to membrane	.
GRMZM2G040247	GO:0006623//protein targeting to vacuole;GO:0016192//vesicle-mediated transport;GO:0009630//gravitropism	GRMZM2G478779	GO:0005524//ATP binding	AC204017.4_FG003	GO:0044464//cell part	.
GRMZM2G078274	GO:0006355//regulation of transcription, DNA-dependent;GO:0009908//flower development;GO:0009734//auxin mediated signaling pathway	GRMZM2G074404	GO:0016021//integral to membrane	GRMZM2G042599	GO:0009536//plastid	.
GRMZM2G077744	GO:0006614//SRP-dependent cotranslational protein targeting to membrane	GRMZM2G371271	GO:0008270//zinc ion binding;GO:0016853//isomerase activity;GO:0008060//ARF GTPase activator activity	GRMZM2G036297	GO:0005634//nucleus	.
GRMZM2G347841	GO:0046939//nucleotide phosphorylation;GO:0048364//root development;GO:0048367//shoot system development;GO:0008652//cellular amino acid biosynthetic process	GRMZM2G337905	GO:0005524//ATP binding;GO:0004386//helicase activity	GRMZM2G314171	GO:0009536//plastid	.
GRMZM2G018692	GO:0071836//nectar secretion;GO:0009611//response to wounding;GO:0005982//starch metabolic process;GO:0080167//response to karrikin	GRMZM2G019446	GO:0003676//nucleic acid binding	GRMZM2G040017	GO:0016020//membrane	.
GRMZM2G047590	GO:0006457//protein folding;GO:0000413//protein peptidyl-prolyl isomerization	GRMZM2G164020	GO:0003677//DNA binding	GRMZM2G086573	GO:0005634//nucleus	.
GRMZM2G511859	GO:0008152//metabolic process	GRMZM2G154532	GO:0003676//nucleic acid binding;GO:0008270//zinc ion binding	GRMZM2G447847	GO:0016023//cytoplasmic membrane-bounded vesicle;GO:0016020//membrane	.
AC204017.4_FG003	GO:0009987//cellular process	GRMZM2G426156	GO:0004672//protein kinase activity;GO:0005524//ATP binding	GRMZM2G443885	GO:0016023//cytoplasmic membrane-bounded vesicle	.
GRMZM2G042599	GO:0006396//RNA processing	GRMZM2G171315	GO:0003676//nucleic acid binding	GRMZM2G443889	GO:0009941//chloroplast envelope	.
GRMZM2G036297	GO:0006351//transcription, DNA-dependent;GO:0007275//multicellular organismal development	GRMZM2G062357	GO:0016874//ligase activity	GRMZM2G160585	GO:0016020//membrane	.
GRMZM2G040017	GO:0006812//cation transport	GRMZM2G022662	GO:0003676//nucleic acid binding	GRMZM2G434910	GO:0009705//plant-type vacuole membrane;GO:0009941//chloroplast envelope;GO:0048046//apoplast;GO:0022626//cytosolic ribosome;GO:0016021//integral to membrane;GO:0005618//cell wall;GO:0005777//peroxisome;GO:0009570//chloroplast stroma;GO:0009506//plasmodesma;GO:0005886//plasma membrane;GO:0005634//nucleus;GO:0005739//mitochondrion	.
GRMZM2G086573	GO:0006355//regulation of transcription, DNA-dependent	GRMZM2G082664	GO:0003676//nucleic acid binding;GO:0003824//catalytic activity	GRMZM2G114008	GO:0016023//cytoplasmic membrane-bounded vesicle	.
GRMZM2G443885	GO:0006979//response to oxidative stress;GO:0055114//oxidation-reduction process	GRMZM2G161306	GO:0005506//iron ion binding	GRMZM2G071119	GO:0016021//integral to membrane	.
GRMZM2G443889	GO:0090305//nucleic acid phosphodiester bond hydrolysis;GO:0055114//oxidation-reduction process;GO:0009611//response to wounding;GO:0006388//tRNA splicing, via endonucleolytic cleavage and ligation	GRMZM2G013206	GO:0005507//copper ion binding;GO:0009055//electron carrier activity	GRMZM2G021635	GO:0000325//plant-type vacuole;GO:0005774//vacuolar membrane;GO:0005794//Golgi apparatus;GO:0031461//cullin-RING ubiquitin ligase complex;GO:0005886//plasma membrane	.
GRMZM2G166281	GO:0006508//proteolysis	GRMZM2G072671	GO:0003676//nucleic acid binding	GRMZM5G806157	GO:0009507//chloroplast	.
GRMZM2G434910	GO:0016036//cellular response to phosphate starvation;GO:0009853//photorespiration;GO:0042744//hydrogen peroxide catabolic process;GO:0006995//cellular response to nitrogen starvation;GO:0030003//cellular cation homeostasis;GO:0003333//amino acid transmembrane transport;GO:0070838//divalent metal ion transport;GO:0006569//tryptophan catabolic process;GO:0046686//response to cadmium ion;GO:0009416…	GRMZM2G314692	GO:0016706//oxidoreductase activity, acting on paired donors, with incorporation or reduction of molecular oxygen, 2-oxoglutarate as one donor, and incorporation of one atom each of oxygen into both donors	GRMZM5G825515	GO:0005886//plasma membrane	.
GRMZM2G071119	GO:0055085//transmembrane transport;GO:0006821//chloride transport	GRMZM2G093712	GO:0003964//RNA-directed DNA polymerase activity;GO:0003723//RNA binding	GRMZM2G072820	GO:0005739//mitochondrion;GO:0009536//plastid;GO:0005773//vacuole	.
GRMZM2G021635	GO:0009960//endosperm development;GO:0009639//response to red or far red light;GO:0009793//embryo development ending in seed dormancy;GO:0006623//protein targeting to vacuole;GO:0006007//glucose catabolic process;GO:0009911//positive regulation of flower development;GO:0006816//calcium ion transport;GO:0009651//response to salt stress;GO:0015991//ATP hydrolysis coupled proton transport;GO:0007033…	GRMZM2G459811	GO:0030544//Hsp70 protein binding	GRMZM2G352359	GO:0016023//cytoplasmic membrane-bounded vesicle	.
GRMZM5G806157	GO:0006468//protein phosphorylation;GO:0006470//protein dephosphorylation	GRMZM2G420935	GO:0003677//DNA binding;GO:0016787//hydrolase activity;GO:0005525//GTP binding	GRMZM2G159161	GO:0016020//membrane	.
GRMZM5G825515	GO:0006857//oligopeptide transport;GO:0055085//transmembrane transport	GRMZM2G438803	GO:0005509//calcium ion binding	GRMZM2G106010	GO:0005634//nucleus	.
GRMZM2G072820	GO:0048510//regulation of timing of transition from vegetative to reproductive phase;GO:0009640//photomorphogenesis;GO:0009742//brassinosteroid mediated signaling pathway;GO:0009826//unidimensional cell growth;GO:0010086//embryonic root morphogenesis	GRMZM2G139123	GO:0008124//4-alpha-hydroxytetrahydrobiopterin dehydratase activity	GRMZM2G063519	GO:0005739//mitochondrion	.
GRMZM2G138782	GO:0006278//RNA-dependent DNA replication;GO:0015074//DNA integration	GRMZM2G139041	GO:0016788//hydrolase activity, acting on ester bonds	GRMZM2G363470	GO:0016023//cytoplasmic membrane-bounded vesicle	.
GRMZM2G106010	GO:0006351//transcription, DNA-dependent	AC198418.3_FG005	GO:0003676//nucleic acid binding	GRMZM2G175258	GO:0016023//cytoplasmic membrane-bounded vesicle	.
GRMZM2G175258	GO:0016310//phosphorylation	AC191575.2_FG001	GO:0003676//nucleic acid binding;GO:0003824//catalytic activity	GRMZM2G039097	GO:0005739//mitochondrion	.
GRMZM2G168985	GO:0016310//phosphorylation	GRMZM2G156739	GO:0005507//copper ion binding;GO:0016491//oxidoreductase activity;GO:0000166//nucleotide binding	GRMZM2G168985	GO:0016023//cytoplasmic membrane-bounded vesicle	.
GRMZM2G454511	GO:0016310//phosphorylation	GRMZM2G386113	GO:0046872//metal ion binding	GRMZM2G454511	GO:0016023//cytoplasmic membrane-bounded vesicle	.
GRMZM5G886182	GO:0009860//pollen tube growth	GRMZM2G156565	GO:0004817//cysteine-tRNA ligase activity;GO:0005524//ATP binding	GRMZM5G886182	GO:0005737//cytoplasm	.
GRMZM5G804382	GO:0016192//vesicle-mediated transport;GO:0006886//intracellular protein transport	GRMZM2G156543	GO:0046872//metal ion binding;GO:0004722//protein serine/threonine phosphatase activity	GRMZM5G854980	GO:0016023//cytoplasmic membrane-bounded vesicle;GO:0016020//membrane	.
GRMZM5G813627	GO:0042742//defense response to bacterium;GO:0008380//RNA splicing;GO:0006397//mRNA processing	GRMZM2G336065	GO:0005488//binding	GRMZM5G885938	GO:0009536//plastid	.
GRMZM5G839644	GO:0006468//protein phosphorylation	GRMZM2G118062	GO:0000166//nucleotide binding;GO:0004812//aminoacyl-tRNA ligase activity	GRMZM5G804477	GO:0009536//plastid	.
GRMZM2G389135	GO:0009860//pollen tube growth	GRMZM2G155899	GO:0003676//nucleic acid binding;GO:0004824//lysine-tRNA ligase activity;GO:0005524//ATP binding	GRMZM5G804382	GO:0030132//clathrin coat of coated pit;GO:0030130//clathrin coat of trans-Golgi network vesicle;GO:0009507//chloroplast;GO:0005773//vacuole	.
GRMZM2G407032	GO:0006810//transport;GO:0017004//cytochrome complex assembly;GO:0006200//ATP catabolic process	GRMZM2G118005	GO:0019843//rRNA binding;GO:0003735//structural constituent of ribosome	GRMZM5G899582	GO:0009536//plastid	.
GRMZM5G816015	GO:0009793//embryo development ending in seed dormancy;GO:0000910//cytokinesis;GO:0007017//microtubule-based process	GRMZM2G111200	GO:0008233//peptidase activity	GRMZM5G813627	GO:0005634//nucleus	.
GRMZM2G362778	GO:0006511//ubiquitin-dependent protein catabolic process	AC217374.3_FG006	GO:0016853//isomerase activity;GO:0005509//calcium ion binding	GRMZM2G093341	GO:0005739//mitochondrion	.
GRMZM2G073743	GO:0006979//response to oxidative stress	GRMZM2G172152	GO:0003913//DNA photolyase activity;GO:0042803//protein homodimerization activity	GRMZM5G834759	GO:0009536//plastid	.
GRMZM2G012628	GO:0010193//response to ozone	GRMZM2G016290	GO:0005739//mitochondrion;GO:0009536//plastid;GO:0005886//plasma membrane	GRMZM2G108875	GO:0005739//mitochondrion	.
GRMZM2G091302	GO:0055114//oxidation-reduction process	AC207546.3_FG004	GO:0008565//protein transporter activity	GRMZM2G087256	GO:0005739//mitochondrion	.
GRMZM2G172386	GO:0006468//protein phosphorylation	GRMZM2G024374	GO:0003777//microtubule motor activity	GRMZM2G389135	GO:0005737//cytoplasm	.
GRMZM5G876898	GO:0032259//methylation;GO:0006546//glycine catabolic process;GO:0046686//response to cadmium ion	GRMZM2G022269	GO:0003746//translation elongation factor activity;GO:0008270//zinc ion binding;GO:0050897//cobalt ion binding;GO:0005524//ATP binding;GO:0003924//GTPase activity;GO:0005525//GTP binding	GRMZM5G823824	GO:0005739//mitochondrion	.
GRMZM2G076539	GO:0006614//SRP-dependent cotranslational protein targeting to membrane	GRMZM2G083964	GO:0003676//nucleic acid binding;GO:0008270//zinc ion binding	GRMZM2G407032	GO:0030288//outer membrane-bounded periplasmic space;GO:0005886//plasma membrane	.
GRMZM2G000052	GO:0008152//metabolic process	GRMZM2G529003	GO:0003676//nucleic acid binding	GRMZM2G129957	GO:0005739//mitochondrion	.
GRMZM2G165060	GO:0044238//primary metabolic process;GO:0044260;GO:0016310//phosphorylation	GRMZM2G137968	GO:0003677//DNA binding;GO:0004386//helicase activity	GRMZM5G816240	GO:0005739//mitochondrion	.
GRMZM2G080054	GO:0006355//regulation of transcription, DNA-dependent;GO:0031539//positive regulation of anthocyanin metabolic process;GO:0009740//gibberellic acid mediated signaling pathway;GO:0010017//red or far-red light signaling pathway;GO:0009704//de-etiolation	GRMZM2G180732	GO:0017040//ceramidase activity	GRMZM2G301389	GO:0005739//mitochondrion	.
GRMZM2G007453	GO:0010468//regulation of gene expression;GO:0009658//chloroplast organization;GO:0000373//Group II intron splicing;GO:0015979//photosynthesis	GRMZM2G131939	GO:0008907//integrase activity;GO:0003964//RNA-directed DNA polymerase activity;GO:0003677//DNA binding;GO:0003682//chromatin binding;GO:0003723//RNA binding;GO:0004190//aspartic-type endopeptidase activity	GRMZM2G073743	GO:0009535//chloroplast thylakoid membrane;GO:0031977//thylakoid lumen	.
GRMZM2G102346	GO:0008152//metabolic process	GRMZM2G476752	GO:0003677//DNA binding	GRMZM2G091302	GO:0005777//peroxisome;GO:0005829//cytosol	.
GRMZM2G509699	GO:0034968//histone lysine methylation	GRMZM5G884466	GO:0003677//DNA binding;GO:0005351//sugar:hydrogen symporter activity;GO:0008270//zinc ion binding	GRMZM2G142700	GO:0009536//plastid	.
GRMZM2G098239	GO:0006468//protein phosphorylation	GRMZM5G876379	GO:0004713//protein tyrosine kinase activity;GO:0005509//calcium ion binding;GO:0005524//ATP binding;GO:0004674//protein serine/threonine kinase activity	GRMZM2G172386	GO:0016023//cytoplasmic membrane-bounded vesicle	.
GRMZM2G417658	GO:0015074//DNA integration;GO:0006310//DNA recombination	GRMZM2G013776	GO:0004842//ubiquitin-protein ligase activity	GRMZM5G876898	GO:0005739//mitochondrion;GO:0009941//chloroplast envelope;GO:0022626//cytosolic ribosome;GO:0016020//membrane;GO:0048046//apoplast	.
GRMZM2G092160	GO:0019953//sexual reproduction	GRMZM2G166944	GO:0004553//hydrolase activity, hydrolyzing O-glycosyl compounds;GO:0016762//xyloglucan:xyloglucosyl transferase activity;GO:0080039//xyloglucan endotransglucosylase activity	GRMZM2G076539	GO:0005786//signal recognition particle, endoplasmic reticulum targeting	.
GRMZM2G068982	GO:0006278//RNA-dependent DNA replication	GRMZM2G166940	GO:0016757//transferase activity, transferring glycosyl groups	GRMZM2G080054	GO:0005634//nucleus	.
GRMZM2G165298	GO:0009627//systemic acquired resistance;GO:0034976//response to endoplasmic reticulum stress	GRMZM2G313649	GO:0046872//metal ion binding;GO:0003964//RNA-directed DNA polymerase activity;GO:0003677//DNA binding;GO:0003723//RNA binding;GO:0004190//aspartic-type endopeptidase activity	GRMZM2G007453	GO:0009507//chloroplast;GO:0005739//mitochondrion	.
GRMZM2G125669	GO:0045333//cellular respiration;GO:0009409//response to cold;GO:0007585//respiratory gaseous exchange;GO:0031930//mitochondria-nucleus signaling pathway;GO:0022900//electron transport chain	GRMZM2G312738	GO:0016874//ligase activity	GRMZM2G509699	GO:0005694//chromosome;GO:0005634//nucleus	.
GRMZM2G180160	GO:0006468//protein phosphorylation;GO:0000165//MAPK cascade	GRMZM2G473016	GO:0008270//zinc ion binding	GRMZM2G417658	GO:0009536//plastid	.
GRMZM2G149649	GO:0006412//translation	GRMZM2G333565	GO:0003677//DNA binding	GRMZM2G092160	GO:0005576//extracellular region	.
GRMZM2G463280	GO:0042742//defense response to bacterium;GO:0009409//response to cold;GO:0005975//carbohydrate metabolic process;GO:0016310//phosphorylation	GRMZM2G325786	GO:0005524//ATP binding;GO:0004674//protein serine/threonine kinase activity	GRMZM2G371375	GO:0005739//mitochondrion	.
GRMZM2G092190	GO:0015074//DNA integration	GRMZM2G064212	GO:0008234//cysteine-type peptidase activity	GRMZM2G068982	GO:0016459//myosin complex	.
GRMZM2G031981	GO:0006333//chromatin assembly or disassembly;GO:0006278//RNA-dependent DNA replication;GO:0006508//proteolysis;GO:0006310//DNA recombination	GRMZM2G049495	GO:0003676//nucleic acid binding;GO:0003824//catalytic activity	GRMZM2G111232	GO:0009536//plastid	.
GRMZM5G815009	GO:0042744//hydrogen peroxide catabolic process;GO:0034976//response to endoplasmic reticulum stress;GO:0009651//response to salt stress;GO:0009266//response to temperature stimulus;GO:0009627//systemic acquired resistance;GO:0006972//hyperosmotic response;GO:0006833//water transport;GO:0007030//Golgi organization;GO:0006096//glycolysis;GO:0016310//phosphorylation;GO:0007165//signal transduction;…	GRMZM2G459874	GO:0016788//hydrolase activity, acting on ester bonds	GRMZM2G070468	GO:0016020//membrane	.
GRMZM2G120724	GO:0009831//plant-type cell wall modification involved in multidimensional cell growth;GO:0009828//plant-type cell wall loosening;GO:0009826//unidimensional cell growth	GRMZM2G147854	GO:0008907//integrase activity;GO:0003964//RNA-directed DNA polymerase activity;GO:0003677//DNA binding;GO:0003682//chromatin binding;GO:0003723//RNA binding;GO:0004190//aspartic-type endopeptidase activity	GRMZM2G175362	GO:0005886//plasma membrane	.
GRMZM2G402837	GO:0010076//maintenance of floral meristem identity;GO:0048830//adventitious root development;GO:0009933//meristem structural organization;GO:0006355//regulation of transcription, DNA-dependent;GO:0010154//fruit development;GO:0010077//maintenance of inflorescence meristem identity;GO:0010582//floral meristem determinacy;GO:0010093//specification of floral organ identity	GRMZM2G039996	GO:0046872//metal ion binding	GRMZM2G165298	GO:0005829//cytosol	.
GRMZM2G046615	GO:0008152//metabolic process	GRMZM2G040300	GO:0016787//hydrolase activity	GRMZM2G156365	GO:0044464//cell part	.
GRMZM2G046609	GO:0032259//methylation	GRMZM2G040247	GO:0008270//zinc ion binding;GO:0000166//nucleotide binding	GRMZM2G125669	GO:0070469//respiratory chain;GO:0005740//mitochondrial envelope;GO:0016021//integral to membrane	.
GRMZM2G114220	GO:0006511//ubiquitin-dependent protein catabolic process	GRMZM2G078274	GO:0003677//DNA binding;GO:0046983//protein dimerization activity	GRMZM2G180160	GO:0016023//cytoplasmic membrane-bounded vesicle	.
GRMZM2G556131	GO:0009401//phosphoenolpyruvate-dependent sugar phosphotransferase system;GO:0015074//DNA integration;GO:0006310//DNA recombination	GRMZM2G077744	GO:0008312//7S RNA binding	GRMZM2G149649	GO:0005840//ribosome	.
GRMZM2G106921	GO:0055085//transmembrane transport;GO:0044070//regulation of anion transport;GO:0010118//stomatal movement;GO:0010193//response to ozone;GO:0050891//multicellular organismal water homeostasis;GO:0015711//organic anion transport;GO:0010037//response to carbon dioxide;GO:0015698//inorganic anion transport;GO:0009737//response to abscisic acid stimulus;GO:0006863//purine nucleobase transport;GO:000…	GRMZM2G347841	GO:0004017//adenylate kinase activity;GO:0005524//ATP binding	GRMZM2G463280	GO:0009941//chloroplast envelope;GO:0009535//chloroplast thylakoid membrane;GO:0009570//chloroplast stroma;GO:0010319//stromule;GO:0048046//apoplast	.
GRMZM2G080725	GO:0006355//regulation of transcription, DNA-dependent	GRMZM2G018692	GO:0051670//inulinase activity;GO:0004575//sucrose alpha-glucosidase activity;GO:0031219//levanase activity	GRMZM2G024312	GO:0009536//plastid	.
GRMZM2G161913	GO:0006333//chromatin assembly or disassembly;GO:0006278//RNA-dependent DNA replication;GO:0006508//proteolysis;GO:0015074//DNA integration;GO:0006310//DNA recombination	GRMZM2G047590	GO:0003755//peptidyl-prolyl cis-trans isomerase activity	GRMZM5G815009	GO:0016023//cytoplasmic membrane-bounded vesicle;GO:0005886//plasma membrane	.
GRMZM2G368838	GO:0006355//regulation of transcription, DNA-dependent;GO:0050832//defense response to fungus	GRMZM2G511859	GO:0003824//catalytic activity	GRMZM2G120724	GO:0005618//cell wall;GO:0005576//extracellular region;GO:0016020//membrane	.
GRMZM2G081032	GO:0009611//response to wounding	AC204017.4_FG003	GO:0005488//binding;GO:0004672//protein kinase activity	GRMZM2G402837	GO:0005634//nucleus	.
GRMZM2G318956	GO:0015074//DNA integration	GRMZM2G042599	GO:0003723//RNA binding;GO:0004000//adenosine deaminase activity	GRMZM2G046615	GO:0009536//plastid	.
GRMZM2G465957	GO:0016310//phosphorylation	GRMZM2G036297	GO:0046872//metal ion binding;GO:0003677//DNA binding	GRMZM2G556131	GO:0005739//mitochondrion	.
GRMZM5G814314	GO:0016579//protein deubiquitination;GO:0016567//protein ubiquitination;GO:0006511//ubiquitin-dependent protein catabolic process	GRMZM2G314171	GO:0003676//nucleic acid binding;GO:0016787//hydrolase activity	GRMZM2G106921	GO:0016021//integral to membrane;GO:0005886//plasma membrane	.
GRMZM2G019876	GO:0045454//cell redox homeostasis;GO:0022900//electron transport chain;GO:0006662//glycerol ether metabolic process	GRMZM2G040017	GO:0008324//cation transmembrane transporter activity;GO:0015297//antiporter activity	GRMZM2G080725	GO:0032783//ELL-EAF complex	.
GRMZM2G171170	GO:0006139//nucleobase-containing compound metabolic process	GRMZM2G086573	GO:0003677//DNA binding;GO:0003700//sequence-specific DNA binding transcription factor activity	GRMZM2G161913	GO:0005634//nucleus	.
GRMZM2G168474	GO:0008152//metabolic process	GRMZM2G447847	GO:0004386//helicase activity;GO:0005524//ATP binding	GRMZM2G368838	GO:0005634//nucleus	.
GRMZM2G144153	GO:0006979//response to oxidative stress;GO:0046686//response to cadmium ion;GO:0009651//response to salt stress;GO:0055114//oxidation-reduction process	GRMZM2G443885	GO:0046872//metal ion binding;GO:0020037//heme binding;GO:0004601//peroxidase activity	GRMZM2G129261	GO:0005622//intracellular	.
AC197246.3_FG003	GO:0006412//translation	GRMZM2G443889	GO:0000213//tRNA-intron endonuclease activity;GO:0003676//nucleic acid binding;GO:0051537//2 iron, 2 sulfur cluster binding;GO:0046872//metal ion binding;GO:0010277//chlorophyllide a oxygenase [overall] activity	GRMZM5G814314	GO:0005737//cytoplasm	.
GRMZM2G469313	GO:0044237//cellular metabolic process	GRMZM2G160585	GO:0015018//galactosylgalactosylxylosylprotein 3-beta-glucuronosyltransferase activity	GRMZM2G109865	GO:0009536//plastid;GO:0016020//membrane	.
GRMZM2G044143	GO:0006310//DNA recombination;GO:0015074//DNA integration	GRMZM2G166281	GO:0016491//oxidoreductase activity;GO:0008234//cysteine-type peptidase activity	GRMZM2G019876	GO:0005737//cytoplasm	.
GRMZM2G003307	GO:0000244//assembly of spliceosomal tri-snRNP	GRMZM2G434910	GO:0015174//basic amino acid transmembrane transporter activity;GO:0015326//cationic amino acid transmembrane transporter activity;GO:0020037//heme binding;GO:0050897//cobalt ion binding;GO:0004096//catalase activity	GRMZM2G171170	GO:0005622//intracellular	.
GRMZM2G458974	GO:0006412//translation;GO:0006364//rRNA processing;GO:0042274//ribosomal small subunit biogenesis	GRMZM2G114008	GO:0005488//binding	GRMZM2G144153	GO:0005886//plasma membrane;GO:0009507//chloroplast;GO:0005739//mitochondrion	.
GRMZM2G084062	GO:0006278//RNA-dependent DNA replication;GO:0006508//proteolysis;GO:0006310//DNA recombination	GRMZM2G071119	GO:0005247//voltage-gated chloride channel activity;GO:0003676//nucleic acid binding	AC197246.3_FG003	GO:0005730//nucleolus;GO:0022625//cytosolic large ribosomal subunit;GO:0009536//plastid;GO:0005739//mitochondrion	.
GRMZM2G101290	GO:0044262//cellular carbohydrate metabolic process;GO:0006108//malate metabolic process;GO:0006099//tricarboxylic acid cycle	GRMZM2G021635	GO:0046961//proton-transporting ATPase activity, rotational mechanism;GO:0031625//ubiquitin protein ligase binding	GRMZM2G044143	GO:0005739//mitochondrion	.
GRMZM2G475678	GO:0006355//regulation of transcription, DNA-dependent	GRMZM2G021475	GO:0005089//Rho guanyl-nucleotide exchange factor activity	GRMZM2G003307	GO:0046540//U4/U6 x U5 tri-snRNP complex	.
GRMZM5G857992	GO:0006468//protein phosphorylation;GO:0042752//regulation of circadian rhythm	GRMZM5G806157	GO:0008138//protein tyrosine/serine/threonine phosphatase activity;GO:0005524//ATP binding;GO:0004674//protein serine/threonine kinase activity	GRMZM2G458974	GO:0005618//cell wall;GO:0005730//nucleolus;GO:0022627//cytosolic small ribosomal subunit;GO:0030686//90S preribosome;GO:0032040//small-subunit processome;GO:0009507//chloroplast;GO:0005886//plasma membrane	.
GRMZM2G021044	GO:0034968//histone lysine methylation	GRMZM2G072820	GO:0046983//protein dimerization activity	GRMZM2G101181	GO:0005794//Golgi apparatus	.
GRMZM2G021530	GO:0000079//regulation of cyclin-dependent protein serine/threonine kinase activity	GRMZM2G352359	GO:0016788//hydrolase activity, acting on ester bonds	GRMZM2G101290	GO:0009506//plasmodesma;GO:0005886//plasma membrane;GO:0005829//cytosol;GO:0048046//apoplast	.
GRMZM2G351330	GO:0006355//regulation of transcription, DNA-dependent	GRMZM2G138782	GO:0003964//RNA-directed DNA polymerase activity;GO:0003723//RNA binding	GRMZM2G475678	GO:0005634//nucleus	.
GRMZM2G132055	GO:0006629//lipid metabolic process	GRMZM2G106010	GO:0008270//zinc ion binding	GRMZM5G881965	GO:0016023//cytoplasmic membrane-bounded vesicle	.
GRMZM2G404973	GO:0006355//regulation of transcription, DNA-dependent	GRMZM2G063519	GO:0016757//transferase activity, transferring glycosyl groups	GRMZM5G857992	GO:0044424//intracellular part	.
GRMZM2G109217	GO:0006310//DNA recombination;GO:0006278//RNA-dependent DNA replication;GO:0006333//chromatin assembly or disassembly;GO:0006508//proteolysis;GO:0015074//DNA integration	GRMZM2G175258	GO:0004672//protein kinase activity;GO:0000166//nucleotide binding	GRMZM2G021044	GO:0005694//chromosome;GO:0005634//nucleus;GO:0005739//mitochondrion	.
GRMZM2G545802	GO:0015074//DNA integration	GRMZM2G168985	GO:0004672//protein kinase activity;GO:0000166//nucleotide binding	GRMZM2G425225	GO:0009507//chloroplast	.
GRMZM5G860469	GO:0015074//DNA integration	GRMZM2G454511	GO:0004672//protein kinase activity;GO:0000166//nucleotide binding	GRMZM2G351330	GO:0005634//nucleus	.
GRMZM2G062554	GO:0006508//proteolysis	GRMZM5G804382	GO:0005198//structural molecule activity	GRMZM2G526668	GO:0005634//nucleus	.
GRMZM2G015361	GO:0007264//small GTPase mediated signal transduction;GO:0006886//intracellular protein transport;GO:0046686//response to cadmium ion	GRMZM5G813627	GO:0003723//RNA binding;GO:0000166//nucleotide binding	GRMZM2G132055	GO:0016023//cytoplasmic membrane-bounded vesicle	.
GRMZM2G178998	GO:0006355//regulation of transcription, DNA-dependent	GRMZM5G839644	GO:0005524//ATP binding;GO:0004674//protein serine/threonine kinase activity	GRMZM2G109217	GO:0005634//nucleus	.
GRMZM2G394450	GO:0005975//carbohydrate metabolic process	GRMZM2G407032	GO:0015439//heme-transporting ATPase activity;GO:0005524//ATP binding	GRMZM2G062554	GO:0016023//cytoplasmic membrane-bounded vesicle	.
GRMZM2G078373	GO:0006633//fatty acid biosynthetic process;GO:0055114//oxidation-reduction process;GO:0030148//sphingolipid biosynthetic process;GO:0009860//pollen tube growth;GO:0009827//plant-type cell wall modification	GRMZM2G362778	GO:0004221//ubiquitin thiolesterase activity;GO:0008234//cysteine-type peptidase activity	GRMZM2G015361	GO:0005773//vacuole;GO:0005886//plasma membrane	.
GRMZM2G078279	GO:0006949//syncytium formation;GO:0019953//sexual reproduction	GRMZM2G012628	GO:0003676//nucleic acid binding;GO:0000166//nucleotide binding	GRMZM2G394450	GO:0000325//plant-type vacuole;GO:0009505//plant-type cell wall	.
GRMZM2G157207	GO:0006333//chromatin assembly or disassembly;GO:0006278//RNA-dependent DNA replication;GO:0006508//proteolysis;GO:0006310//DNA recombination	GRMZM2G091302	GO:0016491//oxidoreductase activity;GO:0008270//zinc ion binding;GO:0000166//nucleotide binding	GRMZM2G136469	GO:0016023//cytoplasmic membrane-bounded vesicle	.
GRMZM5G839763	GO:0009987//cellular process;GO:0044699	GRMZM2G142700	GO:0003677//DNA binding	GRMZM2G078373	GO:0016021//integral to membrane	.
GRMZM2G461279	GO:0009058//biosynthetic process	GRMZM2G172386	GO:0030247//polysaccharide binding;GO:0005524//ATP binding;GO:0004674//protein serine/threonine kinase activity	GRMZM2G178486	GO:0016023//cytoplasmic membrane-bounded vesicle	.
GRMZM2G300944	GO:0006672//ceramide metabolic process	GRMZM5G876898	GO:0004047//aminomethyltransferase activity;GO:0008483//transaminase activity	GRMZM2G078279	GO:0005576//extracellular region	.
GRMZM2G331027	GO:0006468//protein phosphorylation	GRMZM2G076539	GO:0030942//endoplasmic reticulum signal peptide binding;GO:0008312//7S RNA binding	GRMZM2G461279	GO:0016023//cytoplasmic membrane-bounded vesicle	.
GRMZM2G029475	GO:0006468//protein phosphorylation	GRMZM2G000052	GO:0016491//oxidoreductase activity	GRMZM2G300944	GO:0005794//Golgi apparatus;GO:0016021//integral to membrane;GO:0005783//endoplasmic reticulum	.
GRMZM2G357972	GO:0034968//histone lysine methylation	GRMZM2G165060	GO:0004672//protein kinase activity;GO:0000166//nucleotide binding	GRMZM2G027021	GO:0009507//chloroplast	.
GRMZM2G110511	GO:0008152//metabolic process	GRMZM2G080054	GO:0042802//identical protein binding;GO:0003677//DNA binding;GO:0046983//protein dimerization activity	GRMZM2G357972	GO:0005694//chromosome;GO:0005634//nucleus	.
GRMZM2G163473	GO:0006412//translation	GRMZM2G007453	GO:0003723//RNA binding;GO:0008270//zinc ion binding	GRMZM2G163473	GO:0005840//ribosome;GO:0005739//mitochondrion	.
GRMZM2G002642	GO:0032259//methylation;GO:0008033//tRNA processing	GRMZM2G102346	GO:0003824//catalytic activity	GRMZM2G002642	GO:0005768//endosome;GO:0005794//Golgi apparatus;GO:0009507//chloroplast;GO:0005802//trans-Golgi network;GO:0005739//mitochondrion	.
GRMZM2G001415	GO:0048868//pollen tube development;GO:0009553//embryo sac development;GO:0008033//tRNA processing	GRMZM2G509699	GO:0018024//histone-lysine N-methyltransferase activity;GO:0008270//zinc ion binding	GRMZM2G001415	GO:0005739//mitochondrion;GO:0005634//nucleus	.
GRMZM2G138125	GO:0046686//response to cadmium ion	GRMZM2G098239	GO:0016747//transferase activity, transferring acyl groups other than amino-acyl groups;GO:0005524//ATP binding;GO:0004674//protein serine/threonine kinase activity	GRMZM2G474883	GO:0009840//chloroplastic endopeptidase Clp complex;GO:0005759//mitochondrial matrix;GO:0009535//chloroplast thylakoid membrane	.
GRMZM2G474883	GO:0006508//proteolysis	GRMZM2G417658	GO:0003677//DNA binding;GO:0008270//zinc ion binding	GRMZM2G162535	GO:0005739//mitochondrion	.
GRMZM2G021786	GO:0008152//metabolic process	GRMZM2G068982	GO:0003723//RNA binding;GO:0003964//RNA-directed DNA polymerase activity;GO:0005524//ATP binding;GO:0003774//motor activity;GO:0003779//actin binding	GRMZM5G814926	GO:0005886//plasma membrane	.
GRMZM5G814926	GO:0055085//transmembrane transport	GRMZM2G111232	GO:0016787//hydrolase activity	GRMZM2G024196	GO:0016021//integral to membrane;GO:0005886//plasma membrane	.
GRMZM2G024196	GO:0055085//transmembrane transport	GRMZM2G070468	GO:0016747//transferase activity, transferring acyl groups other than amino-acyl groups	GRMZM5G842219	GO:0009536//plastid	.
GRMZM2G178693	GO:0009624//response to nematode;GO:0009269//response to desiccation;GO:0006833//water transport;GO:0006970//response to osmotic stress;GO:0080170//hydrogen peroxide transmembrane transport;GO:0009737//response to abscisic acid stimulus	GRMZM2G165298	GO:0003676//nucleic acid binding;GO:0000166//nucleotide binding	GRMZM2G138701	GO:0009507//chloroplast	.
GRMZM2G003775	GO:0042221//response to chemical stimulus;GO:0046129;GO:0006796//phosphate-containing compound metabolic process	GRMZM2G090872	GO:0003682//chromatin binding	GRMZM2G178693	GO:0005773//vacuole;GO:0005886//plasma membrane;GO:0016021//integral to membrane;GO:0009507//chloroplast	.
GRMZM2G085926	GO:0006656//phosphatidylcholine biosynthetic process	GRMZM2G125669	GO:0046872//metal ion binding;GO:0009916//alternative oxidase activity	GRMZM2G003775	GO:0044464//cell part;GO:0016020//membrane	.
GRMZM2G052688	GO:0006281//DNA repair	GRMZM2G180160	GO:0004674//protein serine/threonine kinase activity;GO:0005509//calcium ion binding;GO:0030247//polysaccharide binding;GO:0005524//ATP binding	GRMZM2G340601	GO:0009536//plastid	.
GRMZM5G882852	GO:0015074//DNA integration	GRMZM2G149649	GO:0003735//structural constituent of ribosome	GRMZM2G052688	GO:0005634//nucleus	.
GRMZM2G032694	GO:0046777//protein autophosphorylation;GO:0009746	GRMZM2G463280	GO:0005524//ATP binding;GO:0008974//phosphoribulokinase activity	GRMZM2G032694	GO:0055028//cortical microtubule	.
GRMZM2G081930	GO:0006355//regulation of transcription, DNA-dependent	GRMZM2G092190	GO:0003676//nucleic acid binding	GRMZM2G049608	GO:0016023//cytoplasmic membrane-bounded vesicle	.
GRMZM2G049541	GO:0016036//cellular response to phosphate starvation;GO:0006468//protein phosphorylation	GRMZM2G031981	GO:0008907//integrase activity;GO:0003964//RNA-directed DNA polymerase activity;GO:0003677//DNA binding;GO:0003682//chromatin binding;GO:0003723//RNA binding;GO:0004190//aspartic-type endopeptidase activity	GRMZM2G174149	GO:0005739//mitochondrion	.
GRMZM2G049608	GO:0006468//protein phosphorylation	GRMZM2G024312	GO:0008270//zinc ion binding	GRMZM2G082581	GO:0009507//chloroplast;GO:0005739//mitochondrion	.
GRMZM2G313754	GO:0050896//response to stimulus	GRMZM5G815009	GO:0016491//oxidoreductase activity;GO:0016301//kinase activity	GRMZM2G133684	GO:0009706//chloroplast inner membrane	.
GRMZM2G174149	GO:0001522//pseudouridine synthesis	GRMZM2G402837	GO:0003677//DNA binding;GO:0003700//sequence-specific DNA binding transcription factor activity;GO:0046982//protein heterodimerization activity	GRMZM2G111975	GO:0016023//cytoplasmic membrane-bounded vesicle;GO:0030173//integral to Golgi membrane	.
GRMZM2G082581	GO:0006099//tricarboxylic acid cycle;GO:0006102//isocitrate metabolic process	GRMZM2G046615	GO:0000287//magnesium ion binding;GO:0010333//terpene synthase activity	AC193787.3_FG008	GO:0016023//cytoplasmic membrane-bounded vesicle;GO:0005783//endoplasmic reticulum	.
GRMZM2G111975	GO:0006486//protein glycosylation	GRMZM2G046609	GO:0008168//methyltransferase activity	GRMZM2G106265	GO:0005886//plasma membrane;GO:0016021//integral to membrane	.
AC193787.3_FG008	GO:0009987//cellular process	GRMZM2G556131	GO:0003677//DNA binding;GO:0005351//sugar:hydrogen symporter activity;GO:0008270//zinc ion binding	GRMZM2G058522	GO:0005829//cytosol	.
GRMZM2G106265	GO:0055085//transmembrane transport;GO:0006811//ion transport	GRMZM2G106921	GO:0019903//protein phosphatase binding;GO:0008308//voltage-gated anion channel activity;GO:0019901//protein kinase binding	GRMZM2G366065	GO:0005634//nucleus	.
GRMZM2G058522	GO:0042742//defense response to bacterium;GO:0046688//response to copper ion;GO:0019430//removal of superoxide radicals;GO:0010193//response to ozone;GO:0010039//response to iron ion;GO:0009651//response to salt stress;GO:0055114//oxidation-reduction process	GRMZM2G161902	GO:0016772//transferase activity, transferring phosphorus-containing groups;GO:0005488//binding	GRMZM2G157061	GO:0005737//cytoplasm;GO:0005634//nucleus	.
GRMZM2G052266	GO:0055114//oxidation-reduction process	GRMZM2G161913	GO:0008907//integrase activity;GO:0003964//RNA-directed DNA polymerase activity;GO:0003677//DNA binding;GO:0003682//chromatin binding;GO:0003723//RNA binding;GO:0004190//aspartic-type endopeptidase activity	GRMZM2G457697	GO:0009507//chloroplast;GO:0005576//extracellular region;GO:0005739//mitochondrion	.
GRMZM2G366065	GO:0006333//chromatin assembly or disassembly;GO:0006278//RNA-dependent DNA replication;GO:0006508//proteolysis;GO:0015074//DNA integration;GO:0006310//DNA recombination	GRMZM2G368838	GO:0003677//DNA binding;GO:0003700//sequence-specific DNA binding transcription factor activity	GRMZM2G157102	GO:0016020//membrane	.
GRMZM2G157061	GO:0006413//translational initiation;GO:0009615//response to virus;GO:0016070//RNA metabolic process;GO:0006417//regulation of translation;GO:0046740//spread of virus in host, cell to cell	GRMZM2G318956	GO:0003676//nucleic acid binding	GRMZM2G323679	GO:0005971//ribonucleoside-diphosphate reductase complex	.
GRMZM2G457697	GO:0048281//inflorescence morphogenesis;GO:0010103//stomatal complex morphogenesis;GO:0010148//transpiration;GO:0009944//polarity specification of adaxial/abaxial axis;GO:0001558//regulation of cell growth;GO:0009664//plant-type cell wall organization;GO:0010075//regulation of meristem growth;GO:0030155//regulation of cell adhesion;GO:0050832//defense response to fungus;GO:0042742//defense respon…	GRMZM2G129261	GO:0008270//zinc ion binding;GO:0003676//nucleic acid binding	GRMZM2G112483	GO:0016023//cytoplasmic membrane-bounded vesicle	.
GRMZM2G075145	GO:0044699	GRMZM2G465957	GO:0004672//protein kinase activity;GO:0000166//nucleotide binding	GRMZM2G027683	GO:0016023//cytoplasmic membrane-bounded vesicle;GO:0005739//mitochondrion	.
GRMZM2G323672	GO:0015074//DNA integration	GRMZM5G814314	GO:0005524//ATP binding;GO:0004842//ubiquitin-protein ligase activity	GRMZM2G051898	GO:0016023//cytoplasmic membrane-bounded vesicle	.
GRMZM2G323679	GO:0012501//programmed cell death;GO:0055114//oxidation-reduction process;GO:0006281//DNA repair;GO:0051726//regulation of cell cycle;GO:0009165//nucleotide biosynthetic process;GO:0006261//DNA-dependent DNA replication;GO:0009186//deoxyribonucleoside diphosphate metabolic process;GO:0007275//multicellular organismal development	GRMZM2G019876	GO:0009055//electron carrier activity;GO:0015035//protein disulfide oxidoreductase activity	GRMZM2G122708	GO:0005618//cell wall	.
GRMZM2G160801	GO:0006200//ATP catabolic process;GO:0015074//DNA integration	GRMZM2G171170	GO:0003676//nucleic acid binding;GO:0008408//3'-5' exonuclease activity	GRMZM2G364597	GO:0009507//chloroplast;GO:0005634//nucleus;GO:0005739//mitochondrion	.
GRMZM2G112483	GO:0006355//regulation of transcription, DNA-dependent	GRMZM2G168474	GO:0050502//cis-zeatin O-beta-D-glucosyltransferase activity	GRMZM2G138731	GO:0016020//membrane	.
GRMZM2G352379	GO:0015074//DNA integration	GRMZM2G168516	GO:0005488//binding	GRMZM2G364901	GO:0009536//plastid	.
GRMZM2G048012	GO:0044238//primary metabolic process;GO:0044260	GRMZM2G144153	GO:0004602//glutathione peroxidase activity	GRMZM2G021219	GO:0005730//nucleolus;GO:0016023//cytoplasmic membrane-bounded vesicle	.
GRMZM2G122708	GO:0005975//carbohydrate metabolic process;GO:0006032//chitin catabolic process;GO:0010262//somatic embryogenesis;GO:0016998//cell wall macromolecule catabolic process	AC197246.3_FG003	GO:0003735//structural constituent of ribosome	GRMZM2G121278	GO:0005618//cell wall	.
GRMZM2G364597	GO:0042761//very long-chain fatty acid biosynthetic process	GRMZM2G469313	GO:0097159//organic cyclic compound binding;GO:0016301//kinase activity;GO:1901363	AC193754.3_FG008	GO:0032301//MutSalpha complex;GO:0032302//MutSbeta complex;GO:0005886//plasma membrane;GO:0000228//nuclear chromosome	.
GRMZM2G138731	GO:0006810//transport	GRMZM2G044143	GO:0017111//nucleoside-triphosphatase activity;GO:0008270//zinc ion binding;GO:0003677//DNA binding;GO:0000166//nucleotide binding	GRMZM2G102183	GO:0009514//glyoxysome;GO:0005634//nucleus	.
GRMZM2G139038	GO:0016310//phosphorylation	GRMZM2G003307	GO:0003676//nucleic acid binding	GRMZM2G093557	GO:0000502//proteasome complex;GO:0005886//plasma membrane	.
AC193754.3_FG008	GO:0006346//methylation-dependent chromatin silencing;GO:0006301//postreplication repair;GO:0006306//DNA methylation;GO:0043570//maintenance of DNA repeat elements;GO:0000710//meiotic mismatch repair;GO:0016246//RNA interference;GO:0006311//meiotic gene conversion;GO:0006200//ATP catabolic process;GO:0031507//heterochromatin assembly;GO:0006290//pyrimidine dimer repair;GO:0006270//DNA replication…	GRMZM2G458974	GO:0003735//structural constituent of ribosome	GRMZM2G100872	GO:0005634//nucleus	.
GRMZM2G102183	GO:0006099//tricarboxylic acid cycle;GO:0006097//glyoxylate cycle	GRMZM2G084062	GO:0003964//RNA-directed DNA polymerase activity;GO:0003677//DNA binding;GO:0003723//RNA binding;GO:0004190//aspartic-type endopeptidase activity	GRMZM2G372930	GO:0005737//cytoplasm	.
GRMZM2G112072	GO:0044763	GRMZM2G101290	GO:0030060//L-malate dehydrogenase activity;GO:0000166//nucleotide binding	GRMZM2G135396	GO:0005634//nucleus	.
GRMZM2G100872	GO:0009294//DNA mediated transformation;GO:0006355//regulation of transcription, DNA-dependent;GO:0035265//organ growth;GO:0016573//histone acetylation;GO:0008283//cell proliferation	GRMZM2G475678	GO:0003700//sequence-specific DNA binding transcription factor activity;GO:0003677//DNA binding	GRMZM2G048033	GO:0005739//mitochondrion	.
GRMZM2G372930	GO:0006869//lipid transport	GRMZM5G881965	GO:0005507//copper ion binding;GO:0009055//electron carrier activity	GRMZM2G163494	GO:0016023//cytoplasmic membrane-bounded vesicle;GO:0005886//plasma membrane	.
GRMZM2G063163	GO:0006333//chromatin assembly or disassembly;GO:0006310//DNA recombination	GRMZM5G857992	GO:0016301//kinase activity	GRMZM2G147884	GO:0005777//peroxisome;GO:0009507//chloroplast	.
GRMZM2G135387	GO:0055114//oxidation-reduction process	GRMZM2G021044	GO:0042393//histone binding;GO:0018024//histone-lysine N-methyltransferase activity;GO:0008270//zinc ion binding	GRMZM2G060906	GO:0005739//mitochondrion	.
GRMZM2G163494	GO:0009611//response to wounding;GO:0015706//nitrate transport;GO:0010167//response to nitrate	GRMZM2G021530	GO:0019901//protein kinase binding	AC207011.3_FG001	GO:0005634//nucleus	.
GRMZM2G147884	GO:0009308//amine metabolic process;GO:0055114//oxidation-reduction process	GRMZM2G351330	GO:0003700//sequence-specific DNA binding transcription factor activity;GO:0000976//transcription regulatory region sequence-specific DNA binding	GRMZM2G151434	GO:0009536//plastid	.
AC207011.3_FG001	GO:0006355//regulation of transcription, DNA-dependent;GO:0042221//response to chemical stimulus	GRMZM2G526668	GO:0046983//protein dimerization activity	GRMZM2G301194	GO:0005875//microtubule associated complex;GO:0005739//mitochondrion;GO:0005874//microtubule	.
GRMZM5G816457	GO:0006355//regulation of transcription, DNA-dependent	GRMZM2G132055	GO:0016788//hydrolase activity, acting on ester bonds	GRMZM2G065480	GO:0005739//mitochondrion	.
GRMZM2G301194	GO:0009060//aerobic respiration;GO:0007018//microtubule-based movement	GRMZM2G404973	GO:0008270//zinc ion binding;GO:0043565//sequence-specific DNA binding;GO:0003700//sequence-specific DNA binding transcription factor activity	GRMZM2G393762	GO:0044464//cell part	.
GRMZM2G029356	GO:0015074//DNA integration	GRMZM2G109217	GO:0003723//RNA binding;GO:0008907//integrase activity;GO:0003964//RNA-directed DNA polymerase activity;GO:0003677//DNA binding;GO:0004190//aspartic-type endopeptidase activity;GO:0003682//chromatin binding	GRMZM2G031028	GO:0031977//thylakoid lumen;GO:0009535//chloroplast thylakoid membrane;GO:0010287//plastoglobule;GO:0005634//nucleus;GO:0010319//stromule	.
GRMZM2G065480	GO:0006200//ATP catabolic process;GO:0071722//detoxification of arsenic-containing substance	GRMZM2G545802	GO:0003676//nucleic acid binding	GRMZM5G843141	GO:0016021//integral to membrane	.
GRMZM2G476822	GO:0006278//RNA-dependent DNA replication;GO:0006508//proteolysis;GO:0006310//DNA recombination	GRMZM5G860469	GO:0003676//nucleic acid binding;GO:0008270//zinc ion binding	GRMZM2G153899	GO:0043231//intracellular membrane-bounded organelle;GO:0044444//cytoplasmic part;GO:0016020//membrane;GO:0044446//intracellular organelle part	.
GRMZM2G031028	GO:0009409//response to cold;GO:0009737//response to abscisic acid stimulus;GO:0010205//photoinhibition	GRMZM2G062554	GO:0004197//cysteine-type endopeptidase activity	AC217358.3_FG005	GO:0045271//respiratory chain complex I;GO:0009536//plastid;GO:0005739//mitochondrion;GO:0071944//cell periphery	.
GRMZM5G843141	GO:0055085//transmembrane transport	GRMZM2G015361	GO:0005507//copper ion binding;GO:0005215//transporter activity;GO:0005525//GTP binding	GRMZM5G870067	GO:0005739//mitochondrion	.
GRMZM2G431524	GO:0006468//protein phosphorylation	GRMZM2G178998	GO:0003677//DNA binding	GRMZM2G046900	GO:0005777//peroxisome;GO:0009507//chloroplast	.
GRMZM5G870067	GO:0008152//metabolic process	GRMZM2G394450	GO:0050306;GO:0004575//sucrose alpha-glucosidase activity;GO:0051669	GRMZM2G474783	GO:0009536//plastid;GO:0016020//membrane	.
GRMZM2G046900	GO:0009753//response to jasmonic acid stimulus;GO:0009693//ethylene biosynthetic process;GO:0009620//response to fungus;GO:0009611//response to wounding;GO:0009695//jasmonic acid biosynthetic process;GO:0015824//proline transport	GRMZM2G136486	GO:0016757//transferase activity, transferring glycosyl groups	GRMZM2G103050	GO:0016021//integral to membrane;GO:0005634//nucleus	.
GRMZM2G355906	GO:0006278//RNA-dependent DNA replication;GO:0015074//DNA integration	GRMZM2G078373	GO:0042284//sphingolipid delta-4 desaturase activity	GRMZM2G135186	GO:0005730//nucleolus;GO:0009941//chloroplast envelope;GO:0005773//vacuole;GO:0005743//mitochondrial inner membrane;GO:0005886//plasma membrane;GO:0005618//cell wall;GO:0016021//integral to membrane	.
GRMZM2G103050	GO:0006355//regulation of transcription, DNA-dependent	GRMZM2G178486	GO:0008270//zinc ion binding	GRMZM2G156486	GO:0009507//chloroplast	.
GRMZM2G135186	GO:0015865//purine nucleotide transport;GO:0055085//transmembrane transport	GRMZM2G157207	GO:0008907//integrase activity;GO:0003964//RNA-directed DNA polymerase activity;GO:0003677//DNA binding;GO:0003682//chromatin binding;GO:0003723//RNA binding;GO:0004190//aspartic-type endopeptidase activity	GRMZM2G107129	GO:0005622//intracellular	.
GRMZM2G028640	GO:0004672//protein kinase activity;GO:0005524//ATP binding	GRMZM5G839763	GO:0005515//protein binding	GRMZM2G107121	GO:0009536//plastid	.
GRMZM2G156486	GO:0006807//nitrogen compound metabolic process	GRMZM2G461279	GO:0016844//strictosidine synthase activity	GRMZM2G015637	GO:0005739//mitochondrion	.
GRMZM2G100593	GO:0006355//regulation of transcription, DNA-dependent	GRMZM2G300944	GO:0016811//hydrolase activity, acting on carbon-nitrogen (but not peptide) bonds, in linear amides	GRMZM2G005659	GO:0044444//cytoplasmic part	.
GRMZM2G053019	GO:0006333//chromatin assembly or disassembly;GO:0006278//RNA-dependent DNA replication;GO:0006508//proteolysis;GO:0015074//DNA integration;GO:0006310//DNA recombination	GRMZM2G331027	GO:0005524//ATP binding;GO:0004674//protein serine/threonine kinase activity	GRMZM2G305580	GO:0005829//cytosol;GO:0005739//mitochondrion	.
GRMZM2G053111	GO:0006468//protein phosphorylation	GRMZM2G029475	GO:0005524//ATP binding;GO:0004674//protein serine/threonine kinase activity	GRMZM2G072955	GO:0005774//vacuolar membrane	.
GRMZM2G369546	GO:0006468//protein phosphorylation;GO:0030026//cellular manganese ion homeostasis;GO:0006828//manganese ion transport;GO:0046686//response to cadmium ion;GO:0010042//response to manganese ion	GRMZM2G027021	GO:0005525//GTP binding	GRMZM2G053019	GO:0005634//nucleus	.
GRMZM2G003565	GO:0010224//response to UV-B	GRMZM2G357972	GO:0018024//histone-lysine N-methyltransferase activity;GO:0008270//zinc ion binding	GRMZM2G053111	GO:0016023//cytoplasmic membrane-bounded vesicle	.
GRMZM2G410831	GO:0007018//microtubule-based movement	GRMZM2G110511	GO:0050502//cis-zeatin O-beta-D-glucosyltransferase activity	GRMZM2G369546	GO:0016021//integral to membrane;GO:0005789//endoplasmic reticulum membrane;GO:0005886//plasma membrane	.
GRMZM2G013283	GO:0006259//DNA metabolic process	GRMZM2G163473	GO:0003735//structural constituent of ribosome	GRMZM2G003565	GO:0005829//cytosol;GO:0005634//nucleus	.
GRMZM2G155150	GO:0006278//RNA-dependent DNA replication;GO:0006508//proteolysis;GO:0006310//DNA recombination	GRMZM2G002642	GO:0004526//ribonuclease P activity;GO:0008168//methyltransferase activity	GRMZM2G410831	GO:0005875//microtubule associated complex;GO:0005886//plasma membrane;GO:0005874//microtubule	.
GRMZM2G074546	GO:0030244//cellulose biosynthetic process	GRMZM2G001415	GO:0004540//ribonuclease activity	GRMZM2G074546	GO:0005794//Golgi apparatus;GO:0016021//integral to membrane;GO:0009536//plastid	.
GRMZM2G402645	GO:0006355//regulation of transcription, DNA-dependent	GRMZM2G138125	GO:0004386//helicase activity;GO:0003677//DNA binding;GO:0005524//ATP binding	GRMZM2G157869	GO:0044464//cell part	.
GRMZM2G044681	GO:0009846//pollen germination;GO:0009860//pollen tube growth	GRMZM2G474883	GO:0004252//serine-type endopeptidase activity;GO:0050897//cobalt ion binding;GO:0008270//zinc ion binding	GRMZM2G044681	GO:0005886//plasma membrane;GO:0005829//cytosol	.
GRMZM2G312910	GO:0010264//myo-inositol hexakisphosphate biosynthetic process;GO:0009611//response to wounding;GO:0016117//carotenoid biosynthetic process;GO:0015979//photosynthesis	GRMZM2G021786	GO:0016758//transferase activity, transferring hexosyl groups	GRMZM2G312910	GO:0009941//chloroplast envelope;GO:0009535//chloroplast thylakoid membrane;GO:0009570//chloroplast stroma	.
GRMZM2G134432	GO:0006468//protein phosphorylation	GRMZM5G842219	GO:0046983//protein dimerization activity;GO:0003677//DNA binding	GRMZM2G369742	GO:0009536//plastid	.
AC191050.3_FG003	GO:0015671//oxygen transport	GRMZM2G178693	GO:0005215//transporter activity	GRMZM2G056996	GO:0005739//mitochondrion	.
GRMZM2G119703	GO:0009861//jasmonic acid and ethylene-dependent systemic resistance;GO:0070932//histone H3 deacetylation;GO:0070933//histone H4 deacetylation;GO:0045892//negative regulation of transcription, DNA-dependent;GO:2000026//regulation of multicellular organismal development;GO:0009294//DNA mediated transformation;GO:0016573//histone acetylation;GO:0009405//pathogenesis	GRMZM2G003775	GO:0016301//kinase activity	GRMZM2G074238	GO:0005783//endoplasmic reticulum	.
GRMZM2G324703	GO:0016485//protein processing	GRMZM2G085926	GO:0016779//nucleotidyltransferase activity	AC191050.3_FG003	GO:0005618//cell wall;GO:0005886//plasma membrane	.
GRMZM2G058718	GO:0015074//DNA integration	GRMZM2G340601	GO:0003677//DNA binding	GRMZM2G119703	GO:0005634//nucleus	.
GRMZM2G416817	GO:0006629//lipid metabolic process	GRMZM2G052688	GO:0003677//DNA binding;GO:0008270//zinc ion binding	GRMZM2G324703	GO:0005773//vacuole;GO:0005886//plasma membrane;GO:0016021//integral to membrane	.
GRMZM2G083711	GO:0008152//metabolic process	GRMZM5G882852	GO:0003676//nucleic acid binding;GO:0008270//zinc ion binding	GRMZM2G416817	GO:0016020//membrane	.
GRMZM2G079825	GO:0006355//regulation of transcription, DNA-dependent	GRMZM2G032694	GO:0004674//protein serine/threonine kinase activity;GO:0005524//ATP binding	GRMZM2G089507	GO:0016021//integral to membrane;GO:0005773//vacuole;GO:0005739//mitochondrion;GO:0009941//chloroplast envelope;GO:0005886//plasma membrane	.
GRMZM2G136624	GO:0009401//phosphoenolpyruvate-dependent sugar phosphotransferase system;GO:0015074//DNA integration;GO:0006310//DNA recombination	GRMZM2G081930	GO:0003677//DNA binding	GRMZM2G079825	GO:0005634//nucleus	.
GRMZM2G373828	GO:0015074//DNA integration	GRMZM2G049541	GO:0005524//ATP binding;GO:0004674//protein serine/threonine kinase activity	GRMZM2G136624	GO:0005739//mitochondrion	.
GRMZM2G363503	GO:0009628//response to abiotic stimulus;GO:0015992//proton transport;GO:0006950//response to stress	GRMZM2G049608	GO:0030247//polysaccharide binding;GO:0005509//calcium ion binding;GO:0005524//ATP binding;GO:0004674//protein serine/threonine kinase activity	GRMZM2G363503	GO:0000325//plant-type vacuole;GO:0005774//vacuolar membrane;GO:0016023//cytoplasmic membrane-bounded vesicle;GO:0009507//chloroplast	.
GRMZM2G150791	GO:0006655//phosphatidylglycerol biosynthetic process;GO:0006098//pentose-phosphate shunt;GO:0019288//isopentenyl diphosphate biosynthetic process, mevalonate-independent pathway;GO:0080167//response to karrikin;GO:0015031//protein transport;GO:0090391//granum assembly	GRMZM2G174149	GO:0009982//pseudouridine synthase activity;GO:0003723//RNA binding	GRMZM2G150791	GO:0009570//chloroplast stroma	.
GRMZM2G479546	GO:0018298//protein-chromophore linkage;GO:0015979//photosynthesis;GO:0022900//electron transport chain	GRMZM2G082581	GO:0051287//NAD binding;GO:0004450//isocitrate dehydrogenase (NADP+) activity;GO:0000287//magnesium ion binding	GRMZM2G086267	GO:0005886//plasma membrane	.
GRMZM5G803358	GO:0006508//proteolysis;GO:0043086//negative regulation of catalytic activity	GRMZM2G111975	GO:0008373//sialyltransferase activity	GRMZM2G479546	GO:0016021//integral to membrane;GO:0009522//photosystem I;GO:0009535//chloroplast thylakoid membrane	.
GRMZM2G066489	GO:0010118//stomatal movement;GO:0006883//cellular sodium ion homeostasis;GO:0009416//response to light stimulus;GO:0006811//ion transport;GO:0035235//ionotropic glutamate receptor signaling pathway;GO:0006874//cellular calcium ion homeostasis;GO:0030007//cellular potassium ion homeostasis	AC193787.3_FG008	GO:0016853//isomerase activity	GRMZM5G803358	GO:0016023//cytoplasmic membrane-bounded vesicle;GO:0005618//cell wall	.
GRMZM2G385200	GO:0030418//nicotianamine biosynthetic process;GO:0006826//iron ion transport	GRMZM2G106265	GO:0008511//sodium:potassium:chloride symporter activity	GRMZM2G066489	GO:0030288//outer membrane-bounded periplasmic space;GO:0016021//integral to membrane	.
GRMZM2G351023	GO:0006333//chromatin assembly or disassembly;GO:0006278//RNA-dependent DNA replication;GO:0006508//proteolysis;GO:0015074//DNA integration;GO:0006310//DNA recombination	GRMZM2G058522	GO:0005507//copper ion binding;GO:0004784//superoxide dismutase activity;GO:0008270//zinc ion binding	GRMZM5G828139	GO:0009536//plastid	.
GRMZM2G064799	GO:0006099//tricarboxylic acid cycle;GO:0006121//mitochondrial electron transport, succinate to ubiquinone	GRMZM2G352129	GO:0000166//nucleotide binding;GO:0003723//RNA binding	GRMZM2G082207	GO:0009536//plastid;GO:0005739//mitochondrion	.
GRMZM2G069523	GO:0051504//diterpene phytoalexin precursor biosynthetic process pathway;GO:0055114//oxidation-reduction process	GRMZM2G052266	GO:0016491//oxidoreductase activity	GRMZM2G150772	GO:0005829//cytosol;GO:0005739//mitochondrion;GO:0005886//plasma membrane	.
GRMZM2G076351	GO:0015031//protein transport	GRMZM2G366065	GO:0008907//integrase activity;GO:0003964//RNA-directed DNA polymerase activity;GO:0003677//DNA binding;GO:0003682//chromatin binding;GO:0003723//RNA binding;GO:0004190//aspartic-type endopeptidase activity	GRMZM2G351023	GO:0005634//nucleus	.
AC206642.4_FG001	GO:0042254//ribosome biogenesis;GO:0006412//translation	GRMZM2G157061	GO:0003743//translation initiation factor activity;GO:0003677//DNA binding	GRMZM2G064799	GO:0005618//cell wall;GO:0005749//mitochondrial respiratory chain complex II;GO:0005794//Golgi apparatus	.
GRMZM5G811948	GO:0009411//response to UV;GO:0005975//carbohydrate metabolic process;GO:0006048//UDP-N-acetylglucosamine biosynthetic process;GO:0000719//photoreactive repair	GRMZM2G457697	GO:0019199//transmembrane receptor protein kinase activity;GO:0004674//protein serine/threonine kinase activity;GO:0005524//ATP binding	GRMZM2G076351	GO:0005744//mitochondrial inner membrane presequence translocase complex;GO:0016021//integral to membrane;GO:0009507//chloroplast	.
GRMZM2G159250	GO:0006098//pentose-phosphate shunt;GO:0019288//isopentenyl diphosphate biosynthetic process, mevalonate-independent pathway;GO:0042742//defense response to bacterium;GO:0016226//iron-sulfur cluster assembly;GO:0009790//embryo development;GO:0009658//chloroplast organization;GO:0009817//defense response to fungus, incompatible interaction;GO:0032544//plastid translation;GO:0009073//aromatic amino…	GRMZM2G066256	GO:0017111//nucleoside-triphosphatase activity;GO:0005524//ATP binding	AC206642.4_FG001	GO:0005730//nucleolus;GO:0005794//Golgi apparatus;GO:0009506//plasmodesma;GO:0005886//plasma membrane;GO:0005774//vacuolar membrane;GO:0022625//cytosolic large ribosomal subunit	.
GRMZM2G452523	GO:0016132//brassinosteroid biosynthetic process;GO:0010075//regulation of meristem growth;GO:0006084//acetyl-CoA metabolic process;GO:0009102//biotin biosynthetic process;GO:0048653//anther development;GO:0007020//microtubule nucleation;GO:0016126//sterol biosynthetic process	GRMZM2G323672	GO:0003676//nucleic acid binding	GRMZM2G110960	GO:0005634//nucleus	.
GRMZM5G867918	GO:0006886//intracellular protein transport	GRMZM2G323679	GO:0046914//transition metal ion binding;GO:0004748//ribonucleoside-diphosphate reductase activity, thioredoxin disulfide as acceptor	GRMZM5G860828	GO:0005739//mitochondrion	.
GRMZM2G028004	GO:0015074//DNA integration	GRMZM2G160801	GO:0051536//iron-sulfur cluster binding;GO:0003676//nucleic acid binding;GO:0009055//electron carrier activity;GO:0005524//ATP binding;GO:0016887//ATPase activity	GRMZM2G414423	GO:0005622//intracellular	.
GRMZM2G049141	GO:0016567//protein ubiquitination;GO:0010091//trichome branching;GO:0042023//DNA endoreduplication	GRMZM2G112483	GO:0043565//sequence-specific DNA binding;GO:0003700//sequence-specific DNA binding transcription factor activity	GRMZM2G168447	GO:0016023//cytoplasmic membrane-bounded vesicle	.
GRMZM2G167630	GO:0042787//protein ubiquitination involved in ubiquitin-dependent protein catabolic process	GRMZM2G352379	GO:0003676//nucleic acid binding	GRMZM2G064168	GO:0043231//intracellular membrane-bounded organelle	.
GRMZM2G157760	GO:0006629//lipid metabolic process;GO:0009414//response to water deprivation;GO:0035556//intracellular signal transduction;GO:0009409//response to cold;GO:0009737//response to abscisic acid stimulus;GO:0009651//response to salt stress	GRMZM2G048012	GO:0016874//ligase activity	GRMZM5G811948	GO:0005829//cytosol;GO:0005739//mitochondrion	.
GRMZM2G154811	GO:0015074//DNA integration	GRMZM2G122708	GO:0004568//chitinase activity	GRMZM2G159250	GO:0009570//chloroplast stroma;GO:0009579//thylakoid	.
GRMZM2G455115	GO:0009908//flower development;GO:0006397//mRNA processing	GRMZM2G089596	GO:0046983//protein dimerization activity	GRMZM2G452523	GO:0005739//mitochondrion	.
GRMZM2G012942	GO:0015074//DNA integration	GRMZM2G364597	GO:0003723//RNA binding;GO:0050291//sphingosine N-acyltransferase activity	GRMZM5G867918	GO:0044424//intracellular part	.
GRMZM2G013357	GO:0055114//oxidation-reduction process	GRMZM2G138731	GO:0005215//transporter activity	GRMZM2G049141	GO:0005622//intracellular;GO:0005886//plasma membrane	.
GRMZM2G028313	GO:0006259//DNA metabolic process	GRMZM2G364901	GO:0005488//binding	GRMZM2G013765	GO:0005739//mitochondrion	.
AC190507.1_FG007	GO:0006354//DNA-dependent transcription, elongation;GO:0016310//phosphorylation	GRMZM2G139038	GO:0004674//protein serine/threonine kinase activity;GO:0000166//nucleotide binding	GRMZM2G167630	GO:0005634//nucleus;GO:0000151//ubiquitin ligase complex	.
GRMZM2G326177	GO:0006468//protein phosphorylation	GRMZM2G121278	GO:0016788//hydrolase activity, acting on ester bonds	GRMZM2G157760	GO:0005886//plasma membrane	.
GRMZM2G108609	GO:0006278//RNA-dependent DNA replication;GO:0015074//DNA integration	GRMZM2G128800	GO:0008270//zinc ion binding	GRMZM2G351514	GO:0005634//nucleus;GO:0005886//plasma membrane	.
GRMZM2G703109	GO:0006278//RNA-dependent DNA replication;GO:0006508//proteolysis;GO:0006310//DNA recombination	AC193754.3_FG008	GO:0000404//loop DNA binding;GO:0032138//single base insertion or deletion binding;GO:0032137//guanine/thymine mispair binding;GO:0000403//Y-form DNA binding;GO:0000406//double-strand/single-strand DNA junction binding;GO:0005515//protein binding;GO:0005524//ATP binding;GO:0000400//four-way junction DNA binding;GO:0008094//DNA-dependent ATPase activity;GO:0003684//damaged DNA binding	GRMZM2G455115	GO:0005829//cytosol;GO:0005634//nucleus	.
GRMZM2G139233	GO:0009910//negative regulation of flower development;GO:0016570//histone modification;GO:0006352//DNA-dependent transcription, initiation;GO:0045893//positive regulation of transcription, DNA-dependent	GRMZM2G703013	GO:0008270//zinc ion binding	GRMZM2G000431	GO:0009507//chloroplast	.
GRMZM2G000114	GO:0010193//response to ozone	GRMZM2G053929	GO:0008270//zinc ion binding	GRMZM2G013357	GO:0016020//membrane	.
GRMZM2G142834	GO:0042254//ribosome biogenesis;GO:0006412//translation	GRMZM2G102183	GO:0004474//malate synthase activity	AC190507.1_FG007	GO:0005739//mitochondrion	.
GRMZM2G019742	GO:0009817//defense response to fungus, incompatible interaction;GO:0007568//aging;GO:0006508//proteolysis;GO:0009723//response to ethylene stimulus	GRMZM2G093557	GO:0003824//catalytic activity	GRMZM2G326177	GO:0005886//plasma membrane	.
GRMZM2G365957	GO:0009611//response to wounding;GO:0009414//response to water deprivation;GO:0010118//stomatal movement;GO:0009624//response to nematode;GO:0015884//folic acid transport;GO:0055085//transmembrane transport;GO:0006200//ATP catabolic process	GRMZM2G100872	GO:0051536//iron-sulfur cluster binding;GO:0046872//metal ion binding;GO:0004402//histone acetyltransferase activity	GRMZM2G703109	GO:0005739//mitochondrion	.
GRMZM2G172686	GO:0015706//nitrate transport;GO:0009414//response to water deprivation;GO:0006857//oligopeptide transport;GO:0010105//negative regulation of ethylene mediated signaling pathway;GO:0010167//response to nitrate	GRMZM2G063163	GO:0003682//chromatin binding;GO:1901363;GO:0097159//organic cyclic compound binding	GRMZM2G139233	GO:0005634//nucleus	.
GRMZM2G137984	GO:0042147//retrograde transport, endosome to Golgi;GO:0006139//nucleobase-containing compound metabolic process	GRMZM2G135387	GO:0020037//heme binding;GO:0016705//oxidoreductase activity, acting on paired donors, with incorporation or reduction of molecular oxygen;GO:0004497//monooxygenase activity;GO:0005506//iron ion binding;GO:0009055//electron carrier activity	GRMZM2G365570	GO:0009536//plastid	.
GRMZM2G033665	GO:0006952//defense response;GO:0008219//cell death;GO:0009607//response to biotic stimulus	GRMZM2G163494	GO:0015112//nitrate transmembrane transporter activity	GRMZM2G454284	GO:0009536//plastid	.
GRMZM2G365736	GO:0055114//oxidation-reduction process	GRMZM2G045005	GO:0003810//protein-glutamine gamma-glutamyltransferase activity	GRMZM2G142834	GO:0005730//nucleolus;GO:0005794//Golgi apparatus;GO:0009506//plasmodesma;GO:0005886//plasma membrane;GO:0005774//vacuolar membrane;GO:0022625//cytosolic large ribosomal subunit	.
GRMZM2G158043	GO:0006259//DNA metabolic process	GRMZM2G147884	GO:0008131//primary amine oxidase activity;GO:0005507//copper ion binding;GO:0048038//quinone binding	GRMZM2G090675	GO:0009570//chloroplast stroma	.
GRMZM2G324340	GO:0006351//transcription, DNA-dependent	AC207011.3_FG001	GO:0003677//DNA binding	GRMZM2G019742	GO:0010282//senescence-associated vacuole	.
GRMZM2G021849	GO:0006333//chromatin assembly or disassembly;GO:0006278//RNA-dependent DNA replication;GO:0006508//proteolysis;GO:0015074//DNA integration;GO:0006310//DNA recombination	GRMZM5G816457	GO:0003700//sequence-specific DNA binding transcription factor activity;GO:0043565//sequence-specific DNA binding	GRMZM2G365957	GO:0000325//plant-type vacuole;GO:0005774//vacuolar membrane;GO:0009536//plastid;GO:0016021//integral to membrane;GO:0005886//plasma membrane	.
GRMZM2G023351	GO:0005975//carbohydrate metabolic process	GRMZM2G301194	GO:0005524//ATP binding;GO:0003777//microtubule motor activity	GRMZM2G172686	GO:0016021//integral to membrane;GO:0005783//endoplasmic reticulum;GO:0005794//Golgi apparatus;GO:0005886//plasma membrane	.
GRMZM2G138774	GO:0009648//photoperiodism;GO:0006468//protein phosphorylation;GO:0006355//regulation of transcription, DNA-dependent;GO:0010229//inflorescence development	GRMZM2G029356	GO:0003676//nucleic acid binding;GO:0008270//zinc ion binding	GRMZM2G162788	GO:0005886//plasma membrane	.
GRMZM2G095562	GO:0006486//protein glycosylation	GRMZM2G065480	GO:0005524//ATP binding;GO:0016887//ATPase activity	GRMZM2G137984	GO:0009507//chloroplast	.
GRMZM5G812860	GO:0010286//heat acclimation;GO:0000394//RNA splicing, via endonucleolytic cleavage and ligation;GO:0006457//protein folding;GO:0042542//response to hydrogen peroxide;GO:0006366//transcription from RNA polymerase II promoter;GO:0000724//double-strand break repair via homologous recombination;GO:0009411//response to UV;GO:0006289//nucleotide-excision repair;GO:0009644//response to high light inten…	GRMZM2G393762	GO:0016788//hydrolase activity, acting on ester bonds	GRMZM2G033665	GO:0016023//cytoplasmic membrane-bounded vesicle;GO:0016021//integral to membrane	.
GRMZM2G003692	GO:0006278//RNA-dependent DNA replication;GO:0006508//proteolysis;GO:0015074//DNA integration;GO:0006310//DNA recombination	GRMZM2G476822	GO:0003964//RNA-directed DNA polymerase activity;GO:0003677//DNA binding;GO:0003723//RNA binding;GO:0004190//aspartic-type endopeptidase activity	GRMZM2G365736	GO:0005739//mitochondrion	.
GRMZM2G061700	GO:0006259//DNA metabolic process	GRMZM2G031028	GO:0032440//2-alkenal reductase [NAD(P)] activity;GO:0005198//structural molecule activity	GRMZM2G392076	GO:0005739//mitochondrion	.
GRMZM2G147491	GO:0032259//methylation	GRMZM5G843141	GO:0022891//substrate-specific transmembrane transporter activity	GRMZM2G400704	GO:0016023//cytoplasmic membrane-bounded vesicle	.
GRMZM2G065593	GO:0007154//cell communication	GRMZM2G431524	GO:0005524//ATP binding;GO:0004674//protein serine/threonine kinase activity	GRMZM2G324340	GO:0005665//DNA-directed RNA polymerase II, core complex;GO:0009536//plastid	.
GRMZM2G047272	GO:0010332//response to gamma radiation;GO:0006310//DNA recombination;GO:0006302//double-strand break repair	GRMZM5G870067	GO:0050403//trans-zeatin O-beta-D-glucosyltransferase activity;GO:0050502//cis-zeatin O-beta-D-glucosyltransferase activity	GRMZM2G021849	GO:0005634//nucleus	.
GRMZM2G002748	GO:0006468//protein phosphorylation	GRMZM2G171254	GO:0008270//zinc ion binding	GRMZM2G138774	GO:0005829//cytosol;GO:0005739//mitochondrion;GO:0005634//nucleus;GO:0005886//plasma membrane	.
AC235540.1_FG002	GO:0006468//protein phosphorylation	GRMZM2G355906	GO:0003964//RNA-directed DNA polymerase activity;GO:0003723//RNA binding	GRMZM2G444138	GO:0016020//membrane	.
GRMZM2G056695	GO:0044763;GO:0006259//DNA metabolic process	GRMZM2G103050	GO:0003700//sequence-specific DNA binding transcription factor activity;GO:0043565//sequence-specific DNA binding	GRMZM2G076343	GO:0016020//membrane;GO:0016023//cytoplasmic membrane-bounded vesicle	.
GRMZM2G111909	GO:0006730//one-carbon metabolic process;GO:0016441//posttranscriptional gene silencing;GO:0006346//methylation-dependent chromatin silencing	GRMZM2G135186	GO:0005507//copper ion binding;GO:0005215//transporter activity	GRMZM2G108871	GO:0005840//ribosome;GO:0005739//mitochondrion	.
GRMZM2G031802	GO:0015074//DNA integration;GO:0006310//DNA recombination	GRMZM2G028640	GO:0009536//plastid	GRMZM2G395061	GO:0005739//mitochondrion;GO:0009507//chloroplast;GO:0005794//Golgi apparatus	.
GRMZM2G075680	GO:0006979//response to oxidative stress;GO:0006886//intracellular protein transport;GO:0006888//ER to Golgi vesicle-mediated transport	GRMZM2G156486	GO:0016810//hydrolase activity, acting on carbon-nitrogen (but not peptide) bonds;GO:0008270//zinc ion binding	GRMZM5G812860	GO:0005634//nucleus	.
GRMZM5G877316	GO:0006413//translational initiation;GO:0016070//RNA metabolic process;GO:0006310//DNA recombination;GO:0006278//RNA-dependent DNA replication	GRMZM2G100593	GO:0003677//DNA binding	GRMZM2G003692	GO:0016023//cytoplasmic membrane-bounded vesicle	.
GRMZM2G172396	GO:0006468//protein phosphorylation	GRMZM2G086971	GO:0005488//binding	GRMZM2G047272	GO:0005634//nucleus	.
GRMZM2G479423	GO:0046686//response to cadmium ion;GO:0055114//oxidation-reduction process	GRMZM2G005659	GO:0004386//helicase activity;GO:0003676//nucleic acid binding;GO:0000166//nucleotide binding	GRMZM2G002748	GO:0005886//plasma membrane	.
GRMZM2G036048	GO:0006950//response to stress;GO:0032259//methylation	GRMZM2G305580	GO:0008026//ATP-dependent helicase activity;GO:0003723//RNA binding;GO:0005524//ATP binding	AC235540.1_FG002	GO:0016023//cytoplasmic membrane-bounded vesicle;GO:0005886//plasma membrane	.
GRMZM2G090086	GO:0009790//embryo development;GO:0017038//protein import;GO:0006605//protein targeting	GRMZM2G053019	GO:0008907//integrase activity;GO:0003964//RNA-directed DNA polymerase activity;GO:0003677//DNA binding;GO:0003682//chromatin binding;GO:0003723//RNA binding;GO:0004190//aspartic-type endopeptidase activity	GRMZM2G056828	GO:0005622//intracellular	.
GRMZM2G124715	GO:0009753//response to jasmonic acid stimulus;GO:0009611//response to wounding;GO:0009739//response to gibberellin stimulus;GO:0009751//response to salicylic acid stimulus;GO:0009737//response to abscisic acid stimulus;GO:0009631//cold acclimation;GO:0006508//proteolysis;GO:0009651//response to salt stress	GRMZM2G053111	GO:0005524//ATP binding;GO:0004674//protein serine/threonine kinase activity	GRMZM2G111909	GO:0005773//vacuole;GO:0005886//plasma membrane	.
GRMZM2G424659	GO:0008152//metabolic process	GRMZM2G369546	GO:0005516//calmodulin binding;GO:0005509//calcium ion binding;GO:0019829//cation-transporting ATPase activity;GO:0005524//ATP binding;GO:0004683//calmodulin-dependent protein kinase activity	GRMZM2G031802	GO:0005739//mitochondrion	.
GRMZM2G168693	GO:0008152//metabolic process	GRMZM2G003565	GO:0003682//chromatin binding	GRMZM2G075680	GO:0030127//COPII vesicle coat	.
GRMZM2G124671	GO:0030259//lipid glycosylation	GRMZM2G410831	GO:0005524//ATP binding;GO:0003777//microtubule motor activity	GRMZM2G132519	GO:0005634//nucleus;GO:0005739//mitochondrion	.
GRMZM2G111143	GO:0005975//carbohydrate metabolic process;GO:0006952//defense response	GRMZM2G013283	GO:0003676//nucleic acid binding;GO:0046983//protein dimerization activity	GRMZM2G172396	GO:0016023//cytoplasmic membrane-bounded vesicle	.
GRMZM2G065692	GO:0015074//DNA integration	GRMZM2G155150	GO:0003964//RNA-directed DNA polymerase activity;GO:0003677//DNA binding;GO:0003723//RNA binding;GO:0004190//aspartic-type endopeptidase activity	GRMZM2G479423	GO:0005829//cytosol;GO:0005634//nucleus	.
GRMZM2G162286	GO:0006333//chromatin assembly or disassembly;GO:0006278//RNA-dependent DNA replication;GO:0006508//proteolysis;GO:0015074//DNA integration;GO:0006310//DNA recombination	GRMZM2G074546	GO:0016760//cellulose synthase (UDP-forming) activity	GRMZM2G090086	GO:0016020//membrane;GO:0009536//plastid	.
GRMZM2G155312	GO:0006468//protein phosphorylation	GRMZM2G402645	GO:0003700//sequence-specific DNA binding transcription factor activity;GO:0043565//sequence-specific DNA binding	GRMZM2G124715	GO:0009536//plastid	.
GRMZM2G029079	GO:0006457//protein folding;GO:0009408//response to heat;GO:0006479//protein methylation	GRMZM2G044681	GO:0003676//nucleic acid binding;GO:0046983//protein dimerization activity	GRMZM2G424659	GO:0009536//plastid	.
GRMZM2G132968	GO:0006412//translation	GRMZM2G134432	GO:0005524//ATP binding;GO:0004674//protein serine/threonine kinase activity	GRMZM2G159503	GO:0016023//cytoplasmic membrane-bounded vesicle;GO:0005618//cell wall	.
GRMZM2G359956	GO:0016310//phosphorylation	AC233967.1_FG001	GO:0005488//binding	GRMZM2G111143	GO:0016023//cytoplasmic membrane-bounded vesicle;GO:0005618//cell wall	.
GRMZM2G106560	GO:0006355//regulation of transcription, DNA-dependent	AC191050.3_FG003	GO:0020037//heme binding;GO:0005506//iron ion binding;GO:0045735//nutrient reservoir activity;GO:0019825//oxygen binding	GRMZM2G162286	GO:0005634//nucleus	.
GRMZM2G171410	GO:0006396//RNA processing	GRMZM2G119703	GO:0046969//NAD-dependent histone deacetylase activity (H3-K9 specific);GO:0005515//protein binding;GO:0032041//NAD-dependent histone deacetylase activity (H3-K14 specific);GO:0097372//NAD-dependent histone deacetylase activity (H3-K18 specific);GO:0046970//NAD-dependent histone deacetylase activity (H4-K16 specific)	GRMZM2G155312	GO:0005634//nucleus	.
GRMZM2G111903	GO:0055085//transmembrane transport;GO:0006200//ATP catabolic process	GRMZM2G058718	GO:0003676//nucleic acid binding	GRMZM2G352947	GO:0005794//Golgi apparatus	.
GRMZM2G024180	GO:0009734//auxin mediated signaling pathway	GRMZM2G416817	GO:0004806//triglyceride lipase activity	GRMZM2G132968	GO:0005730//nucleolus;GO:0005773//vacuole;GO:0005886//plasma membrane;GO:0005618//cell wall;GO:0022625//cytosolic large ribosomal subunit	.
GRMZM2G026556	GO:0010582//floral meristem determinacy;GO:0010254//nectary development;GO:0009944//polarity specification of adaxial/abaxial axis;GO:0009954//proximal/distal pattern formation;GO:0048439//flower morphogenesis;GO:0010227//floral organ abscission	GRMZM2G389097	GO:0016301//kinase activity	GRMZM2G135909	GO:0009536//plastid	.
GRMZM2G424491	GO:0006278//RNA-dependent DNA replication;GO:0015074//DNA integration	GRMZM2G083711	GO:0016740//transferase activity;GO:0005542//folic acid binding	GRMZM2G171410	GO:0016023//cytoplasmic membrane-bounded vesicle	.
GRMZM2G124524	GO:0009744//response to sucrose stimulus;GO:0006355//regulation of transcription, DNA-dependent;GO:0019432//triglyceride biosynthetic process;GO:0006110//regulation of glycolysis	GRMZM2G079825	GO:0003700//sequence-specific DNA binding transcription factor activity;GO:0003677//DNA binding	GRMZM2G111903	GO:0016021//integral to membrane;GO:0005886//plasma membrane	.
GRMZM2G068710	GO:0010493//Lewis a epitope biosynthetic process;GO:0043620//regulation of DNA-dependent transcription in response to stress;GO:0010044//response to aluminum ion;GO:0006486//protein glycosylation;GO:0036065//fucosylation;GO:0045893//positive regulation of transcription, DNA-dependent	GRMZM2G136624	GO:0003677//DNA binding;GO:0005351//sugar:hydrogen symporter activity;GO:0008270//zinc ion binding	GRMZM2G024180	GO:0005739//mitochondrion	.
GRMZM2G314707	GO:0016567//protein ubiquitination	GRMZM2G373828	GO:0003676//nucleic acid binding	GRMZM2G026556	GO:0005737//cytoplasm;GO:0005634//nucleus	.
GRMZM2G400559	GO:0006355//regulation of transcription, DNA-dependent	GRMZM2G363503	GO:0016491//oxidoreductase activity;GO:0004427//inorganic diphosphatase activity;GO:0009678//hydrogen-translocating pyrophosphatase activity	GRMZM2G025024	GO:0005634//nucleus;GO:0009536//plastid;GO:0005886//plasma membrane	.
GRMZM5G849471	GO:0006468//protein phosphorylation	GRMZM2G154010	GO:0008270//zinc ion binding;GO:0003677//DNA binding;GO:0000166//nucleotide binding;GO:0003723//RNA binding	GRMZM2G168257	GO:0005886//plasma membrane	.
GRMZM2G461791	GO:0015693//magnesium ion transport	GRMZM5G829946	GO:0008081//phosphoric diester hydrolase activity	GRMZM2G175008	GO:0005739//mitochondrion	.
GRMZM2G057910	GO:0015074//DNA integration	GRMZM2G479546	GO:0016491//oxidoreductase activity;GO:0009055//electron carrier activity;GO:0000287//magnesium ion binding;GO:0016168//chlorophyll binding;GO:0051539//4 iron, 4 sulfur cluster binding	GRMZM2G124524	GO:0005634//nucleus	.
GRMZM2G166230	GO:0006355//regulation of transcription, DNA-dependent	GRMZM5G803358	GO:0042802//identical protein binding;GO:0004252//serine-type endopeptidase activity	GRMZM2G068710	GO:0032580//Golgi cisterna membrane;GO:0016021//integral to membrane;GO:0016023//cytoplasmic membrane-bounded vesicle;GO:0005634//nucleus	.
GRMZM2G468367	GO:0015074//DNA integration	GRMZM2G181098	GO:0003676//nucleic acid binding	GRMZM2G045970	GO:0005739//mitochondrion	.
GRMZM2G180876	GO:0001708//cell fate specification;GO:0090421//embryonic meristem initiation;GO:0009880//embryonic pattern specification	GRMZM2G066489	GO:0005234//extracellular-glutamate-gated ion channel activity;GO:0004970//ionotropic glutamate receptor activity;GO:0004930//G-protein coupled receptor activity	GRMZM2G460138	GO:0016023//cytoplasmic membrane-bounded vesicle	.
GRMZM2G463996	GO:0008152//metabolic process	GRMZM2G082207	GO:0005488//binding	GRMZM2G094535	GO:0005739//mitochondrion	.
GRMZM2G464013	GO:0009793//embryo development ending in seed dormancy;GO:0006661//phosphatidylinositol biosynthetic process	AC197056.3_FG005	GO:0003677//DNA binding;GO:0003682//chromatin binding	GRMZM2G094589	GO:0009536//plastid	.
GRMZM2G102985	GO:0006333//chromatin assembly or disassembly;GO:0006278//RNA-dependent DNA replication;GO:0006508//proteolysis;GO:0006310//DNA recombination	GRMZM2G385200	GO:0030410//nicotianamine synthase activity	GRMZM2G304212	GO:0016023//cytoplasmic membrane-bounded vesicle;GO:0005886//plasma membrane	.
GRMZM2G014376	GO:0019632//shikimate metabolic process;GO:0009793//embryo development ending in seed dormancy	GRMZM2G351023	GO:0008907//integrase activity;GO:0003964//RNA-directed DNA polymerase activity;GO:0003677//DNA binding;GO:0003682//chromatin binding;GO:0003723//RNA binding;GO:0004190//aspartic-type endopeptidase activity	GRMZM2G461791	GO:0016020//membrane	.
GRMZM2G069005	GO:0006944//cellular membrane fusion;GO:0009644//response to high light intensity;GO:0048193//Golgi vesicle transport;GO:0010200//response to chitin;GO:0042542//response to hydrogen peroxide;GO:0015031//protein transport	GRMZM2G126856	GO:0016740//transferase activity	GRMZM2G080139	GO:0005634//nucleus;GO:0048046//apoplast;GO:0005739//mitochondrion	.
GRMZM2G169384	GO:0009451//RNA modification	GRMZM2G064799	GO:0050897//cobalt ion binding;GO:0005524//ATP binding;GO:0050660//flavin adenine dinucleotide binding;GO:0008177//succinate dehydrogenase (ubiquinone) activity;GO:0015036//disulfide oxidoreductase activity	GRMZM2G166230	GO:0005634//nucleus	.
GRMZM2G063643	GO:0048579//negative regulation of long-day photoperiodism, flowering;GO:0048577//negative regulation of short-day photoperiodism, flowering	GRMZM2G069523	GO:0016491//oxidoreductase activity;GO:0000166//nucleotide binding	GRMZM2G180876	GO:0005634//nucleus	.
GRMZM5G825902	GO:0008152//metabolic process	GRMZM2G076351	GO:0015450//P-P-bond-hydrolysis-driven protein transmembrane transporter activity	GRMZM2G107956	GO:0016021//integral to membrane;GO:0005739//mitochondrion	.
GRMZM2G003076	GO:0046786//viral replication complex formation and maintenance	AC206642.4_FG001	GO:0003735//structural constituent of ribosome	GRMZM2G014376	GO:0009570//chloroplast stroma	.
GRMZM2G163769	GO:0006412//translation	GRMZM2G110960	GO:0003676//nucleic acid binding	GRMZM2G069005	GO:0005771//multivesicular body;GO:0000815//ESCRT III complex	.
GRMZM2G151549	GO:0006413//translational initiation;GO:0009651//response to salt stress;GO:0009640//photomorphogenesis;GO:0009908//flower development	GRMZM2G414423	GO:0008270//zinc ion binding	GRMZM2G169384	GO:0043231//intracellular membrane-bounded organelle;GO:0044444//cytoplasmic part	.
GRMZM2G150754	GO:0009698//phenylpropanoid metabolic process	GRMZM2G369243	GO:0005524//ATP binding;GO:0004386//helicase activity	GRMZM2G063643	GO:0005634//nucleus	.
GRMZM2G400005	GO:0009987//cellular process;GO:0044699;GO:0009266//response to temperature stimulus;GO:0006950//response to stress	GRMZM2G010286	GO:0008270//zinc ion binding;GO:0003676//nucleic acid binding	GRMZM5G825902	GO:0009570//chloroplast stroma;GO:0009535//chloroplast thylakoid membrane	.
GRMZM2G165133	GO:0055114//oxidation-reduction process;GO:0009733//response to auxin stimulus;GO:0045892//negative regulation of transcription, DNA-dependent	GRMZM2G064168	GO:0008026//ATP-dependent helicase activity;GO:0003676//nucleic acid binding;GO:0005524//ATP binding	GRMZM2G108258	GO:0044464//cell part	.
GRMZM2G124103	GO:0015992//proton transport	GRMZM5G811948	GO:0004610//phosphoacetylglucosamine mutase activity;GO:0000287//magnesium ion binding	GRMZM2G003076	GO:0016020//membrane	.
GRMZM2G068212	GO:0006333//chromatin assembly or disassembly;GO:0006278//RNA-dependent DNA replication;GO:0006508//proteolysis;GO:0015074//DNA integration;GO:0006310//DNA recombination	GRMZM2G159250	GO:0005507//copper ion binding	GRMZM2G338916	GO:0005840//ribosome;GO:0005739//mitochondrion	.
GRMZM2G012537	GO:0006355//regulation of transcription, DNA-dependent	GRMZM2G452523	GO:0051536//iron-sulfur cluster binding;GO:0008270//zinc ion binding;GO:0004076//biotin synthase activity	GRMZM2G163769	GO:0005840//ribosome;GO:0009507//chloroplast;GO:0005739//mitochondrion	.
GRMZM2G088261	GO:0015074//DNA integration	GRMZM2G433216	GO:0003676//nucleic acid binding;GO:0005524//ATP binding;GO:0008026//ATP-dependent helicase activity	GRMZM2G127683	GO:0016020//membrane	.
GRMZM2G017578	GO:0042823//pyridoxal phosphate biosynthetic process;GO:0008033//tRNA processing;GO:0009793//embryo development ending in seed dormancy	GRMZM2G028004	GO:0003676//nucleic acid binding;GO:0003824//catalytic activity	GRMZM2G151549	GO:0008180//signalosome;GO:0005852//eukaryotic translation initiation factor 3 complex;GO:0005886//plasma membrane	.
GRMZM2G389416	GO:0006278//RNA-dependent DNA replication;GO:0006508//proteolysis;GO:0015074//DNA integration;GO:0006310//DNA recombination	GRMZM2G049141	GO:0004842//ubiquitin-protein ligase activity	GRMZM2G165133	GO:0005773//vacuole;GO:0005886//plasma membrane	.
GRMZM2G017334	GO:0010264//myo-inositol hexakisphosphate biosynthetic process	GRMZM2G013765	GO:0008270//zinc ion binding	GRMZM2G124103	GO:0005886//plasma membrane;GO:0016471//vacuolar proton-transporting V-type ATPase complex	.
GRMZM2G045725	GO:0006200//ATP catabolic process	GRMZM2G167630	GO:0004842//ubiquitin-protein ligase activity	GRMZM2G068212	GO:0005634//nucleus	.
GRMZM2G466560	GO:0044763	GRMZM2G157760	GO:0004871//signal transducer activity;GO:0004435//phosphatidylinositol phospholipase C activity;GO:0005509//calcium ion binding	GRMZM2G017578	GO:0005773//vacuole;GO:0005634//nucleus	.
GRMZM2G376661	GO:0009753//response to jasmonic acid stimulus;GO:0055114//oxidation-reduction process;GO:0009620//response to fungus;GO:0009611//response to wounding;GO:0031408//oxylipin biosynthetic process	GRMZM2G154811	GO:0003676//nucleic acid binding	GRMZM2G083749	GO:0005634//nucleus	.
GRMZM2G334165	GO:0006468//protein phosphorylation	GRMZM2G455115	GO:0005515//protein binding	GRMZM2G376661	GO:0005739//mitochondrion;GO:0009535//chloroplast thylakoid membrane;GO:0010287//plastoglobule;GO:0031969//chloroplast membrane	.
GRMZM2G087724	GO:0009061//anaerobic respiration	GRMZM2G012942	GO:0003676//nucleic acid binding	GRMZM2G064898	GO:0016021//integral to membrane;GO:0005783//endoplasmic reticulum;GO:0005739//mitochondrion	.
GRMZM2G041369	GO:0006629//lipid metabolic process	GRMZM2G000431	GO:0003676//nucleic acid binding	GRMZM2G313536	GO:0009536//plastid;GO:0005739//mitochondrion	.
GRMZM2G070761	GO:0006508//proteolysis	GRMZM2G013357	GO:0020037//heme binding;GO:0016705//oxidoreductase activity, acting on paired donors, with incorporation or reduction of molecular oxygen;GO:0004497//monooxygenase activity;GO:0005506//iron ion binding;GO:0009055//electron carrier activity	GRMZM2G025924	GO:0009536//plastid;GO:0005720//nuclear heterochromatin	.
GRMZM2G151644	GO:0009061//anaerobic respiration	GRMZM2G028313	GO:0017111//nucleoside-triphosphatase activity;GO:0003676//nucleic acid binding;GO:0000166//nucleotide binding	GRMZM2G301553	GO:0009507//chloroplast	.
GRMZM2G064898	GO:0006457//protein folding;GO:0010286//heat acclimation;GO:0006661//phosphatidylinositol biosynthetic process	AC190507.1_FG007	GO:0005524//ATP binding;GO:0019205//nucleobase-containing compound kinase activity	GRMZM2G028353	GO:0005886//plasma membrane;GO:0016021//integral to membrane	.
AC203439.3_FG005	GO:0030036//actin cytoskeleton organization	GRMZM2G326177	GO:0004683//calmodulin-dependent protein kinase activity;GO:0004713//protein tyrosine kinase activity;GO:0005509//calcium ion binding;GO:0005524//ATP binding	GRMZM2G074687	GO:0005739//mitochondrion;GO:0016023//cytoplasmic membrane-bounded vesicle;GO:0005788//endoplasmic reticulum lumen;GO:0009507//chloroplast;GO:0005773//vacuole;GO:0005886//plasma membrane	.
GRMZM2G011784	GO:0015074//DNA integration	GRMZM2G108609	GO:0003964//RNA-directed DNA polymerase activity;GO:0003723//RNA binding	GRMZM2G101596	GO:0000932//cytoplasmic mRNA processing body	.
GRMZM2G054277	GO:0006355//regulation of transcription, DNA-dependent	GRMZM2G703109	GO:0003964//RNA-directed DNA polymerase activity;GO:0003677//DNA binding;GO:0003723//RNA binding;GO:0004190//aspartic-type endopeptidase activity	GRMZM2G145944	GO:0016020//membrane	.
GRMZM2G025924	GO:0016579//protein deubiquitination;GO:0010388//cullin deneddylation;GO:0009640//photomorphogenesis;GO:0016567//protein ubiquitination;GO:0045893//positive regulation of transcription, DNA-dependent;GO:0034968//histone lysine methylation;GO:0040029//regulation of gene expression, epigenetic	GRMZM2G139233	GO:0003677//DNA binding	GRMZM2G134955	GO:0005773//vacuole;GO:0005886//plasma membrane;GO:0005618//cell wall;GO:0005747//mitochondrial respiratory chain complex I;GO:0009507//chloroplast	.
GRMZM2G301553	GO:0006450//regulation of translational fidelity;GO:0006429//leucyl-tRNA aminoacylation	GRMZM2G000114	GO:0003676//nucleic acid binding;GO:0000166//nucleotide binding;GO:0008270//zinc ion binding	GRMZM5G861900	GO:0005840//ribosome;GO:0005739//mitochondrion	.
GRMZM2G028353	GO:0030244//cellulose biosynthetic process	GRMZM2G142834	GO:0003735//structural constituent of ribosome	GRMZM5G861077	GO:0016023//cytoplasmic membrane-bounded vesicle;GO:0005739//mitochondrion	.
GRMZM2G074687	GO:0006979//response to oxidative stress;GO:0051208//sequestering of calcium ion;GO:0006457//protein folding;GO:0009651//response to salt stress;GO:0007275//multicellular organismal development;GO:0046686//response to cadmium ion	GRMZM2G019742	GO:0008234//cysteine-type peptidase activity	GRMZM2G446872	GO:0016592//mediator complex	.
GRMZM2G101596	GO:0031087//deadenylation-independent decapping of nuclear-transcribed mRNA	GRMZM2G365957	GO:0008517//folic acid transporter activity;GO:0042626//ATPase activity, coupled to transmembrane movement of substances;GO:0005524//ATP binding	GRMZM2G433150	GO:0009507//chloroplast;GO:0005634//nucleus	.
GRMZM2G145944	GO:0016042//lipid catabolic process;GO:0046470//phosphatidylcholine metabolic process	GRMZM2G172686	GO:0015112//nitrate transmembrane transporter activity	GRMZM2G047095	GO:0009507//chloroplast;GO:0005739//mitochondrion	.
GRMZM2G134955	GO:0006950//response to stress	GRMZM2G137984	GO:0017111//nucleoside-triphosphatase activity;GO:0000166//nucleotide binding	GRMZM2G002220	GO:0016020//membrane;GO:0044434	.
GRMZM5G861900	GO:0006099//tricarboxylic acid cycle;GO:0006412//translation;GO:0022900//electron transport chain	GRMZM2G033665	GO:0005516//calmodulin binding	GRMZM2G099696	GO:0044434	.
GRMZM2G446872	GO:0006357//regulation of transcription from RNA polymerase II promoter;GO:0008284//positive regulation of cell proliferation	GRMZM2G365736	GO:0016491//oxidoreductase activity	GRMZM2G362952	GO:0016023//cytoplasmic membrane-bounded vesicle;GO:0009536//plastid	.
GRMZM2G433150	GO:0006351//transcription, DNA-dependent	GRMZM2G158043	GO:0003676//nucleic acid binding	GRMZM2G136453	GO:0016023//cytoplasmic membrane-bounded vesicle;GO:0005618//cell wall	.
GRMZM2G047095	GO:0006783//heme biosynthetic process;GO:0006979//response to oxidative stress	GRMZM2G324340	GO:0003899//DNA-directed RNA polymerase activity	GRMZM2G148180	GO:0009536//plastid	.
GRMZM2G002220	GO:0044763;GO:0009791//post-embryonic development;GO:0009628//response to abiotic stimulus;GO:0010035//response to inorganic substance;GO:0006950//response to stress;GO:1901700	GRMZM2G021849	GO:0008907//integrase activity;GO:0003964//RNA-directed DNA polymerase activity;GO:0003677//DNA binding;GO:0003682//chromatin binding;GO:0003723//RNA binding;GO:0004190//aspartic-type endopeptidase activity	GRMZM2G394722	GO:0016020//membrane	.
GRMZM2G099696	GO:0044710	GRMZM2G023351	GO:0003824//catalytic activity	GRMZM2G082487	GO:0044464//cell part	.
GRMZM2G138178	GO:0009987//cellular process;GO:0050789//regulation of biological process;GO:0044699;GO:0009639//response to red or far red light	GRMZM2G138774	GO:0004674//protein serine/threonine kinase activity;GO:0005524//ATP binding;GO:0003700//sequence-specific DNA binding transcription factor activity	GRMZM2G313761	GO:0005739//mitochondrion;GO:0016020//membrane	.
GRMZM2G100484	GO:0006810//transport	GRMZM2G076343	GO:0030246//carbohydrate binding	GRMZM5G869532	GO:0016021//integral to membrane;GO:0000139//Golgi membrane	.
GRMZM2G148180	GO:0016310//phosphorylation;GO:0006508//proteolysis	GRMZM2G095562	GO:0008536//Ran GTPase binding	GRMZM5G868647	GO:0005829//cytosol;GO:0005886//plasma membrane	.
GRMZM2G394722	GO:0009294//DNA mediated transformation;GO:0016573//histone acetylation;GO:0009416//response to light stimulus	GRMZM5G812860	GO:0005515//protein binding;GO:0003677//DNA binding;GO:0004003//ATP-dependent DNA helicase activity;GO:0005524//ATP binding	GRMZM2G051752	GO:0005739//mitochondrion	.
GRMZM2G082487	GO:0009788//negative regulation of abscisic acid mediated signaling pathway;GO:0006470//protein dephosphorylation;GO:0009414//response to water deprivation;GO:0009409//response to cold;GO:0010119//regulation of stomatal movement	GRMZM2G003692	GO:0003964//RNA-directed DNA polymerase activity;GO:0003677//DNA binding;GO:0003723//RNA binding;GO:0004190//aspartic-type endopeptidase activity;GO:0008270//zinc ion binding	GRMZM2G425965	GO:0000151//ubiquitin ligase complex	.
GRMZM2G347743	GO:0006508//proteolysis	GRMZM2G061700	GO:0003676//nucleic acid binding;GO:0003824//catalytic activity	GRMZM2G071349	GO:0009507//chloroplast;GO:0016020//membrane	.
GRMZM5G869532	GO:0010417//glucuronoxylan biosynthetic process;GO:0010154//fruit development;GO:0048367//shoot system development;GO:0010051//xylem and phloem pattern formation	GRMZM2G147491	GO:0008171//O-methyltransferase activity;GO:0046983//protein dimerization activity	GRMZM2G177812	GO:0009897//external side of plasma membrane	.
GRMZM2G034848	GO:0006278//RNA-dependent DNA replication;GO:0015074//DNA integration;GO:0006310//DNA recombination	GRMZM2G065593	GO:0035091//phosphatidylinositol binding	GRMZM2G105772	GO:0044424//intracellular part	.
GRMZM2G425965	GO:0016567//protein ubiquitination	GRMZM2G047272	GO:0003684//damaged DNA binding;GO:0005524//ATP binding;GO:0008094//DNA-dependent ATPase activity	GRMZM2G040840	GO:0005634//nucleus	.
GRMZM2G071349	GO:0006098//pentose-phosphate shunt;GO:0019288//isopentenyl diphosphate biosynthetic process, mevalonate-independent pathway;GO:0000023//maltose metabolic process;GO:0019252//starch biosynthetic process;GO:0010207//photosystem II assembly;GO:0019761//glucosinolate biosynthetic process	GRMZM2G002748	GO:0030247//polysaccharide binding;GO:0005524//ATP binding;GO:0004674//protein serine/threonine kinase activity	GRMZM2G176129	GO:0042651//thylakoid membrane;GO:0009536//plastid	.
GRMZM2G528190	GO:0006259//DNA metabolic process	AC235540.1_FG002	GO:0004672//protein kinase activity;GO:0005524//ATP binding	GRMZM2G120329	GO:0005739//mitochondrion	.
GRMZM2G168758	GO:0008152//metabolic process	GRMZM2G056695	GO:0003676//nucleic acid binding;GO:0003824//catalytic activity	GRMZM2G470608	GO:0015934//large ribosomal subunit;GO:0005739//mitochondrion	.
GRMZM2G177812	GO:0009611//response to wounding;GO:0009651//response to salt stress;GO:0080051//cutin transport;GO:0009737//response to abscisic acid stimulus;GO:0015908//fatty acid transport	GRMZM2G111909	GO:0005507//copper ion binding;GO:0004013//adenosylhomocysteinase activity;GO:0000166//nucleotide binding	GRMZM2G336456	GO:0005840//ribosome	.
GRMZM5G835323	GO:0006413//translational initiation;GO:0006417//regulation of translation	GRMZM2G031802	GO:0003677//DNA binding;GO:0008270//zinc ion binding	GRMZM2G019901	GO:0009536//plastid	.
GRMZM2G105772	GO:0009987//cellular process;GO:0006950//response to stress	GRMZM2G075680	GO:0008270//zinc ion binding	GRMZM2G028677	GO:0016023//cytoplasmic membrane-bounded vesicle	.
GRMZM2G119214	GO:0030001//metal ion transport	GRMZM5G877316	GO:0003743//translation initiation factor activity;GO:0003964//RNA-directed DNA polymerase activity;GO:0003677//DNA binding	GRMZM2G060429	GO:0033095;GO:0005773//vacuole	.
GRMZM2G040840	GO:0000186//activation of MAPKK activity	GRMZM2G172396	GO:0030247//polysaccharide binding;GO:0005524//ATP binding;GO:0004674//protein serine/threonine kinase activity	GRMZM5G816784	GO:0005634//nucleus	.
GRMZM2G176129	GO:0055114//oxidation-reduction process	GRMZM2G479423	GO:0016491//oxidoreductase activity	GRMZM2G176486	GO:0005739//mitochondrion	.
GRMZM2G120329	GO:0006468//protein phosphorylation	GRMZM2G036048	GO:0008171//O-methyltransferase activity;GO:0046983//protein dimerization activity	GRMZM2G038519	GO:0009535//chloroplast thylakoid membrane	.
GRMZM2G470608	GO:0006412//translation	GRMZM2G090086	GO:0005524//ATP binding	GRMZM2G002043	GO:0009707//chloroplast outer membrane;GO:0005739//mitochondrion	.
GRMZM2G336456	GO:0006412//translation	GRMZM2G124715	GO:0003677//DNA binding;GO:0003682//chromatin binding;GO:0008234//cysteine-type peptidase activity	GRMZM2G138454	GO:0005886//plasma membrane	.
GRMZM2G019901	GO:0015074//DNA integration;GO:0022900//electron transport chain	GRMZM2G424659	GO:0008270//zinc ion binding;GO:0097159//organic cyclic compound binding;GO:0016661//oxidoreductase activity, acting on other nitrogenous compounds as donors;GO:1901363	GRMZM2G131351	GO:0016021//integral to membrane;GO:0005739//mitochondrion;GO:0005886//plasma membrane	.
GRMZM2G028677	GO:0055114//oxidation-reduction process	GRMZM2G124671	GO:0030246//carbohydrate binding;GO:0016758//transferase activity, transferring hexosyl groups	GRMZM2G414528	GO:0005739//mitochondrion;GO:0005634//nucleus;GO:0009507//chloroplast	.
GRMZM5G816784	GO:0006333//chromatin assembly or disassembly;GO:0006278//RNA-dependent DNA replication;GO:0006508//proteolysis;GO:0015074//DNA integration;GO:0006310//DNA recombination	GRMZM2G111143	GO:0042973//glucan endo-1,3-beta-D-glucosidase activity	GRMZM2G081310	GO:0005739//mitochondrion	.
GRMZM2G073661	GO:0006468//protein phosphorylation;GO:0000165//MAPK cascade	GRMZM2G065692	GO:0003676//nucleic acid binding	GRMZM2G076075	GO:0005829//cytosol;GO:0009941//chloroplast envelope;GO:0009570//chloroplast stroma	.
GRMZM2G114332	GO:0015031//protein transport;GO:0006904//vesicle docking involved in exocytosis	GRMZM2G174919	GO:0003676//nucleic acid binding;GO:0000166//nucleotide binding	GRMZM2G041127	GO:0005634//nucleus	.
GRMZM2G176486	GO:0016310//phosphorylation	GRMZM2G162286	GO:0008907//integrase activity;GO:0003964//RNA-directed DNA polymerase activity;GO:0003677//DNA binding;GO:0003682//chromatin binding;GO:0003723//RNA binding;GO:0004190//aspartic-type endopeptidase activity	AC198353.5_FG001	GO:0016023//cytoplasmic membrane-bounded vesicle	.
GRMZM2G072939	GO:0015074//DNA integration	GRMZM2G155312	GO:0005524//ATP binding;GO:0004674//protein serine/threonine kinase activity	GRMZM2G080439	GO:0005737//cytoplasm;GO:0005634//nucleus	.
GRMZM2G038519	GO:0009765//photosynthesis, light harvesting	GRMZM2G157172	GO:0005543//phospholipid binding	GRMZM2G080390	GO:0009536//plastid	.
GRMZM2G002043	GO:0019375//galactolipid biosynthetic process	GRMZM2G029079	GO:0046872//metal ion binding;GO:0003676//nucleic acid binding;GO:0008276//protein methyltransferase activity;GO:0031072//heat shock protein binding;GO:0005524//ATP binding;GO:0051082//unfolded protein binding	GRMZM2G379437	GO:0009536//plastid	.
GRMZM2G138454	GO:0051026//chiasma assembly;GO:0007131//reciprocal meiotic recombination;GO:0030259//lipid glycosylation	GRMZM2G132968	GO:0003735//structural constituent of ribosome	GRMZM2G111710	GO:0016023//cytoplasmic membrane-bounded vesicle	.
GRMZM2G414528	GO:0015976//carbon utilization	GRMZM2G013767	GO:0004672//protein kinase activity;GO:0000166//nucleotide binding	GRMZM2G340534	GO:0005576//extracellular region	.
GRMZM2G081310	GO:0006468//protein phosphorylation	GRMZM2G359956	GO:0043167//ion binding;GO:0004672//protein kinase activity;GO:0000166//nucleotide binding	GRMZM2G050077	GO:0005886//plasma membrane;GO:0005740//mitochondrial envelope;GO:0009507//chloroplast;GO:0005829//cytosol;GO:0048046//apoplast	.
GRMZM2G076075	GO:0005982//starch metabolic process;GO:0009911//positive regulation of flower development;GO:0006096//glycolysis;GO:0006094//gluconeogenesis	GRMZM2G135909	GO:0008270//zinc ion binding	GRMZM5G817037	GO:0005839//proteasome core complex;GO:0005886//plasma membrane;GO:0009507//chloroplast;GO:0005634//nucleus	.
GRMZM2G335948	GO:0015074//DNA integration	GRMZM2G106560	GO:0003700//sequence-specific DNA binding transcription factor activity;GO:0043565//sequence-specific DNA binding	GRMZM2G035996	GO:0009536//plastid	.
GRMZM2G041127	GO:0006355//regulation of transcription, DNA-dependent	GRMZM2G171410	GO:0016740//transferase activity	GRMZM2G150541	GO:0009536//plastid;GO:0016020//membrane;GO:0005783//endoplasmic reticulum	.
AC198353.5_FG001	GO:0006508//proteolysis	GRMZM2G403562	GO:0046872//metal ion binding	GRMZM5G860226	GO:0005777//peroxisome;GO:0005739//mitochondrion;GO:0009507//chloroplast	.
GRMZM2G080439	GO:0042787//protein ubiquitination involved in ubiquitin-dependent protein catabolic process	GRMZM2G111903	GO:0042626//ATPase activity, coupled to transmembrane movement of substances;GO:0005524//ATP binding	GRMZM5G859846	GO:0071944//cell periphery;GO:0016020//membrane;GO:0044444//cytoplasmic part;GO:0005634//nucleus	.
GRMZM2G080390	GO:0044765	GRMZM2G024180	GO:0000822//inositol hexakisphosphate binding	GRMZM2G155337	GO:0009536//plastid	.
GRMZM2G111710	GO:0006629//lipid metabolic process	GRMZM2G424491	GO:0003964//RNA-directed DNA polymerase activity;GO:0003723//RNA binding	GRMZM2G034113	GO:0005634//nucleus	.
GRMZM2G340534	GO:0051707//response to other organism	GRMZM2G025024	GO:0016772//transferase activity, transferring phosphorus-containing groups	GRMZM2G034013	GO:0005840//ribosome;GO:0005739//mitochondrion	.
GRMZM2G013781	GO:0016491//oxidoreductase activity;GO:0008270//zinc ion binding;GO:0000166//nucleotide binding	GRMZM2G124524	GO:0003677//DNA binding;GO:0003700//sequence-specific DNA binding transcription factor activity	GRMZM2G379577	GO:0005794//Golgi apparatus	.
GRMZM2G050077	GO:0009409//response to cold;GO:0046686//response to cadmium ion;GO:0006007//glucose catabolic process	GRMZM2G068710	GO:0008270//zinc ion binding;GO:0003676//nucleic acid binding;GO:0008417//fucosyltransferase activity	GRMZM2G050714	GO:0005634//nucleus	.
GRMZM5G817037	GO:0009817//defense response to fungus, incompatible interaction;GO:0006511//ubiquitin-dependent protein catabolic process	GRMZM2G314707	GO:0004842//ubiquitin-protein ligase activity;GO:0008270//zinc ion binding	GRMZM2G433854	GO:0005618//cell wall;GO:0005730//nucleolus;GO:0005886//plasma membrane	.
GRMZM2G033138	GO:0006139//nucleobase-containing compound metabolic process	GRMZM2G045970	GO:0005488//binding	GRMZM2G433847	GO:0005576//extracellular region;GO:0009536//plastid	.
GRMZM5G848608	GO:0006952//defense response	GRMZM2G400559	GO:0003700//sequence-specific DNA binding transcription factor activity;GO:0043565//sequence-specific DNA binding	GRMZM2G573867	GO:0005768//endosome;GO:0005794//Golgi apparatus;GO:0009570//chloroplast stroma;GO:0005802//trans-Golgi network	.
GRMZM2G150541	GO:0055114//oxidation-reduction process;GO:0006694//steroid biosynthetic process	GRMZM5G849471	GO:0005524//ATP binding;GO:0004674//protein serine/threonine kinase activity	GRMZM2G078114	GO:0005773//vacuole;GO:0005886//plasma membrane	.
GRMZM2G171561	GO:0006278//RNA-dependent DNA replication;GO:0015074//DNA integration	GRMZM2G461791	GO:0015095//magnesium ion transmembrane transporter activity	GRMZM2G156392	GO:0005739//mitochondrion	.
GRMZM5G859846	GO:0071704;GO:0044237//cellular metabolic process;GO:0044238//primary metabolic process	GRMZM2G013915	GO:0003676//nucleic acid binding;GO:0046983//protein dimerization activity	GRMZM2G002851	GO:0005829//cytosol;GO:0005739//mitochondrion;GO:0009507//chloroplast	.
GRMZM2G155337	GO:0032851//positive regulation of Rab GTPase activity	GRMZM2G057910	GO:0003676//nucleic acid binding	GRMZM2G039811	GO:0016021//integral to membrane;GO:0009505//plant-type cell wall;GO:0016023//cytoplasmic membrane-bounded vesicle;GO:0005576//extracellular region;GO:0005794//Golgi apparatus;GO:0005634//nucleus;GO:0005886//plasma membrane	.
GRMZM2G034113	GO:0006355//regulation of transcription, DNA-dependent	GRMZM2G080139	GO:0008270//zinc ion binding	GRMZM2G172917	GO:0005634//nucleus	.
GRMZM2G113618	GO:0055114//oxidation-reduction process	GRMZM2G166230	GO:0003677//DNA binding	GRMZM2G146761	GO:0005634//nucleus	.
GRMZM2G379577	GO:0010289//homogalacturonan biosynthetic process	GRMZM2G468367	GO:0003676//nucleic acid binding	GRMZM2G097122	GO:0005634//nucleus;GO:0015629//actin cytoskeleton	.
GRMZM2G365644	GO:0006310//DNA recombination;GO:0009401//phosphoenolpyruvate-dependent sugar phosphotransferase system;GO:0006278//RNA-dependent DNA replication	GRMZM2G180876	GO:0005515//protein binding;GO:0008270//zinc ion binding	GRMZM5G868679	GO:0016023//cytoplasmic membrane-bounded vesicle;GO:0005618//cell wall	.
GRMZM2G050714	GO:0042752//regulation of circadian rhythm;GO:0009637//response to blue light;GO:0010099//regulation of photomorphogenesis;GO:0009873//ethylene mediated signaling pathway;GO:0010114//response to red light	GRMZM2G107956	GO:0016758//transferase activity, transferring hexosyl groups	GRMZM2G173162	GO:0000795//synaptonemal complex;GO:0032300//mismatch repair complex;GO:0009506//plasmodesma	.
GRMZM2G433854	GO:0006457//protein folding;GO:0009651//response to salt stress;GO:0043462//regulation of ATPase activity;GO:0009408//response to heat	GRMZM2G463996	GO:0035251//UDP-glucosyltransferase activity	GRMZM2G578411	GO:0005739//mitochondrion	.
GRMZM2G433847	GO:0006629//lipid metabolic process;GO:0035556//intracellular signal transduction	GRMZM2G102985	GO:0008907//integrase activity;GO:0003964//RNA-directed DNA polymerase activity;GO:0003677//DNA binding;GO:0003682//chromatin binding;GO:0003723//RNA binding;GO:0004190//aspartic-type endopeptidase activity	GRMZM2G013777	GO:0005739//mitochondrion;GO:0009507//chloroplast;GO:0005794//Golgi apparatus	.
GRMZM2G433800	GO:0006278//RNA-dependent DNA replication;GO:0015074//DNA integration	GRMZM2G014376	GO:0003855//3-dehydroquinate dehydratase activity;GO:0004764//shikimate 3-dehydrogenase (NADP+) activity	GRMZM2G323731	GO:0016020//membrane	.
GRMZM2G573867	GO:1901576;GO:0044283;GO:0044249//cellular biosynthetic process	GRMZM2G069005	GO:0005515//protein binding	GRMZM2G384780	GO:0016023//cytoplasmic membrane-bounded vesicle	.
GRMZM2G078114	GO:0009409//response to cold;GO:0016042//lipid catabolic process;GO:0046473//phosphatidic acid metabolic process;GO:0012501//programmed cell death;GO:0046470//phosphatidylcholine metabolic process	GRMZM2G169384	GO:0005488//binding	GRMZM2G154904	GO:0043231//intracellular membrane-bounded organelle;GO:0044430//cytoskeletal part;GO:0015630//microtubule cytoskeleton;GO:0005737//cytoplasm;GO:0043234//protein complex	.
GRMZM2G158629	GO:0055114//oxidation-reduction process	GRMZM2G063643	GO:0003677//DNA binding;GO:0003723//RNA binding;GO:0005515//protein binding	GRMZM2G429727	GO:0009941//chloroplast envelope;GO:0045261//proton-transporting ATP synthase complex, catalytic core F(1);GO:0009535//chloroplast thylakoid membrane	.
GRMZM2G361896	GO:0006952//defense response	GRMZM5G825902	GO:0016597//amino acid binding	AC201995.4_FG001	GO:0009507//chloroplast	.
GRMZM2G156392	GO:0009734//auxin mediated signaling pathway	GRMZM2G175134	GO:0004364//glutathione transferase activity	GRMZM2G125495	GO:0030288//outer membrane-bounded periplasmic space;GO:0016021//integral to membrane;GO:0009536//plastid;GO:0016023//cytoplasmic membrane-bounded vesicle;GO:0005886//plasma membrane	.
GRMZM2G315902	GO:0006298//mismatch repair	GRMZM2G108258	GO:0005488//binding	GRMZM2G125527	GO:0022625//cytosolic large ribosomal subunit;GO:0005739//mitochondrion	.
GRMZM2G021587	GO:0015074//DNA integration	GRMZM2G101744	GO:0003676//nucleic acid binding	GRMZM2G067063	GO:0016021//integral to membrane	.
GRMZM2G002851	GO:0006423//cysteinyl-tRNA aminoacylation;GO:0010197//polar nucleus fusion;GO:0043067//regulation of programmed cell death;GO:0042407//cristae formation	GRMZM2G003076	GO:0046790//virion binding	GRMZM2G175927	GO:0016023//cytoplasmic membrane-bounded vesicle	.
GRMZM2G039811	GO:0006882//cellular zinc ion homeostasis;GO:0006499//N-terminal protein myristoylation;GO:0006878//cellular copper ion homeostasis	GRMZM2G163769	GO:0003735//structural constituent of ribosome	GRMZM5G821439	GO:0005634//nucleus	.
GRMZM2G172917	GO:0006310//DNA recombination;GO:0006281//DNA repair;GO:0006278//RNA-dependent DNA replication;GO:0006333//chromatin assembly or disassembly;GO:0006508//proteolysis;GO:0015074//DNA integration	GRMZM2G151549	GO:0003743//translation initiation factor activity	GRMZM2G144180	GO:0016023//cytoplasmic membrane-bounded vesicle;GO:0009507//chloroplast	.
GRMZM2G146761	GO:0001510//RNA methylation;GO:0006606//protein import into nucleus;GO:0006626//protein targeting to mitochondrion	GRMZM2G165133	GO:0010181//FMN binding;GO:0016655//oxidoreductase activity, acting on NAD(P)H, quinone or similar compound as acceptor	GRMZM2G135477	GO:0005886//plasma membrane	.
GRMZM2G097122	GO:0010054//trichoblast differentiation;GO:0030042//actin filament depolymerization	GRMZM2G124103	GO:0016820//hydrolase activity, acting on acid anhydrides, catalyzing transmembrane movement of substances	GRMZM2G063238	GO:0005618//cell wall;GO:0005730//nucleolus;GO:0005886//plasma membrane	.
GRMZM2G077914	GO:0006468//protein phosphorylation	GRMZM2G068212	GO:0008907//integrase activity;GO:0003964//RNA-directed DNA polymerase activity;GO:0003677//DNA binding;GO:0003682//chromatin binding;GO:0003723//RNA binding;GO:0004190//aspartic-type endopeptidase activity	GRMZM2G131254	GO:0005768//endosome;GO:0005886//plasma membrane	.
GRMZM2G173162	GO:0043247//telomere maintenance in response to DNA damage;GO:0006312//mitotic recombination;GO:0010332//response to gamma radiation;GO:0007131//reciprocal meiotic recombination;GO:0000911//cytokinesis by cell plate formation;GO:0032504//multicellular organism reproduction;GO:0000710//meiotic mismatch repair;GO:0042138//meiotic DNA double-strand break formation;GO:0006302//double-strand break rep…	GRMZM2G012537	GO:0008270//zinc ion binding;GO:0043565//sequence-specific DNA binding;GO:0003700//sequence-specific DNA binding transcription factor activity	GRMZM2G405178	GO:0005634//nucleus;GO:0000151//ubiquitin ligase complex	.
GRMZM2G323731	GO:0055114//oxidation-reduction process	GRMZM2G088261	GO:0003676//nucleic acid binding	GRMZM2G378054	GO:0009532//plastid stroma;GO:0009507//chloroplast	.
GRMZM2G384780	GO:0006629//lipid metabolic process	GRMZM2G017578	GO:0004526//ribonuclease P activity	GRMZM2G067520	GO:0005739//mitochondrion	.
GRMZM2G154904	GO:0000226//microtubule cytoskeleton organization;GO:0016458//gene silencing;GO:0016570//histone modification;GO:0006461//protein complex assembly;GO:0043414//macromolecule methylation;GO:0022402//cell cycle process;GO:0050794//regulation of cellular process;GO:0006260//DNA replication	GRMZM2G389416	GO:0003964//RNA-directed DNA polymerase activity;GO:0003677//DNA binding;GO:0003723//RNA binding;GO:0004190//aspartic-type endopeptidase activity;GO:0008270//zinc ion binding	GRMZM2G166337	GO:0009506//plasmodesma	.
GRMZM2G429727	GO:0009772//photosynthetic electron transport in photosystem II;GO:0015986//ATP synthesis coupled proton transport	GRMZM2G083749	GO:0046983//protein dimerization activity	GRMZM2G167318	GO:0005829//cytosol;GO:0005769//early endosome;GO:0005802//trans-Golgi network;GO:0005634//nucleus	.
AC201995.4_FG001	GO:0044710	GRMZM2G045725	GO:0051536//iron-sulfur cluster binding;GO:0009055//electron carrier activity;GO:0005524//ATP binding;GO:0015408	GRMZM2G099295	GO:0016023//cytoplasmic membrane-bounded vesicle	.
GRMZM2G125495	GO:0006811//ion transport;GO:0035235//ionotropic glutamate receptor signaling pathway;GO:0007186//G-protein coupled receptor signaling pathway	GRMZM2G703242	GO:0005488//binding	GRMZM2G060011	GO:0009941//chloroplast envelope;GO:0005739//mitochondrion	.
GRMZM2G125527	GO:0006412//translation	GRMZM2G376661	GO:0009978//allene oxide synthase activity;GO:0016705//oxidoreductase activity, acting on paired donors, with incorporation or reduction of molecular oxygen;GO:0009055//electron carrier activity;GO:0004497//monooxygenase activity;GO:0047987;GO:0020037//heme binding;GO:0005506//iron ion binding	GRMZM2G032042	GO:0005739//mitochondrion	.
GRMZM2G125507	GO:0005525//GTP binding	GRMZM2G334165	GO:0005524//ATP binding;GO:0004674//protein serine/threonine kinase activity	GRMZM2G032154	GO:0009536//plastid	.
GRMZM2G067063	GO:0006457//protein folding;GO:0048193//Golgi vesicle transport;GO:0045454//cell redox homeostasis;GO:0030244//cellulose biosynthetic process	GRMZM2G041369	GO:0008374//O-acyltransferase activity	GRMZM2G164131	GO:0016021//integral to membrane;GO:0009706//chloroplast inner membrane	.
GRMZM2G175927	GO:0006508//proteolysis	GRMZM2G070761	GO:0008234//cysteine-type peptidase activity	GRMZM2G099167	GO:0005618//cell wall;GO:0005829//cytosol;GO:0005874//microtubule;GO:0005886//plasma membrane	.
GRMZM2G366935	GO:0006468//protein phosphorylation	AC203439.3_FG005	GO:0003779//actin binding	GRMZM2G039251	GO:0005618//cell wall;GO:0005739//mitochondrion	.
GRMZM2G319634	GO:0006278//RNA-dependent DNA replication;GO:0015074//DNA integration	GRMZM2G011784	GO:0003676//nucleic acid binding	GRMZM2G121458	GO:0016020//membrane;GO:0005634//nucleus	.
GRMZM5G821439	GO:0006355//regulation of transcription, DNA-dependent	GRMZM2G054277	GO:0003677//DNA binding	AC194970.5_FG009	GO:0031011//Ino80 complex;GO:0005730//nucleolus;GO:0009507//chloroplast	.
GRMZM2G063238	GO:0006457//protein folding;GO:0009651//response to salt stress;GO:0043462//regulation of ATPase activity;GO:0009408//response to heat	GRMZM2G313536	GO:0005488//binding	AC194970.5_FG004	GO:0043231//intracellular membrane-bounded organelle	.
GRMZM2G131254	GO:0007264//small GTPase mediated signal transduction;GO:0015031//protein transport	GRMZM2G025924	GO:0042393//histone binding;GO:0008270//zinc ion binding;GO:0018024//histone-lysine N-methyltransferase activity	GRMZM2G022213	GO:0009536//plastid	.
GRMZM2G405178	GO:0009414//response to water deprivation;GO:0009934//regulation of meristem structural organization;GO:0009926//auxin polar transport;GO:0010016//shoot system morphogenesis;GO:0007568//aging;GO:0009416//response to light stimulus	GRMZM2G301553	GO:0002161//aminoacyl-tRNA editing activity;GO:0004823//leucine-tRNA ligase activity;GO:0005524//ATP binding	GRMZM2G062156	GO:0016023//cytoplasmic membrane-bounded vesicle;GO:0005886//plasma membrane;GO:0016021//integral to membrane	.
GRMZM2G378054	GO:0019538//protein metabolic process;GO:0006950//response to stress	GRMZM2G028353	GO:0016760//cellulose synthase (UDP-forming) activity;GO:0008270//zinc ion binding	GRMZM2G014400	GO:0030529//ribonucleoprotein complex	.
GRMZM2G166337	GO:0009753//response to jasmonic acid stimulus;GO:0009625//response to insect;GO:0009651//response to salt stress;GO:0009751//response to salicylic acid stimulus;GO:0009737//response to abscisic acid stimulus;GO:0050794//regulation of cellular process;GO:0009723//response to ethylene stimulus;GO:0046686//response to cadmium ion	GRMZM2G074687	GO:0005509//calcium ion binding;GO:0051082//unfolded protein binding	GRMZM2G349794	GO:0005886//plasma membrane	.
GRMZM2G167318	GO:0016192//vesicle-mediated transport;GO:0009888//tissue development;GO:0033044//regulation of chromosome organization;GO:0042742//defense response to bacterium;GO:0040007//growth;GO:0032012//regulation of ARF protein signal transduction;GO:0009887//organ morphogenesis;GO:0050790//regulation of catalytic activity;GO:0010638//positive regulation of organelle organization	GRMZM2G101596	GO:0042803//protein homodimerization activity	GRMZM2G090274	GO:0005737//cytoplasm;GO:0005886//plasma membrane	.
GRMZM2G117900	GO:0006413//translational initiation;GO:0006184//GTP catabolic process	GRMZM2G145944	GO:0070290//NAPE-specific phospholipase D activity;GO:0005509//calcium ion binding;GO:0004630//phospholipase D activity	GRMZM2G007060	GO:0005737//cytoplasm;GO:0005634//nucleus	.
GRMZM2G099295	GO:0030154//cell differentiation;GO:0048833//specification of floral organ number;GO:0043086//negative regulation of catalytic activity	GRMZM5G861900	GO:0003735//structural constituent of ribosome;GO:0009055//electron carrier activity;GO:0051537//2 iron, 2 sulfur cluster binding;GO:0008177//succinate dehydrogenase (ubiquinone) activity;GO:0008270//zinc ion binding	GRMZM2G113696	GO:0005634//nucleus	.
GRMZM2G032154	GO:0050896//response to stimulus;GO:0008152//metabolic process	GRMZM2G446872	GO:0001104//RNA polymerase II transcription cofactor activity	GRMZM2G343351	GO:0005739//mitochondrion	.
GRMZM2G031909	GO:0022900//electron transport chain	GRMZM2G433150	GO:0003677//DNA binding	GRMZM2G703354	GO:0005737//cytoplasm;GO:0043229//intracellular organelle	.
GRMZM2G164131	GO:0007623//circadian rhythm	GRMZM2G047095	GO:0004325//ferrochelatase activity	GRMZM2G343445	GO:0005739//mitochondrion	.
GRMZM2G099167	GO:0071258//cellular response to gravity;GO:0006184//GTP catabolic process;GO:0051258//protein polymerization;GO:0046686//response to cadmium ion;GO:0007018//microtubule-based movement	GRMZM2G002220	GO:0005488//binding	GRMZM5G830681	GO:0005794//Golgi apparatus	.
GRMZM2G039251	GO:0009220//pyrimidine ribonucleotide biosynthetic process;GO:0006626//protein targeting to mitochondrion;GO:0046686//response to cadmium ion	GRMZM2G099696	GO:0016491//oxidoreductase activity;GO:0000166//nucleotide binding	GRMZM2G021567	GO:0005739//mitochondrion;GO:0005634//nucleus	.
GRMZM2G121458	GO:0042254//ribosome biogenesis;GO:0008643//carbohydrate transport	GRMZM2G362952	GO:0016757//transferase activity, transferring glycosyl groups	GRMZM5G873635	GO:0005730//nucleolus;GO:0022626//cytosolic ribosome;GO:0005773//vacuole;GO:0005886//plasma membrane;GO:0015935//small ribosomal subunit;GO:0009507//chloroplast	.
AC194970.5_FG009	GO:0032508//DNA duplex unwinding	GRMZM2G136453	GO:0046872//metal ion binding;GO:0003993//acid phosphatase activity	GRMZM2G358381	GO:0005886//plasma membrane	.
AC194970.5_FG004	GO:0034645//cellular macromolecule biosynthetic process;GO:0090304	GRMZM2G148180	GO:0016301//kinase activity;GO:0008233//peptidase activity	GRMZM2G058364	GO:0005739//mitochondrion;GO:0016021//integral to membrane	.
GRMZM2G062156	GO:0015798//myo-inositol transport;GO:0015797//mannitol transport;GO:0015795//sorbitol transport;GO:0015753//D-xylose transport;GO:0015757//galactose transport;GO:0055085//transmembrane transport;GO:0015752//D-ribose transport;GO:0015758//glucose transport;GO:0015793//glycerol transport	GRMZM2G394722	GO:0003676//nucleic acid binding;GO:0008270//zinc ion binding	GRMZM2G124919	GO:0009507//chloroplast;GO:0009579//thylakoid;GO:0005739//mitochondrion	.
GRMZM2G156246	GO:0006979//response to oxidative stress	GRMZM2G082487	GO:0046872//metal ion binding;GO:0004722//protein serine/threonine phosphatase activity	GRMZM5G851698	GO:0005730//nucleolus;GO:0022627//cytosolic small ribosomal subunit;GO:0009507//chloroplast;GO:0005886//plasma membrane	.
GRMZM2G349794	GO:0009628//response to abiotic stimulus;GO:0006950//response to stress;GO:0008152//metabolic process	GRMZM2G347743	GO:0004185//serine-type carboxypeptidase activity	GRMZM2G020231	GO:0005634//nucleus	.
GRMZM2G090274	GO:0006415//translational termination	GRMZM5G869532	GO:0015018//galactosylgalactosylxylosylprotein 3-beta-glucuronosyltransferase activity;GO:0042285//xylosyltransferase activity	GRMZM2G018223	GO:0005829//cytosol;GO:0033588//Elongator holoenzyme complex	.
GRMZM2G007060	GO:0009651//response to salt stress	GRMZM2G034848	GO:0003964//RNA-directed DNA polymerase activity;GO:0003677//DNA binding;GO:0003723//RNA binding;GO:0008270//zinc ion binding	GRMZM2G365160	GO:0009507//chloroplast;GO:0016020//membrane	.
GRMZM2G040230	GO:0015074//DNA integration	GRMZM2G110358	GO:0005516//calmodulin binding	GRMZM2G102944	GO:0016023//cytoplasmic membrane-bounded vesicle	.
GRMZM2G113696	GO:0006413//translational initiation;GO:0006452//translational frameshifting;GO:0034050//host programmed cell death induced by symbiont;GO:0042742//defense response to bacterium;GO:0009611//response to wounding;GO:0008612//peptidyl-lysine modification to hypusine;GO:0045905//positive regulation of translational termination;GO:0010089//xylem development;GO:0045901//positive regulation of translati…	GRMZM2G425965	GO:0004842//ubiquitin-protein ligase activity	GRMZM2G050166	GO:0005634//nucleus;GO:0005739//mitochondrion	.
GRMZM2G343351	GO:0009734//auxin mediated signaling pathway	GRMZM2G118344	GO:0008270//zinc ion binding	GRMZM2G075244	GO:0016023//cytoplasmic membrane-bounded vesicle	.
GRMZM2G036752	GO:0006278//RNA-dependent DNA replication;GO:0015074//DNA integration;GO:0006310//DNA recombination	GRMZM2G071349	GO:0003955//NAD(P)H dehydrogenase (quinone) activity	GRMZM2G177475	GO:0016021//integral to membrane	.
GRMZM2G343445	GO:0009401//phosphoenolpyruvate-dependent sugar phosphotransferase system;GO:0015074//DNA integration;GO:0006310//DNA recombination	GRMZM2G528190	GO:0003676//nucleic acid binding;GO:0003824//catalytic activity	GRMZM2G123212	GO:0044444//cytoplasmic part;GO:0043231//intracellular membrane-bounded organelle	.
GRMZM2G102625	GO:0009414//response to water deprivation;GO:0009408//response to heat;GO:0009651//response to salt stress	GRMZM2G168758	GO:0016846//carbon-sulfur lyase activity	GRMZM2G035063	GO:0005739//mitochondrion	.
GRMZM5G830681	GO:0030244//cellulose biosynthetic process	GRMZM2G177812	GO:0042626//ATPase activity, coupled to transmembrane movement of substances;GO:0015245//fatty acid transporter activity	GRMZM2G008095	GO:0016021//integral to membrane	.
GRMZM2G021567	GO:0009640//photomorphogenesis;GO:0009220//pyrimidine ribonucleotide biosynthetic process;GO:0010388//cullin deneddylation	GRMZM5G835323	GO:0017005//3'-tyrosyl-DNA phosphodiesterase activity;GO:0003743//translation initiation factor activity	GRMZM2G448142	GO:0009941//chloroplast envelope;GO:0010319//stromule;GO:0031977//thylakoid lumen;GO:0016021//integral to membrane;GO:0005618//cell wall;GO:0005730//nucleolus;GO:0005747//mitochondrial respiratory chain complex I;GO:0005754//mitochondrial proton-transporting ATP synthase, catalytic core;GO:0045263//proton-transporting ATP synthase complex, coupling factor F(o);GO:0009535//chloroplast thylakoid me…	.
GRMZM2G040452	GO:0008152//metabolic process	GRMZM2G105772	GO:0005515//protein binding	GRMZM2G379770	GO:0016023//cytoplasmic membrane-bounded vesicle;GO:0005739//mitochondrion	.
GRMZM5G873635	GO:0006412//translation;GO:0009651//response to salt stress	GRMZM2G119214	GO:0046872//metal ion binding	GRMZM2G059015	GO:0005643//nuclear pore	.
GRMZM2G058364	GO:0015914//phospholipid transport;GO:0006812//cation transport	GRMZM2G040840	GO:0005524//ATP binding;GO:0004713//protein tyrosine kinase activity;GO:0004709//MAP kinase kinase kinase activity	GRMZM2G159187	GO:0005773//vacuole;GO:0016023//cytoplasmic membrane-bounded vesicle;GO:0005886//plasma membrane;GO:0016021//integral to membrane;GO:0005634//nucleus	.
GRMZM2G148194	GO:0006952//defense response;GO:0044249//cellular biosynthetic process;GO:0051704;GO:0050794//regulation of cellular process	GRMZM2G176129	GO:0016655//oxidoreductase activity, acting on NAD(P)H, quinone or similar compound as acceptor	GRMZM2G166994	GO:0005739//mitochondrion;GO:0016020//membrane	.
GRMZM2G124919	GO:0009611//response to wounding;GO:0046686//response to cadmium ion;GO:0055114//oxidation-reduction process	GRMZM2G120329	GO:0005524//ATP binding;GO:0004674//protein serine/threonine kinase activity	GRMZM2G075431	GO:0009536//plastid	.
GRMZM2G306062	GO:0046855//inositol phosphate dephosphorylation;GO:0010305//leaf vascular tissue pattern formation;GO:0009737//response to abscisic acid stimulus;GO:0046854//phosphatidylinositol phosphorylation;GO:0010588//cotyledon vascular tissue pattern formation;GO:0010067//procambium histogenesis;GO:0032957//inositol trisphosphate metabolic process	GRMZM2G470608	GO:0003735//structural constituent of ribosome	GRMZM2G049382	GO:0005739//mitochondrion	.
GRMZM5G851698	GO:0006412//translation;GO:0006364//rRNA processing;GO:0040007//growth;GO:0042274//ribosomal small subunit biogenesis	GRMZM2G336456	GO:0003735//structural constituent of ribosome	GRMZM2G306998	GO:0016023//cytoplasmic membrane-bounded vesicle	.
GRMZM2G020231	GO:0009735//response to cytokinin stimulus;GO:0009733//response to auxin stimulus;GO:0009631//cold acclimation;GO:0042127//regulation of cell proliferation;GO:0006351//transcription, DNA-dependent	GRMZM2G019901	GO:0003676//nucleic acid binding;GO:0009055//electron carrier activity;GO:0008270//zinc ion binding;GO:0003824//catalytic activity	GRMZM2G005493	GO:0005774//vacuolar membrane;GO:0016023//cytoplasmic membrane-bounded vesicle;GO:0005783//endoplasmic reticulum;GO:0005794//Golgi apparatus	.
GRMZM2G018223	GO:0009787//regulation of abscisic acid mediated signaling pathway;GO:0006312//mitotic recombination;GO:0006400//tRNA modification;GO:0035265//organ growth;GO:0009560//embryo sac egg cell differentiation;GO:0080178//5-carbamoylmethyluridine metabolic process;GO:0031538//negative regulation of anthocyanin metabolic process;GO:0009965//leaf morphogenesis;GO:0008284//positive regulation of cell prol…	GRMZM2G028677	GO:0016710//trans-cinnamate 4-monooxygenase activity;GO:0009055//electron carrier activity;GO:0005506//iron ion binding;GO:0020037//heme binding	GRMZM2G077632	GO:0009706//chloroplast inner membrane;GO:0009570//chloroplast stroma	.
GRMZM2G365160	GO:0033587//shikimate biosynthetic process;GO:0009611//response to wounding;GO:0009617//response to bacterium;GO:0009423//chorismate biosynthetic process;GO:0009073//aromatic amino acid family biosynthetic process	GRMZM2G060429	GO:0045735//nutrient reservoir activity	GRMZM2G057448	GO:0005737//cytoplasm;GO:0005634//nucleus	.
GRMZM2G128771	GO:0015074//DNA integration	GRMZM2G140156	GO:0046872//metal ion binding	GRMZM2G052926	GO:0000932//cytoplasmic mRNA processing body;GO:0005634//nucleus	.
GRMZM2G102944	GO:0006468//protein phosphorylation	AC190999.2_FG004	GO:0016787//hydrolase activity	GRMZM2G010136	GO:0008290//F-actin capping protein complex;GO:0005634//nucleus	.
GRMZM2G050166	GO:0009745//sucrose mediated signaling;GO:0006109//regulation of carbohydrate metabolic process	GRMZM5G816784	GO:0008907//integrase activity;GO:0003964//RNA-directed DNA polymerase activity;GO:0003677//DNA binding;GO:0003682//chromatin binding;GO:0003723//RNA binding;GO:0004190//aspartic-type endopeptidase activity	GRMZM2G172621	GO:0005634//nucleus	.
GRMZM2G075244	GO:0055114//oxidation-reduction process	GRMZM2G073661	GO:0004674//protein serine/threonine kinase activity;GO:0005524//ATP binding	GRMZM2G473709	GO:0005750//mitochondrial respiratory chain complex III	.
GRMZM2G177475	GO:0006468//protein phosphorylation	GRMZM2G176486	GO:0016301//kinase activity	GRMZM2G005103	GO:0005794//Golgi apparatus;GO:0005739//mitochondrion	.
GRMZM2G021129	GO:0006278//RNA-dependent DNA replication	GRMZM2G072939	GO:0003676//nucleic acid binding	GRMZM2G387383	GO:0043231//intracellular membrane-bounded organelle;GO:0044444//cytoplasmic part	.
GRMZM2G387310	GO:0006351//transcription, DNA-dependent	GRMZM2G038519	GO:0046872//metal ion binding	GRMZM2G002280	GO:0022627//cytosolic small ribosomal subunit;GO:0009507//chloroplast;GO:0016020//membrane	.
GRMZM2G035063	GO:0006457//protein folding;GO:0009408//response to heat	GRMZM2G002043	GO:0046480//galactolipid galactosyltransferase activity	GRMZM2G442593	GO:0016023//cytoplasmic membrane-bounded vesicle;GO:0005618//cell wall	.
GRMZM2G008095	GO:0016192//vesicle-mediated transport	GRMZM2G138454	GO:0003676//nucleic acid binding;GO:0008026//ATP-dependent helicase activity;GO:0016758//transferase activity, transferring hexosyl groups;GO:0005524//ATP binding	AC212451.4_FG009	GO:0016023//cytoplasmic membrane-bounded vesicle;GO:0005618//cell wall	.
GRMZM2G448142	GO:0015991//ATP hydrolysis coupled proton transport;GO:0042777//plasma membrane ATP synthesis coupled proton transport;GO:0009817//defense response to fungus, incompatible interaction;GO:0046686//response to cadmium ion;GO:0009409//response to cold;GO:0006200//ATP catabolic process;GO:0006979//response to oxidative stress	GRMZM2G414528	GO:0046983//protein dimerization activity;GO:0008270//zinc ion binding;GO:0004089//carbonate dehydratase activity	GRMZM2G128109	GO:0005739//mitochondrion	.
GRMZM2G379770	GO:0006952//defense response	GRMZM2G081310	GO:0004713//protein tyrosine kinase activity;GO:0005509//calcium ion binding;GO:0005524//ATP binding;GO:0004674//protein serine/threonine kinase activity	GRMZM2G151905	GO:0005643//nuclear pore	.
GRMZM2G059015	GO:0006810//transport	GRMZM2G076075	GO:0004347//glucose-6-phosphate isomerase activity	GRMZM2G076307	GO:0016020//membrane;GO:0044444//cytoplasmic part;GO:0043231//intracellular membrane-bounded organelle	.
GRMZM2G159187	GO:0009624//response to nematode;GO:0015749//monosaccharide transport;GO:0055085//transmembrane transport	GRMZM2G335948	GO:0003676//nucleic acid binding	GRMZM2G140667	GO:0044464//cell part	.
GRMZM2G075431	GO:0001522//pseudouridine synthesis	GRMZM2G041127	GO:0003700//sequence-specific DNA binding transcription factor activity;GO:0000976//transcription regulatory region sequence-specific DNA binding	GRMZM2G119749	GO:0009507//chloroplast	.
GRMZM2G030194	GO:0006259//DNA metabolic process	AC198353.5_FG001	GO:0004185//serine-type carboxypeptidase activity	GRMZM2G375517	GO:0016023//cytoplasmic membrane-bounded vesicle	.
GRMZM2G049378	GO:0044707;GO:0009628//response to abiotic stimulus	GRMZM5G883511	GO:0005524//ATP binding;GO:0004386//helicase activity	GRMZM2G172330	GO:0016023//cytoplasmic membrane-bounded vesicle;GO:0005886//plasma membrane	.
GRMZM2G306998	GO:0022900//electron transport chain	GRMZM2G080439	GO:0004842//ubiquitin-protein ligase activity	GRMZM2G162200	GO:0005618//cell wall;GO:0009941//chloroplast envelope;GO:0009535//chloroplast thylakoid membrane;GO:0010287//plastoglobule;GO:0005634//nucleus;GO:0010319//stromule;GO:0048046//apoplast	.
GRMZM2G005493	GO:0005975//carbohydrate metabolic process	GRMZM2G111710	GO:0016788//hydrolase activity, acting on ester bonds	GRMZM2G137546	GO:0005730//nucleolus;GO:0009507//chloroplast	.
GRMZM2G077632	GO:0009793//embryo development ending in seed dormancy;GO:0006184//GTP catabolic process;GO:0016556//mRNA modification;GO:0009658//chloroplast organization;GO:0009416//response to light stimulus;GO:0006364//rRNA processing;GO:0010027//thylakoid membrane organization	GRMZM2G013781	GO:0005773//vacuole;GO:0005886//plasma membrane;GO:0009535//chloroplast thylakoid membrane	GRMZM2G048680	GO:0009536//plastid	.
GRMZM2G057448	GO:0034971//histone H3-R17 methylation;GO:0034970//histone H3-R2 methylation;GO:0009909//regulation of flower development;GO:0019919//peptidyl-arginine methylation, to asymmetrical-dimethyl arginine;GO:0010228//vegetative to reproductive phase transition of meristem;GO:0034972//histone H3-R26 methylation;GO:0006351//transcription, DNA-dependent	GRMZM2G102878	GO:0005524//ATP binding;GO:0004386//helicase activity	GRMZM2G121948	GO:0030904//retromer complex;GO:0005771//multivesicular body	.
GRMZM2G052926	GO:0043484//regulation of RNA splicing;GO:0055114//oxidation-reduction process;GO:0006417//regulation of translation;GO:0006397//mRNA processing	GRMZM2G050077	GO:0030145//manganese ion binding;GO:0004619//phosphoglycerate mutase activity	GRMZM2G447987	GO:0005739//mitochondrion	.
GRMZM5G839114	GO:0006278//RNA-dependent DNA replication;GO:0015074//DNA integration	GRMZM5G817037	GO:0004298//threonine-type endopeptidase activity	GRMZM2G033937	GO:0009506//plasmodesma;GO:0043231//intracellular membrane-bounded organelle;GO:0016020//membrane	.
GRMZM2G010136	GO:0030036//actin cytoskeleton organization	GRMZM2G035996	GO:0003676//nucleic acid binding	GRMZM2G005990	GO:0005739//mitochondrion	.
GRMZM2G172621	GO:0006355//regulation of transcription, DNA-dependent	GRMZM2G033138	GO:0017111//nucleoside-triphosphatase activity;GO:0000166//nucleotide binding	GRMZM2G401511	GO:0005768//endosome;GO:0005794//Golgi apparatus;GO:0016023//cytoplasmic membrane-bounded vesicle;GO:0005802//trans-Golgi network	.
GRMZM2G002280	GO:0006412//translation	GRMZM2G420865	GO:0003676//nucleic acid binding;GO:0008026//ATP-dependent helicase activity;GO:0005524//ATP binding	GRMZM2G311011	GO:0016020//membrane	.
GRMZM2G442593	GO:0042545//cell wall modification;GO:0043086//negative regulation of catalytic activity	GRMZM2G150541	GO:0003854//3-beta-hydroxy-delta5-steroid dehydrogenase activity;GO:0000166//nucleotide binding	GRMZM2G009188	GO:0016023//cytoplasmic membrane-bounded vesicle	.
AC212451.4_FG009	GO:0042545//cell wall modification;GO:0043086//negative regulation of catalytic activity	GRMZM5G860226	GO:0047617//acyl-CoA hydrolase activity	GRMZM2G152955	GO:0005840//ribosome	.
GRMZM2G128109	GO:0006944//cellular membrane fusion;GO:0048193//Golgi vesicle transport;GO:0032259//methylation	GRMZM2G171561	GO:0003964//RNA-directed DNA polymerase activity;GO:0003723//RNA binding	GRMZM2G099678	GO:0005886//plasma membrane	.
GRMZM2G151905	GO:0006886//intracellular protein transport	GRMZM2G035170	GO:0051087//chaperone binding	GRMZM2G444762	GO:0016020//membrane;GO:0016023//cytoplasmic membrane-bounded vesicle	.
GRMZM2G140667	GO:0006979//response to oxidative stress;GO:0042221//response to chemical stimulus	GRMZM5G859846	GO:0000166//nucleotide binding	GRMZM2G166776	GO:0005739//mitochondrion	.
GRMZM2G033962	GO:0009987//cellular process	GRMZM2G155337	GO:0005097//Rab GTPase activator activity	GRMZM2G166661	GO:0016020//membrane;GO:0005739//mitochondrion	.
GRMZM2G375517	GO:0009408//response to heat	GRMZM2G034113	GO:0003700//sequence-specific DNA binding transcription factor activity;GO:0000976//transcription regulatory region sequence-specific DNA binding	GRMZM2G122550	GO:0009507//chloroplast	.
GRMZM2G700014	GO:0006333//chromatin assembly or disassembly;GO:0006278//RNA-dependent DNA replication;GO:0006508//proteolysis;GO:0006310//DNA recombination	GRMZM2G113618	GO:0020037//heme binding;GO:0016705//oxidoreductase activity, acting on paired donors, with incorporation or reduction of molecular oxygen;GO:0004497//monooxygenase activity;GO:0005506//iron ion binding;GO:0009055//electron carrier activity	GRMZM2G122563	GO:0009507//chloroplast	.
GRMZM2G172330	GO:0006468//protein phosphorylation;GO:0031348//negative regulation of defense response	GRMZM2G046313	GO:0003676//nucleic acid binding;GO:0000166//nucleotide binding	GRMZM2G358619	GO:0005773//vacuole;GO:0022626//cytosolic ribosome;GO:0005887//integral to plasma membrane	.
GRMZM2G162200	GO:0042742//defense response to bacterium;GO:0009416//response to light stimulus;GO:0009409//response to cold;GO:0050790//regulation of catalytic activity	GRMZM2G379577	GO:0047262//polygalacturonate 4-alpha-galacturonosyltransferase activity	GRMZM2G105317	GO:0005634//nucleus	.
GRMZM2G137546	GO:0006184//GTP catabolic process	GRMZM2G365644	GO:0003723//RNA binding;GO:0003964//RNA-directed DNA polymerase activity;GO:0003677//DNA binding;GO:0004523//ribonuclease H activity;GO:0005351//sugar:hydrogen symporter activity	GRMZM2G455945	GO:0009536//plastid	.
GRMZM2G125196	GO:0016491//oxidoreductase activity;GO:0000166//nucleotide binding;GO:0008270//zinc ion binding	GRMZM2G058105	GO:0008270//zinc ion binding;GO:0003676//nucleic acid binding	GRMZM2G064475	GO:0009536//plastid	.
GRMZM2G048680	GO:0009790//embryo development;GO:0009909//regulation of flower development;GO:0048481//ovule development	GRMZM2G433854	GO:0031072//heat shock protein binding;GO:0046872//metal ion binding;GO:0005524//ATP binding;GO:0051082//unfolded protein binding	GRMZM2G460429	GO:0005739//mitochondrion;GO:0009536//plastid	.
GRMZM2G045257	GO:0051260//protein homooligomerization	GRMZM2G433847	GO:0004629//phospholipase C activity	GRMZM2G023652	GO:0005634//nucleus	.
GRMZM2G121948	GO:0007034//vacuolar transport	GRMZM2G433800	GO:0004523//ribonuclease H activity;GO:0003964//RNA-directed DNA polymerase activity;GO:0003723//RNA binding	GRMZM2G457381	GO:0005663//DNA replication factor C complex;GO:0005634//nucleus	.
GRMZM2G005990	GO:0009401//phosphoenolpyruvate-dependent sugar phosphotransferase system;GO:0015074//DNA integration;GO:0006310//DNA recombination	GRMZM2G573867	GO:0016829//lyase activity	GRMZM2G053713	GO:0005634//nucleus	.
GRMZM2G401511	GO:0015706//nitrate transport;GO:0010167//response to nitrate	GRMZM2G078114	GO:0070290//NAPE-specific phospholipase D activity;GO:0005509//calcium ion binding;GO:0004630//phospholipase D activity	GRMZM2G172723	GO:0009654//oxygen evolving complex;GO:0019898//extrinsic to membrane;GO:0009543//chloroplast thylakoid lumen;GO:0009535//chloroplast thylakoid membrane	.
GRMZM2G154716	GO:0015074//DNA integration	AC197242.3_FG001	GO:0016747//transferase activity, transferring acyl groups other than amino-acyl groups	GRMZM2G109785	GO:0009570//chloroplast stroma;GO:0009535//chloroplast thylakoid membrane	.
GRMZM2G311011	GO:0042538//hyperosmotic salinity response;GO:0009555//pollen development;GO:0009414//response to water deprivation;GO:0009409//response to cold;GO:0010507//negative regulation of autophagy;GO:0009737//response to abscisic acid stimulus;GO:0009908//flower development	GRMZM2G158629	GO:0016836//hydro-lyase activity	GRMZM2G329040	GO:0009536//plastid;GO:0005739//mitochondrion	.
GRMZM2G009188	GO:0055114//oxidation-reduction process	GRMZM2G361896	GO:0043531//ADP binding	GRMZM2G078638	GO:0016023//cytoplasmic membrane-bounded vesicle	.
GRMZM2G152955	GO:0006412//translation	GRMZM2G156392	GO:0005516//calmodulin binding	GRMZM2G074082	GO:0000775//chromosome, centromeric region;GO:0005634//nucleus	.
GRMZM2G144476	GO:0006351//transcription, DNA-dependent	GRMZM2G512469	GO:0008233//peptidase activity;GO:0005488//binding	GRMZM2G129302	GO:0005739//mitochondrion;GO:0016021//integral to membrane;GO:0005768//endosome;GO:0005802//trans-Golgi network;GO:0005794//Golgi apparatus	.
GRMZM2G099678	GO:0009116//nucleoside metabolic process	GRMZM2G315902	GO:0005524//ATP binding;GO:0030983//mismatched DNA binding	GRMZM2G379252	GO:0005829//cytosol;GO:0009507//chloroplast	.
GRMZM2G444762	GO:0030036//actin cytoskeleton organization	GRMZM2G021587	GO:0003676//nucleic acid binding	GRMZM2G040039	GO:0005634//nucleus	.
GRMZM5G891855	GO:0006278//RNA-dependent DNA replication;GO:0015074//DNA integration;GO:0006310//DNA recombination	GRMZM2G002851	GO:0004817//cysteine-tRNA ligase activity;GO:0005524//ATP binding	AC148152.3_FG008	GO:0016023//cytoplasmic membrane-bounded vesicle;GO:0009707//chloroplast outer membrane	.
GRMZM2G166776	GO:0006457//protein folding;GO:0009644//response to high light intensity;GO:0042542//response to hydrogen peroxide;GO:0009408//response to heat	GRMZM2G172917	GO:0003723//RNA binding;GO:0008907//integrase activity;GO:0003964//RNA-directed DNA polymerase activity;GO:0003677//DNA binding;GO:0004190//aspartic-type endopeptidase activity;GO:0003904//deoxyribodipyrimidine photo-lyase activity;GO:0003682//chromatin binding	GRMZM2G703415	GO:0043231//intracellular membrane-bounded organelle	.
GRMZM2G359304	GO:0006355//regulation of transcription, DNA-dependent	GRMZM2G146761	GO:0016491//oxidoreductase activity	AC210976.4_FG008	GO:0016023//cytoplasmic membrane-bounded vesicle;GO:0000148//1,3-beta-D-glucan synthase complex	.
GRMZM2G122550	GO:0042147//retrograde transport, endosome to Golgi	GRMZM2G097122	GO:0003779//actin binding	GRMZM2G149841	GO:0005739//mitochondrion	.
GRMZM2G122563	GO:0019253//reductive pentose-phosphate cycle;GO:0009853//photorespiration;GO:0055114//oxidation-reduction process	GRMZM5G868679	GO:0046872//metal ion binding;GO:0003993//acid phosphatase activity	GRMZM2G149847	GO:0005886//plasma membrane	.
GRMZM2G358619	GO:0010053//root epidermal cell differentiation;GO:0009408//response to heat;GO:0009060//aerobic respiration;GO:0043069//negative regulation of programmed cell death;GO:0050832//defense response to fungus;GO:0033198//response to ATP	GRMZM2G077914	GO:0030247//polysaccharide binding;GO:0005524//ATP binding;GO:0004674//protein serine/threonine kinase activity	GRMZM2G149935	GO:0005794//Golgi apparatus;GO:0016021//integral to membrane	.
GRMZM2G458075	GO:0006468//protein phosphorylation	GRMZM2G173162	GO:0008094//DNA-dependent ATPase activity;GO:0003684//damaged DNA binding;GO:0030983//mismatched DNA binding;GO:0005524//ATP binding	GRMZM5G843555	GO:0044464//cell part	.
GRMZM2G023652	GO:0052541//plant-type cell wall cellulose metabolic process;GO:0052546//cell wall pectin metabolic process;GO:0016126//sterol biosynthetic process	GRMZM2G384780	GO:0016788//hydrolase activity, acting on ester bonds	GRMZM2G008919	GO:0016021//integral to membrane;GO:0009507//chloroplast;GO:0005886//plasma membrane	.
GRMZM2G457381	GO:0006974//response to DNA damage stimulus;GO:0000712//resolution of meiotic recombination intermediates;GO:0031935//regulation of chromatin silencing;GO:0051570//regulation of histone H3-K9 methylation;GO:0009737//response to abscisic acid stimulus;GO:0006260//DNA replication	GRMZM2G121427	GO:0046872//metal ion binding	GRMZM2G444560	GO:0016023//cytoplasmic membrane-bounded vesicle;GO:0005783//endoplasmic reticulum;GO:0009536//plastid;GO:0005739//mitochondrion	.
GRMZM2G053713	GO:0006333//chromatin assembly or disassembly;GO:0006278//RNA-dependent DNA replication;GO:0006508//proteolysis;GO:0015074//DNA integration;GO:0006310//DNA recombination	GRMZM2G429727	GO:0046961//proton-transporting ATPase activity, rotational mechanism;GO:0046933//hydrogen ion transporting ATP synthase activity, rotational mechanism	GRMZM2G147891	GO:0005634//nucleus	.
GRMZM2G172723	GO:0006098//pentose-phosphate shunt;GO:0010218//response to far red light;GO:0019252//starch biosynthetic process;GO:0010114//response to red light;GO:0009902//chloroplast relocation;GO:0015979//photosynthesis;GO:0000023//maltose metabolic process;GO:0015995//chlorophyll biosynthetic process;GO:0009637//response to blue light;GO:0042793//transcription from plastid promoter;GO:0006364//rRNA proces…	AC201995.4_FG001	GO:0008270//zinc ion binding;GO:0016702//oxidoreductase activity, acting on single donors with incorporation of molecular oxygen, incorporation of two atoms of oxygen	GRMZM2G395128	GO:0016023//cytoplasmic membrane-bounded vesicle;GO:0009536//plastid	.
GRMZM2G109785	GO:0008152//metabolic process	GRMZM2G125935	GO:0016787//hydrolase activity;GO:1901363;GO:0097159//organic cyclic compound binding	GRMZM2G156110	GO:0005730//nucleolus;GO:0005886//plasma membrane;GO:0022627//cytosolic small ribosomal subunit	.
GRMZM2G329040	GO:0044237//cellular metabolic process	GRMZM2G125495	GO:0005234//extracellular-glutamate-gated ion channel activity;GO:0004970//ionotropic glutamate receptor activity;GO:0004965//G-protein coupled GABA receptor activity	GRMZM2G147667	GO:0016023//cytoplasmic membrane-bounded vesicle	.
GRMZM2G078638	GO:0006457//protein folding;GO:0000413//protein peptidyl-prolyl isomerization	GRMZM2G125527	GO:0003735//structural constituent of ribosome	GRMZM2G018992	GO:0009536//plastid	.
GRMZM2G074082	GO:0045132//meiotic chromosome segregation;GO:0051301//cell division	GRMZM2G125507	GO:0005622//intracellular;GO:0090404//pollen tube tip	GRMZM2G017033	GO:0005886//plasma membrane	.
GRMZM2G041642	GO:0015074//DNA integration	GRMZM2G067063	GO:0003756//protein disulfide isomerase activity	GRMZM2G322641	GO:0016023//cytoplasmic membrane-bounded vesicle;GO:0009507//chloroplast	.
GRMZM2G000652	GO:0006629//lipid metabolic process	GRMZM2G175927	GO:0004190//aspartic-type endopeptidase activity	GRMZM2G176394	GO:0016023//cytoplasmic membrane-bounded vesicle;GO:0009536//plastid	.
GRMZM2G124921	GO:0006629//lipid metabolic process	GRMZM2G366935	GO:0005524//ATP binding;GO:0004674//protein serine/threonine kinase activity	GRMZM2G362693	GO:0005739//mitochondrion	.
GRMZM2G137493	GO:0006221//pyrimidine nucleotide biosynthetic process	GRMZM2G319634	GO:0003964//RNA-directed DNA polymerase activity;GO:0003723//RNA binding;GO:0008270//zinc ion binding	GRMZM2G096016	GO:0005634//nucleus	.
GRMZM2G129302	GO:0009825//multidimensional cell growth;GO:0048767//root hair elongation;GO:0009932//cell tip growth;GO:0071555//cell wall organization;GO:0043481//anthocyanin accumulation in tissues in response to UV light;GO:0010817//regulation of hormone levels;GO:0019761//glucosinolate biosynthetic process;GO:0009969//xyloglucan biosynthetic process	GRMZM2G063238	GO:0031072//heat shock protein binding;GO:0046872//metal ion binding;GO:0005524//ATP binding;GO:0051082//unfolded protein binding	GRMZM2G324471	GO:0009536//plastid;GO:0005778//peroxisomal membrane	.
GRMZM2G379252	GO:0009753//response to jasmonic acid stimulus;GO:0006750//glutathione biosynthetic process	GRMZM2G131254	GO:0005525//GTP binding	GRMZM2G324507	GO:0009507//chloroplast	.
GRMZM2G040039	GO:0006355//regulation of transcription, DNA-dependent	GRMZM2G148090	GO:0003676//nucleic acid binding	GRMZM5G856071	GO:0005773//vacuole;GO:0045298//tubulin complex;GO:0005618//cell wall;GO:0005794//Golgi apparatus;GO:0005829//cytosol;GO:0005874//microtubule;GO:0009506//plasmodesma;GO:0005886//plasma membrane	.
AC148152.3_FG008	GO:0000023//maltose metabolic process;GO:0019252//starch biosynthetic process;GO:0050826//response to freezing;GO:0019761//glucosinolate biosynthetic process	GRMZM2G415012	GO:0008270//zinc ion binding	GRMZM2G347978	GO:0005739//mitochondrion	.
GRMZM2G376905	GO:0006508//proteolysis	GRMZM2G378054	GO:0000166//nucleotide binding	GRMZM2G173721	GO:0005886//plasma membrane;GO:0005773//vacuole	.
AC210976.4_FG008	GO:0051707//response to other organism;GO:0048513//organ development;GO:0006075//(1->3)-beta-D-glucan biosynthetic process;GO:0007165//signal transduction;GO:0052542//defense response by callose deposition;GO:0048366//leaf development	GRMZM2G067520	GO:0016772//transferase activity, transferring phosphorus-containing groups	GRMZM2G074906	GO:0009536//plastid;GO:0005739//mitochondrion	.
GRMZM2G344183	GO:0006094//gluconeogenesis	GRMZM2G166337	GO:0005488//binding	GRMZM2G030280	GO:0005634//nucleus	.
GRMZM2G105652	GO:0006200//ATP catabolic process;GO:0015074//DNA integration	GRMZM2G167318	GO:0005086//ARF guanyl-nucleotide exchange factor activity;GO:0005515//protein binding	GRMZM2G452178	GO:0005634//nucleus	.
GRMZM2G149847	GO:0009086//methionine biosynthetic process;GO:0007264//small GTPase mediated signal transduction;GO:0000394//RNA splicing, via endonucleolytic cleavage and ligation;GO:0015031//protein transport	GRMZM2G117900	GO:0003743//translation initiation factor activity;GO:0003924//GTPase activity;GO:0005525//GTP binding	GRMZM2G016677	GO:0009523//photosystem II;GO:0009534//chloroplast thylakoid	.
GRMZM2G149935	GO:0006486//protein glycosylation	GRMZM2G099295	GO:0004857//enzyme inhibitor activity	GRMZM2G163436	GO:0005634//nucleus	.
GRMZM2G008919	GO:0016192//vesicle-mediated transport	GRMZM2G060011	GO:0016872//intramolecular lyase activity	AC233880.1_FG009	GO:0005730//nucleolus;GO:0022627//cytosolic small ribosomal subunit;GO:0005774//vacuolar membrane;GO:0009507//chloroplast;GO:0005794//Golgi apparatus;GO:0005886//plasma membrane	.
GRMZM2G444560	GO:0009737//response to abscisic acid stimulus	GRMZM2G032042	GO:0008270//zinc ion binding	GRMZM2G047509	GO:0005739//mitochondrion	.
GRMZM2G156110	GO:0006412//translation	GRMZM2G032154	GO:0016787//hydrolase activity	GRMZM5G828179	GO:0009536//plastid;GO:0005634//nucleus	.
GRMZM2G147667	GO:0006511//ubiquitin-dependent protein catabolic process	GRMZM2G031909	GO:0020037//heme binding;GO:0016705//oxidoreductase activity, acting on paired donors, with incorporation or reduction of molecular oxygen;GO:0004497//monooxygenase activity;GO:0005506//iron ion binding;GO:0009055//electron carrier activity	GRMZM2G309152	GO:0005737//cytoplasm	.
GRMZM2G017033	GO:0055085//transmembrane transport	GRMZM2G099167	GO:0005525//GTP binding;GO:0003924//GTPase activity;GO:0005200//structural constituent of cytoskeleton	GRMZM2G123519	GO:0009536//plastid	.
GRMZM2G176394	GO:0016310//phosphorylation	GRMZM2G039251	GO:0005507//copper ion binding;GO:0003878//ATP citrate synthase activity;GO:0004775//succinate-CoA ligase (ADP-forming) activity;GO:0000166//nucleotide binding;GO:0004776//succinate-CoA ligase (GDP-forming) activity;GO:0048037//cofactor binding	GRMZM2G123499	GO:0016020//membrane;GO:0005634//nucleus	.
GRMZM2G096016	GO:0006355//regulation of transcription, DNA-dependent	AC194970.5_FG009	GO:0005524//ATP binding;GO:0043141//ATP-dependent 5'-3' DNA helicase activity	GRMZM2G153127	GO:0000151//ubiquitin ligase complex	.
GRMZM2G324471	GO:0016558//protein import into peroxisome matrix;GO:0006635//fatty acid beta-oxidation	GRMZM2G022213	GO:0005488//binding	GRMZM2G170035	GO:0005886//plasma membrane;GO:0009536//plastid	.
GRMZM2G324507	GO:0043247//telomere maintenance in response to DNA damage;GO:0010332//response to gamma radiation;GO:0032504//multicellular organism reproduction;GO:0045132//meiotic chromosome segregation;GO:0042138//meiotic DNA double-strand break formation;GO:0007062//sister chromatid cohesion;GO:0007129//synapsis;GO:0007131//reciprocal meiotic recombination;GO:0032204//regulation of telomere maintenance	GRMZM2G062156	GO:0005355//glucose transmembrane transporter activity;GO:0015148//D-xylose transmembrane transporter activity;GO:0015575//mannitol transmembrane transporter activity;GO:0005354//galactose transmembrane transporter activity;GO:0015168//glycerol transmembrane transporter activity;GO:0005365//myo-inositol transmembrane transporter activity;GO:0015576//sorbitol transmembrane transporter activity;GO:…	GRMZM2G170047	GO:0016023//cytoplasmic membrane-bounded vesicle	.
GRMZM5G856071	GO:0007010//cytoskeleton organization;GO:0006094//gluconeogenesis;GO:0010075//regulation of meristem growth;GO:0009651//response to salt stress;GO:0010498//proteasomal protein catabolic process;GO:0006184//GTP catabolic process;GO:0051258//protein polymerization;GO:0046686//response to cadmium ion;GO:0007018//microtubule-based movement	GRMZM2G014400	GO:0003676//nucleic acid binding;GO:0000166//nucleotide binding	GRMZM2G085266	GO:0005634//nucleus	.
GRMZM2G074906	GO:0015074//DNA integration;GO:0022900//electron transport chain	GRMZM2G349794	GO:0030170//pyridoxal phosphate binding;GO:0003676//nucleic acid binding;GO:0003824//catalytic activity;GO:0000166//nucleotide binding	GRMZM2G166642	GO:0005634//nucleus	.
GRMZM2G030280	GO:0006355//regulation of transcription, DNA-dependent;GO:0042221//response to chemical stimulus	GRMZM2G090274	GO:0016149//translation release factor activity, codon specific	GRMZM2G102795	GO:0005730//nucleolus	.
GRMZM2G452178	GO:0006355//regulation of transcription, DNA-dependent	GRMZM2G040230	GO:0003676//nucleic acid binding	GRMZM2G386590	GO:0005618//cell wall;GO:0043231//intracellular membrane-bounded organelle;GO:0044444//cytoplasmic part	.
GRMZM2G163436	GO:0000911//cytokinesis by cell plate formation;GO:0000226//microtubule cytoskeleton organization;GO:0009630//gravitropism;GO:0010048//vernalization response	GRMZM2G113696	GO:0003743//translation initiation factor activity;GO:0003746//translation elongation factor activity;GO:0043022//ribosome binding	GRMZM2G146161	GO:0005886//plasma membrane;GO:0016021//integral to membrane	.
GRMZM2G392885	GO:0006508//proteolysis	GRMZM2G343351	GO:0005516//calmodulin binding	GRMZM2G051262	GO:0031227//intrinsic to endoplasmic reticulum membrane	.
GRMZM5G871347	GO:0009267//cellular response to starvation;GO:0006355//regulation of transcription, DNA-dependent;GO:0010033//response to organic substance	GRMZM2G036752	GO:0004523//ribonuclease H activity;GO:0003964//RNA-directed DNA polymerase activity;GO:0003677//DNA binding;GO:0003723//RNA binding	GRMZM2G051327	GO:0005768//endosome;GO:0005802//trans-Golgi network;GO:0016020//membrane;GO:0005794//Golgi apparatus	.
AC233880.1_FG009	GO:0001510//RNA methylation;GO:0000462//maturation of SSU-rRNA from tricistronic rRNA transcript (SSU-rRNA, 5.8S rRNA, LSU-rRNA);GO:0006414//translational elongation	GRMZM2G343445	GO:0003677//DNA binding;GO:0005351//sugar:hydrogen symporter activity;GO:0008270//zinc ion binding	GRMZM2G047564	GO:0005739//mitochondrion	.
GRMZM5G828179	GO:0010260//organ senescence;GO:0048573//photoperiodism, flowering;GO:0048510//regulation of timing of transition from vegetative to reproductive phase;GO:0006811//ion transport;GO:0045893//positive regulation of transcription, DNA-dependent	GRMZM2G102625	GO:0004386//helicase activity;GO:0003677//DNA binding;GO:0005524//ATP binding	GRMZM2G046117	GO:0009501//amyloplast;GO:0009507//chloroplast	.
GRMZM2G309152	GO:0055114//oxidation-reduction process;GO:0080110//sporopollenin biosynthetic process;GO:0001676//long-chain fatty acid metabolic process;GO:0046949//fatty-acyl-CoA biosynthetic process	GRMZM5G830681	GO:0052691//UDP-arabinopyranose mutase activity;GO:0005515//protein binding;GO:0008466//glycogenin glucosyltransferase activity	GRMZM2G303044	GO:0005737//cytoplasm	.
GRMZM2G123499	GO:0006623//protein targeting to vacuole;GO:0048193//Golgi vesicle transport;GO:0000902//cell morphogenesis;GO:0016049//cell growth	GRMZM2G021567	GO:0003723//RNA binding	GRMZM2G157675	GO:0005887//integral to plasma membrane	.
GRMZM2G153138	GO:0015074//DNA integration	GRMZM2G040452	GO:0003824//catalytic activity	GRMZM5G820781	GO:0005739//mitochondrion;GO:0016020//membrane;GO:0005773//vacuole	.
GRMZM2G153127	GO:0016567//protein ubiquitination	GRMZM2G412888	GO:0019866//organelle inner membrane;GO:0016023//cytoplasmic membrane-bounded vesicle;GO:0005886//plasma membrane;GO:0005783//endoplasmic reticulum	GRMZM2G450937	GO:0016023//cytoplasmic membrane-bounded vesicle	.
GRMZM2G170035	GO:0006468//protein phosphorylation	GRMZM5G873635	GO:0003735//structural constituent of ribosome;GO:0003723//RNA binding	GRMZM2G158788	GO:0005739//mitochondrion;GO:0016020//membrane	.
GRMZM2G170047	GO:0055114//oxidation-reduction process	GRMZM2G058364	GO:0008270//zinc ion binding;GO:0019829//cation-transporting ATPase activity;GO:0005524//ATP binding;GO:0000287//magnesium ion binding;GO:0004012//phospholipid-translocating ATPase activity	AC232289.2_FG005	GO:0005730//nucleolus;GO:0022627//cytosolic small ribosomal subunit;GO:0009570//chloroplast stroma;GO:0005886//plasma membrane	.
GRMZM2G085266	GO:0009294//DNA mediated transformation;GO:0032259//methylation	GRMZM2G148194	GO:0003973//(S)-2-hydroxy-acid oxidase activity	GRMZM2G088290	GO:0009505//plant-type cell wall;GO:0009506//plasmodesma;GO:0016023//cytoplasmic membrane-bounded vesicle	.
GRMZM2G386590	GO:0042221//response to chemical stimulus	GRMZM2G124919	GO:0051287//NAD binding;GO:0008863//formate dehydrogenase (NAD+) activity;GO:0016616//oxidoreductase activity, acting on the CH-OH group of donors, NAD or NADP as acceptor	GRMZM2G363554	GO:0005739//mitochondrion	.
GRMZM2G146161	GO:0043091//L-arginine import;GO:0003333//amino acid transmembrane transport;GO:0015819//lysine transport;GO:0051938//L-glutamate import	GRMZM2G336975	GO:0005509//calcium ion binding	GRMZM2G015906	GO:0016023//cytoplasmic membrane-bounded vesicle	.
GRMZM2G050915	GO:0009860//pollen tube growth;GO:0055114//oxidation-reduction process	GRMZM2G306062	GO:0046030//inositol trisphosphate phosphatase activity	GRMZM2G028774	GO:0016021//integral to membrane	.
GRMZM2G051262	GO:0006506//GPI anchor biosynthetic process	GRMZM5G851698	GO:0003735//structural constituent of ribosome	GRMZM2G413113	GO:0009536//plastid	.
GRMZM2G051327	GO:0009306//protein secretion;GO:1900150//regulation of defense response to fungus;GO:0007034//vacuolar transport;GO:0043090//amino acid import;GO:0006891//intra-Golgi vesicle-mediated transport;GO:0006944//cellular membrane fusion;GO:0007030//Golgi organization;GO:0006888//ER to Golgi vesicle-mediated transport;GO:0006886//intracellular protein transport	GRMZM2G020231	GO:0008270//zinc ion binding;GO:0003677//DNA binding;GO:0016740//transferase activity;GO:0003713//transcription coactivator activity;GO:0003682//chromatin binding	GRMZM2G051753	GO:0044464//cell part;GO:0016020//membrane	.
GRMZM2G047564	GO:0015074//DNA integration;GO:0006310//DNA recombination	GRMZM2G365160	GO:0003849//3-deoxy-7-phosphoheptulonate synthase activity	GRMZM2G024551	GO:0009536//plastid	.
GRMZM2G338735	GO:0006351//transcription, DNA-dependent	GRMZM2G128771	GO:0003676//nucleic acid binding	GRMZM2G150962	GO:0016023//cytoplasmic membrane-bounded vesicle	.
GRMZM5G834596	GO:0006278//RNA-dependent DNA replication;GO:0006508//proteolysis;GO:0006310//DNA recombination	GRMZM2G102944	GO:0004672//protein kinase activity;GO:0005524//ATP binding	GRMZM5G890843	GO:0016020//membrane	.
GRMZM2G046117	GO:0019252//starch biosynthetic process	GRMZM2G050166	GO:0050502//cis-zeatin O-beta-D-glucosyltransferase activity;GO:0050403//trans-zeatin O-beta-D-glucosyltransferase activity	GRMZM2G116053	GO:0016021//integral to membrane;GO:0005794//Golgi apparatus	.
GRMZM2G303044	GO:0045454//cell redox homeostasis;GO:0022900//electron transport chain	GRMZM2G075244	GO:0009055//electron carrier activity;GO:0004497//monooxygenase activity;GO:0005506//iron ion binding;GO:0020037//heme binding;GO:0016705//oxidoreductase activity, acting on paired donors, with incorporation or reduction of molecular oxygen	GRMZM5G879280	GO:0019005//SCF ubiquitin ligase complex;GO:0005634//nucleus	.
GRMZM2G157675	GO:0008643//carbohydrate transport	GRMZM2G177475	GO:0004683//calmodulin-dependent protein kinase activity;GO:0005509//calcium ion binding;GO:0005524//ATP binding;GO:0005516//calmodulin binding	GRMZM2G016232	GO:0005829//cytosol;GO:0000786//nucleosome;GO:0005739//mitochondrion;GO:0005730//nucleolus;GO:0009506//plasmodesma;GO:0005774//vacuolar membrane;GO:0009579//thylakoid;GO:0009507//chloroplast;GO:0005794//Golgi apparatus;GO:0005886//plasma membrane	.
GRMZM2G176506	GO:0006468//protein phosphorylation;GO:0006355//regulation of transcription, DNA-dependent;GO:0007165//signal transduction	GRMZM2G021129	GO:0003964//RNA-directed DNA polymerase activity;GO:0003723//RNA binding	GRMZM2G163323	GO:0016023//cytoplasmic membrane-bounded vesicle	.
AC232289.2_FG005	GO:0006412//translation;GO:0015977//carbon fixation	GRMZM2G387310	GO:0003677//DNA binding	GRMZM2G379929	GO:0043231//intracellular membrane-bounded organelle;GO:0044444//cytoplasmic part	.
GRMZM2G363554	GO:0008152//metabolic process	GRMZM2G123212	GO:0008270//zinc ion binding;GO:0016874//ligase activity	GRMZM2G025817	GO:0005737//cytoplasm;GO:0005886//plasma membrane	.
GRMZM2G015906	GO:0006629//lipid metabolic process	GRMZM2G035063	GO:0005507//copper ion binding	GRMZM2G462481	GO:0022626//cytosolic ribosome	.
GRMZM2G029135	GO:0006278//RNA-dependent DNA replication;GO:0006508//proteolysis;GO:0006310//DNA recombination	GRMZM5G873779	GO:0046872//metal ion binding	GRMZM2G151087	GO:0043231//intracellular membrane-bounded organelle;GO:0044444//cytoplasmic part;GO:0016020//membrane	.
GRMZM2G063363	GO:0006259//DNA metabolic process	GRMZM2G448142	GO:0046961//proton-transporting ATPase activity, rotational mechanism;GO:0008270//zinc ion binding;GO:0046933//hydrogen ion transporting ATP synthase activity, rotational mechanism;GO:0050897//cobalt ion binding;GO:0008266//poly(U) RNA binding;GO:0005507//copper ion binding;GO:0005524//ATP binding	AC233872.1_FG003	GO:0005759//mitochondrial matrix	.
GRMZM2G051753	GO:0046713//borate transport	GRMZM2G379770	GO:0043531//ADP binding	GRMZM2G360389	GO:0005694//chromosome;GO:0005634//nucleus	.
GRMZM2G037386	GO:0006468//protein phosphorylation;GO:0048825//cotyledon development;GO:0009734//auxin mediated signaling pathway	GRMZM2G059015	GO:0005515//protein binding	GRMZM2G094028	GO:0016023//cytoplasmic membrane-bounded vesicle	.
GRMZM2G033126	GO:0006259//DNA metabolic process	GRMZM2G173943	GO:0003677//DNA binding;GO:0003682//chromatin binding	GRMZM2G437100	GO:0005737//cytoplasm	.
GRMZM2G052442	GO:0006259//DNA metabolic process	GRMZM2G166971	GO:0016787//hydrolase activity	GRMZM2G132371	GO:0005875//microtubule associated complex;GO:0005874//microtubule	.
GRMZM2G096010	GO:0006333//chromatin assembly or disassembly;GO:0006278//RNA-dependent DNA replication;GO:0006508//proteolysis;GO:0006310//DNA recombination	GRMZM2G159187	GO:0015145//monosaccharide transmembrane transporter activity;GO:0008506//sucrose:hydrogen symporter activity	GRMZM2G351095	GO:0005634//nucleus	.
GRMZM5G877259	GO:0006259//DNA metabolic process	GRMZM2G075431	GO:0009982//pseudouridine synthase activity;GO:0003723//RNA binding	GRMZM2G156950	GO:0005634//nucleus	.
GRMZM5G879280	GO:0009723//response to ethylene stimulus	GRMZM2G030194	GO:0003676//nucleic acid binding;GO:0003824//catalytic activity	GRMZM2G067205	GO:0005634//nucleus	.
GRMZM2G016232	GO:0009414//response to water deprivation;GO:0006334//nucleosome assembly	GRMZM2G131467	GO:0003676//nucleic acid binding;GO:0000166//nucleotide binding	GRMZM2G169261	GO:0016020//membrane	.
GRMZM2G003186	GO:0006278//RNA-dependent DNA replication;GO:0015074//DNA integration	GRMZM2G049378	GO:0003677//DNA binding;GO:0003682//chromatin binding	GRMZM2G121747	GO:0009517//PSII associated light-harvesting complex II;GO:0009941//chloroplast envelope	.
GRMZM2G379929	GO:0007165//signal transduction	GRMZM2G306998	GO:0046872//metal ion binding;GO:0004497//monooxygenase activity	GRMZM2G121683	GO:0009506//plasmodesma;GO:0005774//vacuolar membrane;GO:0005783//endoplasmic reticulum;GO:0005794//Golgi apparatus;GO:0005634//nucleus;GO:0005886//plasma membrane	.
GRMZM2G025817	GO:0006415//translational termination;GO:0007275//multicellular organismal development;GO:0031047//gene silencing by RNA	GRMZM2G005493	GO:0016853//isomerase activity	AC194734.3_FG004	GO:0009507//chloroplast	.
GRMZM2G151087	GO:0009987//cellular process;GO:0071704;GO:0044238//primary metabolic process;GO:0044699	GRMZM2G077632	GO:0005525//GTP binding;GO:0000287//magnesium ion binding;GO:0003924//GTPase activity	GRMZM2G054050	GO:0005829//cytosol;GO:0005618//cell wall;GO:0009506//plasmodesma;GO:0016023//cytoplasmic membrane-bounded vesicle;GO:0016020//membrane;GO:0005783//endoplasmic reticulum	.
GRMZM2G360389	GO:0034968//histone lysine methylation	GRMZM2G057448	GO:0035241//protein-arginine omega-N monomethyltransferase activity;GO:0008469//histone-arginine N-methyltransferase activity;GO:0046982//protein heterodimerization activity;GO:0016277//[myelin basic protein]-arginine N-methyltransferase activity;GO:0042803//protein homodimerization activity;GO:0035242//protein-arginine omega-N asymmetric methyltransferase activity	GRMZM2G175284	GO:0005622//intracellular;GO:0016021//integral to membrane	.
GRMZM2G094028	GO:0006468//protein phosphorylation	GRMZM2G052926	GO:0003723//RNA binding;GO:0000166//nucleotide binding;GO:0032440//2-alkenal reductase [NAD(P)] activity	GRMZM2G410916	GO:0005739//mitochondrion	.
GRMZM2G013790	GO:0006333//chromatin assembly or disassembly;GO:0006278//RNA-dependent DNA replication;GO:0006508//proteolysis;GO:0006310//DNA recombination	GRMZM5G839114	GO:0003964//RNA-directed DNA polymerase activity;GO:0003723//RNA binding	GRMZM2G375249	GO:0016023//cytoplasmic membrane-bounded vesicle	.
GRMZM2G437100	GO:0009644//response to high light intensity;GO:0051259//protein oligomerization;GO:0042542//response to hydrogen peroxide;GO:0010286//heat acclimation	GRMZM2G010136	GO:0003779//actin binding	GRMZM2G027052	GO:0005886//plasma membrane	.
GRMZM2G132371	GO:0007018//microtubule-based movement	GRMZM2G172621	GO:0003677//DNA binding;GO:0008270//zinc ion binding	GRMZM2G051622	GO:0009536//plastid	.
GRMZM2G351095	GO:0016310//phosphorylation	GRMZM2G005103	GO:0016757//transferase activity, transferring glycosyl groups	GRMZM2G106190	GO:0009507//chloroplast;GO:0016020//membrane	.
GRMZM2G067205	GO:0010094//specification of carpel identity;GO:0010097;GO:0008285//negative regulation of cell proliferation;GO:0030154//cell differentiation	GRMZM2G387383	GO:0070011//peptidase activity, acting on L-amino acid peptides;GO:0097159//organic cyclic compound binding;GO:1901363	GRMZM2G079807	GO:0005622//intracellular	.
GRMZM2G040743	GO:0006468//protein phosphorylation;GO:0019252//starch biosynthetic process	GRMZM2G002280	GO:0003735//structural constituent of ribosome;GO:0008270//zinc ion binding	GRMZM2G139894	GO:0005829//cytosol;GO:0042555//MCM complex;GO:0005634//nucleus	.
GRMZM2G169261	GO:0055114//oxidation-reduction process;GO:0006629//lipid metabolic process	GRMZM2G442593	GO:0030599//pectinesterase activity;GO:0045330;GO:0004857//enzyme inhibitor activity	GRMZM2G339866	GO:0016023//cytoplasmic membrane-bounded vesicle	.
GRMZM2G121747	GO:0010117//photoprotection;GO:0032928//regulation of superoxide anion generation;GO:0016122//xanthophyll metabolic process;GO:0009688//abscisic acid biosynthetic process	AC212451.4_FG009	GO:0030599//pectinesterase activity;GO:0045330;GO:0004857//enzyme inhibitor activity	GRMZM2G093598	GO:0000139//Golgi membrane;GO:0016021//integral to membrane	.
GRMZM2G121683	GO:0006007//glucose catabolic process;GO:0009987//cellular process;GO:0006950//response to stress	GRMZM2G128109	GO:0008168//methyltransferase activity	GRMZM2G058896	GO:0016023//cytoplasmic membrane-bounded vesicle;GO:0009536//plastid	.
GRMZM2G011523	GO:0006259//DNA metabolic process	GRMZM2G151905	GO:0008565//protein transporter activity	EF517601.1_FG010	GO:0009536//plastid	.
GRMZM2G054050	GO:0055114//oxidation-reduction process;GO:0009620//response to fungus;GO:0009926//auxin polar transport;GO:0009640//photomorphogenesis;GO:0010073//meristem maintenance;GO:0010311//lateral root formation;GO:0009733//response to auxin stimulus;GO:0048283//indeterminate inflorescence morphogenesis;GO:0009826//unidimensional cell growth;GO:0016036//cellular response to phosphate starvation;GO:008016…	GRMZM2G076307	GO:0016757//transferase activity, transferring glycosyl groups	EF517601.1_FG011	GO:0005634//nucleus	.
GRMZM2G055999	GO:0030001//metal ion transport	GRMZM2G140667	GO:0016491//oxidoreductase activity	GRMZM2G180065	GO:0005886//plasma membrane;GO:0005739//mitochondrion	.
GRMZM2G400452	GO:0015074//DNA integration	GRMZM2G119749	GO:0000166//nucleotide binding	GRMZM2G472231	GO:0005875//microtubule associated complex	.
GRMZM2G175284	GO:0006139//nucleobase-containing compound metabolic process;GO:0055085//transmembrane transport	GRMZM2G700014	GO:0003964//RNA-directed DNA polymerase activity;GO:0003677//DNA binding;GO:0003682//chromatin binding;GO:0003723//RNA binding;GO:0004190//aspartic-type endopeptidase activity	GRMZM2G165418	GO:0009536//plastid	.
GRMZM2G410916	GO:0009813//flavonoid biosynthetic process	GRMZM5G871727	GO:0005488//binding	GRMZM2G018951	GO:0005875//microtubule associated complex;GO:0005739//mitochondrion;GO:0005874//microtubule	.
GRMZM2G375249	GO:0044699	GRMZM2G172330	GO:0004672//protein kinase activity;GO:0005524//ATP binding	GRMZM2G067648	GO:0009941//chloroplast envelope;GO:0009570//chloroplast stroma	.
GRMZM2G416677	GO:0000911//cytokinesis by cell plate formation;GO:0008283//cell proliferation;GO:0000226//microtubule cytoskeleton organization;GO:0048451//petal formation;GO:0048453//sepal formation	GRMZM2G162200	GO:0046863//ribulose-1,5-bisphosphate carboxylase/oxygenase activator activity;GO:0043531//ADP binding;GO:0005524//ATP binding	GRMZM2G178460	GO:0016021//integral to membrane;GO:0005743//mitochondrial inner membrane;GO:0009941//chloroplast envelope;GO:0042651//thylakoid membrane	.
GRMZM2G106190	GO:0048193//Golgi vesicle transport;GO:0022900//electron transport chain	GRMZM2G137546	GO:0003924//GTPase activity;GO:0005525//GTP binding	GRMZM2G119828	GO:0009536//plastid	.
GRMZM2G139894	GO:0042127//regulation of cell proliferation;GO:0006275//regulation of DNA replication;GO:0000911//cytokinesis by cell plate formation;GO:0051567//histone H3-K9 methylation;GO:0006268//DNA unwinding involved in replication;GO:0010082//regulation of root meristem growth;GO:0006084//acetyl-CoA metabolic process;GO:0006306//DNA methylation;GO:0051726//regulation of cell cycle;GO:0009790//embryo deve…	GRMZM2G048680	GO:0003677//DNA binding;GO:0046982//protein heterodimerization activity	GRMZM2G121812	GO:0016023//cytoplasmic membrane-bounded vesicle;GO:0016021//integral to membrane;GO:0005773//vacuole;GO:0005794//Golgi apparatus;GO:0005886//plasma membrane	.
GRMZM2G033767	GO:0008152//metabolic process	GRMZM2G033937	GO:0016787//hydrolase activity	GRMZM2G019810	GO:0005737//cytoplasm;GO:0005654//nucleoplasm	.
GRMZM2G093598	GO:0015780//nucleotide-sugar transport;GO:0008643//carbohydrate transport	GRMZM2G005990	GO:0003677//DNA binding;GO:0005351//sugar:hydrogen symporter activity;GO:0008270//zinc ion binding	GRMZM2G378872	GO:0005886//plasma membrane;GO:0009536//plastid	.
GRMZM2G401267	GO:0006259//DNA metabolic process	GRMZM2G401511	GO:0005515//protein binding	AC213600.3_FG002	GO:0005634//nucleus	.
GRMZM2G058896	GO:0006313//transposition, DNA-mediated	GRMZM2G154716	GO:0003676//nucleic acid binding	GRMZM2G078895	GO:0016020//membrane	.
GRMZM2G160747	GO:0055114//oxidation-reduction process	GRMZM2G009188	GO:0016491//oxidoreductase activity;GO:0000166//nucleotide binding	GRMZM2G160136	GO:0005634//nucleus	.
GRMZM2G180065	GO:0006468//protein phosphorylation	GRMZM2G152955	GO:0003735//structural constituent of ribosome	GRMZM5G872264	GO:0016020//membrane;GO:0016023//cytoplasmic membrane-bounded vesicle	.
GRMZM2G472231	GO:0007017//microtubule-based process	GRMZM2G144476	GO:0003899//DNA-directed RNA polymerase activity;GO:0003677//DNA binding	GRMZM2G011101	GO:0030126//COPI vesicle coat	.
GRMZM2G018951	GO:0007018//microtubule-based movement	GRMZM2G099678	GO:0003824//catalytic activity	GRMZM2G126484	GO:0005634//nucleus	.
GRMZM5G819807	GO:0015074//DNA integration	GRMZM5G875676	GO:0016746//transferase activity, transferring acyl groups	GRMZM2G133646	GO:0005634//nucleus	.
GRMZM2G067648	GO:0006694//steroid biosynthetic process;GO:0055114//oxidation-reduction process	GRMZM2G444762	GO:0003779//actin binding	GRMZM2G145370	GO:0070461//SAGA-type complex	.
GRMZM2G178460	GO:0055085//transmembrane transport;GO:0010117//photoprotection;GO:0015867//ATP transport;GO:0010206//photosystem II repair;GO:0009624//response to nematode	GRMZM5G891855	GO:0004523//ribonuclease H activity;GO:0003964//RNA-directed DNA polymerase activity;GO:0003677//DNA binding;GO:0003723//RNA binding	GRMZM2G048474	GO:0016023//cytoplasmic membrane-bounded vesicle	.
GRMZM2G133028	GO:0015074//DNA integration	GRMZM2G166661	GO:0008270//zinc ion binding	GRMZM2G174730	GO:0005769//early endosome;GO:0005794//Golgi apparatus;GO:0005886//plasma membrane;GO:0016021//integral to membrane;GO:0005829//cytosol;GO:0005802//trans-Golgi network;GO:0005739//mitochondrion	.
GRMZM2G026182	GO:0015074//DNA integration	GRMZM2G122569	GO:0003723//RNA binding	GRMZM2G363908	GO:0005739//mitochondrion	.
AC202139.3_FG008	GO:0009560//embryo sac egg cell differentiation;GO:0006606//protein import into nucleus;GO:0009640//photomorphogenesis;GO:0006626//protein targeting to mitochondrion;GO:0010388//cullin deneddylation;GO:0006406//mRNA export from nucleus	GRMZM2G122563	GO:0016984//ribulose-bisphosphate carboxylase activity;GO:0004497//monooxygenase activity;GO:0000287//magnesium ion binding	GRMZM2G142836	GO:0009536//plastid	.
GRMZM2G019721	GO:0006355//regulation of transcription, DNA-dependent;GO:0019563//glycerol catabolic process;GO:0010188//response to microbial phytotoxin;GO:0006072//glycerol-3-phosphate metabolic process;GO:0002237//response to molecule of bacterial origin;GO:0016310//phosphorylation;GO:0080167//response to karrikin	GRMZM2G358619	GO:0016174//NAD(P)H oxidase activity;GO:0005509//calcium ion binding;GO:0004601//peroxidase activity	GRMZM2G033226	GO:0005829//cytosol;GO:0009346//citrate lyase complex;GO:0005886//plasma membrane	.
GRMZM2G019810	GO:0030029//actin filament-based process;GO:0009560//embryo sac egg cell differentiation;GO:0006281//DNA repair	GRMZM2G105317	GO:0046982//protein heterodimerization activity;GO:0043565//sequence-specific DNA binding	AC212035.3_FG008	GO:0005739//mitochondrion;GO:0009536//plastid	.
GRMZM2G480256	GO:0006259//DNA metabolic process	GRMZM2G460429	GO:0005509//calcium ion binding;GO:0016757//transferase activity, transferring glycosyl groups	GRMZM2G331811	GO:0005739//mitochondrion	.
GRMZM2G378872	GO:0006468//protein phosphorylation	GRMZM2G458075	GO:0005524//ATP binding;GO:0004674//protein serine/threonine kinase activity	GRMZM2G424577	GO:0005737//cytoplasm;GO:0005886//plasma membrane	.
AC213600.3_FG002	GO:0006333//chromatin assembly or disassembly;GO:0006278//RNA-dependent DNA replication;GO:0006508//proteolysis;GO:0015074//DNA integration;GO:0006310//DNA recombination	GRMZM2G405804	GO:0005524//ATP binding	GRMZM2G387576	GO:0005885//Arp2/3 protein complex;GO:0005737//cytoplasm	.
GRMZM2G035688	GO:0000160//two-component signal transduction system (phosphorelay);GO:0035556//intracellular signal transduction;GO:0006355//regulation of transcription, DNA-dependent	GRMZM2G457381	GO:0003689//DNA clamp loader activity;GO:0005524//ATP binding	GRMZM2G104394	GO:0016023//cytoplasmic membrane-bounded vesicle	.
GRMZM2G161310	GO:0006139//nucleobase-containing compound metabolic process	GRMZM2G053713	GO:0008907//integrase activity;GO:0003964//RNA-directed DNA polymerase activity;GO:0003677//DNA binding;GO:0003682//chromatin binding;GO:0003723//RNA binding;GO:0004190//aspartic-type endopeptidase activity	GRMZM2G370756	GO:0005777//peroxisome	.
GRMZM2G160136	GO:0006355//regulation of transcription, DNA-dependent	GRMZM2G303463	GO:0046983//protein dimerization activity	GRMZM2G176963	GO:0016020//membrane	.
GRMZM5G872264	GO:0030036//actin cytoskeleton organization	GRMZM2G172723	GO:0005509//calcium ion binding	GRMZM2G436066	GO:0044424//intracellular part	.
GRMZM2G011101	GO:0016192//vesicle-mediated transport;GO:0006886//intracellular protein transport	GRMZM2G109785	GO:0016597//amino acid binding	GRMZM2G120587	GO:0016023//cytoplasmic membrane-bounded vesicle	.
GRMZM2G322186	GO:0008152//metabolic process	GRMZM2G135195	GO:0016757//transferase activity, transferring glycosyl groups	GRMZM5G885285	GO:0005886//plasma membrane;GO:0000145//exocyst;GO:0005829//cytosol	.
GRMZM2G170120	GO:0006468//protein phosphorylation;GO:0007165//signal transduction	GRMZM2G329040	GO:0003676//nucleic acid binding	GRMZM2G049318	GO:0016023//cytoplasmic membrane-bounded vesicle	.
GRMZM2G126484	GO:0006333//chromatin assembly or disassembly;GO:0006278//RNA-dependent DNA replication;GO:0006508//proteolysis;GO:0015074//DNA integration;GO:0006310//DNA recombination	GRMZM2G078638	GO:0003755//peptidyl-prolyl cis-trans isomerase activity	GRMZM2G304700	GO:0009705//plant-type vacuole membrane;GO:0016021//integral to membrane	.
GRMZM2G341366	GO:0006278//RNA-dependent DNA replication;GO:0015074//DNA integration	GRMZM2G041642	GO:0003676//nucleic acid binding;GO:0008270//zinc ion binding	GRMZM2G412848	GO:0015934//large ribosomal subunit;GO:0005739//mitochondrion	.
GRMZM2G133646	GO:0006355//regulation of transcription, DNA-dependent	GRMZM2G000652	GO:0016787//hydrolase activity	GRMZM2G178319	GO:0005886//plasma membrane;GO:0009536//plastid	.
GRMZM2G000107	GO:0006979//response to oxidative stress;GO:0055114//oxidation-reduction process	GRMZM2G124921	GO:0016787//hydrolase activity	GRMZM2G168959	GO:0005739//mitochondrion	.
GRMZM2G048474	GO:0006979//response to oxidative stress;GO:0055114//oxidation-reduction process	GRMZM2G137493	GO:0003883//CTP synthase activity	GRMZM2G027311	GO:0005739//mitochondrion	.
GRMZM2G174730	GO:0006898//receptor-mediated endocytosis;GO:0015031//protein transport	GRMZM2G129302	GO:0035252//UDP-xylosyltransferase activity;GO:0016758//transferase activity, transferring hexosyl groups;GO:0005515//protein binding;GO:0033843//xyloglucan 6-xylosyltransferase activity	GRMZM2G317823	GO:0005622//intracellular;GO:0005886//plasma membrane	.
GRMZM2G363893	GO:0055114//oxidation-reduction process	GRMZM2G379252	GO:0004363//glutathione synthase activity;GO:0005524//ATP binding	GRMZM2G112579	GO:0005576//extracellular region;GO:0016023//cytoplasmic membrane-bounded vesicle	.
GRMZM2G142836	GO:0015074//DNA integration;GO:0006310//DNA recombination	GRMZM2G169356	GO:0003677//DNA binding;GO:0003682//chromatin binding	GRMZM2G180728	GO:0044424//intracellular part	.
GRMZM2G033226	GO:0016132//brassinosteroid biosynthetic process;GO:0006085//acetyl-CoA biosynthetic process;GO:0016926//protein desumoylation;GO:0010228//vegetative to reproductive phase transition of meristem;GO:0050665//hydrogen peroxide biosynthetic process;GO:0016126//sterol biosynthetic process	GRMZM2G040039	GO:0043565//sequence-specific DNA binding;GO:0003700//sequence-specific DNA binding transcription factor activity	GRMZM2G061629	GO:0070461//SAGA-type complex	.
GRMZM2G331811	GO:0009401//phosphoenolpyruvate-dependent sugar phosphotransferase system;GO:0015074//DNA integration;GO:0006310//DNA recombination	AC148152.3_FG008	GO:0080079//cellobiose glucosidase activity	GRMZM2G061527	GO:0016020//membrane;GO:0016023//cytoplasmic membrane-bounded vesicle;GO:0005739//mitochondrion	.
GRMZM2G424577	GO:0051567//histone H3-K9 methylation;GO:0006342//chromatin silencing	GRMZM2G703415	GO:0000166//nucleotide binding;GO:0004386//helicase activity	GRMZM2G034876	GO:0005618//cell wall;GO:0005739//mitochondrion;GO:0009570//chloroplast stroma;GO:0005635//nuclear envelope;GO:0005886//plasma membrane	.
GRMZM2G387576	GO:0034314//Arp2/3 complex-mediated actin nucleation;GO:0009407//toxin catabolic process	GRMZM2G376905	GO:0008234//cysteine-type peptidase activity	GRMZM2G154397	GO:0009507//chloroplast	.
GRMZM2G104394	GO:0006979//response to oxidative stress;GO:0055114//oxidation-reduction process	AC210976.4_FG008	GO:0003843//1,3-beta-D-glucan synthase activity	GRMZM2G391794	GO:0016023//cytoplasmic membrane-bounded vesicle;GO:0070825//micropyle;GO:0005886//plasma membrane	.
GRMZM2G370756	GO:0006598//polyamine catabolic process;GO:0055114//oxidation-reduction process	GRMZM2G344183	GO:0003676//nucleic acid binding;GO:0004612//phosphoenolpyruvate carboxykinase (ATP) activity;GO:0005524//ATP binding	GRMZM2G060765	GO:0005634//nucleus;GO:0005829//cytosol	.
GRMZM2G118641	GO:0006468//protein phosphorylation	GRMZM2G105652	GO:0051536//iron-sulfur cluster binding;GO:0003676//nucleic acid binding;GO:0009055//electron carrier activity;GO:0005524//ATP binding;GO:0016887//ATPase activity	GRMZM2G379189	GO:0005634//nucleus	.
GRMZM2G176963	GO:0009639//response to red or far red light;GO:0045487//gibberellin catabolic process;GO:0055114//oxidation-reduction process	GRMZM2G149841	GO:0016757//transferase activity, transferring glycosyl groups	GRMZM2G179696	GO:0005576//extracellular region;GO:0005739//mitochondrion	.
GRMZM2G436066	GO:0006810//transport	GRMZM2G149847	GO:0005515//protein binding;GO:0005525//GTP binding	GRMZM2G457523	GO:0016021//integral to membrane	.
GRMZM2G120587	GO:0006508//proteolysis	GRMZM2G149935	GO:0030246//carbohydrate binding;GO:0008378//galactosyltransferase activity	GRMZM2G155767	GO:0016020//membrane	.
GRMZM5G885285	GO:0009846//pollen germination;GO:0006904//vesicle docking involved in exocytosis;GO:0009860//pollen tube growth	GRMZM5G843555	GO:0043167//ion binding;GO:0016705//oxidoreductase activity, acting on paired donors, with incorporation or reduction of molecular oxygen	GRMZM2G426467	GO:0009536//plastid	.
GRMZM2G436770	GO:0008033//tRNA processing	GRMZM2G444560	GO:0005524//ATP binding;GO:0017111//nucleoside-triphosphatase activity	GRMZM2G055545	GO:0016020//membrane;GO:0005739//mitochondrion	.
GRMZM2G025222	GO:0055114//oxidation-reduction process	GRMZM2G147891	GO:0008270//zinc ion binding	GRMZM2G001116	GO:0043234//protein complex;GO:0015630//microtubule cytoskeleton;GO:0044430//cytoskeletal part	.
GRMZM2G304700	GO:0090414//molybdate ion export from vacuole;GO:0008272//sulfate transport	GRMZM2G156110	GO:0003735//structural constituent of ribosome;GO:0003723//RNA binding	GRMZM2G429163	GO:0016023//cytoplasmic membrane-bounded vesicle	.
GRMZM2G314652	GO:0006278//RNA-dependent DNA replication;GO:0006508//proteolysis;GO:0015074//DNA integration;GO:0006310//DNA recombination	GRMZM2G147667	GO:0004221//ubiquitin thiolesterase activity	GRMZM5G878970	GO:0005739//mitochondrion	.
GRMZM2G047919	GO:0006278//RNA-dependent DNA replication;GO:0006508//proteolysis;GO:0006310//DNA recombination	GRMZM2G017033	GO:0005215//transporter activity	GRMZM2G145201	GO:0005634//nucleus	.
GRMZM2G412848	GO:0006412//translation	GRMZM2G176394	GO:0016301//kinase activity	AC204893.3_FG001	GO:0016023//cytoplasmic membrane-bounded vesicle;GO:0046658//anchored to plasma membrane	.
GRMZM2G384463	GO:0009793//embryo development ending in seed dormancy;GO:0032312//regulation of ARF GTPase activity;GO:0009555//pollen development;GO:0009737//response to abscisic acid stimulus	GRMZM2G096016	GO:0003700//sequence-specific DNA binding transcription factor activity	GRMZM2G008123	GO:0005634//nucleus	.
GRMZM2G145554	GO:0006355//regulation of transcription, DNA-dependent	GRMZM2G096814	GO:0003676//nucleic acid binding;GO:0000166//nucleotide binding	GRMZM2G352159	GO:0005634//nucleus	.
GRMZM2G482657	GO:0006259//DNA metabolic process	GRMZM5G856071	GO:0005525//GTP binding;GO:0003924//GTPase activity;GO:0005200//structural constituent of cytoskeleton	GRMZM2G061732	GO:0005634//nucleus	.
GRMZM2G443509	GO:0008152//metabolic process	GRMZM2G070503	GO:0043531//ADP binding	AC214360.3_FG001	GO:0009536//plastid	.
GRMZM2G178319	GO:0006259//DNA metabolic process	GRMZM2G074906	GO:0003676//nucleic acid binding;GO:0009055//electron carrier activity;GO:0008270//zinc ion binding	GRMZM2G065496	GO:0005634//nucleus	.
GRMZM2G168959	GO:0015074//DNA integration;GO:0006310//DNA recombination	GRMZM2G030280	GO:0003677//DNA binding	GRMZM2G156813	GO:0016021//integral to membrane;GO:0005886//plasma membrane	.
GRMZM2G027311	GO:0009401//phosphoenolpyruvate-dependent sugar phosphotransferase system;GO:0015074//DNA integration;GO:0006310//DNA recombination	GRMZM2G452178	GO:0003700//sequence-specific DNA binding transcription factor activity;GO:0043565//sequence-specific DNA binding	GRMZM2G148773	GO:0005739//mitochondrion;GO:0005886//plasma membrane	.
GRMZM2G100321	GO:0006355//regulation of transcription, DNA-dependent;GO:0000079//regulation of cyclin-dependent protein serine/threonine kinase activity	GRMZM2G016677	GO:0005488//binding	GRMZM2G075900	GO:0005773//vacuole;GO:0005794//Golgi apparatus;GO:0016020//membrane	.
GRMZM2G156033	GO:0015074//DNA integration	GRMZM2G163436	GO:0004386//helicase activity;GO:0003677//DNA binding;GO:0005524//ATP binding	GRMZM2G398731	GO:0016023//cytoplasmic membrane-bounded vesicle	.
GRMZM2G081380	GO:0015074//DNA integration;GO:0006310//DNA recombination	GRMZM2G392885	GO:0004190//aspartic-type endopeptidase activity	GRMZM2G332703	GO:0043234//protein complex;GO:0015630//microtubule cytoskeleton;GO:0044430//cytoskeletal part	.
GRMZM2G112579	GO:0005975//carbohydrate metabolic process	GRMZM5G871347	GO:0003677//DNA binding	GRMZM2G553733	GO:0005739//mitochondrion	.
GRMZM2G180728	GO:0007049//cell cycle	AC233880.1_FG009	GO:0003735//structural constituent of ribosome;GO:0000166//nucleotide binding	GRMZM2G351387	GO:0005829//cytosol;GO:0000151//ubiquitin ligase complex;GO:0005634//nucleus	.
GRMZM2G061527	GO:0031348//negative regulation of defense response;GO:0009595//detection of biotic stimulus;GO:0009867//jasmonic acid mediated signaling pathway;GO:0009862//systemic acquired resistance, salicylic acid mediated signaling pathway;GO:0006944//cellular membrane fusion;GO:0010363//regulation of plant-type hypersensitive response;GO:0010310//regulation of hydrogen peroxide metabolic process;GO:000267…	GRMZM5G828179	GO:0005515//protein binding	GRMZM2G165901	GO:0043231//intracellular membrane-bounded organelle	.
GRMZM2G034876	GO:0006355//regulation of transcription, DNA-dependent;GO:0046686//response to cadmium ion	GRMZM2G309152	GO:0031956//medium-chain fatty acid-CoA ligase activity;GO:0047077;GO:0004467//long-chain fatty acid-CoA ligase activity	GRMZM2G066650	GO:0005643//nuclear pore;GO:0009507//chloroplast	.
GRMZM2G154397	GO:0006557//S-adenosylmethioninamine biosynthetic process;GO:0008295//spermidine biosynthetic process;GO:0006597//spermine biosynthetic process;GO:0009790//embryo development	GRMZM2G153138	GO:0003676//nucleic acid binding	GRMZM2G092137	GO:0009536//plastid	.
GRMZM2G046065	GO:0006413//translational initiation	GRMZM2G153127	GO:0004842//ubiquitin-protein ligase activity	GRMZM2G016586	GO:0016020//membrane	.
GRMZM2G391794	GO:0010103//stomatal complex morphogenesis;GO:0009960//endosperm development;GO:0006499//N-terminal protein myristoylation;GO:0010363//regulation of plant-type hypersensitive response;GO:0006944//cellular membrane fusion;GO:0006612//protein targeting to membrane;GO:0043069//negative regulation of programmed cell death;GO:0046777//protein autophosphorylation;GO:0009845//seed germination;GO:0007165…	GRMZM2G170035	GO:0005524//ATP binding;GO:0004674//protein serine/threonine kinase activity	GRMZM2G052093	GO:0016023//cytoplasmic membrane-bounded vesicle	.
GRMZM2G060765	GO:0071472//cellular response to salt stress;GO:0042631//cellular response to water deprivation	GRMZM2G170047	GO:0009055//electron carrier activity;GO:0004497//monooxygenase activity;GO:0005506//iron ion binding;GO:0020037//heme binding;GO:0016705//oxidoreductase activity, acting on paired donors, with incorporation or reduction of molecular oxygen	GRMZM2G041513	GO:0016023//cytoplasmic membrane-bounded vesicle	.
GRMZM2G379189	GO:0006355//regulation of transcription, DNA-dependent	GRMZM5G848602	GO:0005525//GTP binding	GRMZM2G034083	GO:0005829//cytosol;GO:0009346//citrate lyase complex	.
GRMZM2G179696	GO:0005975//carbohydrate metabolic process	GRMZM2G085266	GO:0008270//zinc ion binding;GO:0008168//methyltransferase activity	GRMZM2G122443	GO:0016023//cytoplasmic membrane-bounded vesicle	.
GRMZM2G457523	GO:0006812//cation transport;GO:0055085//transmembrane transport	GRMZM2G166642	GO:0046983//protein dimerization activity	GRMZM2G160902	GO:0005634//nucleus;GO:0009536//plastid	.
GRMZM2G155767	GO:0048831//regulation of shoot system development;GO:0009414//response to water deprivation;GO:0023014//signal transduction by phosphorylation;GO:0006355//regulation of transcription, DNA-dependent;GO:0042742//defense response to bacterium;GO:0010086//embryonic root morphogenesis;GO:0006468//protein phosphorylation;GO:0010029//regulation of seed germination;GO:0000160//two-component signal trans…	GRMZM2G386590	GO:0008270//zinc ion binding;GO:0019904//protein domain specific binding	GRMZM2G421565	GO:0016020//membrane	.
GRMZM2G426467	GO:0005975//carbohydrate metabolic process	GRMZM2G146161	GO:0015326//cationic amino acid transmembrane transporter activity;GO:0015189//L-lysine transmembrane transporter activity;GO:0015181//arginine transmembrane transporter activity;GO:0005313//L-glutamate transmembrane transporter activity	AC208930.3_FG007	GO:0016020//membrane	.
GRMZM2G055545	GO:0006810//transport	GRMZM2G050915	GO:0016491//oxidoreductase activity;GO:0000166//nucleotide binding	GRMZM2G478621	GO:0030117//membrane coat	.
GRMZM2G001116	GO:0009987//cellular process	GRMZM2G051262	GO:0016757//transferase activity, transferring glycosyl groups	GRMZM2G043336	GO:0016020//membrane	.
GRMZM2G094100	GO:0046686//response to cadmium ion;GO:0006457//protein folding;GO:0000413//protein peptidyl-prolyl isomerization	GRMZM2G051327	GO:0005484//SNAP receptor activity	GRMZM2G475899	GO:0000786//nucleosome;GO:0005634//nucleus;GO:0009536//plastid	.
GRMZM5G878970	GO:0009401//phosphoenolpyruvate-dependent sugar phosphotransferase system;GO:0015074//DNA integration;GO:0006310//DNA recombination	GRMZM2G047564	GO:0003677//DNA binding;GO:0008270//zinc ion binding	GRMZM2G301663	GO:0016023//cytoplasmic membrane-bounded vesicle;GO:0009505//plant-type cell wall	.
GRMZM2G045714	GO:0006629//lipid metabolic process	GRMZM5G834596	GO:0003964//RNA-directed DNA polymerase activity;GO:0003677//DNA binding;GO:0003723//RNA binding;GO:0004190//aspartic-type endopeptidase activity	GRMZM5G839812	GO:0005634//nucleus	.
GRMZM2G145201	GO:0048544//recognition of pollen;GO:0048366//leaf development;GO:0010492//maintenance of shoot apical meristem identity;GO:0010267//production of ta-siRNAs involved in RNA interference;GO:0009616//virus induced gene silencing;GO:0048440//carpel development	GRMZM2G046117	GO:0009011//starch synthase activity	GRMZM5G839416	GO:0005875//microtubule associated complex;GO:0005874//microtubule	.
GRMZM2G016457	GO:0015074//DNA integration	GRMZM2G303044	GO:0046872//metal ion binding;GO:0009055//electron carrier activity;GO:0051537//2 iron, 2 sulfur cluster binding;GO:0015035//protein disulfide oxidoreductase activity	GRMZM2G049902	GO:0009568;GO:0005634//nucleus	.
GRMZM2G008123	GO:0007275//multicellular organismal development;GO:0016567//protein ubiquitination;GO:0006511//ubiquitin-dependent protein catabolic process	GRMZM2G157675	GO:0051119//sugar transmembrane transporter activity	GRMZM2G347983	GO:0009507//chloroplast;GO:0016020//membrane	.
GRMZM2G352159	GO:0010047//fruit dehiscence;GO:0006355//regulation of transcription, DNA-dependent;GO:0009911//positive regulation of flower development;GO:0008285//negative regulation of cell proliferation;GO:0048481//ovule development;GO:0010227//floral organ abscission;GO:0010150//leaf senescence;GO:0009734//auxin mediated signaling pathway	GRMZM2G450937	GO:0016301//kinase activity	GRMZM2G047434	GO:0005618//cell wall;GO:0009570//chloroplast stroma;GO:0005739//mitochondrion	.
GRMZM2G061732	GO:0006310//DNA recombination;GO:0006278//RNA-dependent DNA replication;GO:0006333//chromatin assembly or disassembly;GO:0006508//proteolysis;GO:0015074//DNA integration	GRMZM2G176506	GO:0004871//signal transducer activity	GRMZM2G315264	GO:0009535//chloroplast thylakoid membrane	.
AC214360.3_FG001	GO:0008152//metabolic process	GRMZM2G314898	GO:0016747//transferase activity, transferring acyl groups other than amino-acyl groups	GRMZM2G005540	GO:0005778//peroxisomal membrane;GO:0016021//integral to membrane;GO:0005739//mitochondrion	.
GRMZM2G065496	GO:0006355//regulation of transcription, DNA-dependent	AC232289.2_FG005	GO:0016984//ribulose-bisphosphate carboxylase activity;GO:0003723//RNA binding;GO:0003735//structural constituent of ribosome;GO:0000287//magnesium ion binding	GRMZM2G396212	GO:0016020//membrane;GO:0009536//plastid	.
GRMZM2G421029	GO:0010162//seed dormancy process;GO:0055114//oxidation-reduction process;GO:0009845//seed germination;GO:0009813//flavonoid biosynthetic process;GO:0009737//response to abscisic acid stimulus;GO:0009830//cell wall modification involved in abscission;GO:0010260//organ senescence;GO:0009793//embryo development ending in seed dormancy	GRMZM2G088290	GO:0005515//protein binding	GRMZM2G326116	GO:0005739//mitochondrion	.
GRMZM2G156813	GO:0055085//transmembrane transport	GRMZM2G363554	GO:0016758//transferase activity, transferring hexosyl groups	GRMZM2G135476	GO:0005794//Golgi apparatus;GO:0005886//plasma membrane	.
GRMZM2G173424	GO:0015074//DNA integration	GRMZM2G029135	GO:0003964//RNA-directed DNA polymerase activity;GO:0003677//DNA binding;GO:0003723//RNA binding;GO:0004190//aspartic-type endopeptidase activity	GRMZM2G308219	GO:0009536//plastid	.
GRMZM2G173680	GO:0006355//regulation of transcription, DNA-dependent	GRMZM2G063363	GO:0003676//nucleic acid binding;GO:0003824//catalytic activity	GRMZM2G127224	GO:0016020//membrane	.
GRMZM2G441768	GO:0048856//anatomical structure development;GO:0022414//reproductive process;GO:0007275//multicellular organismal development	GRMZM2G051753	GO:0046715//borate transmembrane transporter activity	GRMZM2G081016	GO:0005777//peroxisome	.
[truncated: 11,677 more rows]
