# Supplementary material for: Genome-wide high-resolution mapping of DNA methylation identifies epigenetic variation across embryo and endosperm in Maize (Zea may)
Source: BMC Genomics. 2015 Jan 23;16(1):21. doi: 10.1186/s12864-014-1204-7 (PMC4316406; doi:10.1186/s12864-014-1204-7)
Supplement: Additional file 12: Table S7. — Methylation status and expression level of imprinting genes. Each gene region of imprinted genes in the embryo or endosperm, “ + ” represents methylation, “-” represents does not methylated. RPKM represents the expression of the gene in Embryo or endosperm. [file 12864_2014_1204_MOESM12_ESM.xls]

## Sheet: Sheet1
Up-methylated tissue	Imprinting Gene	Methylated gene Region in endosperm							RPKM in endosperm	Methylated gene Region in embryo							RPKM in embryo
		Promoter	Exon	Intron	TTR	5'UTR	CDS	3'UTR		Promoter	Exon	Intron	TTR	5'UTR	CDS	3'UTR
No difference	GRMZM2G169695	-	-	-	+	-	-	-	27.17	-	-	-	+	-	-	-	13.32
embryo	GRMZM2G440949	-	-	-	-	-	-	-	15.36	+	-	-	+	-	-	-	2.14333
embryo	GRMZM2G091819	-	-	-	-	-	-	-	114.2	-	-	-	-	+	-	-	39.2333
embryo	GRMZM2G157820	-	-	-	-	-	-	-	45.7967	-	-	-	+	-	-	-	17.9
embryo	GRMZM2G147226	-	-	-	-	-	-	-	21.0033	-	-	-	+	-	-	+	4.43333
embryo	GRMZM2G048850	-	-	-	-	-	-	-	1.58333	-	-	-	+	-	-	-	0.836667
embryo	GRMZM2G116626	-	-	-	-	+	-	-	51.9367	-	-	-	+	+	-	-	12.0067
endosperm	GRMZM2G047104	-	-	-	+	-	-	-	47.8367	-	-	-	-	-	-	-	5.73333
No difference	GRMZM2G006732	-	-	-	+	-	-	-	36.35	-	-	-	+	-	-	-	6.9
embryo	GRMZM2G394203	-	-	-	+	-	-	-	2.02667	-	-	-	+	-	-	-	0.853333
embryo	GRMZM2G447406	-	-	-	-	-	-	-	14.1933	-	-	-	+	-	-	-	5.55667
embryo	GRMZM5G845175	-	-	-	-	-	-	-	32.91	-	-	-	+	-	-	-	19.5733
embryo	GRMZM2G063498	-	-	-	-	-	-	-	1.97333	-	+	-	-	-	+	-	0.196667
embryo	GRMZM2G359952	-	-	+	-	-	-	-	0.396667	-	-	+	+	-	-	-	0.2
embryo	GRMZM2G354579	-	-	-	-	-	-	-	62.8033	-	-	-	-	+	-	-	2.68
embryo	GRMZM2G010669	-	-	-	-	-	-	-	1.01	-	+	+	-	-	+	-	0.2
No difference	GRMZM2G014119	-	-	-	+	-	-	-	55.3533	-	-	-	+	-	-	-	7.17667
No difference	GRMZM2G025409	-	-	-	-	+	-	-	10.3067	+	-	-	-	+	-	-	3.94
No difference	GRMZM2G118205	+	-	-	-	-	-	-	54.0067	+	-	-	-	-	-	-	8.32333
embryo	GRMZM2G114356	-	-	-	-	-	-	-	37.91	+	-	-	+	-	-	-	16.8567
embryo	GRMZM2G044531	-	-	-	-	-	-	-	25.9467	-	-	+	+	-	-	-	13.6733
endosperm	GRMZM2G057436	-	-	+	-	-	-	-	3.98	-	-	-	-	-	-	-	2.4
endosperm	GRMZM2G028366	+	-	-	-	-	-	-	29.3	-	-	-	-	-	-	-	3.27333
embryo	GRMZM2G370991	-	-	-	-	-	-	-	13.6667	-	-	+	-	-	-	-	2.51
endosperm	GRMZM2G073700	+	-	-	-	-	-	-	42.54	-	-	-	-	-	-	-	8.99333
No difference	GRMZM2G474194	+	-	-	+	-	-	-	10.4067	+	-	-	+	-	-	-	71.58
embryo	GRMZM2G440968	-	-	-	-	-	-	-	0	+	+	-	-	-	-	-	2.41
No difference	GRMZM2G136067	-	-	-	+	-	-	-	18.36	+	-	-	+	-	-	-	38.65
No difference	GRMZM2G168651	-	-	-	-	-	-	-	20.99	+	-	-	-	-	-	-	172.89
embryo	GRMZM2G023652	-	-	-	+	-	-	-	35.0733	+	-	-	-	-	-	+	67.4167
No difference	GRMZM2G158595	-	-	-	-	-	-	-	16.2067	-	-	+	-	-	-	-	37.7367
endosperm	GRMZM2G006428	-	+	+	-	-	+	-	6.52333	-	-	-	-	-	-	-	11.3833
embryo	GRMZM2G010868	-	-	-	-	-	-	-	12.5167	+	-	-	-	-	-	-	254.233
No difference	GRMZM2G170044	-	-	-	-	+	-	-	0.88	-	-	-	-	+	-	-	2.59667
No difference	GRMZM2G028037	-	-	-	-	-	-	-	9.56667	-	-	-	+	-	-	-	22.3933
embryo	GRMZM2G145968	-	-	-	-	-	-	-	35.6333	+	-	-	-	-	-	-	74.8433
embryo	GRMZM2G138861	-	-	-	-	-	-	-	31.2267	-	-	+	+	-	-	-	75.0867
No difference	GRMZM2G108032	+	-	-	-	-	-	-	14.4933	+	-	-	-	-	-	-	286.413
embryo	GRMZM2G379898	-	-	-	-	-	-	-	31.12	+	-	-	-	-	-	-	71.1
No difference	GRMZM2G445602	-	-	-	-	-	-	-	4.78	+	-	-	-	-	-	-	38.28
embryo	GRMZM2G097207	-	-	-	-	-	-	-	30.6133	-	-	-	+	-	-	-	48.5633
No difference	GRMZM2G104542	-	-	+	-	-	-	-	0.883333	-	-	+	-	-	-	-	1.15667
No difference	GRMZM2G136465	-	-	-	-	-	-	+	6.27	+	-	-	-	-	-	+	7.83667
embryo	GRMZM2G086489	-	-	-	-	-	-	+	28.7133	+	-	+	-	-	-	+	28.74
No difference	GRMZM2G384780	-	-	-	-	-	-	+	6.89333	-	-	-	-	+	-	+	6.71
embryo	GRMZM2G406553	-	-	-	-	-	-	-	10.0633	+	-	+	-	+	-	-	11.1633
No difference	GRMZM2G393471	-	-	-	+	-	-	-	3.8	-	-	-	-	+	-	-	3.74333
No difference	GRMZM2G121683	-	-	-	-	-	-	+	97.3367	-	-	-	-	-	-	+	71.6567
No difference	GRMZM2G339820	-	-	-	-	-	-	-	10.4633	-	-	-	-	-	-	+	12.5867
No difference	GRMZM5G832908	-	-	-	-	-	-	-	7.28667	+	-	-	-	-	-	-	6.72
No difference	GRMZM2G341027	-	-	+	-	-	-	+	16.2333	-	-	+	+	-	-	+	19.9833
embryo	GRMZM2G108285	-	-	-	-	-	-	-	535.303	-	-	-	+	-	-	-	387.133
embryo	GRMZM2G018837	-	-	+	+	-	-	-	18.02	+	-	+	+	-	-	+	20.29
No difference	GRMZM2G467159	-	-	-	-	-	-	-	5.20667	-	-	+	-	-	-	-	5.27
embryo	GRMZM2G107867	-	-	-	-	-	-	-	4.49	-	-	-	-	-	-	+	4.57333
No difference	GRMZM2G102745	-	-	-	-	-	-	+	8.91667	+	-	-	-	-	-	+	11.8967
embryo	GRMZM2G008513	-	-	-	-	-	-	-	17.9433	+	-	+	-	-	-	-	16.9667
No difference	GRMZM2G033413	+	-	+	-	-	-	-	53.38	+	-	+	-	-	-	-	48.5
embryo	GRMZM2G025095	-	-	-	-	-	-	-	21.26	-	-	+	+	-	-	-	30.73
embryo	GRMZM2G093316	-	-	-	-	-	-	-	9.93667	+	-	-	-	-	-	-	6.90333
No difference	GRMZM2G050553	+	-	+	-	-	-	-	11.4767	+	-	+	-	-	-	-	12.02
No difference	GRMZM2G070343	-	-	-	-	+	-	-	8.89333	-	-	-	-	+	-	-	11.61
No difference	GRMZM2G124421	+	-	-	-	-	-	-	19.33	+	-	-	-	-	-	-	18.5167
No difference	GRMZM2G106141	-	-	-	+	-	-	-	6.57333	+	-	-	+	-	-	-	6.3
embryo	GRMZM2G127739	-	-	-	-	-	-	-	13.8533	+	-	-	-	+	-	+	13.4567
